# Supplementary material for: Genomic and Transcriptomic Analysis of the Polyploidy Cyst Nematode, Heterodera trifolii, and Heterodera schachtii
Source: Int J Mol Sci. 2025 Jan 23;26(3):948. doi: 10.3390/ijms26030948 (PMC11817004; doi:10.3390/ijms26030948)
Supplement: Supplementary file 1 [file ijms-26-00948-s001.zip]

Archive with 8 entries (8 files):
- Data S1_HT_Predicted_genes_function.xlsx
- Data S2_HS_Predicted_genes_function.xlsx
- Data S3_Orthologous genes.xlsx
- Data S4_Segmental_duplication_Gene ontology.xlsx
- Data S5_Isoform_Anntation.xlsx
- Data S6_Differentially expressed genes and function.xlsx
- Data S7_Horizontally transferred genes In Heterodera.xlsx
- Supplementary revised file.pdf
