# Supplementary material for: Genomic and Transcriptomic Analysis of the Polyploidy Cyst Nematode, Heterodera trifolii, and Heterodera schachtii
Source: Int J Mol Sci. 2025 Jan 23;26(3):948. doi: 10.3390/ijms26030948 (PMC11817004; doi:10.3390/ijms26030948)
Supplement: Supplementary file 1 [file ijms-26-00948-s001.zip › Data S1_HT_Predicted_genes_function.xlsx]

## Sheet: blast_refseq
contig	gene_start	gene_stop	gene id	dir	refseq ID	refseq description
ctg002270_HT	6834	8794	ctg002270_HT.2	+	XP_008049502.2	mRNA decay activator protein ZFP36, partial [Carlito syrichta]
ctg002270_HT	13410	19261	ctg002270_HT.3	+	nohit	nohit
ctg002270_HT	20937	23327	ctg002270_HT.4	+	XP_020642785.1	mRNA decay activator protein ZFP36L1-like [Pogona vitticeps]
ctg002270_HT	52045	55040	ctg002270_HT.20	-	XP_005949522.1	stromal membrane-associated protein 1-like, partial [Haplochromis burtoni]
ctg002270_HT	56155	59372	ctg002270_HT.21	+	XP_019646663.1	deoxynucleotidyltransferase terminal-interacting protein 1-like [Branchiostoma belcheri]
ctg002270_HT	60431	61114	ctg002270_HT.22	-	XP_017262311.1	acyl-CoA-binding domain-containing protein 5 [Kryptolebias marmoratus]
ctg002270_HT	68472	73263	ctg002270_HT.23	+	XP_018931765.1	choline/ethanolaminephosphotransferase 1-like [Cyprinus carpio]
ctg002270_HT	86004	92127	ctg002270_HT.24	+	nohit	nohit
ctg008510_HT	43735	60876	ctg008510_HT.3	-	XP_004622472.1	nuclear hormone receptor family member nhr-91-like, partial [Sorex araneus]
ctg008510_HT	65384	66394	ctg008510_HT.5	-	XP_019221480.1	polyubiquitin-B-like [Oreochromis niloticus]
ctg008510_HT	68975	69673	ctg008510_HT.7	+	nohit	nohit
ctg008510_HT	75568	77347	ctg008510_HT.11	-	nohit	nohit
ctg008510_HT	91556	93039	ctg008510_HT.13	-	XP_027261658.1	ran-binding protein 10 isoform X2 [Cricetulus griseus]
ctg008510_HT	105350	107657	ctg008510_HT.14	-	nohit	nohit
ctg008510_HT	110193	110582	ctg008510_HT.16	-	XP_004227365.1	uncharacterized protein LOC101242881 [Ciona intestinalis]
ctg008510_HT	111494	112930	ctg008510_HT.17	-	nohit	nohit
ctg008510_HT	112967	113377	ctg008510_HT.18	-	nohit	nohit
ctg008510_HT	116209	117376	ctg008510_HT.19	+	nohit	nohit
ctg008510_HT	134560	135315	ctg008510_HT.26	-	nohit	nohit
ctg008510_HT	142201	142425	ctg008510_HT.29	-	XP_014061982.1	translation initiation factor IF-2-like [Salmo salar]
ctg008510_HT	155489	159632	ctg008510_HT.32	+	XP_020555814.1	zinc finger protein 37 [Oryzias latipes]
ctg008510_HT	160348	162072	ctg008510_HT.33	+	XP_014038712.1	putative leucine-rich repeat-containing protein DDB_G0290503 [Salmo salar]
ctg008510_HT	169758	171073	ctg008510_HT.36	-	nohit	nohit
ctg008510_HT	172412	174117	ctg008510_HT.38	-	XP_002604269.1	hypothetical protein BRAFLDRAFT_125240 [Branchiostoma floridae]
ctg008510_HT	180599	190657	ctg008510_HT.41	-	XP_026063123.1	uncharacterized protein LOC113046525 [Carassius auratus]
ctg008510_HT	224890	227203	ctg008510_HT.57	-	XP_010004373.1	general transcription factor II-I-like [Chaetura pelagica]
ctg008510_HT	233940	235230	ctg008510_HT.59	-	nohit	nohit
ctg008510_HT	243741	245941	ctg008510_HT.62	+	XP_012691339.1	ran-binding protein 9 isoform X2 [Clupea harengus]
ctg008510_HT	248447	249726	ctg008510_HT.63	-	nohit	nohit
ctg008510_HT	251538	253156	ctg008510_HT.64	-	nohit	nohit
ctg008510_HT	256147	256602	ctg008510_HT.65	-	nohit	nohit
ctg008510_HT	263956	266093	ctg008510_HT.69	+	nohit	nohit
ctg006200_HT	8862	9696	ctg006200_HT.11	+	XP_008396865.1	TATA box-binding protein-like protein 2 isoform X1 [Poecilia reticulata]
ctg006200_HT	9709	11565	ctg006200_HT.12	-	XP_027145050.1	uncharacterized protein LOC109143113 isoform X1 [Larimichthys crocea]
ctg006200_HT	15956	16609	ctg006200_HT.16	+	XP_005418017.1	TATA box-binding protein-like protein 2 [Geospiza fortis]
ctg006000_HT	467	3157	ctg006000_HT.1	-	nohit	nohit
ctg006000_HT	3555	11099	ctg006000_HT.2	+	XP_021231204.1	GPN-loop GTPase 2 [Numida meleagris]
ctg006000_HT	11465	13695	ctg006000_HT.3	+	nohit	nohit
ctg006000_HT	13794	14515	ctg006000_HT.4	-	XP_009859025.1	39S ribosomal protein L14, mitochondrial-like [Ciona intestinalis]
ctg006000_HT	15087	16847	ctg006000_HT.5	+	XP_014348185.1	integrin-linked kinase-associated serine/threonine phosphatase 2C [Latimeria chalumnae]
ctg006000_HT	17545	19559	ctg006000_HT.6	+	XP_007531050.1	target of EGR1 protein 1 [Erinaceus europaeus]
ctg006000_HT	19735	22032	ctg006000_HT.7	-	XP_020785606.1	mitochondrial ribosome-associated GTPase 2 [Boleophthalmus pectinirostris]
ctg006000_HT	22250	25216	ctg006000_HT.8	-	XP_018541108.1	lysophospholipid acyltransferase 1 [Lates calcarifer]
ctg006000_HT	25972	29479	ctg006000_HT.9	-	XP_015832332.1	signal transducer and activator of transcription 5B-like [Nothobranchius furzeri]
ctg006000_HT	30178	33165	ctg006000_HT.10	-	NP_001091657.2	serine protease hepsin [Danio rerio]
ctg006000_HT	33998	39687	ctg006000_HT.11	-	XP_019645465.1	RAB6A-GEF complex partner protein 1-like [Branchiostoma belcheri]
ctg006000_HT	41800	45597	ctg006000_HT.12	+	XP_027284933.1	histamine H1 receptor [Cricetulus griseus]
ctg006000_HT	45773	47096	ctg006000_HT.13	-	nohit	nohit
ctg006000_HT	47556	48841	ctg006000_HT.14	-	XP_015222729.1	uncharacterized protein LOC107079889 isoform X1 [Lepisosteus oculatus]
ctg006000_HT	49916	51006	ctg006000_HT.15	-	nohit	nohit
ctg006000_HT	51623	54524	ctg006000_HT.16	+	XP_004622471.1	trehalose-phosphatase-like, partial [Sorex araneus]
ctg006000_HT	54950	56393	ctg006000_HT.17	+	XP_019634502.1	ras-related protein Rab-30-like [Branchiostoma belcheri]
ctg006000_HT	56899	57864	ctg006000_HT.18	+	NP_001071665.1	CCAAT enhancer binding protein beta/delta/epsilon homolog [Ciona intestinalis]
ctg006000_HT	58055	58336	ctg006000_HT.19	-	nohit	nohit
ctg006000_HT	58568	62415	ctg006000_HT.20	+	XP_010311779.1	peroxidasin homolog, partial [Balearica regulorum gibbericeps]
ctg006000_HT	62868	65242	ctg006000_HT.21	-	XP_019641603.1	endoplasmic reticulum-Golgi intermediate compartment protein 3-like [Branchiostoma belcheri]
ctg006000_HT	65556	70336	ctg006000_HT.22	+	XP_019125128.1	ATP-dependent RNA helicase DDX39A-like [Larimichthys crocea]
ctg006000_HT	72847	77358	ctg006000_HT.23	+	XP_026058034.1	ubiquitin carboxyl-terminal hydrolase 7-like isoform X1 [Carassius auratus]
ctg006000_HT	82099	85185	ctg006000_HT.24	+	XP_018409682.1	nucleolar GTP-binding protein 1 [Nanorana parkeri]
ctg006000_HT	85365	87168	ctg006000_HT.25	+	XP_024910605.1	LOW QUALITY PROTEIN: ribosomal RNA-processing protein 8 [Cynoglossus semilaevis]
ctg006000_HT	87248	88568	ctg006000_HT.26	-	XP_026860319.1	5-formyltetrahydrofolate cyclo-ligase-like [Electrophorus electricus]
ctg006000_HT	89141	89683	ctg006000_HT.27	-	nohit	nohit
ctg006000_HT	91883	93450	ctg006000_HT.28	-	XP_019626030.1	BRCA2 and CDKN1A-interacting protein-like [Branchiostoma belcheri]
ctg006000_HT	95595	103273	ctg006000_HT.29	+	XP_021329693.1	discoidin domain-containing receptor 2 [Danio rerio]
ctg006000_HT	106162	109324	ctg006000_HT.30	+	XP_020839843.1	somatomedin-B and thrombospondin type-1 domain-containing protein-like isoform X1 [Phascolarctos cinereus]
ctg006000_HT	109992	111999	ctg006000_HT.31	+	XP_006010772.1	zinc transporter SLC39A7 isoform X2 [Latimeria chalumnae]
ctg006000_HT	112971	115166	ctg006000_HT.32	-	XP_019495259.1	dnaJ homolog subfamily C member 16 [Hipposideros armiger]
ctg006000_HT	115648	117279	ctg006000_HT.33	+	XP_015108118.1	LOW QUALITY PROTEIN: calumenin-B-like, partial [Vicugna pacos]
ctg006000_HT	119225	124428	ctg006000_HT.34	+	XP_008111912.1	membrane-associated phosphatidylinositol transfer protein 2 isoform X8 [Anolis carolinensis]
ctg007610_HT	8090	10720	ctg007610_HT.1	+	XP_002597061.1	hypothetical protein BRAFLDRAFT_197667, partial [Branchiostoma floridae]
ctg007610_HT	25744	28156	ctg007610_HT.6	-	XP_016420228.1	uncharacterized protein F54H12.2-like [Sinocyclocheilus rhinocerous]
ctg007610_HT	28665	29864	ctg007610_HT.7	-	XP_019375886.1	uncharacterized protein F54H12.2-like [Gavialis gangeticus]
ctg007610_HT	30052	31719	ctg007610_HT.8	-	XP_019636790.1	uncharacterized protein LOC109479276 [Branchiostoma belcheri]
ctg007610_HT	32893	33914	ctg007610_HT.10	+	nohit	nohit
ctg007610_HT	145575	147203	ctg007610_HT.14	-	nohit	nohit
ctg007610_HT	147235	155976	ctg007610_HT.15	-	XP_026063123.1	uncharacterized protein LOC113046525 [Carassius auratus]
ctg007610_HT	189699	190789	ctg007610_HT.18	+	nohit	nohit
ctg007610_HT	193910	196980	ctg007610_HT.21	+	XP_019636790.1	uncharacterized protein LOC109479276 [Branchiostoma belcheri]
ctg007610_HT	199834	201633	ctg007610_HT.23	+	nohit	nohit
ctg007610_HT	224586	225338	ctg007610_HT.33	+	XP_015236854.1	zinc finger protein 239-like [Cyprinodon variegatus]
ctg007610_HT	305556	305894	ctg007610_HT.40	-	nohit	nohit
ctg007610_HT	349213	350796	ctg007610_HT.44	+	nohit	nohit
ctg007610_HT	352061	356594	ctg007610_HT.46	+	XP_008112295.1	uncharacterized protein F54H12.2-like [Anolis carolinensis]
ctg007610_HT	556201	556875	ctg007610_HT.55	-	nohit	nohit
ctg007610_HT	566973	569027	ctg007610_HT.62	-	XP_009996156.1	proteoglycan 4 [Chaetura pelagica]
ctg000370_HT	103	635	ctg000370_HT.1	-	nohit	nohit
ctg000370_HT	1143	4720	ctg000370_HT.2	+	XP_018978896.1	RNA polymerase-associated protein LEO1 [Cyprinus carpio]
ctg000370_HT	5441	7493	ctg000370_HT.3	+	XP_023655869.1	GDP-L-fucose synthase isoform X1 [Paramormyrops kingsleyae]
ctg000370_HT	8614	12423	ctg000370_HT.4	+	XP_002126973.3	WD and tetratricopeptide repeats protein 1-like [Ciona intestinalis]
ctg000370_HT	13696	17753	ctg000370_HT.5	-	XP_019634450.1	integrin-linked protein kinase-like isoform X1 [Branchiostoma belcheri]
ctg000370_HT	18724	21966	ctg000370_HT.6	-	XP_020855641.1	ankyrin repeat and MYND domain-containing protein 2 [Phascolarctos cinereus]
ctg000370_HT	25988	30643	ctg000370_HT.8	+	XP_009272349.1	transcription factor AP-2 gamma [Aptenodytes forsteri]
ctg000370_HT	31518	33753	ctg000370_HT.9	-	XP_009553767.1	LOW QUALITY PROTEIN: bifunctional coenzyme A synthase [Cuculus canorus]
ctg000370_HT	34262	37843	ctg000370_HT.10	+	XP_018978896.1	RNA polymerase-associated protein LEO1 [Cyprinus carpio]
ctg000370_HT	38567	40619	ctg000370_HT.11	+	XP_023655869.1	GDP-L-fucose synthase isoform X1 [Paramormyrops kingsleyae]
ctg000370_HT	41728	45539	ctg000370_HT.12	+	XP_002126973.3	WD and tetratricopeptide repeats protein 1-like [Ciona intestinalis]
ctg000370_HT	46811	50865	ctg000370_HT.13	-	XP_019634450.1	integrin-linked protein kinase-like isoform X1 [Branchiostoma belcheri]
ctg000370_HT	51844	54054	ctg000370_HT.14	-	XP_020855641.1	ankyrin repeat and MYND domain-containing protein 2 [Phascolarctos cinereus]
ctg000370_HT	54823	56386	ctg000370_HT.15	-	nohit	nohit
ctg000370_HT	58126	60730	ctg000370_HT.16	-	XP_015422319.1	LOW QUALITY PROTEIN: BTB/POZ domain-containing protein 6 [Myotis davidii]
ctg000370_HT	61628	63122	ctg000370_HT.17	-	nohit	nohit
ctg000370_HT	64632	66497	ctg000370_HT.18	+	nohit	nohit
ctg000370_HT	68666	79968	ctg000370_HT.19	-	XP_009988983.1	mevalonate kinase, partial [Tauraco erythrolophus]
ctg000370_HT	80610	85705	ctg000370_HT.20	-	XP_019133266.1	elongation of very long chain fatty acids protein 6 [Larimichthys crocea]
ctg000370_HT	87434	91158	ctg000370_HT.22	+	XP_014351850.1	aspartyl aminopeptidase [Latimeria chalumnae]
ctg000370_HT	91812	94228	ctg000370_HT.23	-	XP_023655869.1	GDP-L-fucose synthase isoform X1 [Paramormyrops kingsleyae]
ctg000370_HT	94650	97299	ctg000370_HT.24	-	XP_023655869.1	GDP-L-fucose synthase isoform X1 [Paramormyrops kingsleyae]
ctg000370_HT	98029	101936	ctg000370_HT.25	-	XP_007531949.1	RNA polymerase-associated protein LEO1 isoform X1 [Erinaceus europaeus]
ctg000370_HT	102466	104805	ctg000370_HT.26	+	XP_009553767.1	LOW QUALITY PROTEIN: bifunctional coenzyme A synthase [Cuculus canorus]
ctg000370_HT	105740	110196	ctg000370_HT.27	-	XP_011914329.1	transcription factor AP-2 gamma isoform X3 [Cercocebus atys]
ctg000370_HT	111920	112390	ctg000370_HT.28	-	nohit	nohit
ctg000370_HT	112478	117663	ctg000370_HT.29	-	XP_010363408.1	transcription factor AP-2 gamma isoform X2 [Rhinopithecus roxellana]
ctg000370_HT	120269	121426	ctg000370_HT.31	-	nohit	nohit
ctg000370_HT	123095	129815	ctg000370_HT.32	+	XP_005921503.1	INO80 complex subunit D [Haplochromis burtoni]
ctg000370_HT	130955	132409	ctg000370_HT.33	+	XP_008118981.1	tristetraprolin [Anolis carolinensis]
ctg000370_HT	133384	136006	ctg000370_HT.34	+	XP_014920272.1	acyl-coenzyme A thioesterase 13 [Acinonyx jubatus]
ctg000370_HT	136380	142423	ctg000370_HT.35	-	XP_025897583.1	lysine-specific demethylase 2B-like, partial [Nothoprocta perdicaria]
ctg000370_HT	144031	148842	ctg000370_HT.36	-	XP_024058283.1	E3 ubiquitin-protein ligase RNF19B [Terrapene mexicana triunguis]
ctg000370_HT	150573	152697	ctg000370_HT.37	-	nohit	nohit
ctg002010_HT	2584	4460	ctg002010_HT.1	-	nohit	nohit
ctg002010_HT	9999	18882	ctg002010_HT.3	-	XP_027729136.1	ATP-dependent DNA helicase Q5 isoform X1 [Vombatus ursinus]
ctg002010_HT	24463	24823	ctg002010_HT.4	+	nohit	nohit
ctg002010_HT	44582	45859	ctg002010_HT.6	-	nohit	nohit
ctg002010_HT	61910	63118	ctg002010_HT.16	-	nohit	nohit
ctg002010_HT	63920	64704	ctg002010_HT.17	-	nohit	nohit
ctg002010_HT	66640	68377	ctg002010_HT.18	+	XP_026773761.1	protein Mpv17 [Pangasianodon hypophthalmus]
ctg002010_HT	72003	72584	ctg002010_HT.19	-	nohit	nohit
ctg002010_HT	73217	77280	ctg002010_HT.20	-	XP_004600938.1	cap-specific mRNA (nucleoside-2'-O-)-methyltransferase 2 [Sorex araneus]
ctg002010_HT	77565	82317	ctg002010_HT.21	-	XP_023127360.1	valine--tRNA ligase [Amphiprion ocellaris]
ctg002010_HT	82571	84225	ctg002010_HT.22	-	XP_026693603.1	valine--tRNA ligase-like [Ciona intestinalis]
ctg002010_HT	86346	93104	ctg002010_HT.23	-	nohit	nohit
ctg002010_HT	93683	96488	ctg002010_HT.24	-	nohit	nohit
ctg002010_HT	107023	107890	ctg002010_HT.26	-	nohit	nohit
ctg002010_HT	109194	110351	ctg002010_HT.27	+	XP_019641675.1	reactive oxygen species modulator 1-like [Branchiostoma belcheri]
ctg002010_HT	110617	112301	ctg002010_HT.28	+	XP_015665829.1	DNA-directed RNA polymerases I, II, and III subunit RPABC5 [Protobothrops mucrosquamatus]
ctg002010_HT	124216	124521	ctg002010_HT.30	+	nohit	nohit
ctg002010_HT	127053	128274	ctg002010_HT.32	+	nohit	nohit
ctg002010_HT	136377	137682	ctg002010_HT.35	-	XP_018429195.1	lipopolysaccharide-induced tumor necrosis factor-alpha factor homolog [Nanorana parkeri]
ctg002010_HT	140384	141409	ctg002010_HT.36	+	XP_018927200.1	ADP,ATP carrier protein 2-like [Cyprinus carpio]
ctg002010_HT	142209	146179	ctg002010_HT.37	+	XP_004319917.1	ADP/ATP translocase 4 [Tursiops truncatus]
ctg008690_HT	3102	4250	ctg008690_HT.1	-	XP_009079137.1	poly(A) polymerase gamma, partial [Acanthisitta chloris]
ctg008690_HT	4395	11109	ctg008690_HT.2	-	nohit	nohit
ctg008690_HT	11701	12021	ctg008690_HT.3	-	nohit	nohit
ctg008690_HT	13789	14529	ctg008690_HT.4	-	nohit	nohit
ctg008690_HT	15153	20811	ctg008690_HT.5	-	nohit	nohit
ctg008690_HT	21832	22293	ctg008690_HT.6	-	XP_027519219.1	transmembrane protease serine 13-like [Corapipo altera]
ctg008690_HT	22444	25666	ctg008690_HT.7	-	nohit	nohit
ctg008690_HT	27155	28399	ctg008690_HT.8	+	nohit	nohit
ctg008690_HT	30559	40090	ctg008690_HT.9	-	XP_012812339.1	probable dolichyl pyrophosphate Glc1Man9GlcNAc2 alpha-1,3-glucosyltransferase isoform X1 [Xenopus tropicalis]
ctg008690_HT	43819	44133	ctg008690_HT.10	+	nohit	nohit
ctg008690_HT	44649	46116	ctg008690_HT.11	+	nohit	nohit
ctg008690_HT	46425	47387	ctg008690_HT.12	-	XP_012791189.1	probable dolichyl pyrophosphate Glc1Man9GlcNAc2 alpha-1,3-glucosyltransferase [Sorex araneus]
ctg008690_HT	50841	51204	ctg008690_HT.13	+	nohit	nohit
ctg008690_HT	51513	52476	ctg008690_HT.14	-	XP_012791189.1	probable dolichyl pyrophosphate Glc1Man9GlcNAc2 alpha-1,3-glucosyltransferase [Sorex araneus]
ctg008690_HT	56653	57862	ctg008690_HT.15	+	nohit	nohit
ctg008690_HT	71547	72040	ctg008690_HT.17	+	nohit	nohit
ctg008690_HT	75121	78154	ctg008690_HT.19	-	nohit	nohit
ctg008690_HT	81117	82784	ctg008690_HT.20	+	nohit	nohit
ctg008690_HT	82932	84951	ctg008690_HT.21	-	nohit	nohit
ctg008690_HT	100027	101365	ctg008690_HT.25	-	XP_024144272.1	IgGFc-binding protein-like [Oryzias melastigma]
ctg008690_HT	102619	106704	ctg008690_HT.26	+	XP_010391136.2	pumilio homolog 3 [Corvus cornix cornix]
ctg008690_HT	107201	107790	ctg008690_HT.27	-	nohit	nohit
ctg008690_HT	109377	109778	ctg008690_HT.28	-	nohit	nohit
ctg008690_HT	116831	119416	ctg008690_HT.31	+	XP_016133020.1	group XV phospholipase A2-like isoform X1 [Sinocyclocheilus grahami]
ctg008690_HT	121489	123129	ctg008690_HT.32	+	nohit	nohit
ctg008690_HT	123423	128864	ctg008690_HT.33	-	XP_019638939.1	titin-like, partial [Branchiostoma belcheri]
ctg008690_HT	130850	132074	ctg008690_HT.35	-	nohit	nohit
ctg008690_HT	132554	133992	ctg008690_HT.36	-	XP_019643295.1	glutathione peroxidase-like isoform X1 [Branchiostoma belcheri]
ctg008690_HT	137582	137956	ctg008690_HT.39	-	nohit	nohit
ctg008690_HT	138815	141880	ctg008690_HT.40	-	XP_019629266.1	LOW QUALITY PROTEIN: glutathione synthetase-like [Branchiostoma belcheri]
ctg008690_HT	148214	148759	ctg008690_HT.42	-	nohit	nohit
ctg008690_HT	150738	151241	ctg008690_HT.43	+	nohit	nohit
ctg008690_HT	154353	154601	ctg008690_HT.47	-	nohit	nohit
ctg008690_HT	159470	175048	ctg008690_HT.48	+	XP_023663695.1	neurogenic locus notch homolog protein 1-like [Paramormyrops kingsleyae]
ctg008690_HT	177388	177752	ctg008690_HT.49	-	XP_017321308.1	ran-binding protein 10 isoform X4 [Ictalurus punctatus]
ctg008690_HT	177805	180132	ctg008690_HT.50	-	nohit	nohit
ctg008690_HT	181938	184005	ctg008690_HT.51	-	nohit	nohit
ctg008690_HT	186637	191922	ctg008690_HT.52	-	XP_018083761.1	oxysterols receptor LXR-beta-like [Xenopus laevis]
ctg008690_HT	194673	195386	ctg008690_HT.54	+	nohit	nohit
ctg008690_HT	197496	198673	ctg008690_HT.55	+	nohit	nohit
ctg008690_HT	199772	208252	ctg008690_HT.56	+	XP_026175067.1	poly(A) polymerase type 3-like [Mastacembelus armatus]
ctg008690_HT	208962	211268	ctg008690_HT.57	-	XP_010306402.1	retinal guanylyl cyclase 2-like, partial [Balearica regulorum gibbericeps]
ctg008690_HT	211606	217171	ctg008690_HT.58	-	XP_007259306.2	guanylate cyclase 2G-like isoform X2 [Astyanax mexicanus]
ctg008690_HT	229499	234381	ctg008690_HT.60	+	NP_001165647.1	ran-binding protein 9 [Xenopus laevis]
ctg008690_HT	235794	238042	ctg008690_HT.61	+	XP_014423351.1	LOW QUALITY PROTEIN: neurogenic locus notch homolog protein 1-like, partial [Camelus ferus]
ctg008690_HT	240287	240583	ctg008690_HT.62	+	nohit	nohit
ctg008690_HT	244372	245363	ctg008690_HT.64	-	XP_006219923.1	14-3-3-like protein 2 [Vicugna pacos]
ctg008690_HT	249389	252454	ctg008690_HT.66	-	nohit	nohit
ctg008690_HT	254096	254970	ctg008690_HT.67	+	nohit	nohit
ctg008690_HT	259778	264149	ctg008690_HT.68	+	XP_002600957.1	hypothetical protein BRAFLDRAFT_79146 [Branchiostoma floridae]
ctg008690_HT	271009	271697	ctg008690_HT.70	-	nohit	nohit
ctg008690_HT	274707	277224	ctg008690_HT.71	+	XP_027707137.1	beta-1,3-galactosyltransferase 2-like [Vombatus ursinus]
ctg008690_HT	279013	281074	ctg008690_HT.73	+	nohit	nohit
ctg008690_HT	282069	284358	ctg008690_HT.74	-	XP_021515635.1	carboxypeptidase B [Meriones unguiculatus]
ctg008690_HT	286700	290378	ctg008690_HT.75	+	XP_026857235.1	ensconsin-like isoform X2 [Electrophorus electricus]
ctg008690_HT	291188	292804	ctg008690_HT.76	+	nohit	nohit
ctg008690_HT	293831	294178	ctg008690_HT.77	-	nohit	nohit
ctg008690_HT	299060	302949	ctg008690_HT.78	-	nohit	nohit
ctg008690_HT	304407	304754	ctg008690_HT.79	+	nohit	nohit
ctg008690_HT	305988	308688	ctg008690_HT.80	+	nohit	nohit
ctg008690_HT	309737	310546	ctg008690_HT.81	-	nohit	nohit
ctg008690_HT	313367	314975	ctg008690_HT.83	+	nohit	nohit
ctg008690_HT	318779	320090	ctg008690_HT.84	-	nohit	nohit
ctg008690_HT	325113	326252	ctg008690_HT.85	+	nohit	nohit
ctg008690_HT	329331	330989	ctg008690_HT.86	+	nohit	nohit
ctg008690_HT	332070	337664	ctg008690_HT.87	-	XP_020370124.1	glutathione synthetase isoform X2 [Rhincodon typus]
ctg008690_HT	349781	352297	ctg008690_HT.89	+	nohit	nohit
ctg008690_HT	363736	368606	ctg008690_HT.90	-	XP_019641706.1	prolyl endopeptidase-like [Branchiostoma belcheri]
ctg008690_HT	381623	384062	ctg008690_HT.94	+	nohit	nohit
ctg008690_HT	388354	389347	ctg008690_HT.96	-	nohit	nohit
ctg008690_HT	390240	391811	ctg008690_HT.97	-	XP_019622304.1	ankyrin repeat domain-containing protein 17-like [Branchiostoma belcheri]
ctg008690_HT	392913	394083	ctg008690_HT.98	-	XP_018422040.1	testis-specific serine/threonine-protein kinase 3 [Nanorana parkeri]
ctg008690_HT	398390	407021	ctg008690_HT.99	+	NP_004362.2	coatomer subunit alpha isoform 2 [Homo sapiens]
ctg008690_HT	407592	410434	ctg008690_HT.100	+	XP_014703666.1	LOW QUALITY PROTEIN: exosome complex component RRP43-like [Equus asinus]
ctg008690_HT	411971	413231	ctg008690_HT.101	+	XP_016410976.1	ankyrin-2-like [Sinocyclocheilus rhinocerous]
ctg008690_HT	414129	415133	ctg008690_HT.102	+	nohit	nohit
ctg008690_HT	419473	425332	ctg008690_HT.104	-	XP_012576427.1	receptor-type tyrosine-protein phosphatase zeta isoform X2 [Condylura cristata]
ctg008690_HT	425363	428222	ctg008690_HT.105	+	nohit	nohit
ctg008690_HT	428538	429176	ctg008690_HT.106	-	XP_017557998.1	zonadhesin-like isoform X2 [Pygocentrus nattereri]
ctg008690_HT	453730	455563	ctg008690_HT.108	-	nohit	nohit
ctg008690_HT	455824	458670	ctg008690_HT.109	+	XP_014002025.1	uncharacterized protein LOC106572410 isoform X2 [Salmo salar]
ctg008690_HT	461368	463406	ctg008690_HT.110	+	nohit	nohit
ctg008690_HT	463704	466387	ctg008690_HT.111	+	nohit	nohit
ctg008690_HT	468492	468993	ctg008690_HT.112	+	nohit	nohit
ctg008690_HT	470836	484515	ctg008690_HT.114	-	XP_015828896.1	pogo transposable element with ZNF domain [Nothobranchius furzeri]
ctg008690_HT	502755	504322	ctg008690_HT.117	-	nohit	nohit
ctg008690_HT	504354	505763	ctg008690_HT.118	+	XP_020660538.1	retinal homeobox protein Rx [Pogona vitticeps]
ctg008690_HT	507081	507519	ctg008690_HT.119	-	nohit	nohit
ctg008690_HT	508966	509855	ctg008690_HT.120	+	nohit	nohit
ctg008690_HT	513601	517071	ctg008690_HT.121	+	XP_006640599.1	26S proteasome non-ATPase regulatory subunit 5 [Lepisosteus oculatus]
ctg008690_HT	517555	519410	ctg008690_HT.122	-	XP_021395051.1	peptidyl-prolyl cis-trans isomerase E [Lonchura striata domestica]
ctg008690_HT	534484	535013	ctg008690_HT.126	+	XP_008498802.1	ankyrin repeat, SAM and basic leucine zipper domain-containing protein 1 [Calypte anna]
ctg008690_HT	537517	538731	ctg008690_HT.128	-	nohit	nohit
ctg008690_HT	540475	546296	ctg008690_HT.129	-	nohit	nohit
ctg008690_HT	548894	550546	ctg008690_HT.130	-	XP_004584899.1	GTP cyclohydrolase 1 [Ochotona princeps]
ctg008690_HT	561306	563601	ctg008690_HT.132	+	nohit	nohit
ctg008690_HT	568801	571469	ctg008690_HT.135	+	XP_020331846.1	actin cytoskeleton-regulatory complex protein PAN1-like [Oncorhynchus kisutch]
ctg008690_HT	590448	598141	ctg008690_HT.139	-	XP_019631451.1	uncharacterized protein LOC109475285 [Branchiostoma belcheri]
ctg008690_HT	605776	607435	ctg008690_HT.141	-	XP_018118792.1	uncharacterized protein LOC108716829 [Xenopus laevis]
ctg008690_HT	611091	611456	ctg008690_HT.142	+	nohit	nohit
ctg008690_HT	612753	615322	ctg008690_HT.143	-	nohit	nohit
ctg008690_HT	615645	616242	ctg008690_HT.144	+	nohit	nohit
ctg008690_HT	616723	618382	ctg008690_HT.145	-	XP_018118792.1	uncharacterized protein LOC108716829 [Xenopus laevis]
ctg008690_HT	618872	626264	ctg008690_HT.146	-	nohit	nohit
ctg008690_HT	626587	628297	ctg008690_HT.147	+	XP_009903877.1	collagen alpha-2(IV) chain-like, partial [Picoides pubescens]
ctg008690_HT	629311	633920	ctg008690_HT.148	-	XP_018612045.1	glutathione synthetase [Scleropages formosus]
ctg008690_HT	645686	654452	ctg008690_HT.152	+	XP_008944521.1	phosphoinositide 3-kinase regulatory subunit 4, partial [Merops nubicus]
ctg008690_HT	654813	658102	ctg008690_HT.153	+	XP_007529893.1	phosphoinositide 3-kinase regulatory subunit 4 [Erinaceus europaeus]
ctg008690_HT	658464	661371	ctg008690_HT.154	-	XP_019618161.1	thyrotropin-releasing hormone receptor-like [Branchiostoma belcheri]
ctg008690_HT	662916	664367	ctg008690_HT.155	-	nohit	nohit
ctg008690_HT	665399	665773	ctg008690_HT.156	-	nohit	nohit
ctg008690_HT	674591	677848	ctg008690_HT.158	-	nohit	nohit
ctg008690_HT	680963	681283	ctg008690_HT.159	+	nohit	nohit
ctg008690_HT	686102	690105	ctg008690_HT.161	-	XP_006743694.1	glycoprotein-N-acetylgalactosamine 3-beta-galactosyltransferase 1-like [Leptonychotes weddellii]
ctg008690_HT	704445	718423	ctg008690_HT.164	-	XP_018553411.1	poly(A) polymerase type 3-like isoform X2 [Lates calcarifer]
ctg008690_HT	719327	721112	ctg008690_HT.165	-	nohit	nohit
ctg008690_HT	744083	744514	ctg008690_HT.168	-	XP_009706924.1	TATA box-binding protein-like protein 2, partial [Cariama cristata]
ctg008690_HT	748337	748920	ctg008690_HT.170	-	nohit	nohit
ctg008690_HT	749868	753118	ctg008690_HT.171	-	nohit	nohit
ctg008690_HT	757583	761226	ctg008690_HT.173	+	nohit	nohit
ctg008690_HT	763798	765558	ctg008690_HT.175	-	XP_006642752.2	26S protease regulatory subunit 6A [Lepisosteus oculatus]
ctg008690_HT	769221	770201	ctg008690_HT.177	+	XP_023840315.1	nuclear receptor subfamily 6 group A member 1 isoform X1 [Salvelinus alpinus]
ctg008690_HT	774148	780567	ctg008690_HT.179	+	nohit	nohit
ctg008690_HT	781526	789524	ctg008690_HT.181	+	XP_015828896.1	pogo transposable element with ZNF domain [Nothobranchius furzeri]
ctg008690_HT	806461	807597	ctg008690_HT.185	-	XP_013975697.2	collagen alpha-1(I) chain-like [Canis lupus familiaris]
ctg008690_HT	808461	809414	ctg008690_HT.186	+	XP_019738176.1	histone H2B-like [Hippocampus comes]
ctg008690_HT	810195	811186	ctg008690_HT.187	-	XP_006219993.1	probable ubiquitin-conjugating enzyme E2 7 [Vicugna pacos]
ctg008690_HT	811245	812007	ctg008690_HT.188	+	XP_019712703.1	protein phosphatase 1 regulatory subunit 12A-like isoform X5 [Hippocampus comes]
ctg008690_HT	812845	813593	ctg008690_HT.189	+	XP_023810283.1	protein phosphatase 1 regulatory subunit 12C isoform X1 [Oryzias latipes]
ctg008690_HT	817133	821751	ctg008690_HT.191	-	XP_002602318.1	hypothetical protein BRAFLDRAFT_228056, partial [Branchiostoma floridae]
ctg008690_HT	823496	825060	ctg008690_HT.192	+	XP_019622304.1	ankyrin repeat domain-containing protein 17-like [Branchiostoma belcheri]
ctg008690_HT	825748	826443	ctg008690_HT.193	+	nohit	nohit
ctg008690_HT	829636	830070	ctg008690_HT.194	-	nohit	nohit
ctg008690_HT	830697	831734	ctg008690_HT.195	+	nohit	nohit
ctg008690_HT	831953	835947	ctg008690_HT.196	-	XP_014068150.1	LOW QUALITY PROTEIN: F-box only protein 38-like [Salmo salar]
ctg008690_HT	837833	838699	ctg008690_HT.197	+	nohit	nohit
ctg008690_HT	841136	841798	ctg008690_HT.201	-	nohit	nohit
ctg008690_HT	843710	857242	ctg008690_HT.202	-	XP_009554846.1	poly(A) polymerase gamma [Cuculus canorus]
ctg008690_HT	862621	870089	ctg008690_HT.203	+	XP_019638167.1	ankyrin-3-like [Branchiostoma belcheri]
ctg008690_HT	873330	873729	ctg008690_HT.205	+	XP_021448715.1	NACHT, LRR and PYD domains-containing protein 1b allele 3-like isoform X5 [Oncorhynchus mykiss]
ctg008690_HT	873756	875222	ctg008690_HT.206	-	nohit	nohit
ctg008690_HT	878169	891364	ctg008690_HT.209	+	XP_016854856.1	uncharacterized protein LOC107983912 [Anolis carolinensis]
ctg003320_HT	440	1182	ctg003320_HT.1	+	nohit	nohit
ctg003320_HT	1191	3486	ctg003320_HT.2	+	XP_025763267.1	neural cell adhesion molecule L1-like protein isoform X2 [Oreochromis niloticus]
ctg003320_HT	3963	4710	ctg003320_HT.3	-	XP_010198244.1	plexin-B2-like, partial [Colius striatus]
ctg003320_HT	4793	9190	ctg003320_HT.4	-	XP_019633459.1	plexin-A4-like [Branchiostoma belcheri]
ctg003320_HT	9214	10092	ctg003320_HT.5	-	XP_015248084.1	plexin-C1-like [Cyprinodon variegatus]
ctg003320_HT	10245	13198	ctg003320_HT.6	+	XP_006516017.1	neuronal cell adhesion molecule isoform X6 [Mus musculus]
ctg003320_HT	13526	18742	ctg003320_HT.7	-	XP_019633459.1	plexin-A4-like [Branchiostoma belcheri]
ctg003320_HT	18766	19639	ctg003320_HT.8	-	XP_016067179.1	plexin-B2 [Miniopterus natalensis]
ctg003320_HT	19792	23265	ctg003320_HT.9	+	XP_006516017.1	neuronal cell adhesion molecule isoform X6 [Mus musculus]
ctg003320_HT	23595	28812	ctg003320_HT.10	-	XP_019633459.1	plexin-A4-like [Branchiostoma belcheri]
ctg003320_HT	28836	29562	ctg003320_HT.11	-	XP_016067179.1	plexin-B2 [Miniopterus natalensis]
ctg003320_HT	29950	33471	ctg003320_HT.12	-	XP_022524480.1	uncharacterized protein LOC111192142 [Astyanax mexicanus]
ctg003320_HT	33582	36899	ctg003320_HT.13	+	XP_017548949.1	transcriptional repressor scratch 2 [Pygocentrus nattereri]
ctg003320_HT	37316	39487	ctg003320_HT.14	-	XP_019636366.1	tartrate-resistant acid phosphatase type 5-like [Branchiostoma belcheri]
ctg003320_HT	41221	46497	ctg003320_HT.15	+	XP_015686376.1	uncharacterized protein K02A2.6-like, partial [Protobothrops mucrosquamatus]
ctg003320_HT	48025	57819	ctg003320_HT.17	+	XP_026063123.1	uncharacterized protein LOC113046525 [Carassius auratus]
ctg003320_HT	86622	90327	ctg003320_HT.27	+	XP_018109274.1	uncharacterized protein LOC108711758 [Xenopus laevis]
ctg003320_HT	91860	94650	ctg003320_HT.29	-	XP_019636790.1	uncharacterized protein LOC109479276 [Branchiostoma belcheri]
ctg003320_HT	96696	98463	ctg003320_HT.32	+	nohit	nohit
ctg003320_HT	98549	100701	ctg003320_HT.33	+	XP_008112295.1	uncharacterized protein F54H12.2-like [Anolis carolinensis]
ctg003320_HT	103888	105820	ctg003320_HT.36	+	XP_018581836.1	inosine-5'-monophosphate dehydrogenase 1b-like isoform X1 [Scleropages formosus]
ctg003320_HT	107260	108827	ctg003320_HT.37	+	XP_023144004.1	probable E3 SUMO-protein ligase RNF212 isoform X1 [Amphiprion ocellaris]
ctg003320_HT	112713	115210	ctg003320_HT.38	-	XP_019337394.1	fatty-acid amide hydrolase 2 [Alligator mississippiensis]
ctg003320_HT	116793	119097	ctg003320_HT.39	+	nohit	nohit
ctg003320_HT	121538	124990	ctg003320_HT.40	+	XP_023565114.1	probable ATP-dependent RNA helicase DDX4 isoform X4 [Octodon degus]
ctg003320_HT	126736	131782	ctg003320_HT.41	+	XP_017558939.1	dipeptidyl aminopeptidase-like protein 6 isoform X2 [Pygocentrus nattereri]
ctg003320_HT	131804	133619	ctg003320_HT.42	+	XP_016328474.1	dipeptidyl peptidase 4-like isoform X2 [Sinocyclocheilus anshuiensis]
ctg003320_HT	134016	136203	ctg003320_HT.43	+	nohit	nohit
ctg003320_HT	136684	137613	ctg003320_HT.44	+	XP_012710637.1	aquaporin-9 isoform X2 [Fundulus heteroclitus]
ctg003320_HT	137662	138858	ctg003320_HT.45	-	XP_008315737.1	DNA repair protein complementing XP-A cells [Cynoglossus semilaevis]
ctg003320_HT	139081	139979	ctg003320_HT.46	-	XP_014730411.1	actin-related protein 2/3 complex subunit 3 [Sturnus vulgaris]
ctg003320_HT	140192	140773	ctg003320_HT.47	-	XP_018116631.1	sesquipedalian-1-like [Xenopus laevis]
ctg003320_HT	140976	142798	ctg003320_HT.48	-	XP_006984432.1	26S protease regulatory subunit 6A [Peromyscus maniculatus bairdii]
ctg003320_HT	143162	144658	ctg003320_HT.49	+	XP_015808685.1	thymopoietin [Nothobranchius furzeri]
ctg003320_HT	145212	145487	ctg003320_HT.50	-	nohit	nohit
ctg003320_HT	148436	150409	ctg003320_HT.51	+	XP_020040613.1	guanine nucleotide-binding protein G(q) subunit alpha [Castor canadensis]
ctg003320_HT	152989	153913	ctg003320_HT.52	-	nohit	nohit
ctg003320_HT	154774	160022	ctg003320_HT.53	+	nohit	nohit
ctg003320_HT	164670	175040	ctg003320_HT.55	+	XP_013808254.1	FH1/FH2 domain-containing protein 3 [Apteryx australis mantelli]
ctg003320_HT	179961	185385	ctg003320_HT.58	+	XP_010125861.1	high affinity cAMP-specific and IBMX-insensitive 3',5'-cyclic phosphodiesterase 8A isoform X1 [Chlamydotis macqueenii]
ctg003320_HT	186481	188131	ctg003320_HT.59	-	XP_011810369.1	superoxide dismutase [Cu-Zn] isoform X3 [Colobus angolensis palliatus]
ctg004520_HT	59741	62179	ctg004520_HT.6	-	XP_019640798.1	LOW QUALITY PROTEIN: titin-like [Branchiostoma belcheri]
ctg004520_HT	63948	66251	ctg004520_HT.10	+	XP_019636790.1	uncharacterized protein LOC109479276 [Branchiostoma belcheri]
ctg011580_HT	43264	43718	ctg011580_HT.2	+	nohit	nohit
ctg011580_HT	49540	51432	ctg011580_HT.3	-	nohit	nohit
ctg011580_HT	52790	53427	ctg011580_HT.4	+	nohit	nohit
ctg011580_HT	55374	55878	ctg011580_HT.5	+	nohit	nohit
ctg011580_HT	60358	60830	ctg011580_HT.7	-	nohit	nohit
ctg011580_HT	64598	69351	ctg011580_HT.8	-	nohit	nohit
ctg011580_HT	70681	73727	ctg011580_HT.9	-	XP_023811753.1	guanine nucleotide-binding protein G(o) subunit alpha isoform X2 [Oryzias latipes]
ctg011580_HT	75663	84310	ctg011580_HT.10	+	XP_005965358.1	L-gulonolactone oxidase-like [Pantholops hodgsonii]
ctg011580_HT	90634	96027	ctg011580_HT.12	-	XP_019745384.1	branched-chain-amino-acid aminotransferase, cytosolic-like [Hippocampus comes]
ctg011580_HT	103629	107998	ctg011580_HT.13	-	XP_007069739.2	succinyl-CoA:3-ketoacid coenzyme A transferase 1, mitochondrial [Chelonia mydas]
ctg011580_HT	111075	113869	ctg011580_HT.14	+	nohit	nohit
ctg011580_HT	115779	118053	ctg011580_HT.15	+	nohit	nohit
ctg011580_HT	118578	120991	ctg011580_HT.16	-	nohit	nohit
ctg011580_HT	129084	156313	ctg011580_HT.17	+	XP_011603520.1	collagen alpha-6(VI) chain isoform X2 [Takifugu rubripes]
ctg011580_HT	156773	157519	ctg011580_HT.18	-	nohit	nohit
ctg011580_HT	158538	159339	ctg011580_HT.19	-	nohit	nohit
ctg011580_HT	159521	160885	ctg011580_HT.20	+	XP_014044093.1	uncharacterized protein LOC106597424, partial [Salmo salar]
ctg011580_HT	163629	165151	ctg011580_HT.21	+	XP_014037292.1	apolipoprotein A-IV-like [Salmo salar]
ctg011580_HT	169338	169724	ctg011580_HT.22	+	nohit	nohit
ctg011580_HT	173893	175876	ctg011580_HT.23	+	nohit	nohit
ctg011580_HT	176484	179392	ctg011580_HT.24	-	nohit	nohit
ctg011580_HT	180591	181601	ctg011580_HT.25	-	XP_007446328.1	2-oxo-4-hydroxy-4-carboxy-5-ureidoimidazoline decarboxylase-like [Lipotes vexillifer]
ctg011580_HT	182852	185394	ctg011580_HT.26	+	XP_018583879.1	megakaryocyte-associated tyrosine-protein kinase isoform X2 [Scleropages formosus]
ctg011580_HT	195401	201370	ctg011580_HT.29	+	XP_018525202.1	gamma-glutamyltranspeptidase 1 isoform X1 [Lates calcarifer]
ctg011580_HT	203510	208171	ctg011580_HT.30	-	nohit	nohit
ctg011580_HT	212639	216266	ctg011580_HT.31	-	nohit	nohit
ctg011580_HT	218511	219146	ctg011580_HT.32	+	nohit	nohit
ctg011580_HT	219347	221239	ctg011580_HT.33	-	XP_027759063.1	helix-loop-helix protein 13-like [Empidonax traillii]
ctg011580_HT	223522	225236	ctg011580_HT.34	+	nohit	nohit
ctg011580_HT	225566	226879	ctg011580_HT.35	-	nohit	nohit
ctg011580_HT	230400	233642	ctg011580_HT.36	-	XP_021410913.1	RNA helicase Mov10l1 [Lonchura striata domestica]
ctg011580_HT	237317	239147	ctg011580_HT.38	+	XP_002611047.1	hypothetical protein BRAFLDRAFT_115732 [Branchiostoma floridae]
ctg011580_HT	239467	240971	ctg011580_HT.39	+	XP_019642116.1	lysine-specific demethylase 4B-like [Branchiostoma belcheri]
ctg011580_HT	259949	261240	ctg011580_HT.45	+	nohit	nohit
ctg011580_HT	262364	265848	ctg011580_HT.46	+	nohit	nohit
ctg011580_HT	268068	269505	ctg011580_HT.48	+	nohit	nohit
ctg011580_HT	272302	273601	ctg011580_HT.50	+	nohit	nohit
ctg011580_HT	274720	276042	ctg011580_HT.51	+	nohit	nohit
ctg011580_HT	278841	280128	ctg011580_HT.52	+	nohit	nohit
ctg011580_HT	296418	297919	ctg011580_HT.60	+	nohit	nohit
ctg011580_HT	302565	304067	ctg011580_HT.62	-	nohit	nohit
ctg011580_HT	316983	318230	ctg011580_HT.67	-	nohit	nohit
ctg011580_HT	327099	328821	ctg011580_HT.71	+	nohit	nohit
ctg011580_HT	336495	339858	ctg011580_HT.75	-	XP_017285978.1	puromycin-sensitive aminopeptidase [Kryptolebias marmoratus]
ctg013320_HT	18201	18767	ctg013320_HT.12	-	nohit	nohit
ctg013320_HT	21623	25641	ctg013320_HT.13	+	nohit	nohit
ctg013320_HT	28316	29029	ctg013320_HT.14	+	XP_017293605.1	collagen alpha-1(XVIII) chain-like isoform X4 [Kryptolebias marmoratus]
ctg013320_HT	36331	38187	ctg013320_HT.17	+	nohit	nohit
ctg004980_HT	2136	3497	ctg004980_HT.1	-	XP_027295119.1	LOW QUALITY PROTEIN: ankyrin repeat domain-containing protein 24 isoform X1 [Cricetulus griseus]
ctg004980_HT	3685	4398	ctg004980_HT.2	-	XP_015706198.1	mucin-19-like, partial [Coturnix japonica]
ctg004980_HT	4464	5330	ctg004980_HT.3	-	XP_015706198.1	mucin-19-like, partial [Coturnix japonica]
ctg004980_HT	5487	6200	ctg004980_HT.4	-	XP_017456910.1	uncharacterized protein LOC102550256 [Rattus norvegicus]
ctg004980_HT	6266	8365	ctg004980_HT.5	-	XP_014037959.1	uncharacterized protein LOC106591269 isoform X1 [Salmo salar]
ctg004980_HT	8402	8755	ctg004980_HT.6	-	XP_015706198.1	mucin-19-like, partial [Coturnix japonica]
ctg004980_HT	8821	13010	ctg004980_HT.7	-	XP_021586857.1	glutamine-rich protein 2 [Ictidomys tridecemlineatus]
ctg004980_HT	13407	14483	ctg004980_HT.8	-	XP_007883676.1	SH3 domain-containing protein C23A1.17-like [Callorhinchus milii]
ctg004980_HT	14580	15236	ctg004980_HT.9	-	XP_007883676.1	SH3 domain-containing protein C23A1.17-like [Callorhinchus milii]
ctg004980_HT	15541	16379	ctg004980_HT.10	-	XP_007883676.1	SH3 domain-containing protein C23A1.17-like [Callorhinchus milii]
ctg004980_HT	18671	26848	ctg004980_HT.11	+	XP_027312086.1	long-chain-fatty-acid--CoA ligase 1 [Anas platyrhynchos]
ctg004980_HT	35285	35716	ctg004980_HT.12	+	nohit	nohit
ctg004980_HT	37074	39169	ctg004980_HT.13	-	nohit	nohit
ctg004980_HT	45998	47553	ctg004980_HT.14	-	XP_020309566.1	spastin-like isoform X3 [Oncorhynchus kisutch]
ctg004980_HT	49300	51544	ctg004980_HT.15	-	nohit	nohit
ctg004980_HT	93112	94190	ctg004980_HT.17	-	XP_015686376.1	uncharacterized protein K02A2.6-like, partial [Protobothrops mucrosquamatus]
ctg004980_HT	126498	128435	ctg004980_HT.22	-	XP_009294984.2	extracellular sulfatase Sulf-2 isoform X2 [Danio rerio]
ctg004980_HT	128837	134207	ctg004980_HT.23	-	XP_019636790.1	uncharacterized protein LOC109479276 [Branchiostoma belcheri]
ctg004980_HT	135297	136529	ctg004980_HT.25	+	NP_001276618.1	TATA box-binding protein-like protein 2 isoform 2 [Mus musculus]
ctg004980_HT	142820	145226	ctg004980_HT.27	-	XP_008112295.1	uncharacterized protein F54H12.2-like [Anolis carolinensis]
ctg004980_HT	145289	145975	ctg004980_HT.28	-	nohit	nohit
ctg004980_HT	147772	150372	ctg004980_HT.31	-	XP_019636790.1	uncharacterized protein LOC109479276 [Branchiostoma belcheri]
ctg004980_HT	152355	152930	ctg004980_HT.34	+	XP_008396868.1	TATA box-binding protein-like protein 2 isoform X4 [Poecilia reticulata]
ctg004980_HT	155700	156538	ctg004980_HT.38	+	XP_008396865.1	TATA box-binding protein-like protein 2 isoform X1 [Poecilia reticulata]
ctg004980_HT	167744	180010	ctg004980_HT.41	+	XP_025767681.1	uncharacterized protein LOC112848298 [Oreochromis niloticus]
ctg004980_HT	182698	185934	ctg004980_HT.44	+	XP_021470810.1	uncharacterized protein LOC110531741 [Oncorhynchus mykiss]
ctg004980_HT	188362	193140	ctg004980_HT.47	+	XP_019636790.1	uncharacterized protein LOC109479276 [Branchiostoma belcheri]
ctg004980_HT	238089	238859	ctg004980_HT.49	-	nohit	nohit
ctg004980_HT	251127	254867	ctg004980_HT.52	+	XP_014423860.1	LOW QUALITY PROTEIN: uncharacterized protein LOC102519301, partial [Camelus ferus]
ctg004980_HT	272337	272891	ctg004980_HT.56	+	nohit	nohit
ctg004980_HT	328835	329559	ctg004980_HT.57	+	nohit	nohit
ctg004980_HT	377060	377444	ctg004980_HT.62	+	nohit	nohit
ctg004980_HT	382386	382856	ctg004980_HT.65	-	nohit	nohit
ctg004980_HT	390226	390696	ctg004980_HT.69	-	nohit	nohit
ctg004980_HT	398067	398537	ctg004980_HT.73	-	nohit	nohit
ctg004980_HT	401580	405799	ctg004980_HT.75	-	nohit	nohit
ctg004980_HT	452188	456975	ctg004980_HT.77	+	XP_018107332.1	uncharacterized protein LOC108710705 [Xenopus laevis]
ctg004980_HT	581261	582643	ctg004980_HT.80	+	XP_023685985.1	laminin subunit beta-1-like isoform X2 [Paramormyrops kingsleyae]
ctg004980_HT	582676	596228	ctg004980_HT.81	-	XP_015203459.1	laminin subunit beta-2 isoform X2 [Lepisosteus oculatus]
ctg004980_HT	611370	612884	ctg004980_HT.82	+	XP_007973258.1	homeobox protein goosecoid-2 isoform X1 [Chlorocebus sabaeus]
ctg004980_HT	614900	616318	ctg004980_HT.83	-	nohit	nohit
ctg013870_HT	1203	3323	ctg013870_HT.1	+	nohit	nohit
ctg013870_HT	7342	8524	ctg013870_HT.3	+	nohit	nohit
ctg013870_HT	8547	11647	ctg013870_HT.4	-	XP_002126811.1	UDP-galactose translocator [Ciona intestinalis]
ctg013870_HT	24936	25432	ctg013870_HT.7	-	nohit	nohit
ctg013870_HT	37835	38452	ctg013870_HT.9	+	nohit	nohit
ctg013870_HT	41188	44256	ctg013870_HT.11	+	nohit	nohit
ctg013870_HT	45794	49137	ctg013870_HT.12	-	XP_009813808.1	prostatic acid phosphatase-like [Gavia stellata]
ctg013870_HT	55913	56970	ctg013870_HT.16	+	nohit	nohit
ctg013870_HT	69979	71952	ctg013870_HT.22	-	XP_019622304.1	ankyrin repeat domain-containing protein 17-like [Branchiostoma belcheri]
ctg013870_HT	81875	83789	ctg013870_HT.28	-	XP_019622304.1	ankyrin repeat domain-containing protein 17-like [Branchiostoma belcheri]
ctg013870_HT	91442	93412	ctg013870_HT.33	-	XP_019622304.1	ankyrin repeat domain-containing protein 17-like [Branchiostoma belcheri]
ctg013870_HT	101129	102820	ctg013870_HT.38	-	XP_017549930.1	kinase D-interacting substrate of 220 kDa-like isoform X4 [Pygocentrus nattereri]
ctg004320_HT	5098	18474	ctg004320_HT.2	+	XP_020834682.1	cAMP-specific 3',5'-cyclic phosphodiesterase 4D isoform X1 [Phascolarctos cinereus]
ctg004320_HT	79464	82639	ctg004320_HT.15	-	nohit	nohit
ctg000550_HT	19318	28614	ctg000550_HT.1	-	XP_014423932.1	uncharacterized protein LOC102513078 [Camelus ferus]
ctg000550_HT	60458	63858	ctg000550_HT.6	-	XP_018107332.1	uncharacterized protein LOC108710705 [Xenopus laevis]
ctg000550_HT	85700	94747	ctg000550_HT.9	-	XP_014423932.1	uncharacterized protein LOC102513078 [Camelus ferus]
ctg013390_HT	68494	69933	ctg013390_HT.2	+	XP_012695289.1	probable helicase senataxin [Clupea harengus]
ctg013390_HT	70087	70389	ctg013390_HT.3	+	nohit	nohit
ctg013390_HT	94461	94823	ctg013390_HT.5	-	nohit	nohit
ctg013390_HT	158722	161749	ctg013390_HT.7	-	XP_018110215.1	uncharacterized protein LOC108712518 [Xenopus laevis]
ctg003940_HT	2513	6142	ctg003940_HT.2	-	XP_022531085.1	zinc finger protein DZIP1 isoform X4 [Astyanax mexicanus]
ctg003940_HT	21148	22135	ctg003940_HT.9	-	XP_004599777.1	glutathione S-transferase Yc-like [Ochotona princeps]
ctg003940_HT	28036	29122	ctg003940_HT.11	+	XP_019635268.1	LOW QUALITY PROTEIN: S-crystallin SL11-like [Branchiostoma belcheri]
ctg003940_HT	42484	44635	ctg003940_HT.15	+	nohit	nohit
ctg003940_HT	45577	47672	ctg003940_HT.16	+	XP_019628711.1	uncharacterized protein LOC109473277 [Branchiostoma belcheri]
ctg003940_HT	53202	54283	ctg003940_HT.17	+	XP_019635268.1	LOW QUALITY PROTEIN: S-crystallin SL11-like [Branchiostoma belcheri]
ctg003940_HT	71774	73774	ctg003940_HT.20	+	nohit	nohit
ctg003940_HT	79432	80734	ctg003940_HT.21	+	XP_002714549.1	glutathione S-transferase Yc isoform X2 [Oryctolagus cuniculus]
ctg003940_HT	87761	92439	ctg003940_HT.22	+	XP_019636790.1	uncharacterized protein LOC109479276 [Branchiostoma belcheri]
ctg003940_HT	94431	95462	ctg003940_HT.25	+	nohit	nohit
ctg003940_HT	95570	96067	ctg003940_HT.26	+	nohit	nohit
ctg003940_HT	101698	102401	ctg003940_HT.28	-	nohit	nohit
ctg003940_HT	106082	107518	ctg003940_HT.30	-	nohit	nohit
ctg003940_HT	110203	110961	ctg003940_HT.31	+	nohit	nohit
ctg003940_HT	120266	125840	ctg003940_HT.32	+	XP_002607686.1	hypothetical protein BRAFLDRAFT_82868 [Branchiostoma floridae]
ctg003940_HT	129837	131519	ctg003940_HT.33	-	XP_019633489.1	uncharacterized protein LOC109476912 [Branchiostoma belcheri]
ctg003940_HT	136937	141202	ctg003940_HT.34	+	XP_017952490.1	BTB/POZ domain-containing protein 2 isoform X2 [Xenopus tropicalis]
ctg003940_HT	151767	153997	ctg003940_HT.36	+	XP_027132002.1	BTB/POZ domain-containing protein 6-B [Larimichthys crocea]
ctg003940_HT	154810	155702	ctg003940_HT.37	-	XP_020774935.1	kinase D-interacting substrate of 220 kDa isoform X1 [Boleophthalmus pectinirostris]
ctg003940_HT	161774	162044	ctg003940_HT.39	+	nohit	nohit
ctg003940_HT	167974	170786	ctg003940_HT.43	+	XP_012877556.1	ankyrin repeat domain-containing protein 50 [Dipodomys ordii]
ctg003940_HT	172175	173420	ctg003940_HT.44	-	nohit	nohit
ctg003940_HT	174565	175125	ctg003940_HT.45	+	nohit	nohit
ctg003940_HT	178029	179856	ctg003940_HT.46	+	nohit	nohit
ctg003940_HT	180559	189764	ctg003940_HT.47	+	XP_014031842.1	phytosulfokine receptor 1-like [Salmo salar]
ctg003940_HT	201529	212319	ctg003940_HT.50	-	XP_012791463.1	innexin-10-like [Sorex araneus]
ctg003940_HT	223584	232753	ctg003940_HT.51	-	XP_018950925.1	protein wntless homolog [Cyprinus carpio]
ctg003940_HT	236636	250991	ctg003940_HT.52	+	XP_012791463.1	innexin-10-like [Sorex araneus]
ctg003940_HT	256176	258139	ctg003940_HT.54	+	nohit	nohit
ctg003940_HT	266694	267520	ctg003940_HT.56	+	nohit	nohit
ctg003940_HT	270331	272358	ctg003940_HT.57	-	XP_006793454.1	BTB/POZ domain-containing protein 6-B-like isoform X2 [Neolamprologus brichardi]
ctg003940_HT	282400	283717	ctg003940_HT.60	+	XP_006793454.1	BTB/POZ domain-containing protein 6-B-like isoform X2 [Neolamprologus brichardi]
ctg003940_HT	291695	315164	ctg003940_HT.62	-	XP_019614593.1	BTB/POZ domain-containing protein 2-like [Branchiostoma belcheri]
ctg003940_HT	332989	334223	ctg003940_HT.68	-	XP_004698886.1	BTB/POZ domain-containing protein 6 [Echinops telfairi]
ctg003940_HT	341807	342410	ctg003940_HT.71	-	nohit	nohit
ctg003940_HT	357596	359611	ctg003940_HT.75	+	XP_019618920.1	uncharacterized protein LOC109465872 [Branchiostoma belcheri]
ctg003940_HT	374242	375394	ctg003940_HT.82	-	XP_015108220.1	dihydrolipoyl dehydrogenase, mitochondrial-like, partial [Vicugna pacos]
ctg003940_HT	392681	395317	ctg003940_HT.86	+	XP_014031967.1	BTB/POZ domain-containing protein 1-like isoform X2 [Salmo salar]
ctg003940_HT	403205	406600	ctg003940_HT.88	+	XP_013877556.1	BTB/POZ domain-containing protein 6 [Austrofundulus limnaeus]
ctg003940_HT	416303	425252	ctg003940_HT.90	+	XP_012791463.1	innexin-10-like [Sorex araneus]
ctg003940_HT	450042	451906	ctg003940_HT.95	+	nohit	nohit
ctg003940_HT	466773	468291	ctg003940_HT.97	-	XP_014346874.1	uncharacterized protein LOC106704361 [Latimeria chalumnae]
ctg003940_HT	474741	475919	ctg003940_HT.98	-	XP_008428987.1	ras/Rap GTPase-activating protein SynGAP isoform X3 [Poecilia reticulata]
ctg003940_HT	476114	477014	ctg003940_HT.99	+	nohit	nohit
ctg003940_HT	486735	488883	ctg003940_HT.102	+	XP_019625565.1	C-terminal-binding protein 1-like [Branchiostoma belcheri]
ctg003940_HT	498213	498566	ctg003940_HT.103	+	nohit	nohit
ctg003940_HT	501812	504745	ctg003940_HT.104	+	nohit	nohit
ctg003940_HT	508948	513361	ctg003940_HT.107	-	XP_017318286.1	uncharacterized protein LOC108262191, partial [Ictalurus punctatus]
ctg003940_HT	514511	516793	ctg003940_HT.109	-	XP_002129620.1	programmed cell death protein 6-like [Ciona intestinalis]
ctg003940_HT	551863	553028	ctg003940_HT.117	+	nohit	nohit
ctg006090_HT	15637	17071	ctg006090_HT.3	+	nohit	nohit
ctg006090_HT	17293	17896	ctg006090_HT.4	+	nohit	nohit
ctg006090_HT	33034	34367	ctg006090_HT.5	-	nohit	nohit
ctg006090_HT	36014	36605	ctg006090_HT.6	-	nohit	nohit
ctg006090_HT	45119	45463	ctg006090_HT.7	-	nohit	nohit
ctg006090_HT	45510	53047	ctg006090_HT.8	-	nohit	nohit
ctg006090_HT	54100	55728	ctg006090_HT.9	+	nohit	nohit
ctg006090_HT	59919	60390	ctg006090_HT.11	-	nohit	nohit
ctg006090_HT	60424	60747	ctg006090_HT.12	-	nohit	nohit
ctg006090_HT	62117	63806	ctg006090_HT.15	+	XP_019636790.1	uncharacterized protein LOC109479276 [Branchiostoma belcheri]
ctg006090_HT	69044	70192	ctg006090_HT.20	+	nohit	nohit
ctg006090_HT	70293	70826	ctg006090_HT.21	+	nohit	nohit
ctg006090_HT	71333	72029	ctg006090_HT.22	-	nohit	nohit
ctg006090_HT	77602	78404	ctg006090_HT.24	-	nohit	nohit
ctg006090_HT	80916	82650	ctg006090_HT.25	-	nohit	nohit
ctg006560_HT	677	1042	ctg006560_HT.1	-	nohit	nohit
ctg006560_HT	1085	3974	ctg006560_HT.2	+	nohit	nohit
ctg006560_HT	4996	11252	ctg006560_HT.3	-	XP_019623785.1	integrin beta-1-A-like [Branchiostoma belcheri]
ctg006560_HT	12507	12781	ctg006560_HT.5	+	XP_004651511.1	protein BRICK1 [Jaculus jaculus]
ctg006560_HT	13130	15257	ctg006560_HT.6	-	XP_019646615.1	glutathione reductase, mitochondrial-like [Branchiostoma belcheri]
ctg006560_HT	16580	21578	ctg006560_HT.7	-	XP_002599505.1	hypothetical protein BRAFLDRAFT_265807, partial [Branchiostoma floridae]
ctg006560_HT	22165	23330	ctg006560_HT.8	+	XP_016407007.1	grpE protein homolog 1, mitochondrial-like isoform X2 [Sinocyclocheilus rhinocerous]
ctg006560_HT	24106	24735	ctg006560_HT.9	-	XP_007907674.1	E3 ubiquitin-protein ligase TTC3 [Callorhinchus milii]
ctg006560_HT	26972	27471	ctg006560_HT.11	-	nohit	nohit
ctg006560_HT	27586	31111	ctg006560_HT.12	+	XP_019897015.1	WD and tetratricopeptide repeats protein 1 [Esox lucius]
ctg006560_HT	32331	36208	ctg006560_HT.13	-	XP_019634450.1	integrin-linked protein kinase-like isoform X1 [Branchiostoma belcheri]
ctg006560_HT	37178	40273	ctg006560_HT.14	-	XP_020855641.1	ankyrin repeat and MYND domain-containing protein 2 [Phascolarctos cinereus]
ctg006560_HT	44446	49002	ctg006560_HT.16	+	XP_009272349.1	transcription factor AP-2 gamma [Aptenodytes forsteri]
ctg006560_HT	50512	51256	ctg006560_HT.17	+	nohit	nohit
ctg006560_HT	53641	55633	ctg006560_HT.18	-	XP_017952490.1	BTB/POZ domain-containing protein 2 isoform X2 [Xenopus tropicalis]
ctg006560_HT	56432	58510	ctg006560_HT.19	-	nohit	nohit
ctg006560_HT	59416	61828	ctg006560_HT.20	+	nohit	nohit
ctg006560_HT	93623	94291	ctg006560_HT.26	+	nohit	nohit
ctg006560_HT	94437	95354	ctg006560_HT.27	+	nohit	nohit
ctg001920_HT	32957	43870	ctg001920_HT.2	+	XP_020388717.1	cohesin subunit SA-1 isoform X2 [Rhincodon typus]
ctg001920_HT	44033	51936	ctg001920_HT.3	-	nohit	nohit
ctg001920_HT	80845	82290	ctg001920_HT.8	-	nohit	nohit
ctg001920_HT	83562	84087	ctg001920_HT.9	+	nohit	nohit
ctg001920_HT	94183	98018	ctg001920_HT.16	-	nohit	nohit
ctg001920_HT	187506	188144	ctg001920_HT.28	-	nohit	nohit
ctg001920_HT	188409	189158	ctg001920_HT.29	-	nohit	nohit
ctg001920_HT	196014	196337	ctg001920_HT.31	-	XP_012678395.1	relaxin receptor 2-like [Clupea harengus]
ctg001920_HT	291395	291773	ctg001920_HT.39	+	XP_016335635.1	uncharacterized protein K02A2.6-like [Sinocyclocheilus anshuiensis]
ctg001920_HT	347089	348167	ctg001920_HT.42	-	nohit	nohit
ctg001920_HT	356520	357746	ctg001920_HT.44	-	XP_021012081.1	TATA box-binding protein-like protein 2 isoform X2 [Mus caroli]
ctg001920_HT	358843	364220	ctg001920_HT.47	+	XP_019636790.1	uncharacterized protein LOC109479276 [Branchiostoma belcheri]
ctg009690_HT	1247	2381	ctg009690_HT.2	-	XP_025010264.1	ER degradation-enhancing alpha-mannosidase-like protein 1 isoform X1 [Gallus gallus]
ctg009690_HT	4622	8199	ctg009690_HT.3	+	XP_007898582.1	LETM1 and EF-hand domain-containing protein 1, mitochondrial [Callorhinchus milii]
ctg009690_HT	9059	9882	ctg009690_HT.4	-	XP_012735687.1	ribonuclease P protein subunit p25-like protein [Fundulus heteroclitus]
ctg009690_HT	10620	12491	ctg009690_HT.5	-	XP_019628711.1	uncharacterized protein LOC109473277 [Branchiostoma belcheri]
ctg009690_HT	14225	18396	ctg009690_HT.6	+	XP_007898582.1	LETM1 and EF-hand domain-containing protein 1, mitochondrial [Callorhinchus milii]
ctg009690_HT	18859	19921	ctg009690_HT.7	-	XP_024136700.1	ribonuclease P protein subunit p25-like protein [Oryzias melastigma]
ctg009690_HT	21620	27503	ctg009690_HT.8	+	XP_023827927.1	negative elongation factor A [Salvelinus alpinus]
ctg009690_HT	27732	30151	ctg009690_HT.9	+	XP_018614960.1	probable dimethyladenosine transferase [Scleropages formosus]
ctg009690_HT	30198	30809	ctg009690_HT.10	-	nohit	nohit
ctg009690_HT	40528	41243	ctg009690_HT.13	+	XP_025752720.1	probable dimethyladenosine transferase isoform X2 [Oreochromis niloticus]
ctg009690_HT	41318	44117	ctg009690_HT.14	-	XP_014870497.1	coiled-coil domain-containing protein 130 [Poecilia latipinna]
ctg009690_HT	44612	46551	ctg009690_HT.15	-	NP_001082602.1	beta-1,3-glucuronyltransferase 3 L homeolog [Xenopus laevis]
ctg009690_HT	47113	51734	ctg009690_HT.16	-	XP_012671297.1	solute carrier family 2, facilitated glucose transporter member 11-like [Clupea harengus]
ctg009690_HT	53320	58746	ctg009690_HT.17	-	XP_017276679.1	coiled-coil domain-containing protein 93 isoform X2 [Kryptolebias marmoratus]
ctg009690_HT	62122	62577	ctg009690_HT.18	-	nohit	nohit
ctg009690_HT	70839	72473	ctg009690_HT.19	-	XP_010562662.1	transmembrane protein 216 [Haliaeetus leucocephalus]
ctg009690_HT	73097	85907	ctg009690_HT.20	-	XP_026691404.1	uncharacterized protein LOC100179634 isoform X3 [Ciona intestinalis]
ctg009690_HT	89722	90927	ctg009690_HT.21	+	nohit	nohit
ctg009690_HT	91714	93511	ctg009690_HT.22	-	XP_005970928.1	pantoate--beta-alanine ligase-like [Pantholops hodgsonii]
ctg009690_HT	94679	96699	ctg009690_HT.23	-	XP_005970928.1	pantoate--beta-alanine ligase-like [Pantholops hodgsonii]
ctg009690_HT	98633	100501	ctg009690_HT.24	+	nohit	nohit
ctg009690_HT	101047	102229	ctg009690_HT.25	+	nohit	nohit
ctg009690_HT	106376	109866	ctg009690_HT.27	-	XP_015797632.1	cytochrome P450 4V2 [Nothobranchius furzeri]
ctg009690_HT	112869	117502	ctg009690_HT.28	-	XP_006630038.1	cytochrome P450 4V2 [Lepisosteus oculatus]
ctg009690_HT	121330	123331	ctg009690_HT.29	-	nohit	nohit
ctg009690_HT	125004	126242	ctg009690_HT.30	+	nohit	nohit
ctg009690_HT	128480	129460	ctg009690_HT.31	+	XP_019634887.1	cytochrome P450 4V2-like isoform X4 [Branchiostoma belcheri]
ctg009690_HT	135989	142471	ctg009690_HT.32	-	XP_019739607.1	major facilitator superfamily domain-containing protein 7 isoform X1 [Hippocampus comes]
ctg003740_HT	5692	13782	ctg003740_HT.1	-	XP_027877263.1	laminin subunit alpha-3 isoform X2 [Xiphophorus couchianus]
ctg003740_HT	15163	18686	ctg003740_HT.2	+	nohit	nohit
ctg003740_HT	18790	26788	ctg003740_HT.3	-	XP_018672969.1	laminin subunit alpha-5 isoform X7 [Ciona intestinalis]
ctg003740_HT	86661	88475	ctg003740_HT.13	-	XP_008310234.1	DENN domain-containing protein 5B-like [Cynoglossus semilaevis]
ctg003740_HT	94079	110688	ctg003740_HT.15	-	XP_020042527.1	DENN domain-containing protein 5A isoform X2 [Castor canadensis]
ctg003740_HT	112671	114585	ctg003740_HT.16	-	nohit	nohit
ctg003740_HT	120880	124302	ctg003740_HT.18	+	XP_014865578.1	putative helicase mov-10-B.1 isoform X2 [Poecilia mexicana]
ctg003740_HT	143640	144481	ctg003740_HT.22	+	nohit	nohit
ctg003740_HT	146524	148729	ctg003740_HT.23	-	nohit	nohit
ctg003740_HT	162601	163742	ctg003740_HT.25	+	nohit	nohit
ctg003740_HT	171010	178291	ctg003740_HT.26	-	XP_022366612.1	sialin isoform X2 [Enhydra lutris kenyoni]
ctg003740_HT	184367	184645	ctg003740_HT.27	+	nohit	nohit
ctg013440_HT	3625	6824	ctg013440_HT.2	-	nohit	nohit
ctg013440_HT	7788	8266	ctg013440_HT.3	+	nohit	nohit
ctg013440_HT	8733	10559	ctg013440_HT.4	+	XP_002607868.1	hypothetical protein BRAFLDRAFT_259692 [Branchiostoma floridae]
ctg013440_HT	10778	12536	ctg013440_HT.5	+	XP_004781294.1	DNA replication complex GINS protein PSF1 isoform X2 [Mustela putorius furo]
ctg013440_HT	12808	14213	ctg013440_HT.6	+	nohit	nohit
ctg013440_HT	14661	18553	ctg013440_HT.7	+	XP_018589660.1	protein SHQ1 homolog [Scleropages formosus]
ctg013440_HT	18892	21021	ctg013440_HT.8	-	XP_027680193.1	collagen alpha-1(I) chain isoform X2 [Chelonia mydas]
ctg013440_HT	22651	27598	ctg013440_HT.9	-	XP_027984464.1	collagen alpha-1(I) chain isoform X3 [Eptesicus fuscus]
ctg013440_HT	28108	29778	ctg013440_HT.10	+	XP_002596887.1	hypothetical protein BRAFLDRAFT_114321 [Branchiostoma floridae]
ctg013440_HT	30860	33054	ctg013440_HT.11	-	XP_006220068.1	32 kDa beta-galactoside-binding lectin-like, partial [Vicugna pacos]
ctg013440_HT	33575	36868	ctg013440_HT.12	-	XP_016338219.1	large subunit GTPase 1 homolog [Sinocyclocheilus anshuiensis]
ctg013440_HT	37476	37817	ctg013440_HT.13	-	nohit	nohit
ctg013440_HT	41314	42099	ctg013440_HT.14	-	nohit	nohit
ctg013440_HT	45859	46644	ctg013440_HT.15	-	nohit	nohit
ctg013440_HT	47528	47869	ctg013440_HT.16	-	nohit	nohit
ctg013440_HT	48362	48703	ctg013440_HT.17	-	nohit	nohit
ctg013440_HT	65668	68169	ctg013440_HT.21	+	XP_006897012.1	helicase with zinc finger domain 2 [Elephantulus edwardii]
ctg013440_HT	70332	70673	ctg013440_HT.23	-	nohit	nohit
ctg013440_HT	72520	78118	ctg013440_HT.24	-	XP_019641706.1	prolyl endopeptidase-like [Branchiostoma belcheri]
ctg013440_HT	83576	86539	ctg013440_HT.25	+	nohit	nohit
ctg013440_HT	87175	89316	ctg013440_HT.26	-	nohit	nohit
ctg013440_HT	90369	94532	ctg013440_HT.27	+	XP_012696200.1	set1/Ash2 histone methyltransferase complex subunit ASH2 isoform X1 [Clupea harengus]
ctg013440_HT	96094	97901	ctg013440_HT.28	-	XP_015108120.1	LOW QUALITY PROTEIN: 60S ribosomal protein L3-like [Vicugna pacos]
ctg013440_HT	98774	100724	ctg013440_HT.29	-	nohit	nohit
ctg013440_HT	101594	103116	ctg013440_HT.30	-	nohit	nohit
ctg013440_HT	103847	105050	ctg013440_HT.31	+	XP_019616947.1	uncharacterized protein LOC109464411 isoform X2 [Branchiostoma belcheri]
ctg013440_HT	106502	109239	ctg013440_HT.32	-	XP_010226044.1	macrophage mannose receptor 1-like [Tinamus guttatus]
ctg013440_HT	113471	115701	ctg013440_HT.34	+	nohit	nohit
ctg013440_HT	115968	119056	ctg013440_HT.35	-	XP_017543742.1	tyrosine-protein kinase TXK, partial [Pygocentrus nattereri]
ctg013440_HT	120989	125683	ctg013440_HT.36	+	XP_007481241.1	chitotriosidase-1 isoform X1 [Monodelphis domestica]
ctg013440_HT	126363	128743	ctg013440_HT.37	-	nohit	nohit
ctg013440_HT	131120	134263	ctg013440_HT.38	+	XP_020453211.1	Y+L amino acid transporter 2-like isoform X1 [Monopterus albus]
ctg013440_HT	136802	142142	ctg013440_HT.40	+	nohit	nohit
ctg013440_HT	142609	143965	ctg013440_HT.41	-	XP_013984698.1	salivary glue protein Sgs-3-like [Salmo salar]
ctg005720_HT	2326	5635	ctg005720_HT.1	-	nohit	nohit
ctg005720_HT	7946	8638	ctg005720_HT.3	-	nohit	nohit
ctg005720_HT	11522	18184	ctg005720_HT.4	-	XP_012713881.2	uncharacterized protein LOC105922535 [Fundulus heteroclitus]
ctg005720_HT	66084	97690	ctg005720_HT.10	+	XP_022360286.1	girdin isoform X4 [Enhydra lutris kenyoni]
ctg005720_HT	113928	114745	ctg005720_HT.13	+	XP_002598475.1	hypothetical protein BRAFLDRAFT_116859 [Branchiostoma floridae]
ctg011950_HT	3586	7357	ctg011950_HT.3	-	XP_024147977.1	sodium/potassium-transporting ATPase subunit beta-1-interacting protein 3-like [Oryzias melastigma]
ctg011950_HT	12942	20000	ctg011950_HT.5	-	NP_001135554.1	5'-AMP-activated protein kinase catalytic subunit alpha-2 [Xenopus tropicalis]
ctg011950_HT	20633	22670	ctg011950_HT.6	-	XP_015732431.1	acyl carrier protein, mitochondrial [Coturnix japonica]
ctg011950_HT	25857	27237	ctg011950_HT.8	-	XP_002602280.1	hypothetical protein BRAFLDRAFT_279545 [Branchiostoma floridae]
ctg011950_HT	27920	30447	ctg011950_HT.9	-	XP_002586330.1	hypothetical protein BRAFLDRAFT_108985 [Branchiostoma floridae]
ctg011950_HT	135940	141423	ctg011950_HT.43	+	XP_019388489.1	very long-chain specific acyl-CoA dehydrogenase, mitochondrial [Crocodylus porosus]
ctg011950_HT	143592	154654	ctg011950_HT.44	-	XP_015742217.1	nuclear factor 1 C-type isoform X5 [Coturnix japonica]
ctg011950_HT	188442	192085	ctg011950_HT.54	-	nohit	nohit
ctg011950_HT	192127	196049	ctg011950_HT.55	-	XP_014423932.1	uncharacterized protein LOC102513078 [Camelus ferus]
ctg011950_HT	200164	202316	ctg011950_HT.57	+	XP_020375739.1	ras-related protein R-Ras2-like [Rhincodon typus]
ctg011950_HT	202856	203576	ctg011950_HT.58	-	XP_018430709.1	histone H4-like isoform X1 [Nanorana parkeri]
ctg011950_HT	257011	263810	ctg011950_HT.75	+	XP_027860120.1	polyhomeotic-like protein 3 isoform X6 [Xiphophorus couchianus]
ctg011950_HT	319413	321061	ctg011950_HT.97	+	nohit	nohit
ctg011950_HT	322120	325258	ctg011950_HT.98	+	XP_010720339.1	1,4-alpha-glucan-branching enzyme-like [Meleagris gallopavo]
ctg011950_HT	330451	331139	ctg011950_HT.102	+	nohit	nohit
ctg011950_HT	350178	353810	ctg011950_HT.112	-	XP_019133959.2	zinc finger BED domain-containing protein 4 [Larimichthys crocea]
ctg011950_HT	362605	364497	ctg011950_HT.115	+	XP_019639572.1	1,4-alpha-glucan-branching enzyme-like [Branchiostoma belcheri]
ctg011950_HT	364612	368543	ctg011950_HT.116	+	XP_024649771.1	1,4-alpha-glucan-branching enzyme isoform X3 [Macaca nemestrina]
ctg011950_HT	369682	373069	ctg011950_HT.117	+	XP_013034289.1	serine/threonine-protein kinase/endoribonuclease IRE1 [Anser cygnoides domesticus]
ctg011950_HT	373601	382760	ctg011950_HT.119	-	XP_018107692.1	amiloride-sensitive sodium channel subunit gamma-like [Xenopus laevis]
ctg011950_HT	384174	395167	ctg011950_HT.120	+	XP_008492877.1	serine/threonine-protein kinase/endoribonuclease IRE1 [Calypte anna]
ctg011950_HT	410866	413070	ctg011950_HT.126	+	XP_014877146.1	calpain-2 catalytic subunit-like [Poecilia latipinna]
ctg011950_HT	465063	469454	ctg011950_HT.140	+	XP_006979545.1	AMP deaminase 2 isoform X1 [Peromyscus maniculatus bairdii]
ctg000330_HT	41714	42091	ctg000330_HT.1	-	nohit	nohit
ctg000330_HT	44996	47278	ctg000330_HT.2	+	nohit	nohit
ctg000330_HT	48101	50565	ctg000330_HT.3	-	nohit	nohit
ctg000330_HT	62697	63459	ctg000330_HT.6	-	nohit	nohit
ctg000330_HT	69258	71841	ctg000330_HT.7	+	XP_012694350.1	phosphoglycolate phosphatase [Clupea harengus]
ctg000330_HT	74325	77417	ctg000330_HT.8	-	XP_010204599.1	traB domain-containing protein [Colius striatus]
ctg000330_HT	80839	85843	ctg000330_HT.10	+	XP_004622693.1	ligand-gated ion channel 50-like, partial [Sorex araneus]
ctg012930_HT	453	3919	ctg012930_HT.1	-	nohit	nohit
ctg012930_HT	8106	9081	ctg012930_HT.2	+	nohit	nohit
ctg012930_HT	9092	15366	ctg012930_HT.3	+	nohit	nohit
ctg012930_HT	17081	24354	ctg012930_HT.4	+	nohit	nohit
ctg012930_HT	25608	28535	ctg012930_HT.5	-	XP_019631229.1	uncharacterized protein LOC109475135 [Branchiostoma belcheri]
ctg012930_HT	30661	35105	ctg012930_HT.6	-	nohit	nohit
ctg012930_HT	36248	37674	ctg012930_HT.7	+	nohit	nohit
ctg012930_HT	39470	39748	ctg012930_HT.8	+	nohit	nohit
ctg012930_HT	39871	42604	ctg012930_HT.9	+	XP_006636728.1	bifunctional purine biosynthesis protein PURH [Lepisosteus oculatus]
ctg012930_HT	42675	43761	ctg012930_HT.10	-	XP_019640270.1	lysozyme-like [Branchiostoma belcheri]
ctg012930_HT	44239	45267	ctg012930_HT.11	+	XP_002128652.1	bifunctional purine biosynthesis protein PURH [Ciona intestinalis]
ctg012930_HT	45506	47085	ctg012930_HT.12	-	nohit	nohit
ctg012930_HT	47743	49379	ctg012930_HT.13	-	XP_002595112.1	hypothetical protein BRAFLDRAFT_125783 [Branchiostoma floridae]
ctg012930_HT	49811	51557	ctg012930_HT.14	+	XP_026123559.1	dnaJ homolog subfamily B member 6-like isoform X2 [Carassius auratus]
ctg012930_HT	51780	56390	ctg012930_HT.15	-	XP_025135485.1	hepatocyte growth factor-regulated tyrosine kinase substrate isoform X3 [Bubalus bubalis]
ctg012930_HT	56718	57427	ctg012930_HT.16	+	XP_015089864.1	60S ribosomal protein L18a [Vicugna pacos]
ctg012930_HT	57631	58073	ctg012930_HT.17	+	XP_006220135.1	cytochrome c 2.1 [Vicugna pacos]
ctg012930_HT	59963	62484	ctg012930_HT.18	+	nohit	nohit
ctg012930_HT	62662	64386	ctg012930_HT.19	-	XP_015108191.1	coiled-coil domain-containing protein 51-like, partial [Vicugna pacos]
ctg012930_HT	74562	78877	ctg012930_HT.20	+	XP_009945866.1	protein argonaute-1 isoform X2 [Leptosomus discolor]
ctg012930_HT	96364	97190	ctg012930_HT.21	-	nohit	nohit
ctg012930_HT	97597	100045	ctg012930_HT.22	-	XP_007670465.1	probable tRNA (uracil-O(2)-)-methyltransferase [Ornithorhynchus anatinus]
ctg012930_HT	100657	106095	ctg012930_HT.24	+	nohit	nohit
ctg012930_HT	107014	108112	ctg012930_HT.25	-	XP_006191057.2	ubiquitin-conjugating enzyme E2 D1 [Camelus ferus]
ctg012930_HT	111998	113328	ctg012930_HT.27	+	XP_025041745.1	cyclin N-terminal domain-containing protein 1 isoform X1 [Pelodiscus sinensis]
ctg012930_HT	114493	122451	ctg012930_HT.28	+	XP_011371125.1	myosin-6 [Pteropus vampyrus]
ctg012930_HT	122838	124714	ctg012930_HT.29	-	nohit	nohit
ctg012930_HT	125079	127441	ctg012930_HT.30	-	XP_026166940.1	photoreceptor-specific nuclear receptor-like [Mastacembelus armatus]
ctg012930_HT	128046	130554	ctg012930_HT.31	-	nohit	nohit
ctg012930_HT	130892	133442	ctg012930_HT.32	-	XP_002585716.1	hypothetical protein BRAFLDRAFT_257702 [Branchiostoma floridae]
ctg012930_HT	134137	136279	ctg012930_HT.33	-	XP_017553795.1	histone acetyltransferase KAT5-like isoform X3 [Pygocentrus nattereri]
ctg012930_HT	136493	142602	ctg012930_HT.34	-	XP_019635320.1	probable ATP-dependent RNA helicase DHX37 [Branchiostoma belcheri]
ctg012930_HT	144787	146798	ctg012930_HT.35	+	XP_019638131.1	endoplasmic reticulum resident protein 44-like isoform X6 [Branchiostoma belcheri]
ctg012930_HT	147102	149374	ctg012930_HT.36	+	XP_027983353.1	SAGA-associated factor 29 isoform X2 [Eptesicus fuscus]
ctg012930_HT	149896	152008	ctg012930_HT.37	-	XP_008101963.1	evolutionarily conserved signaling intermediate in Toll pathway, mitochondrial isoform X2 [Anolis carolinensis]
ctg012930_HT	152252	153028	ctg012930_HT.38	+	XP_026692140.1	N-alpha-acetyltransferase 50 [Ciona intestinalis]
ctg012930_HT	153306	155622	ctg012930_HT.39	-	XP_004658658.1	neural Wiskott-Aldrich syndrome protein [Jaculus jaculus]
ctg012930_HT	158645	169288	ctg012930_HT.40	+	XP_019635300.1	cGMP-dependent protein kinase 1-like isoform X4 [Branchiostoma belcheri]
ctg012930_HT	169844	174129	ctg012930_HT.41	-	XP_019626332.1	probable ATP-dependent RNA helicase DDX41 [Branchiostoma belcheri]
ctg012930_HT	174408	177882	ctg012930_HT.42	+	XP_012725298.1	puromycin-sensitive aminopeptidase [Fundulus heteroclitus]
ctg012930_HT	181084	183234	ctg012930_HT.43	+	XP_026128632.1	UBX domain-containing protein 4-like [Carassius auratus]
ctg002930_HT	8575	8958	ctg002930_HT.2	-	nohit	nohit
ctg002930_HT	11987	28066	ctg002930_HT.3	-	XP_021179775.1	leucine-rich repeat-containing protein 1 [Fundulus heteroclitus]
ctg002930_HT	41067	48134	ctg002930_HT.6	-	XP_002589866.1	hypothetical protein BRAFLDRAFT_285079 [Branchiostoma floridae]
ctg002930_HT	50340	56597	ctg002930_HT.7	+	XP_017268503.1	leucine-rich repeat-containing protein 1 [Kryptolebias marmoratus]
ctg002930_HT	56615	57304	ctg002930_HT.8	+	XP_014015365.1	bromodomain-containing protein DDB_G0280777-like isoform X1 [Salmo salar]
ctg002930_HT	70002	72699	ctg002930_HT.14	+	XP_019636790.1	uncharacterized protein LOC109479276 [Branchiostoma belcheri]
ctg002930_HT	76101	77322	ctg002930_HT.18	+	XP_002123084.2	uncharacterized protein F54H12.2-like [Ciona intestinalis]
ctg002930_HT	83525	84100	ctg002930_HT.20	-	nohit	nohit
ctg002930_HT	98986	99348	ctg002930_HT.22	+	nohit	nohit
ctg002930_HT	100292	103903	ctg002930_HT.23	+	nohit	nohit
ctg002930_HT	105266	110097	ctg002930_HT.24	+	nohit	nohit
ctg002930_HT	112857	113243	ctg002930_HT.25	-	nohit	nohit
ctg002930_HT	134774	137332	ctg002930_HT.26	-	XP_005878221.2	sideroflexin-3, partial [Myotis brandtii]
ctg002930_HT	146758	147459	ctg002930_HT.28	+	nohit	nohit
ctg002930_HT	153144	154107	ctg002930_HT.29	+	XP_002598684.1	hypothetical protein BRAFLDRAFT_107186 [Branchiostoma floridae]
ctg002930_HT	155141	156104	ctg002930_HT.30	-	XP_020773547.1	repetitive proline-rich cell wall protein 1-like [Boleophthalmus pectinirostris]
ctg002930_HT	177705	180472	ctg002930_HT.33	-	XP_026694162.1	RNA polymerase II subunit A C-terminal domain phosphatase SSU72 [Ciona intestinalis]
ctg013970_HT	19125	19547	ctg013970_HT.3	+	nohit	nohit
ctg013970_HT	107915	108469	ctg013970_HT.8	-	nohit	nohit
ctg010770_HT	2693	5438	ctg010770_HT.2	-	nohit	nohit
ctg010770_HT	15371	17023	ctg010770_HT.5	+	nohit	nohit
ctg010770_HT	27544	28198	ctg010770_HT.7	-	nohit	nohit
ctg010770_HT	39411	40264	ctg010770_HT.8	+	nohit	nohit
ctg010770_HT	41975	45769	ctg010770_HT.9	-	XP_017295949.1	BTB/POZ domain-containing protein 1-like isoform X2 [Kryptolebias marmoratus]
ctg010770_HT	52848	54045	ctg010770_HT.10	+	nohit	nohit
ctg010770_HT	54848	56773	ctg010770_HT.11	-	nohit	nohit
ctg001010_HT	4323	6278	ctg001010_HT.6	+	nohit	nohit
ctg001010_HT	16979	18046	ctg001010_HT.15	+	nohit	nohit
ctg001010_HT	19398	20716	ctg001010_HT.16	-	nohit	nohit
ctg001010_HT	31110	33965	ctg001010_HT.19	-	XP_022519508.1	zinc finger BED domain-containing protein 4-like [Astyanax mexicanus]
ctg001010_HT	95009	96163	ctg001010_HT.29	+	nohit	nohit
ctg001010_HT	96841	98348	ctg001010_HT.30	+	XP_009072488.1	lysine-specific demethylase 4C-like [Acanthisitta chloris]
ctg001010_HT	149987	150902	ctg001010_HT.45	-	nohit	nohit
ctg010910_HT	3233	4160	ctg010910_HT.2	+	nohit	nohit
ctg010910_HT	4175	4887	ctg010910_HT.3	+	nohit	nohit
ctg010910_HT	5167	8250	ctg010910_HT.4	+	nohit	nohit
ctg010910_HT	8589	9708	ctg010910_HT.5	-	nohit	nohit
ctg010910_HT	13030	15497	ctg010910_HT.6	-	nohit	nohit
ctg010910_HT	23883	27942	ctg010910_HT.8	-	XP_026866885.1	G1/S-specific cyclin-D2-like [Electrophorus electricus]
ctg010910_HT	42891	46933	ctg010910_HT.10	-	XP_010880737.1	BTB/POZ domain-containing protein 6 isoform X3 [Esox lucius]
ctg010910_HT	49958	53514	ctg010910_HT.11	+	nohit	nohit
ctg010910_HT	56458	70722	ctg010910_HT.13	-	XP_019641123.1	peroxidasin homolog [Branchiostoma belcheri]
ctg010910_HT	78054	81647	ctg010910_HT.16	+	nohit	nohit
ctg010910_HT	82367	85421	ctg010910_HT.17	-	nohit	nohit
ctg010910_HT	86357	91418	ctg010910_HT.18	-	XP_002934170.1	THO complex subunit 1 [Xenopus tropicalis]
ctg010910_HT	96960	97934	ctg010910_HT.20	+	nohit	nohit
ctg010910_HT	99140	101496	ctg010910_HT.21	-	NP_001016262.2	guanine nucleotide exchange C9orf72 homolog [Xenopus tropicalis]
ctg010910_HT	101600	105103	ctg010910_HT.22	-	nohit	nohit
ctg010910_HT	105621	108158	ctg010910_HT.23	+	XP_013874974.1	CTD nuclear envelope phosphatase 1 [Austrofundulus limnaeus]
ctg010910_HT	109431	111594	ctg010910_HT.24	+	nohit	nohit
ctg010910_HT	112890	115001	ctg010910_HT.25	-	XP_027765315.1	uncharacterized protein LOC114071663 [Empidonax traillii]
ctg010910_HT	121843	124095	ctg010910_HT.27	-	nohit	nohit
ctg010910_HT	124419	128823	ctg010910_HT.28	+	nohit	nohit
ctg010910_HT	132763	133041	ctg010910_HT.29	+	nohit	nohit
ctg010910_HT	139391	141041	ctg010910_HT.31	+	nohit	nohit
ctg010910_HT	142204	144325	ctg010910_HT.32	+	nohit	nohit
ctg010910_HT	147085	155617	ctg010910_HT.33	+	XP_004619297.1	atrial natriuretic peptide receptor 1 [Sorex araneus]
ctg010910_HT	156754	158952	ctg010910_HT.34	-	XP_012730315.1	BTB/POZ domain-containing protein 3 [Fundulus heteroclitus]
ctg010910_HT	164275	170678	ctg010910_HT.35	+	XP_015221342.1	DNA topoisomerase 3-beta-1 [Lepisosteus oculatus]
ctg010910_HT	172627	173224	ctg010910_HT.36	-	nohit	nohit
ctg010910_HT	173870	177976	ctg010910_HT.37	+	XP_026694967.1	ran-binding protein 10 [Ciona intestinalis]
ctg010910_HT	186641	188192	ctg010910_HT.41	+	XP_024247681.1	lysine-specific demethylase 4A-like isoform X2 [Oncorhynchus tshawytscha]
ctg010910_HT	197863	201174	ctg010910_HT.45	-	XP_017952490.1	BTB/POZ domain-containing protein 2 isoform X2 [Xenopus tropicalis]
ctg010910_HT	202903	204865	ctg010910_HT.46	-	XP_019622304.1	ankyrin repeat domain-containing protein 17-like [Branchiostoma belcheri]
ctg010910_HT	206817	217239	ctg010910_HT.47	+	XP_019476461.1	kinetochore-associated protein 1 [Meleagris gallopavo]
ctg010910_HT	219346	220055	ctg010910_HT.48	-	nohit	nohit
ctg010910_HT	222622	224860	ctg010910_HT.49	-	XP_019622304.1	ankyrin repeat domain-containing protein 17-like [Branchiostoma belcheri]
ctg010910_HT	226947	227632	ctg010910_HT.50	-	nohit	nohit
ctg010910_HT	228280	231174	ctg010910_HT.51	-	nohit	nohit
ctg010910_HT	231464	232056	ctg010910_HT.52	-	nohit	nohit
ctg010910_HT	232566	233162	ctg010910_HT.53	+	nohit	nohit
ctg010910_HT	242643	251221	ctg010910_HT.55	+	XP_019623592.1	vitellogenin-6-like [Branchiostoma belcheri]
ctg010910_HT	251880	254735	ctg010910_HT.56	+	XP_008012038.1	serpin-like protein HMSD isoform X2 [Chlorocebus sabaeus]
ctg010910_HT	255303	260234	ctg010910_HT.57	-	XP_018412369.1	alkaline ceramidase 2 [Nanorana parkeri]
ctg001700_HT	79172	79921	ctg001700_HT.8	-	nohit	nohit
ctg012370_HT	17830	19793	ctg012370_HT.1	+	nohit	nohit
ctg012370_HT	30533	34205	ctg012370_HT.3	+	XP_010176671.1	uncharacterized protein LOC104533015, partial [Antrostomus carolinensis]
ctg012370_HT	37413	38560	ctg012370_HT.5	+	nohit	nohit
ctg012370_HT	39149	39634	ctg012370_HT.6	-	nohit	nohit
ctg012370_HT	40485	41595	ctg012370_HT.7	+	XP_002131221.1	cellular nucleic acid-binding protein isoform X2 [Ciona intestinalis]
ctg012370_HT	44049	45320	ctg012370_HT.8	+	XP_019635268.1	LOW QUALITY PROTEIN: S-crystallin SL11-like [Branchiostoma belcheri]
ctg012370_HT	45969	48778	ctg012370_HT.9	-	nohit	nohit
ctg012370_HT	51442	52557	ctg012370_HT.10	+	XP_019635268.1	LOW QUALITY PROTEIN: S-crystallin SL11-like [Branchiostoma belcheri]
ctg012370_HT	55085	56348	ctg012370_HT.11	+	XP_019635268.1	LOW QUALITY PROTEIN: S-crystallin SL11-like [Branchiostoma belcheri]
ctg012370_HT	76329	99240	ctg012370_HT.13	+	nohit	nohit
ctg004350_HT	15924	16215	ctg004350_HT.1	+	nohit	nohit
ctg004350_HT	18734	21710	ctg004350_HT.3	+	XP_006793454.1	BTB/POZ domain-containing protein 6-B-like isoform X2 [Neolamprologus brichardi]
ctg004350_HT	24280	31493	ctg004350_HT.4	+	XP_009933871.1	BTB/POZ domain-containing protein 2 [Opisthocomus hoazin]
ctg004350_HT	35228	37733	ctg004350_HT.5	+	XP_015801836.1	uncharacterized protein LOC107376995, partial [Nothobranchius furzeri]
ctg004350_HT	39614	40243	ctg004350_HT.7	-	nohit	nohit
ctg004350_HT	45467	46015	ctg004350_HT.11	+	XP_025032279.1	olfactory receptor 1019-like [Python bivittatus]
ctg004350_HT	49035	49599	ctg004350_HT.13	-	nohit	nohit
ctg004350_HT	51910	54259	ctg004350_HT.15	-	nohit	nohit
ctg004350_HT	67906	72003	ctg004350_HT.16	-	XP_017947438.1	BTB/POZ domain-containing protein 1 isoform X1 [Xenopus tropicalis]
ctg004350_HT	81630	86550	ctg004350_HT.20	-	XP_002598684.1	hypothetical protein BRAFLDRAFT_107186 [Branchiostoma floridae]
ctg004350_HT	86586	91234	ctg004350_HT.21	-	XP_017318982.1	BTB/POZ domain-containing protein 6-B-like [Ictalurus punctatus]
ctg004350_HT	108093	111653	ctg004350_HT.25	-	XP_007532467.1	ubiquitin carboxyl-terminal hydrolase 7 [Erinaceus europaeus]
ctg003250_HT	9280	21966	ctg003250_HT.2	+	XP_026515633.1	collagen alpha-1(XXV) chain isoform X18 [Terrapene mexicana triunguis]
ctg003250_HT	24220	26811	ctg003250_HT.4	-	nohit	nohit
ctg003250_HT	29571	29933	ctg003250_HT.5	+	nohit	nohit
ctg003250_HT	33294	34310	ctg003250_HT.7	-	nohit	nohit
ctg003250_HT	39650	45777	ctg003250_HT.8	+	nohit	nohit
ctg003250_HT	74447	87403	ctg003250_HT.13	+	XP_020483183.1	serine/threonine-protein kinase N1-like [Labrus bergylta]
ctg003250_HT	92575	103259	ctg003250_HT.16	-	XP_003977967.1	alcohol dehydrogenase [NADP(+)]-like [Takifugu rubripes]
ctg003250_HT	104812	106860	ctg003250_HT.17	-	XP_020487563.1	cathepsin L1-like [Labrus bergylta]
ctg003250_HT	127615	130229	ctg003250_HT.20	-	nohit	nohit
ctg003250_HT	130518	132301	ctg003250_HT.21	-	nohit	nohit
ctg003250_HT	132590	134786	ctg003250_HT.22	-	nohit	nohit
ctg003250_HT	135077	138101	ctg003250_HT.23	-	nohit	nohit
ctg003250_HT	138392	139026	ctg003250_HT.24	-	nohit	nohit
ctg003250_HT	139317	141927	ctg003250_HT.25	-	nohit	nohit
ctg003250_HT	142218	142852	ctg003250_HT.26	-	nohit	nohit
ctg003250_HT	150821	151180	ctg003250_HT.29	-	XP_004227365.1	uncharacterized protein LOC101242881 [Ciona intestinalis]
ctg003250_HT	153875	158229	ctg003250_HT.31	+	XP_014018128.1	uncharacterized protein LOC106581004 [Salmo salar]
ctg003250_HT	253929	254626	ctg003250_HT.44	-	nohit	nohit
ctg003250_HT	258807	261964	ctg003250_HT.48	-	nohit	nohit
ctg003250_HT	328261	329946	ctg003250_HT.62	-	nohit	nohit
ctg003250_HT	331476	336555	ctg003250_HT.63	-	XP_019636184.1	sugar transporter SWEET1-like isoform X1 [Branchiostoma belcheri]
ctg003250_HT	371726	374858	ctg003250_HT.67	-	XP_024135542.1	carboxypeptidase B [Oryzias melastigma]
ctg003250_HT	393447	396897	ctg003250_HT.69	-	nohit	nohit
ctg003250_HT	406924	407594	ctg003250_HT.70	+	nohit	nohit
ctg003250_HT	407697	408271	ctg003250_HT.71	+	nohit	nohit
ctg003250_HT	413902	415281	ctg003250_HT.72	+	nohit	nohit
ctg003250_HT	416530	417211	ctg003250_HT.73	+	nohit	nohit
ctg003250_HT	418595	421666	ctg003250_HT.74	+	XP_008330996.1	carbonic anhydrase 4-like [Cynoglossus semilaevis]
ctg003250_HT	426062	426624	ctg003250_HT.75	+	nohit	nohit
ctg003250_HT	427360	427904	ctg003250_HT.76	+	nohit	nohit
ctg003250_HT	444445	445448	ctg003250_HT.90	+	nohit	nohit
ctg003250_HT	445874	447759	ctg003250_HT.91	-	nohit	nohit
ctg003250_HT	449106	450148	ctg003250_HT.92	-	nohit	nohit
ctg003250_HT	454532	457934	ctg003250_HT.94	-	nohit	nohit
ctg003250_HT	464777	465280	ctg003250_HT.96	-	nohit	nohit
ctg003250_HT	468016	468927	ctg003250_HT.97	-	nohit	nohit
ctg003250_HT	471916	472585	ctg003250_HT.98	+	nohit	nohit
ctg003250_HT	472964	473579	ctg003250_HT.99	-	nohit	nohit
ctg003250_HT	478483	479525	ctg003250_HT.102	-	nohit	nohit
ctg003250_HT	484076	486568	ctg003250_HT.104	-	XP_010125060.1	dual specificity protein kinase TTK-like, partial [Chlamydotis macqueenii]
ctg003250_HT	496070	497448	ctg003250_HT.105	+	nohit	nohit
ctg003250_HT	530277	539723	ctg003250_HT.114	-	nohit	nohit
ctg003250_HT	546949	547867	ctg003250_HT.115	+	nohit	nohit
ctg003250_HT	548716	550609	ctg003250_HT.116	-	XP_006219920.1	cathepsin B-like cysteine proteinase 6, partial [Vicugna pacos]
ctg000820_HT	44345	44857	ctg000820_HT.1	+	nohit	nohit
ctg000820_HT	46317	49789	ctg000820_HT.2	-	nohit	nohit
ctg000820_HT	49954	51285	ctg000820_HT.3	-	XP_012513214.1	28S ribosomal protein S14, mitochondrial [Propithecus coquereli]
ctg000820_HT	51902	61296	ctg000820_HT.4	-	XP_013922365.1	WD repeat-containing protein 44 [Thamnophis sirtalis]
ctg000820_HT	62058	62609	ctg000820_HT.5	-	XP_015089837.1	LOW QUALITY PROTEIN: probable isocitrate dehydrogenase [NAD] subunit beta, mitochondrial, partial [Vicugna pacos]
ctg000820_HT	62690	63016	ctg000820_HT.6	-	XP_012697056.1	isocitrate dehydrogenase [NAD] subunit beta, mitochondrial isoform X1 [Clupea harengus]
ctg000820_HT	63042	63647	ctg000820_HT.7	-	XP_023810768.1	isocitrate dehydrogenase [NAD] subunit beta, mitochondrial isoform X1 [Oryzias latipes]
ctg000820_HT	64020	67077	ctg000820_HT.8	+	XP_027696089.1	androgen-dependent TFPI-regulating protein isoform X7 [Vombatus ursinus]
ctg000820_HT	67320	69246	ctg000820_HT.9	+	XP_014795036.1	androgen-induced gene 1 protein [Calidris pugnax]
ctg000820_HT	70992	74308	ctg000820_HT.10	+	XP_007421643.1	solute carrier family 2, facilitated glucose transporter member 2 isoform X2 [Python bivittatus]
ctg000820_HT	75024	78161	ctg000820_HT.11	+	nohit	nohit
ctg000820_HT	78264	80715	ctg000820_HT.12	+	nohit	nohit
ctg000820_HT	80961	83780	ctg000820_HT.13	-	XP_006219920.1	cathepsin B-like cysteine proteinase 6, partial [Vicugna pacos]
ctg000820_HT	85471	85988	ctg000820_HT.14	-	XP_018079375.1	zinc finger protein 706 [Xenopus laevis]
ctg000820_HT	86177	87274	ctg000820_HT.15	-	XP_020466234.1	39S ribosomal protein L12, mitochondrial isoform X2 [Monopterus albus]
ctg000820_HT	87441	88379	ctg000820_HT.16	-	XP_015089919.1	40S ribosomal protein S13 [Vicugna pacos]
ctg000820_HT	88801	89846	ctg000820_HT.17	+	XP_026056658.1	cytochrome b5-like isoform X1 [Carassius auratus]
ctg000820_HT	90263	90813	ctg000820_HT.18	-	XP_026102162.1	peptidyl-prolyl cis-trans isomerase NIMA-interacting 4 [Carassius auratus]
ctg000820_HT	91039	92726	ctg000820_HT.19	-	XP_019633854.1	DNA/RNA-binding protein KIN17-like [Branchiostoma belcheri]
ctg000820_HT	92940	94771	ctg000820_HT.20	-	XP_015798535.1	surfeit locus protein 6 [Nothobranchius furzeri]
ctg000820_HT	95077	98018	ctg000820_HT.21	-	XP_006206025.1	protein FAM73A [Vicugna pacos]
ctg000820_HT	98882	101142	ctg000820_HT.22	+	XP_018418389.1	glucose-6-phosphate isomerase isoform X1 [Nanorana parkeri]
ctg000820_HT	102325	107396	ctg000820_HT.23	-	XP_025973132.1	calpain-9 isoform X1 [Dromaius novaehollandiae]
ctg000820_HT	109151	109453	ctg000820_HT.24	+	nohit	nohit
ctg000820_HT	113795	117688	ctg000820_HT.25	-	nohit	nohit
ctg000820_HT	119140	128187	ctg000820_HT.26	-	XP_022072416.1	protein argonaute-4 isoform X3 [Acanthochromis polyacanthus]
ctg000820_HT	134918	140416	ctg000820_HT.28	-	nohit	nohit
ctg000820_HT	141305	141751	ctg000820_HT.29	+	nohit	nohit
ctg000820_HT	143115	145550	ctg000820_HT.30	+	XP_015681617.1	discoidin domain-containing receptor 2-like [Protobothrops mucrosquamatus]
ctg000820_HT	146912	151367	ctg000820_HT.31	-	XP_005444004.1	muscleblind-like protein 2 isoform X8 [Falco cherrug]
ctg000820_HT	151977	155003	ctg000820_HT.32	-	nohit	nohit
ctg000820_HT	155545	156515	ctg000820_HT.33	+	nohit	nohit
ctg000820_HT	157263	161534	ctg000820_HT.34	-	nohit	nohit
ctg000820_HT	168970	169739	ctg000820_HT.36	-	nohit	nohit
ctg000820_HT	173538	175623	ctg000820_HT.38	+	XP_026855013.1	epithelial discoidin domain-containing receptor 1-like, partial [Electrophorus electricus]
ctg000820_HT	176939	180968	ctg000820_HT.39	-	XP_014070863.1	muscleblind-like protein 1 isoform X2 [Salmo salar]
ctg000820_HT	180998	183435	ctg000820_HT.40	-	nohit	nohit
ctg000820_HT	188775	193814	ctg000820_HT.41	-	nohit	nohit
ctg008200_HT	2440	5596	ctg008200_HT.1	+	XP_003451768.1	sodium- and chloride-dependent GABA transporter ine isoform X1 [Oreochromis niloticus]
ctg008200_HT	9311	11016	ctg008200_HT.2	+	nohit	nohit
ctg008200_HT	11541	14992	ctg008200_HT.3	+	XP_023866706.1	UDP-glucuronosyltransferase-like isoform X3 [Salvelinus alpinus]
ctg008200_HT	17237	19900	ctg008200_HT.4	-	XP_021065945.1	COP9 signalosome complex subunit 4 isoform X1 [Mus pahari]
ctg008200_HT	20708	22071	ctg008200_HT.5	-	XP_026342042.1	tyrosine-protein phosphatase non-receptor type 2 isoform X4 [Ursus arctos horribilis]
ctg008200_HT	23649	25699	ctg008200_HT.7	+	nohit	nohit
ctg008200_HT	26429	28712	ctg008200_HT.8	-	XP_023153499.1	aspartate aminotransferase, mitochondrial [Amphiprion ocellaris]
ctg008200_HT	29027	34418	ctg008200_HT.9	+	nohit	nohit
ctg008200_HT	34546	35332	ctg008200_HT.10	-	XP_020782966.1	dnaJ homolog subfamily C member 12 isoform X3 [Boleophthalmus pectinirostris]
ctg008200_HT	35907	47997	ctg008200_HT.11	-	XP_009987067.1	chondroitin sulfate proteoglycan 4-like, partial [Tauraco erythrolophus]
ctg008200_HT	49249	51589	ctg008200_HT.12	+	nohit	nohit
ctg001320_HT	36689	61187	ctg001320_HT.2	+	XP_024854814.1	spectrin alpha chain, non-erythrocytic 1 isoform X19 [Bos taurus]
ctg001320_HT	62083	65585	ctg001320_HT.3	+	XP_002589629.1	hypothetical protein BRAFLDRAFT_284412, partial [Branchiostoma floridae]
ctg000450_HT	1784	3870	ctg000450_HT.1	-	nohit	nohit
ctg000450_HT	4992	10917	ctg000450_HT.2	-	XP_009857662.1	phosphatidate phosphatase LPIN1 isoform X2 [Ciona intestinalis]
ctg000450_HT	10973	14433	ctg000450_HT.3	+	XP_020375193.1	phosphatidate phosphatase LPIN1-like, partial [Rhincodon typus]
ctg000450_HT	17234	17929	ctg000450_HT.5	+	nohit	nohit
ctg000450_HT	22031	27679	ctg000450_HT.6	+	XP_019637262.1	thyroid adenoma-associated protein homolog, partial [Branchiostoma belcheri]
ctg000450_HT	27960	30713	ctg000450_HT.7	-	XP_005413505.1	Golgi pH regulator A isoform X1 [Chinchilla lanigera]
ctg000450_HT	31946	39699	ctg000450_HT.8	+	XP_002588755.1	hypothetical protein BRAFLDRAFT_89818 [Branchiostoma floridae]
ctg000450_HT	40000	40761	ctg000450_HT.9	-	XP_013797898.1	atrial natriuretic peptide receptor 2-like [Apteryx australis mantelli]
ctg000450_HT	42202	43926	ctg000450_HT.10	-	nohit	nohit
ctg000450_HT	44064	47067	ctg000450_HT.11	+	XP_027321193.1	long-chain-fatty-acid--CoA ligase 4 isoform X2 [Anas platyrhynchos]
ctg000450_HT	47134	50069	ctg000450_HT.12	-	XP_004373509.1	ATP-binding cassette sub-family A member 3-like [Trichechus manatus latirostris]
ctg000450_HT	50832	52508	ctg000450_HT.13	+	nohit	nohit
ctg000450_HT	52516	53714	ctg000450_HT.14	+	nohit	nohit
ctg000450_HT	58061	58864	ctg000450_HT.16	+	nohit	nohit
ctg000450_HT	59551	60221	ctg000450_HT.17	+	XP_019647375.1	uncharacterized protein LOC109487749 [Branchiostoma belcheri]
ctg000450_HT	60759	72120	ctg000450_HT.18	-	XP_026213674.1	calpain-15-like [Anabas testudineus]
ctg000450_HT	72212	77365	ctg000450_HT.19	+	XP_017952233.1	heterogeneous nuclear ribonucleoprotein U-like protein 1 isoform X3 [Xenopus tropicalis]
ctg000450_HT	77917	86396	ctg000450_HT.20	-	XP_014187064.1	zinc finger SWIM domain-containing protein 8-like, partial [Haplochromis burtoni]
ctg000450_HT	88890	89621	ctg000450_HT.23	+	nohit	nohit
ctg000450_HT	108556	110310	ctg000450_HT.37	-	nohit	nohit
ctg000450_HT	115365	117028	ctg000450_HT.40	+	XP_016108803.1	COP9 signalosome complex subunit 6 [Sinocyclocheilus grahami]
ctg000450_HT	117240	120566	ctg000450_HT.41	+	XP_002603319.1	hypothetical protein BRAFLDRAFT_277269, partial [Branchiostoma floridae]
ctg000450_HT	120766	121491	ctg000450_HT.42	+	nohit	nohit
ctg000450_HT	125077	125917	ctg000450_HT.44	+	nohit	nohit
ctg000450_HT	126101	127173	ctg000450_HT.45	+	nohit	nohit
ctg000450_HT	127538	129516	ctg000450_HT.46	-	XP_020369783.1	LOW QUALITY PROTEIN: uncharacterized protein LOC109914588 [Rhincodon typus]
ctg000450_HT	131109	133087	ctg000450_HT.49	+	XP_020369783.1	LOW QUALITY PROTEIN: uncharacterized protein LOC109914588 [Rhincodon typus]
ctg000450_HT	133453	134526	ctg000450_HT.50	-	nohit	nohit
ctg000450_HT	134710	135548	ctg000450_HT.51	-	nohit	nohit
ctg000450_HT	139133	139863	ctg000450_HT.53	-	nohit	nohit
ctg000450_HT	140061	144487	ctg000450_HT.54	-	XP_009971999.1	mitochondrial intermediate peptidase, partial [Tyto alba]
ctg002400_HT	7346	16626	ctg002400_HT.1	+	nohit	nohit
ctg002400_HT	20840	23161	ctg002400_HT.2	+	nohit	nohit
ctg002400_HT	23986	31014	ctg002400_HT.3	+	XP_018954257.1	zinc finger BED domain-containing protein 4-like [Cyprinus carpio]
ctg002400_HT	32920	39897	ctg002400_HT.4	+	nohit	nohit
ctg002400_HT	45688	54095	ctg002400_HT.5	+	XP_018960875.1	transcriptional regulator Erg-like [Cyprinus carpio]
ctg002400_HT	55626	64943	ctg002400_HT.6	-	XP_026122964.1	uncharacterized protein LOC113105831 [Carassius auratus]
ctg002400_HT	66857	68273	ctg002400_HT.7	-	XP_022346946.1	cathepsin L1-like isoform X1 [Enhydra lutris kenyoni]
ctg002400_HT	69604	75893	ctg002400_HT.8	-	XP_011612481.1	cell growth-regulating nucleolar protein isoform X2 [Takifugu rubripes]
ctg002400_HT	76573	77530	ctg002400_HT.9	+	XP_015234724.1	14-3-3 protein theta [Cyprinodon variegatus]
ctg002400_HT	78292	80774	ctg002400_HT.10	-	XP_022064016.1	fatty acid-binding protein, adipocyte-like [Acanthochromis polyacanthus]
ctg002400_HT	81846	82516	ctg002400_HT.11	+	nohit	nohit
ctg002400_HT	83975	88627	ctg002400_HT.12	+	nohit	nohit
ctg002400_HT	96651	101343	ctg002400_HT.13	+	XP_019628711.1	uncharacterized protein LOC109473277 [Branchiostoma belcheri]
ctg002400_HT	102112	105574	ctg002400_HT.14	+	XP_002592938.1	hypothetical protein BRAFLDRAFT_201628, partial [Branchiostoma floridae]
ctg002400_HT	112340	116804	ctg002400_HT.17	+	XP_005991473.1	LETM1 domain-containing protein 1 [Latimeria chalumnae]
ctg002400_HT	118858	119730	ctg002400_HT.18	+	XP_026768149.1	tau-tubulin kinase 1-like [Pangasianodon hypophthalmus]
ctg002400_HT	120834	125203	ctg002400_HT.19	-	NP_001079361.1	cyclin B3 S homeolog [Xenopus laevis]
ctg002400_HT	128579	132693	ctg002400_HT.21	-	XP_012674118.1	bestrophin-3 isoform X1 [Clupea harengus]
ctg002400_HT	135731	137044	ctg002400_HT.22	-	XP_015706198.1	mucin-19-like, partial [Coturnix japonica]
ctg002400_HT	137906	140720	ctg002400_HT.23	-	XP_027868289.1	meprin A subunit beta-like isoform X11 [Xiphophorus couchianus]
ctg002400_HT	141192	143149	ctg002400_HT.24	-	nohit	nohit
ctg002400_HT	144398	149706	ctg002400_HT.25	-	XP_012718701.1	phytanoyl-CoA hydroxylase-interacting protein isoform X2 [Fundulus heteroclitus]
ctg002400_HT	152103	153341	ctg002400_HT.26	-	XP_017196002.1	foot protein 1 variant 2, partial [Oryctolagus cuniculus]
ctg002400_HT	153673	156302	ctg002400_HT.27	+	XP_021081756.1	seipin isoform X2 [Mesocricetus auratus]
ctg002400_HT	157287	161782	ctg002400_HT.28	+	XP_020386627.1	JNK1/MAPK8-associated membrane protein isoform X2 [Rhincodon typus]
ctg002400_HT	163417	163680	ctg002400_HT.29	+	nohit	nohit
ctg002400_HT	163878	166074	ctg002400_HT.30	+	XP_003786463.1	post-GPI attachment to proteins factor 3 [Otolemur garnettii]
ctg000940_HT	3958	6094	ctg000940_HT.2	+	XP_019647117.1	dnaJ homolog subfamily C member 11-like [Branchiostoma belcheri]
ctg000940_HT	6347	8280	ctg000940_HT.3	-	XP_019647481.1	leucine-rich repeat-containing protein 58-like [Branchiostoma belcheri]
ctg000940_HT	9500	12971	ctg000940_HT.4	-	XP_002599646.1	hypothetical protein BRAFLDRAFT_119363 [Branchiostoma floridae]
ctg000940_HT	13972	16492	ctg000940_HT.6	+	XP_009857557.1	rho GTPase-activating protein 1-like isoform X2 [Ciona intestinalis]
ctg000940_HT	16797	22989	ctg000940_HT.7	+	XP_016153566.1	biotin--protein ligase isoform X1 [Ficedula albicollis]
ctg000940_HT	50695	51800	ctg000940_HT.10	+	XP_002610175.1	hypothetical protein BRAFLDRAFT_216960 [Branchiostoma floridae]
ctg000940_HT	53027	53638	ctg000940_HT.12	+	XP_020373277.1	proline-rich protein HaeIII subfamily 1-like [Rhincodon typus]
ctg000940_HT	53835	54671	ctg000940_HT.13	-	XP_006741388.1	protein IWS1 homolog isoform X4 [Leptonychotes weddellii]
ctg000940_HT	54679	56250	ctg000940_HT.14	-	XP_013026219.1	uncharacterized protein LOC106029467 [Anser cygnoides domesticus]
ctg000940_HT	57580	58974	ctg000940_HT.15	+	XP_015108272.1	charged multivesicular body protein 3-like, partial [Vicugna pacos]
ctg000940_HT	59261	61037	ctg000940_HT.16	+	nohit	nohit
ctg000940_HT	61537	62647	ctg000940_HT.17	+	XP_018416004.1	ribonuclease H1-like [Nanorana parkeri]
ctg000940_HT	64176	65582	ctg000940_HT.18	+	NP_035863.1	Y-box-binding protein 3 short isoform [Mus musculus]
ctg000940_HT	65855	67559	ctg000940_HT.19	-	NP_989342.1	26S protease regulatory subunit 10B [Xenopus tropicalis]
ctg000940_HT	72776	74737	ctg000940_HT.21	+	XP_012791412.1	uncharacterized protein LOC101541761 [Sorex araneus]
ctg000940_HT	75062	76569	ctg000940_HT.22	-	XP_019944290.1	transmembrane protein 9 [Paralichthys olivaceus]
ctg000940_HT	76839	80553	ctg000940_HT.23	-	XP_027280829.1	telomere length regulation protein TEL2 homolog isoform X2 [Cricetulus griseus]
ctg000940_HT	80849	81399	ctg000940_HT.24	+	XP_017916299.1	uncharacterized protein C1orf53 homolog [Capra hircus]
ctg000940_HT	81669	84415	ctg000940_HT.25	-	XP_015678976.1	transcription factor IIIB 90 kDa subunit, partial [Protobothrops mucrosquamatus]
ctg000940_HT	85340	90407	ctg000940_HT.26	+	XP_016072651.1	aminopeptidase N [Miniopterus natalensis]
ctg000940_HT	90427	91447	ctg000940_HT.27	-	XP_020138933.1	paternally-expressed gene 3 protein-like isoform X1 [Microcebus murinus]
ctg000480_HT	8965	13884	ctg000480_HT.4	-	XP_022524480.1	uncharacterized protein LOC111192142 [Astyanax mexicanus]
ctg000480_HT	19168	24088	ctg000480_HT.6	-	XP_022524480.1	uncharacterized protein LOC111192142 [Astyanax mexicanus]
ctg000480_HT	91403	95827	ctg000480_HT.10	+	XP_005999461.1	phosphatidylinositol 4-phosphate 5-kinase type-1 beta isoform X2 [Latimeria chalumnae]
ctg000480_HT	96219	97467	ctg000480_HT.11	-	XP_023370315.1	nuclear receptor subfamily 5 group A member 2 isoform X2 [Otolemur garnettii]
ctg000480_HT	100727	102736	ctg000480_HT.12	+	nohit	nohit
ctg000480_HT	106179	106754	ctg000480_HT.13	+	nohit	nohit
ctg000480_HT	110379	110933	ctg000480_HT.15	+	nohit	nohit
ctg000480_HT	113724	114368	ctg000480_HT.16	+	nohit	nohit
ctg000480_HT	117672	117932	ctg000480_HT.18	-	nohit	nohit
ctg000480_HT	120193	121513	ctg000480_HT.19	+	nohit	nohit
ctg000480_HT	122604	124685	ctg000480_HT.20	+	nohit	nohit
ctg000480_HT	126020	128416	ctg000480_HT.21	-	XP_006809756.1	leukocyte elastase inhibitor-like, partial [Neolamprologus brichardi]
ctg000480_HT	131023	131777	ctg000480_HT.22	+	nohit	nohit
ctg000480_HT	143331	143909	ctg000480_HT.24	-	XP_017588202.1	uncharacterized protein LOC108446341 [Corvus brachyrhynchos]
ctg000480_HT	143946	144329	ctg000480_HT.25	-	XP_017588202.1	uncharacterized protein LOC108446341 [Corvus brachyrhynchos]
ctg000480_HT	144486	144869	ctg000480_HT.26	-	XP_017588202.1	uncharacterized protein LOC108446341 [Corvus brachyrhynchos]
ctg000480_HT	145126	147609	ctg000480_HT.27	-	XP_020515475.1	dynein heavy chain-like, partial [Labrus bergylta]
ctg000480_HT	157229	158713	ctg000480_HT.29	-	nohit	nohit
ctg000480_HT	161125	164636	ctg000480_HT.30	-	nohit	nohit
ctg000480_HT	167231	167585	ctg000480_HT.31	+	nohit	nohit
ctg000480_HT	181229	183252	ctg000480_HT.33	-	nohit	nohit
ctg000480_HT	192216	193498	ctg000480_HT.34	+	XP_020555814.1	zinc finger protein 37 [Oryzias latipes]
ctg000480_HT	199887	202169	ctg000480_HT.35	-	NP_958899.1	isovaleryl-CoA dehydrogenase, mitochondrial [Danio rerio]
ctg000480_HT	207309	207778	ctg000480_HT.36	-	nohit	nohit
ctg000480_HT	217761	218924	ctg000480_HT.39	+	nohit	nohit
ctg000140_HT	25269	26520	ctg000140_HT.1	-	nohit	nohit
ctg000140_HT	60492	63065	ctg000140_HT.4	-	nohit	nohit
ctg000140_HT	64374	71845	ctg000140_HT.5	+	XP_015192736.1	cyclin-dependent kinase 11A isoform X4 [Lepisosteus oculatus]
ctg000140_HT	74906	77653	ctg000140_HT.6	+	nohit	nohit
ctg013820_HT	2579	3316	ctg013820_HT.1	+	XP_005884235.1	cleavage stimulation factor subunit 2 tau variant-like [Myotis brandtii]
ctg013820_HT	4472	5188	ctg013820_HT.3	+	XP_015706198.1	mucin-19-like, partial [Coturnix japonica]
ctg013820_HT	6107	8172	ctg013820_HT.4	+	nohit	nohit
ctg013820_HT	8908	11191	ctg013820_HT.5	-	XP_003472097.1	aspartate aminotransferase, mitochondrial [Cavia porcellus]
ctg013820_HT	14880	16094	ctg013820_HT.8	-	XP_015706198.1	mucin-19-like, partial [Coturnix japonica]
ctg013820_HT	16160	16606	ctg013820_HT.9	-	XP_026897258.1	glutenin, high molecular weight subunit 12-like isoform X8 [Acinonyx jubatus]
ctg013820_HT	18369	19583	ctg013820_HT.11	-	XP_015706198.1	mucin-19-like, partial [Coturnix japonica]
ctg013820_HT	19649	20305	ctg013820_HT.12	-	XP_015706198.1	mucin-19-like, partial [Coturnix japonica]
ctg013820_HT	20493	21209	ctg013820_HT.13	-	XP_007883676.1	SH3 domain-containing protein C23A1.17-like [Callorhinchus milii]
ctg013820_HT	22120	27507	ctg013820_HT.14	+	nohit	nohit
ctg013820_HT	27638	28407	ctg013820_HT.15	-	XP_020782966.1	dnaJ homolog subfamily C member 12 isoform X3 [Boleophthalmus pectinirostris]
ctg013820_HT	28973	45320	ctg013820_HT.16	-	XP_009987067.1	chondroitin sulfate proteoglycan 4-like, partial [Tauraco erythrolophus]
ctg013820_HT	52574	57753	ctg013820_HT.19	+	nohit	nohit
ctg013820_HT	58287	59997	ctg013820_HT.20	-	XP_024144850.1	zinc finger and SCAN domain-containing protein 2-like [Oryzias melastigma]
ctg013820_HT	60049	61400	ctg013820_HT.21	+	XP_003763224.3	2-iminobutanoate/2-iminopropanoate deaminase [Sarcophilus harrisii]
ctg013820_HT	62401	62688	ctg013820_HT.22	+	XP_023146762.1	2-iminobutanoate/2-iminopropanoate deaminase-like isoform X1 [Amphiprion ocellaris]
ctg013820_HT	63848	64599	ctg013820_HT.23	+	nohit	nohit
ctg013820_HT	65486	67769	ctg013820_HT.24	+	XP_019749347.1	ankyrin repeat and SAM domain-containing protein 3 isoform X2 [Hippocampus comes]
ctg013820_HT	71229	71741	ctg013820_HT.25	-	XP_006273299.1	ribonuclease UK114 [Alligator mississippiensis]
ctg013820_HT	72346	72863	ctg013820_HT.26	+	XP_012019439.1	ribonuclease UK114 isoform X3 [Ovis aries musimon]
ctg013820_HT	73782	74294	ctg013820_HT.27	-	XP_006273299.1	ribonuclease UK114 [Alligator mississippiensis]
ctg013820_HT	74900	75414	ctg013820_HT.28	+	XP_012019439.1	ribonuclease UK114 isoform X3 [Ovis aries musimon]
ctg013820_HT	76333	76845	ctg013820_HT.29	-	XP_006273299.1	ribonuclease UK114 [Alligator mississippiensis]
ctg013820_HT	77450	77967	ctg013820_HT.30	+	XP_012019439.1	ribonuclease UK114 isoform X3 [Ovis aries musimon]
ctg013820_HT	78886	79398	ctg013820_HT.31	-	XP_006273299.1	ribonuclease UK114 [Alligator mississippiensis]
ctg013820_HT	80003	80520	ctg013820_HT.32	+	XP_012019439.1	ribonuclease UK114 isoform X3 [Ovis aries musimon]
ctg013820_HT	81439	81951	ctg013820_HT.33	-	XP_006273299.1	ribonuclease UK114 [Alligator mississippiensis]
ctg013820_HT	82556	83073	ctg013820_HT.34	+	XP_012019439.1	ribonuclease UK114 isoform X3 [Ovis aries musimon]
ctg013820_HT	83992	84504	ctg013820_HT.35	-	XP_006273299.1	ribonuclease UK114 [Alligator mississippiensis]
ctg013820_HT	85109	85626	ctg013820_HT.36	+	XP_012019439.1	ribonuclease UK114 isoform X3 [Ovis aries musimon]
ctg013820_HT	87413	90088	ctg013820_HT.37	+	XP_007904389.1	notchless protein homolog 1 [Callorhinchus milii]
ctg013820_HT	90347	93001	ctg013820_HT.38	+	XP_010205736.1	Meckel syndrome type 1 protein, partial [Colius striatus]
ctg013820_HT	93467	100162	ctg013820_HT.39	-	XP_014879608.1	PR domain zinc finger protein 1-like [Poecilia latipinna]
ctg013820_HT	100298	101038	ctg013820_HT.40	+	nohit	nohit
ctg013820_HT	103335	112737	ctg013820_HT.42	-	XP_006127126.1	kinesin-like protein KIF1B isoform X7 [Pelodiscus sinensis]
ctg013820_HT	116328	116588	ctg013820_HT.43	+	nohit	nohit
ctg013820_HT	118244	122092	ctg013820_HT.44	+	XP_017541262.1	cathepsin L1-like isoform X1 [Pygocentrus nattereri]
ctg013820_HT	123897	124484	ctg013820_HT.45	+	nohit	nohit
ctg013820_HT	124821	125241	ctg013820_HT.46	-	nohit	nohit
ctg013820_HT	126912	127222	ctg013820_HT.47	-	nohit	nohit
ctg013820_HT	127675	130267	ctg013820_HT.48	+	XP_011608631.1	lysosomal protective protein-like [Takifugu rubripes]
ctg013820_HT	130768	133136	ctg013820_HT.49	-	XP_004681054.1	alpha-2A adrenergic receptor [Condylura cristata]
ctg013820_HT	138184	139988	ctg013820_HT.50	-	nohit	nohit
ctg013820_HT	141452	144180	ctg013820_HT.51	+	XP_015211563.1	tripartite motif-containing protein 65 isoform X2 [Lepisosteus oculatus]
ctg013820_HT	144536	147422	ctg013820_HT.52	-	nohit	nohit
ctg013820_HT	151062	151902	ctg013820_HT.54	+	XP_004622421.1	transthyretin-like protein 46 [Sorex araneus]
ctg013820_HT	152516	155975	ctg013820_HT.55	-	NP_001086068.1	methylcrotonoyl-CoA carboxylase 1 S homeolog [Xenopus laevis]
ctg007010_HT	2733	3416	ctg007010_HT.2	-	nohit	nohit
ctg007010_HT	4666	6009	ctg007010_HT.3	+	nohit	nohit
ctg007010_HT	9110	11389	ctg007010_HT.5	+	nohit	nohit
ctg007010_HT	14306	16224	ctg007010_HT.6	-	nohit	nohit
ctg007010_HT	20156	20428	ctg007010_HT.7	-	nohit	nohit
ctg007010_HT	21626	24618	ctg007010_HT.8	+	nohit	nohit
ctg007010_HT	25171	27346	ctg007010_HT.9	-	nohit	nohit
ctg007010_HT	37076	40049	ctg007010_HT.11	-	XP_019636790.1	uncharacterized protein LOC109479276 [Branchiostoma belcheri]
ctg007010_HT	41326	43781	ctg007010_HT.14	+	XP_019640798.1	LOW QUALITY PROTEIN: titin-like [Branchiostoma belcheri]
ctg007010_HT	49765	51594	ctg007010_HT.18	+	XP_010623287.1	phosphoserine phosphatase isoform X1 [Fukomys damarensis]
ctg007010_HT	56967	59316	ctg007010_HT.19	-	XP_019645641.1	FGGY carbohydrate kinase domain-containing protein-like isoform X1 [Branchiostoma belcheri]
ctg007010_HT	64061	65068	ctg007010_HT.20	+	nohit	nohit
ctg007010_HT	65683	66604	ctg007010_HT.21	+	XP_021093314.1	alpha-crystallin B chain isoform X2 [Heterocephalus glaber]
ctg007010_HT	67326	68684	ctg007010_HT.22	+	nohit	nohit
ctg007010_HT	74776	80305	ctg007010_HT.23	-	nohit	nohit
ctg007010_HT	82666	83212	ctg007010_HT.24	+	XP_008490642.1	alpha-crystallin B chain [Calypte anna]
ctg007010_HT	86032	87855	ctg007010_HT.26	-	XP_007950091.1	F-box/LRR-repeat protein 7 [Orycteropus afer afer]
ctg007010_HT	87905	90397	ctg007010_HT.27	-	nohit	nohit
ctg007010_HT	94011	95499	ctg007010_HT.30	+	nohit	nohit
ctg007010_HT	96712	97975	ctg007010_HT.32	-	nohit	nohit
ctg007010_HT	101118	101877	ctg007010_HT.33	-	nohit	nohit
ctg007010_HT	105120	105567	ctg007010_HT.34	-	nohit	nohit
ctg007010_HT	106086	106379	ctg007010_HT.35	-	nohit	nohit
ctg007010_HT	110495	110920	ctg007010_HT.37	+	nohit	nohit
ctg007010_HT	113873	114343	ctg007010_HT.38	+	nohit	nohit
ctg007010_HT	115380	115643	ctg007010_HT.39	+	nohit	nohit
ctg007010_HT	116171	118244	ctg007010_HT.40	-	nohit	nohit
ctg007010_HT	118754	119081	ctg007010_HT.41	-	nohit	nohit
ctg007010_HT	120511	121997	ctg007010_HT.42	+	XP_019624836.1	uncharacterized protein C1683.06c-like [Branchiostoma belcheri]
ctg007010_HT	124297	127234	ctg007010_HT.44	-	nohit	nohit
ctg007010_HT	129390	130211	ctg007010_HT.45	+	nohit	nohit
ctg007010_HT	130621	131242	ctg007010_HT.46	-	nohit	nohit
ctg007010_HT	136825	138251	ctg007010_HT.47	+	nohit	nohit
ctg007010_HT	140050	141505	ctg007010_HT.48	+	XP_002605353.1	hypothetical protein BRAFLDRAFT_212477 [Branchiostoma floridae]
ctg007010_HT	146525	148593	ctg007010_HT.50	-	XP_016041568.1	cyclin-K [Erinaceus europaeus]
ctg007010_HT	151573	152968	ctg007010_HT.52	+	nohit	nohit
ctg007010_HT	155688	156417	ctg007010_HT.53	-	nohit	nohit
ctg007010_HT	156848	160301	ctg007010_HT.54	+	XP_010744755.2	receptor-type tyrosine-protein phosphatase F isoform X12 [Larimichthys crocea]
ctg007010_HT	161091	162485	ctg007010_HT.55	+	nohit	nohit
ctg007010_HT	165218	165499	ctg007010_HT.56	-	nohit	nohit
ctg007010_HT	195118	198295	ctg007010_HT.58	+	nohit	nohit
ctg007010_HT	198597	201005	ctg007010_HT.59	+	nohit	nohit
ctg007010_HT	201476	203981	ctg007010_HT.60	+	XP_004598177.1	poly(A) polymerase beta [Ochotona princeps]
ctg007010_HT	204916	211709	ctg007010_HT.61	+	nohit	nohit
ctg007010_HT	212020	214495	ctg007010_HT.62	-	nohit	nohit
ctg007010_HT	216624	219069	ctg007010_HT.63	+	nohit	nohit
ctg007010_HT	220077	224895	ctg007010_HT.65	+	nohit	nohit
ctg007010_HT	226100	233690	ctg007010_HT.66	+	XP_016412086.1	nipped-B-like protein B isoform X2 [Sinocyclocheilus rhinocerous]
ctg007010_HT	234711	235234	ctg007010_HT.67	-	nohit	nohit
ctg007010_HT	236141	236607	ctg007010_HT.68	-	nohit	nohit
ctg007010_HT	237659	239811	ctg007010_HT.69	+	XP_015108084.1	LOW QUALITY PROTEIN: putative UDP-glucuronosyltransferase ugt-48 [Vicugna pacos]
ctg007010_HT	240347	242778	ctg007010_HT.70	+	XP_024259692.1	retinoic acid receptor gamma-A [Oncorhynchus tshawytscha]
ctg007010_HT	247438	250571	ctg007010_HT.71	+	XP_005516068.1	LOW QUALITY PROTEIN: NGFI-A-binding protein 2 [Columba livia]
ctg007010_HT	250755	252927	ctg007010_HT.72	-	nohit	nohit
ctg007010_HT	254095	254421	ctg007010_HT.73	-	nohit	nohit
ctg007010_HT	255831	256804	ctg007010_HT.74	+	nohit	nohit
ctg007010_HT	257525	258204	ctg007010_HT.75	-	XP_010786033.1	putative N-acetylglucosamine-6-phosphate deacetylase, partial [Notothenia coriiceps]
ctg007010_HT	258240	260760	ctg007010_HT.76	-	XP_002130591.1	N-acetylglucosamine-6-phosphate deacetylase-like [Ciona intestinalis]
ctg007010_HT	261110	262442	ctg007010_HT.77	-	nohit	nohit
ctg007010_HT	263717	264319	ctg007010_HT.78	+	XP_014058825.1	uncharacterized protein LOC106606894 [Salmo salar]
ctg007010_HT	264651	268411	ctg007010_HT.79	-	XP_002605513.1	hypothetical protein BRAFLDRAFT_286684 [Branchiostoma floridae]
ctg007010_HT	269691	270226	ctg007010_HT.80	+	nohit	nohit
ctg007010_HT	271263	275203	ctg007010_HT.81	+	XP_015991914.1	cAMP-dependent protein kinase catalytic subunit PRKX [Rousettus aegyptiacus]
ctg007010_HT	275724	280505	ctg007010_HT.82	+	XP_022525063.1	angiotensin-converting enzyme isoform X2 [Astyanax mexicanus]
ctg007010_HT	281177	282302	ctg007010_HT.83	-	nohit	nohit
ctg007010_HT	282849	288294	ctg007010_HT.84	-	nohit	nohit
ctg007010_HT	290583	290963	ctg007010_HT.86	+	nohit	nohit
ctg007010_HT	291704	292372	ctg007010_HT.87	-	nohit	nohit
ctg007010_HT	293186	293566	ctg007010_HT.88	-	nohit	nohit
ctg007010_HT	294544	297543	ctg007010_HT.89	-	NP_001089413.1	peptidase D L homeolog [Xenopus laevis]
ctg007010_HT	298429	298837	ctg007010_HT.90	-	nohit	nohit
ctg007010_HT	299674	302929	ctg007010_HT.91	-	nohit	nohit
ctg007010_HT	315277	315570	ctg007010_HT.92	+	nohit	nohit
ctg007010_HT	316051	318265	ctg007010_HT.93	+	XP_006878826.1	collagen alpha-1(III) chain-like [Elephantulus edwardii]
ctg007010_HT	319007	321583	ctg007010_HT.94	-	XP_019628387.1	LOW QUALITY PROTEIN: fez family zinc finger protein 1-like [Branchiostoma belcheri]
ctg007010_HT	326319	326951	ctg007010_HT.96	-	nohit	nohit
ctg007010_HT	327462	330058	ctg007010_HT.97	-	XP_011611828.1	splicing factor 45 isoform X2 [Takifugu rubripes]
ctg007010_HT	332066	333606	ctg007010_HT.98	+	XP_002121868.1	dolichyl-diphosphooligosaccharide--protein glycosyltransferase subunit 2-like [Ciona intestinalis]
ctg007010_HT	333785	335766	ctg007010_HT.99	-	XP_026696613.1	transmembrane protein 144 isoform X2 [Ciona intestinalis]
ctg007010_HT	336913	338392	ctg007010_HT.100	+	nohit	nohit
ctg007010_HT	338856	339434	ctg007010_HT.101	-	nohit	nohit
ctg007010_HT	340111	344131	ctg007010_HT.102	-	XP_018673140.1	uncharacterized protein LOC100176471 [Ciona intestinalis]
ctg007010_HT	346519	346896	ctg007010_HT.103	+	nohit	nohit
ctg007010_HT	347715	348391	ctg007010_HT.104	+	nohit	nohit
ctg007010_HT	350163	350540	ctg007010_HT.105	-	nohit	nohit
ctg007010_HT	354495	358254	ctg007010_HT.106	+	XP_019721807.1	potassium voltage-gated channel subfamily B member 2 [Hippocampus comes]
ctg007010_HT	359561	361045	ctg007010_HT.107	-	nohit	nohit
ctg007010_HT	361072	364010	ctg007010_HT.108	-	nohit	nohit
ctg007010_HT	364360	365501	ctg007010_HT.109	+	nohit	nohit
ctg007010_HT	366507	369439	ctg007010_HT.110	-	nohit	nohit
ctg007010_HT	369644	371017	ctg007010_HT.111	-	XP_020385810.1	nuclear transcription factor Y subunit gamma isoform X3 [Rhincodon typus]
ctg007010_HT	371317	376271	ctg007010_HT.112	-	XP_005426171.1	glutamine-dependent NAD(+) synthetase [Geospiza fortis]
ctg007010_HT	376471	379093	ctg007010_HT.113	-	XP_008307741.1	presenilins-associated rhomboid-like protein, mitochondrial isoform X1 [Cynoglossus semilaevis]
ctg007010_HT	382106	384568	ctg007010_HT.114	+	XP_006115541.1	tetratricopeptide repeat protein 38 isoform X1 [Pelodiscus sinensis]
ctg007010_HT	385031	386391	ctg007010_HT.115	+	XP_004622465.1	cuticle collagen 6-like [Sorex araneus]
ctg007010_HT	388063	391161	ctg007010_HT.116	+	nohit	nohit
ctg007010_HT	391841	393789	ctg007010_HT.117	-	XP_004622449.1	sodium leak channel non-selective protein-like, partial [Sorex araneus]
ctg007010_HT	393831	403779	ctg007010_HT.118	-	XP_025859494.1	sodium leak channel non-selective protein isoform X2 [Vulpes vulpes]
ctg007010_HT	405497	405899	ctg007010_HT.119	-	nohit	nohit
ctg012970_HT	3257	6669	ctg012970_HT.2	-	XP_019622453.1	methyltransferase-like protein 25 [Branchiostoma belcheri]
ctg012970_HT	7203	10560	ctg012970_HT.3	-	XP_019626080.1	peptidyl-prolyl cis-trans isomerase FKBP4-like [Branchiostoma belcheri]
ctg012970_HT	11134	14010	ctg012970_HT.4	-	XP_027948166.1	kinetochore protein NDC80 homolog isoform X1 [Eumetopias jubatus]
ctg012970_HT	16509	20656	ctg012970_HT.6	+	nohit	nohit
ctg012970_HT	21284	29529	ctg012970_HT.7	-	nohit	nohit
ctg012970_HT	34027	35253	ctg012970_HT.10	-	nohit	nohit
ctg012970_HT	39715	41062	ctg012970_HT.13	-	XP_022066697.1	peptidyl-prolyl cis-trans isomerase D [Acanthochromis polyacanthus]
ctg012970_HT	48532	49685	ctg012970_HT.16	+	XP_007426751.1	trafficking protein particle complex subunit 1 [Python bivittatus]
ctg012970_HT	51129	54741	ctg012970_HT.17	+	XP_006631138.2	protein SSUH2 homolog isoform X1 [Lepisosteus oculatus]
ctg012970_HT	55657	59358	ctg012970_HT.18	+	nohit	nohit
ctg012970_HT	59846	60971	ctg012970_HT.19	-	nohit	nohit
ctg012970_HT	61627	65797	ctg012970_HT.20	-	XP_005993832.1	UBX domain-containing protein 6 isoform X1 [Latimeria chalumnae]
ctg012970_HT	66251	67641	ctg012970_HT.21	-	XP_006219970.1	eukaryotic translation initiation factor 1A, Y-chromosomal-like [Vicugna pacos]
ctg012970_HT	68422	69708	ctg012970_HT.22	-	nohit	nohit
ctg012970_HT	72246	72782	ctg012970_HT.24	-	XP_014039672.1	histone H2A.Z-specific chaperone CHZ1-like, partial [Salmo salar]
ctg012970_HT	73717	77067	ctg012970_HT.25	+	nohit	nohit
ctg012970_HT	78094	82800	ctg012970_HT.26	+	XP_019945606.1	peptidyl-prolyl cis-trans isomerase G [Paralichthys olivaceus]
ctg012970_HT	83224	89454	ctg012970_HT.27	+	nohit	nohit
ctg012970_HT	90228	99693	ctg012970_HT.28	-	XP_019617314.1	nck-associated protein 1-like isoform X7 [Branchiostoma belcheri]
ctg012970_HT	103201	107522	ctg012970_HT.30	+	XP_026240763.1	guanine nucleotide-binding protein G(i) subunit alpha-1 [Urocitellus parryii]
ctg012970_HT	110852	117815	ctg012970_HT.32	+	nohit	nohit
ctg012970_HT	118714	119213	ctg012970_HT.33	-	XP_002602750.1	hypothetical protein BRAFLDRAFT_268216 [Branchiostoma floridae]
ctg012970_HT	119530	120129	ctg012970_HT.34	+	XP_017545697.1	histone H3 [Pygocentrus nattereri]
ctg012970_HT	120676	125374	ctg012970_HT.35	+	XP_026528580.1	NAD-dependent protein deacetylase sirtuin-1 isoform X1 [Notechis scutatus]
ctg012970_HT	125658	128538	ctg012970_HT.36	+	XP_007882819.1	LOW QUALITY PROTEIN: 7SK snRNA methylphosphate capping enzyme [Callorhinchus milii]
ctg012970_HT	130127	135980	ctg012970_HT.37	-	XP_001374952.1	neuropeptide FF receptor 2 [Monodelphis domestica]
ctg012970_HT	149890	153323	ctg012970_HT.39	-	XP_026127538.1	3 beta-hydroxysteroid dehydrogenase/Delta 5-->4-isomerase-like [Carassius auratus]
ctg012970_HT	156232	159398	ctg012970_HT.41	-	nohit	nohit
ctg012970_HT	159636	162594	ctg012970_HT.42	+	XP_004635033.1	dihydrolipoyl dehydrogenase, mitochondrial [Octodon degus]
ctg012970_HT	170122	175161	ctg012970_HT.44	+	nohit	nohit
ctg012970_HT	176206	177957	ctg012970_HT.45	-	nohit	nohit
ctg012970_HT	178889	180303	ctg012970_HT.46	-	NP_001085352.1	MGC81373 protein [Xenopus laevis]
ctg012970_HT	180722	184762	ctg012970_HT.47	+	XP_012791463.1	innexin-10-like [Sorex araneus]
ctg012970_HT	185610	188659	ctg012970_HT.48	-	nohit	nohit
ctg012970_HT	189343	191790	ctg012970_HT.49	-	XP_019390497.1	heterogeneous nuclear ribonucleoproteins A2/B1 isoform X7 [Crocodylus porosus]
ctg012970_HT	201284	207335	ctg012970_HT.50	-	XP_025119086.1	sodium/hydrogen exchanger 8 isoform X2 [Bubalus bubalis]
ctg012970_HT	207750	210823	ctg012970_HT.51	+	XP_019643221.1	exosome complex component RRP4-like [Branchiostoma belcheri]
ctg012970_HT	214774	220895	ctg012970_HT.52	+	XP_020831635.1	cytochrome P450 2C23-like [Phascolarctos cinereus]
ctg012970_HT	221797	223486	ctg012970_HT.53	-	XP_009585903.1	RNA pseudouridylate synthase domain-containing protein 2, partial [Fulmarus glacialis]
ctg012970_HT	223555	225481	ctg012970_HT.54	-	XP_025053547.1	RNA pseudouridylate synthase domain-containing protein 2 isoform X2 [Alligator sinensis]
ctg012970_HT	225800	228373	ctg012970_HT.55	+	nohit	nohit
ctg012970_HT	228986	233619	ctg012970_HT.56	-	XP_005528038.1	dnaJ homolog subfamily C member 21 isoform X1 [Pseudopodoces humilis]
ctg012970_HT	234377	238753	ctg012970_HT.57	-	NP_001310419.1	glycogen synthase kinase 3 beta [Gekko japonicus]
ctg012970_HT	247824	249181	ctg012970_HT.59	-	nohit	nohit
ctg012970_HT	260985	261491	ctg012970_HT.61	+	nohit	nohit
ctg012970_HT	263987	265293	ctg012970_HT.62	-	nohit	nohit
ctg012970_HT	274364	305662	ctg012970_HT.65	+	XP_020351707.1	LOW QUALITY PROTEIN: protocadherin Fat 1-like [Oncorhynchus kisutch]
ctg012970_HT	306498	307408	ctg012970_HT.66	-	nohit	nohit
ctg012970_HT	308621	309484	ctg012970_HT.67	+	nohit	nohit
ctg012970_HT	312415	313278	ctg012970_HT.68	+	nohit	nohit
ctg012970_HT	314134	315043	ctg012970_HT.69	-	nohit	nohit
ctg012970_HT	317994	319206	ctg012970_HT.71	-	nohit	nohit
ctg012970_HT	320117	320991	ctg012970_HT.72	+	nohit	nohit
ctg012970_HT	324713	325763	ctg012970_HT.75	+	nohit	nohit
ctg012970_HT	326394	348100	ctg012970_HT.76	-	XP_019640500.1	LOW QUALITY PROTEIN: papilin-like [Branchiostoma belcheri]
ctg012970_HT	351184	351471	ctg012970_HT.77	+	nohit	nohit
ctg012970_HT	354741	355543	ctg012970_HT.79	+	nohit	nohit
ctg012270_HT	2902	3188	ctg012270_HT.1	+	nohit	nohit
ctg012270_HT	3224	3813	ctg012270_HT.2	+	XP_010885778.1	cysteine-rich secretory protein 2-like [Esox lucius]
ctg012270_HT	4438	7374	ctg012270_HT.3	+	nohit	nohit
ctg012270_HT	10394	12837	ctg012270_HT.4	+	XP_019638122.1	proton-coupled amino acid transporter 3-like isoform X2 [Branchiostoma belcheri]
ctg012270_HT	15513	17126	ctg012270_HT.6	+	nohit	nohit
ctg012270_HT	17686	20383	ctg012270_HT.7	+	XP_005061429.2	tubulin alpha-1C chain [Ficedula albicollis]
ctg012270_HT	20781	22307	ctg012270_HT.8	-	nohit	nohit
ctg012270_HT	23914	25185	ctg012270_HT.9	+	nohit	nohit
ctg012270_HT	26771	27636	ctg012270_HT.10	-	nohit	nohit
ctg012270_HT	28824	31663	ctg012270_HT.11	-	nohit	nohit
ctg012270_HT	32187	35045	ctg012270_HT.12	-	XP_001364451.2	AP-1 complex subunit sigma-2 isoform X3 [Monodelphis domestica]
ctg012270_HT	35419	39665	ctg012270_HT.13	-	XP_021110945.1	ADP-ribosylation factor-related protein 1 isoform X3 [Heterocephalus glaber]
ctg012270_HT	40305	42796	ctg012270_HT.14	-	XP_026561145.1	general transcription factor IIF subunit 2 isoform X1 [Pseudonaja textilis]
ctg012270_HT	57715	61113	ctg012270_HT.17	+	XP_014907511.1	putative helicase mov-10-B.1 isoform X2 [Poecilia latipinna]
ctg012270_HT	61405	62535	ctg012270_HT.18	+	XP_019631451.1	uncharacterized protein LOC109475285 [Branchiostoma belcheri]
ctg012270_HT	65912	66858	ctg012270_HT.21	+	nohit	nohit
ctg012270_HT	67393	70261	ctg012270_HT.22	+	nohit	nohit
ctg012270_HT	70826	71333	ctg012270_HT.23	-	nohit	nohit
ctg012270_HT	71446	72776	ctg012270_HT.24	+	nohit	nohit
ctg012270_HT	74163	77298	ctg012270_HT.25	-	NP_071562.2	legumain precursor [Rattus norvegicus]
ctg012270_HT	78726	85454	ctg012270_HT.26	+	nohit	nohit
ctg012270_HT	86067	88751	ctg012270_HT.27	+	XP_026532516.1	poly(A) polymerase gamma [Notechis scutatus]
ctg012270_HT	90311	91399	ctg012270_HT.28	-	nohit	nohit
ctg012270_HT	94086	98678	ctg012270_HT.29	+	nohit	nohit
ctg012270_HT	99229	105792	ctg012270_HT.30	-	XP_019218141.1	mucin-2 isoform X2 [Oreochromis niloticus]
ctg004460_HT	49528	52094	ctg004460_HT.2	+	XP_019646217.1	uncharacterized protein LOC109486767 [Branchiostoma belcheri]
ctg004460_HT	107278	133224	ctg004460_HT.4	+	XP_010085320.1	annexin A4 [Pterocles gutturalis]
ctg004460_HT	135722	136033	ctg004460_HT.5	+	nohit	nohit
ctg004460_HT	139359	144481	ctg004460_HT.6	-	nohit	nohit
ctg004460_HT	149546	151045	ctg004460_HT.8	+	nohit	nohit
ctg004460_HT	152711	153742	ctg004460_HT.9	+	nohit	nohit
ctg004460_HT	154576	157327	ctg004460_HT.10	+	nohit	nohit
ctg004460_HT	159074	162550	ctg004460_HT.11	+	XP_021238372.1	alpha-N-acetylgalactosaminidase [Numida meleagris]
ctg004460_HT	167220	169444	ctg004460_HT.12	+	XP_026561489.1	lactosylceramide 1,3-N-acetyl-beta-D-glucosaminyltransferase [Pseudonaja textilis]
ctg004460_HT	177253	179440	ctg004460_HT.14	+	XP_007535696.1	beta-1,3-galactosyltransferase 5-like [Erinaceus europaeus]
ctg004460_HT	182834	184522	ctg004460_HT.15	+	XP_018771576.1	ubiquitin carboxyl-terminal hydrolase 7 isoform X3 [Serinus canaria]
ctg004460_HT	186289	186615	ctg004460_HT.16	-	nohit	nohit
ctg004460_HT	188080	189441	ctg004460_HT.17	-	XP_007061965.1	collagen alpha-1(I) chain isoform X1 [Chelonia mydas]
ctg004460_HT	190618	192460	ctg004460_HT.18	-	nohit	nohit
ctg004460_HT	193470	194117	ctg004460_HT.19	-	nohit	nohit
ctg004460_HT	197407	206505	ctg004460_HT.20	-	nohit	nohit
ctg004460_HT	331045	336251	ctg004460_HT.34	+	XP_016824944.2	uncharacterized protein LOC107978944 isoform X1 [Cricetulus griseus]
ctg004460_HT	395078	396182	ctg004460_HT.41	+	XP_006219923.1	14-3-3-like protein 2 [Vicugna pacos]
ctg004460_HT	397811	399336	ctg004460_HT.42	+	XP_026269558.1	heat shock protein HSP 90-alpha [Urocitellus parryii]
ctg004460_HT	401100	409607	ctg004460_HT.44	+	XP_026063123.1	uncharacterized protein LOC113046525 [Carassius auratus]
ctg004460_HT	409663	411288	ctg004460_HT.45	+	nohit	nohit
ctg004460_HT	424770	427552	ctg004460_HT.56	-	XP_019636790.1	uncharacterized protein LOC109479276 [Branchiostoma belcheri]
ctg004460_HT	429757	430594	ctg004460_HT.59	-	nohit	nohit
ctg004460_HT	433610	434447	ctg004460_HT.63	-	nohit	nohit
ctg004460_HT	437984	443364	ctg004460_HT.66	-	XP_019636790.1	uncharacterized protein LOC109479276 [Branchiostoma belcheri]
ctg004460_HT	444532	445809	ctg004460_HT.68	+	NP_951014.1	TATA box-binding protein-like protein 2 isoform 1 [Mus musculus]
ctg004460_HT	454527	456086	ctg004460_HT.71	+	nohit	nohit
ctg004460_HT	458908	459394	ctg004460_HT.74	-	nohit	nohit
ctg004460_HT	488292	490967	ctg004460_HT.75	-	nohit	nohit
ctg004460_HT	496779	498330	ctg004460_HT.77	-	XP_002934506.2	utrophin isoform X2 [Xenopus tropicalis]
ctg004460_HT	505401	508075	ctg004460_HT.79	-	XP_019634675.1	E3 ubiquitin-protein ligase TRIP12-like isoform X3 [Branchiostoma belcheri]
ctg004460_HT	515429	529310	ctg004460_HT.80	+	XP_019634673.1	E3 ubiquitin-protein ligase TRIP12-like isoform X2 [Branchiostoma belcheri]
ctg004460_HT	529521	530701	ctg004460_HT.81	+	nohit	nohit
ctg004460_HT	534261	543230	ctg004460_HT.82	+	XP_011845878.1	chitotriosidase-1 isoform X1 [Mandrillus leucophaeus]
ctg004460_HT	545583	547069	ctg004460_HT.83	+	nohit	nohit
ctg004460_HT	548075	555311	ctg004460_HT.84	-	nohit	nohit
ctg004460_HT	569760	572435	ctg004460_HT.85	-	nohit	nohit
ctg004460_HT	575547	575873	ctg004460_HT.86	+	nohit	nohit
ctg004460_HT	577868	583216	ctg004460_HT.87	-	XP_006889807.1	cytochrome P450 3A9-like [Elephantulus edwardii]
ctg004460_HT	586532	588242	ctg004460_HT.89	-	XP_002125367.1	methylthioribulose-1-phosphate dehydratase [Ciona intestinalis]
ctg004460_HT	589343	591922	ctg004460_HT.90	+	nohit	nohit
ctg004460_HT	592773	594379	ctg004460_HT.91	+	nohit	nohit
ctg004460_HT	598033	601392	ctg004460_HT.93	+	XP_006219920.1	cathepsin B-like cysteine proteinase 6, partial [Vicugna pacos]
ctg004460_HT	608631	612444	ctg004460_HT.94	+	XP_019713887.1	homeobox protein SIX3-like [Hippocampus comes]
ctg004460_HT	613612	622200	ctg004460_HT.95	+	nohit	nohit
ctg004460_HT	623918	628060	ctg004460_HT.96	+	XP_016149730.1	poly(A) polymerase gamma-like isoform X2 [Sinocyclocheilus grahami]
ctg004460_HT	629208	632343	ctg004460_HT.97	+	NP_001279630.1	D-amino-acid oxidase [Callorhinchus milii]
ctg004460_HT	632750	635103	ctg004460_HT.98	-	XP_012697098.1	kelch-like protein 41a [Clupea harengus]
ctg004460_HT	636726	647495	ctg004460_HT.100	-	nohit	nohit
ctg004460_HT	647528	657798	ctg004460_HT.101	-	nohit	nohit
ctg004460_HT	658844	660561	ctg004460_HT.102	+	nohit	nohit
ctg004460_HT	665965	666348	ctg004460_HT.104	-	nohit	nohit
ctg004460_HT	668612	671437	ctg004460_HT.105	-	XP_019635549.1	MFS-type transporter SLC18B1-like isoform X1 [Branchiostoma belcheri]
ctg004460_HT	674368	675871	ctg004460_HT.106	-	XP_027540199.1	annexin A13 [Neopelma chrysocephalum]
ctg004460_HT	679585	686003	ctg004460_HT.107	-	nohit	nohit
ctg004460_HT	695605	696120	ctg004460_HT.108	+	nohit	nohit
ctg004460_HT	698657	699697	ctg004460_HT.109	-	nohit	nohit
ctg004460_HT	701751	704332	ctg004460_HT.110	+	nohit	nohit
ctg004460_HT	705475	708337	ctg004460_HT.111	+	nohit	nohit
ctg004460_HT	710246	712133	ctg004460_HT.112	-	nohit	nohit
ctg004460_HT	732620	733465	ctg004460_HT.114	+	nohit	nohit
ctg004460_HT	733833	735669	ctg004460_HT.115	-	XP_007899433.1	mucin-2-like [Callorhinchus milii]
ctg004460_HT	740612	741660	ctg004460_HT.117	+	nohit	nohit
ctg004460_HT	750018	750365	ctg004460_HT.118	-	nohit	nohit
ctg004460_HT	751286	757551	ctg004460_HT.119	+	nohit	nohit
ctg004460_HT	770358	772448	ctg004460_HT.126	-	nohit	nohit
ctg004460_HT	792112	793603	ctg004460_HT.132	+	XP_019622304.1	ankyrin repeat domain-containing protein 17-like [Branchiostoma belcheri]
ctg004460_HT	794002	796609	ctg004460_HT.133	+	nohit	nohit
ctg004460_HT	796703	797871	ctg004460_HT.134	+	nohit	nohit
ctg004460_HT	800097	802858	ctg004460_HT.135	+	nohit	nohit
ctg004460_HT	812158	813662	ctg004460_HT.136	+	XP_019622304.1	ankyrin repeat domain-containing protein 17-like [Branchiostoma belcheri]
ctg004460_HT	814601	818715	ctg004460_HT.137	+	nohit	nohit
ctg004460_HT	821881	822627	ctg004460_HT.138	-	nohit	nohit
ctg004460_HT	836708	838404	ctg004460_HT.141	+	XP_004622743.1	myophilin-like, partial [Sorex araneus]
ctg004460_HT	839965	840874	ctg004460_HT.142	-	XP_004622743.1	myophilin-like, partial [Sorex araneus]
ctg004460_HT	846959	848406	ctg004460_HT.143	+	nohit	nohit
ctg004460_HT	848952	851797	ctg004460_HT.144	-	nohit	nohit
ctg004460_HT	910541	912414	ctg004460_HT.149	-	XP_015686376.1	uncharacterized protein K02A2.6-like, partial [Protobothrops mucrosquamatus]
ctg004460_HT	995048	996450	ctg004460_HT.150	-	nohit	nohit
ctg004460_HT	1024724	1025891	ctg004460_HT.158	-	XP_015267895.1	LOW QUALITY PROTEIN: uncharacterized protein LOC107111443, partial [Gekko japonicus]
ctg004460_HT	1178515	1178910	ctg004460_HT.164	-	nohit	nohit
ctg004460_HT	1240646	1241065	ctg004460_HT.181	+	nohit	nohit
ctg004460_HT	1245192	1245521	ctg004460_HT.184	+	nohit	nohit
ctg004460_HT	1266599	1269590	ctg004460_HT.194	-	XP_014423932.1	uncharacterized protein LOC102513078 [Camelus ferus]
ctg004460_HT	1331003	1331722	ctg004460_HT.226	-	XP_013206569.1	uncharacterized protein LOC106144132 [Microtus ochrogaster]
ctg004460_HT	1332858	1333586	ctg004460_HT.227	-	XP_027281664.1	LOW QUALITY PROTEIN: glutamine-rich protein 2 isoform X2 [Cricetulus griseus]
ctg004460_HT	1333715	1334044	ctg004460_HT.228	-	XP_027281664.1	LOW QUALITY PROTEIN: glutamine-rich protein 2 isoform X2 [Cricetulus griseus]
ctg004460_HT	1334359	1334820	ctg004460_HT.229	-	XP_019638759.1	salivary glue protein Sgs-3-like [Branchiostoma belcheri]
ctg004460_HT	1372677	1372955	ctg004460_HT.247	+	XP_019638759.1	salivary glue protein Sgs-3-like [Branchiostoma belcheri]
ctg004460_HT	1373281	1375609	ctg004460_HT.248	-	XP_002129620.1	programmed cell death protein 6-like [Ciona intestinalis]
ctg004460_HT	1382348	1386019	ctg004460_HT.251	+	XP_008112295.1	uncharacterized protein F54H12.2-like [Anolis carolinensis]
ctg009340_HT	118259	119263	ctg009340_HT.1	-	XP_026767056.1	putative proline-rich protein 21 [Pangasianodon hypophthalmus]
ctg009340_HT	142118	149672	ctg009340_HT.2	+	nohit	nohit
ctg009340_HT	153032	154121	ctg009340_HT.3	+	nohit	nohit
ctg009340_HT	155382	155856	ctg009340_HT.4	-	nohit	nohit
ctg009340_HT	159860	161573	ctg009340_HT.5	-	nohit	nohit
ctg009340_HT	182965	193260	ctg009340_HT.6	-	XP_026063123.1	uncharacterized protein LOC113046525 [Carassius auratus]
ctg009340_HT	198779	200458	ctg009340_HT.8	-	nohit	nohit
ctg009340_HT	212363	216893	ctg009340_HT.10	-	nohit	nohit
ctg009340_HT	218667	221050	ctg009340_HT.11	-	nohit	nohit
ctg009340_HT	223876	224685	ctg009340_HT.12	-	nohit	nohit
ctg000170_HT	1551	5986	ctg000170_HT.1	+	XP_014349500.1	LOW QUALITY PROTEIN: membrane-associated phosphatidylinositol transfer protein 1 [Latimeria chalumnae]
ctg000170_HT	7275	8832	ctg000170_HT.2	+	nohit	nohit
ctg000170_HT	10246	19137	ctg000170_HT.3	+	XP_019621189.1	hemicentin-1-like isoform X1 [Branchiostoma belcheri]
ctg000170_HT	19313	21054	ctg000170_HT.4	-	nohit	nohit
ctg000170_HT	21794	34221	ctg000170_HT.5	+	XP_021259674.1	hemicentin-1 isoform X3 [Numida meleagris]
ctg000170_HT	34907	36177	ctg000170_HT.6	-	XP_019629518.1	trimeric intracellular cation channel type A-like [Branchiostoma belcheri]
ctg000170_HT	36565	38447	ctg000170_HT.7	-	XP_019641783.1	type 2 phosphatidylinositol 4,5-bisphosphate 4-phosphatase-like [Branchiostoma belcheri]
ctg000170_HT	38946	44211	ctg000170_HT.8	-	XP_017456449.1	transcription elongation regulator 1 isoform X5 [Rattus norvegicus]
ctg000170_HT	53926	55462	ctg000170_HT.11	+	XP_014012148.1	glyoxal reductase-like [Salmo salar]
ctg000170_HT	55811	58567	ctg000170_HT.12	+	NP_001086628.1	NOP58 ribonucleoprotein L homeolog [Xenopus laevis]
ctg000170_HT	59064	60390	ctg000170_HT.13	+	nohit	nohit
ctg000170_HT	60595	62560	ctg000170_HT.14	-	nohit	nohit
ctg000170_HT	62595	63140	ctg000170_HT.15	-	nohit	nohit
ctg000170_HT	63208	65933	ctg000170_HT.16	-	XP_019617116.1	glutamate receptor 2-like [Branchiostoma belcheri]
ctg000170_HT	66652	68606	ctg000170_HT.17	-	nohit	nohit
ctg000170_HT	69890	73477	ctg000170_HT.18	-	XP_004388300.1	S-adenosylmethionine synthase isoform X2 [Trichechus manatus latirostris]
ctg000170_HT	83120	88117	ctg000170_HT.20	+	XP_005926286.1	UHRF1-binding protein 1 isoform X2 [Haplochromis burtoni]
ctg000170_HT	88397	89042	ctg000170_HT.21	-	XP_007189817.1	homeobox protein Meis1 isoform X1 [Balaenoptera acutorostrata scammoni]
ctg000170_HT	89579	90362	ctg000170_HT.22	-	nohit	nohit
ctg000170_HT	91092	92418	ctg000170_HT.23	-	XP_018600914.1	oxidoreductase-like domain-containing protein 1 isoform X2 [Scleropages formosus]
ctg000170_HT	93705	94196	ctg000170_HT.24	+	nohit	nohit
ctg000170_HT	95140	97822	ctg000170_HT.25	+	XP_019633162.1	uncharacterized protein LOC109476612 [Branchiostoma belcheri]
ctg000170_HT	98949	101425	ctg000170_HT.26	-	nohit	nohit
ctg000170_HT	102468	106907	ctg000170_HT.27	-	XP_010872908.1	galanin receptor type 2 [Esox lucius]
ctg000170_HT	106958	113129	ctg000170_HT.28	-	XP_019620930.1	TBC1 domain family member 15-like isoform X3 [Branchiostoma belcheri]
ctg000170_HT	113984	116776	ctg000170_HT.29	+	XP_006976593.1	probable ATP-dependent RNA helicase DDX47 isoform X1 [Peromyscus maniculatus bairdii]
ctg000170_HT	116882	120594	ctg000170_HT.30	-	XP_009957631.1	RNA polymerase II subunit A C-terminal domain phosphatase-like, partial [Leptosomus discolor]
ctg000170_HT	122610	122972	ctg000170_HT.32	+	nohit	nohit
ctg000170_HT	125739	127616	ctg000170_HT.34	+	XP_025916035.1	disks large homolog 4-like [Apteryx rowi]
ctg000170_HT	127762	130607	ctg000170_HT.35	-	XP_014963315.1	tRNA (adenine(58)-N(1))-methyltransferase non-catalytic subunit TRM6 isoform X3 [Ovis aries musimon]
ctg000170_HT	130893	135460	ctg000170_HT.36	+	nohit	nohit
ctg000170_HT	136619	145333	ctg000170_HT.37	+	XP_019623600.1	ack-related non-receptor tyrosine kinase-like [Branchiostoma belcheri]
ctg000170_HT	145783	147761	ctg000170_HT.38	-	XP_010183937.1	photoreceptor-specific nuclear receptor, partial [Mesitornis unicolor]
ctg000170_HT	147821	149695	ctg000170_HT.39	+	XP_022525479.1	serine/threonine-protein kinase Nek7 isoform X1 [Astyanax mexicanus]
ctg000170_HT	149866	152578	ctg000170_HT.40	-	XP_019637889.1	peroxisomal targeting signal 1 receptor-like [Branchiostoma belcheri]
ctg000170_HT	154314	162066	ctg000170_HT.41	-	nohit	nohit
ctg000170_HT	163098	167438	ctg000170_HT.42	-	XP_009909971.1	SHC-transforming protein 1, partial [Picoides pubescens]
ctg000170_HT	173459	176694	ctg000170_HT.44	+	XP_007195823.1	calcitonin receptor [Balaenoptera acutorostrata scammoni]
ctg000170_HT	177510	178737	ctg000170_HT.45	+	XP_027255872.1	ankyrin repeat domain-containing protein 33B isoform X2 [Cricetulus griseus]
ctg000170_HT	179743	180722	ctg000170_HT.46	-	XP_019634204.1	protein MCM10 homolog [Branchiostoma belcheri]
ctg000170_HT	180905	182340	ctg000170_HT.47	-	XP_020855450.1	protein MCM10 homolog [Phascolarctos cinereus]
ctg000170_HT	182775	189153	ctg000170_HT.48	-	XP_019617863.1	RB1-inducible coiled-coil protein 1-like [Branchiostoma belcheri]
ctg000170_HT	189683	191664	ctg000170_HT.49	+	XP_010001854.1	epsin-2 isoform X3 [Chaetura pelagica]
ctg000170_HT	192067	197831	ctg000170_HT.50	-	XP_026129541.1	disks large homolog 2 isoform X16 [Carassius auratus]
ctg000170_HT	199116	199382	ctg000170_HT.51	+	nohit	nohit
ctg000170_HT	199841	201025	ctg000170_HT.52	-	XP_015227678.1	dnaJ homolog subfamily A member 3, mitochondrial isoform X1 [Cyprinodon variegatus]
ctg000170_HT	202133	206365	ctg000170_HT.53	+	XP_023125597.1	collagen alpha-6(VI) chain isoform X1 [Amphiprion ocellaris]
ctg000170_HT	207234	207988	ctg000170_HT.54	+	nohit	nohit
ctg000170_HT	209444	211654	ctg000170_HT.55	+	XP_021156027.1	probable G-protein coupled receptor 142 [Columba livia]
ctg000170_HT	212784	216262	ctg000170_HT.56	+	XP_002593070.1	hypothetical protein BRAFLDRAFT_120194 [Branchiostoma floridae]
ctg000170_HT	217820	218589	ctg000170_HT.57	-	XP_016108419.1	cystatin-like [Sinocyclocheilus grahami]
ctg000170_HT	219328	220494	ctg000170_HT.58	+	XP_005940466.1	ADP-ribosylation factor-like protein 6 isoform X4 [Haplochromis burtoni]
ctg000170_HT	220861	222655	ctg000170_HT.59	-	nohit	nohit
ctg000170_HT	222937	224467	ctg000170_HT.60	-	XP_010562282.1	alpha-methylacyl-CoA racemase [Haliaeetus leucocephalus]
ctg000170_HT	224723	227610	ctg000170_HT.61	-	XP_023683807.1	Bardet-Biedl syndrome 5 protein homolog isoform X1 [Paramormyrops kingsleyae]
ctg000170_HT	227743	229218	ctg000170_HT.62	-	XP_026782670.1	enoyl-[acyl-carrier-protein] reductase, mitochondrial [Pangasianodon hypophthalmus]
ctg000170_HT	229703	236314	ctg000170_HT.63	-	XP_010888670.1	kelch domain-containing protein 10-like isoform X1 [Esox lucius]
ctg000170_HT	237714	239576	ctg000170_HT.64	+	XP_002594507.1	hypothetical protein BRAFLDRAFT_59803 [Branchiostoma floridae]
ctg000170_HT	239962	245616	ctg000170_HT.65	-	XP_010727707.2	S phase cyclin A-associated protein in the endoplasmic reticulum isoform X4 [Larimichthys crocea]
ctg000170_HT	247625	248375	ctg000170_HT.66	+	XP_003755568.1	guanosine-3',5'-bis(diphosphate) 3'-pyrophosphohydrolase MESH1 [Sarcophilus harrisii]
ctg000170_HT	252180	254065	ctg000170_HT.67	+	XP_023832963.1	nuclear autoantigenic sperm protein [Salvelinus alpinus]
ctg000170_HT	254446	257107	ctg000170_HT.68	-	XP_019619036.1	intraflagellar transport protein 52 homolog isoform X2 [Branchiostoma belcheri]
ctg000170_HT	257633	257948	ctg000170_HT.69	-	nohit	nohit
ctg000170_HT	258609	261584	ctg000170_HT.70	+	XP_012678395.1	relaxin receptor 2-like [Clupea harengus]
ctg000170_HT	268520	271445	ctg000170_HT.71	+	nohit	nohit
ctg000170_HT	272105	273585	ctg000170_HT.72	-	nohit	nohit
ctg000170_HT	273995	278987	ctg000170_HT.73	-	XP_011972370.1	very-long-chain 3-oxoacyl-CoA reductase [Ovis aries musimon]
ctg000170_HT	288671	290021	ctg000170_HT.75	+	nohit	nohit
ctg000170_HT	290298	293883	ctg000170_HT.76	-	XP_019378341.1	low-density lipoprotein receptor-related protein 1B [Gavialis gangeticus]
ctg000170_HT	294923	296390	ctg000170_HT.77	+	XP_015108169.1	cuticle collagen 39-like [Vicugna pacos]
ctg000170_HT	296576	300385	ctg000170_HT.78	-	XP_002608525.1	hypothetical protein BRAFLDRAFT_92393 [Branchiostoma floridae]
ctg000170_HT	302316	305212	ctg000170_HT.79	+	XP_023681970.1	erythrocyte band 7 integral membrane protein-like [Paramormyrops kingsleyae]
ctg000170_HT	305908	311248	ctg000170_HT.80	+	XP_015282858.1	acid-sensing ion channel 4 [Gekko japonicus]
ctg008980_HT	6001	20554	ctg008980_HT.2	+	XP_020386469.1	RAC-beta serine/threonine-protein kinase [Rhincodon typus]
ctg008980_HT	32349	32810	ctg008980_HT.3	-	nohit	nohit
ctg008980_HT	35984	36419	ctg008980_HT.4	-	nohit	nohit
ctg008980_HT	39127	43264	ctg008980_HT.5	-	nohit	nohit
ctg008980_HT	54257	55096	ctg008980_HT.6	+	nohit	nohit
ctg008980_HT	55297	66140	ctg008980_HT.7	-	XP_007432394.1	adenylate kinase isoenzyme 5, partial [Python bivittatus]
ctg008980_HT	74357	81108	ctg008980_HT.8	+	nohit	nohit
ctg008980_HT	90150	96828	ctg008980_HT.9	+	nohit	nohit
ctg008980_HT	103456	106284	ctg008980_HT.10	-	XP_010885778.1	cysteine-rich secretory protein 2-like [Esox lucius]
ctg008980_HT	107120	107709	ctg008980_HT.11	-	nohit	nohit
ctg008980_HT	110468	119185	ctg008980_HT.12	-	XP_026705746.1	ubiquitin-associated and SH3 domain-containing protein A isoform X2 [Athene cunicularia]
ctg008980_HT	124207	125134	ctg008980_HT.13	+	nohit	nohit
ctg008980_HT	126537	131225	ctg008980_HT.14	+	XP_020369783.1	LOW QUALITY PROTEIN: uncharacterized protein LOC109914588 [Rhincodon typus]
ctg008980_HT	131913	133334	ctg008980_HT.15	+	XP_009888358.1	cytochrome P450 3A24-like [Charadrius vociferus]
ctg008980_HT	133733	134944	ctg008980_HT.16	-	nohit	nohit
ctg008980_HT	136873	137427	ctg008980_HT.18	-	nohit	nohit
ctg008980_HT	141147	143330	ctg008980_HT.19	+	nohit	nohit
ctg008980_HT	144522	153772	ctg008980_HT.20	-	XP_010298793.1	poly(A) polymerase gamma [Balearica regulorum gibbericeps]
ctg008980_HT	157296	159375	ctg008980_HT.21	-	nohit	nohit
ctg008980_HT	161545	163245	ctg008980_HT.22	+	XP_005152366.1	ran-binding protein 10 [Melopsittacus undulatus]
ctg008980_HT	166837	173658	ctg008980_HT.23	+	XP_019634571.1	LOW QUALITY PROTEIN: glutathione synthetase-like [Branchiostoma belcheri]
ctg008980_HT	174480	175537	ctg008980_HT.24	-	XP_018589138.1	collagen alpha-5(IV) chain-like [Scleropages formosus]
ctg008980_HT	177378	181891	ctg008980_HT.25	+	XP_002604179.1	hypothetical protein BRAFLDRAFT_211073, partial [Branchiostoma floridae]
ctg008980_HT	196420	204877	ctg008980_HT.26	+	nohit	nohit
ctg008980_HT	211275	215263	ctg008980_HT.28	+	XP_022613286.1	glutathione synthetase-like [Seriola dumerili]
ctg010610_HT	12900	13213	ctg010610_HT.8	-	nohit	nohit
ctg010610_HT	14839	15898	ctg010610_HT.9	+	nohit	nohit
ctg010610_HT	91830	92054	ctg010610_HT.16	-	XP_014049768.1	keratin-associated protein 5-4-like [Salmo salar]
ctg010610_HT	122132	122434	ctg010610_HT.19	-	nohit	nohit
ctg010610_HT	122482	122987	ctg010610_HT.20	-	nohit	nohit
ctg010610_HT	126044	130152	ctg010610_HT.22	-	nohit	nohit
ctg010610_HT	133754	134241	ctg010610_HT.25	+	nohit	nohit
ctg010610_HT	146394	147701	ctg010610_HT.26	+	nohit	nohit
ctg010610_HT	148253	154105	ctg010610_HT.27	-	nohit	nohit
ctg010610_HT	160260	161775	ctg010610_HT.28	+	nohit	nohit
ctg010610_HT	173943	175891	ctg010610_HT.32	-	nohit	nohit
ctg010610_HT	182809	184085	ctg010610_HT.33	-	XP_020555814.1	zinc finger protein 37 [Oryzias latipes]
ctg010610_HT	193880	195186	ctg010610_HT.34	-	XP_005916709.1	isovaleryl-CoA dehydrogenase, mitochondrial [Haplochromis burtoni]
ctg010610_HT	195922	197776	ctg010610_HT.35	-	nohit	nohit
ctg010610_HT	208947	211560	ctg010610_HT.36	+	nohit	nohit
ctg010610_HT	214919	216731	ctg010610_HT.37	-	XP_015248688.1	spastin isoform X3 [Cyprinodon variegatus]
ctg010610_HT	218489	221182	ctg010610_HT.38	-	nohit	nohit
ctg010610_HT	234026	237416	ctg010610_HT.39	-	XP_019615345.1	F-box only protein 32-like isoform X2 [Branchiostoma belcheri]
ctg010610_HT	238124	238574	ctg010610_HT.40	+	nohit	nohit
ctg010610_HT	250805	251362	ctg010610_HT.42	+	nohit	nohit
ctg010610_HT	298030	298911	ctg010610_HT.55	-	nohit	nohit
ctg010610_HT	339546	340262	ctg010610_HT.57	+	nohit	nohit
ctg010610_HT	372657	374107	ctg010610_HT.63	+	XP_017947227.1	M-phase phosphoprotein 8 isoform X3 [Xenopus tropicalis]
ctg010610_HT	374719	376133	ctg010610_HT.64	-	nohit	nohit
ctg010610_HT	399044	400889	ctg010610_HT.69	-	XP_016155753.1	KN motif and ankyrin repeat domain-containing protein 4 isoform X1 [Ficedula albicollis]
ctg010610_HT	401069	402050	ctg010610_HT.70	-	nohit	nohit
ctg010610_HT	470328	470691	ctg010610_HT.75	+	nohit	nohit
ctg010610_HT	473322	475388	ctg010610_HT.76	-	nohit	nohit
ctg010610_HT	478801	479165	ctg010610_HT.77	+	nohit	nohit
ctg010610_HT	510830	511281	ctg010610_HT.79	+	nohit	nohit
ctg010610_HT	532154	532530	ctg010610_HT.83	-	XP_014047430.1	uncharacterized protein KIAA0754-like [Salmo salar]
ctg006680_HT	6538	8092	ctg006680_HT.2	-	XP_002594851.1	hypothetical protein BRAFLDRAFT_124439 [Branchiostoma floridae]
ctg006680_HT	9539	11467	ctg006680_HT.3	+	XP_015675580.1	ubiquitin thioesterase ZRANB1 [Protobothrops mucrosquamatus]
ctg006680_HT	12813	15542	ctg006680_HT.4	+	nohit	nohit
ctg006680_HT	25730	30217	ctg006680_HT.6	+	XP_009559454.1	probable G-protein coupled receptor 142 [Cuculus canorus]
ctg006680_HT	33509	34015	ctg006680_HT.7	+	XP_002597900.1	hypothetical protein BRAFLDRAFT_97887 [Branchiostoma floridae]
ctg006680_HT	42554	57601	ctg006680_HT.9	+	XP_019621950.1	rho guanine nucleotide exchange factor 11-like isoform X3 [Branchiostoma belcheri]
ctg006680_HT	59020	63871	ctg006680_HT.11	+	XP_020731699.1	adenosine monophosphate-protein transferase FICD [Odocoileus virginianus texanus]
ctg006680_HT	64868	68790	ctg006680_HT.12	+	XP_019628699.1	leukocyte elastase inhibitor-like [Branchiostoma belcheri]
ctg006680_HT	72292	73987	ctg006680_HT.13	+	nohit	nohit
ctg006680_HT	75262	78349	ctg006680_HT.14	+	nohit	nohit
ctg006680_HT	79828	82299	ctg006680_HT.15	-	nohit	nohit
ctg006680_HT	105900	115710	ctg006680_HT.17	+	XP_011603419.1	putative pre-mRNA-splicing factor ATP-dependent RNA helicase DHX16 [Takifugu rubripes]
ctg006680_HT	123541	127785	ctg006680_HT.18	-	XP_019620965.1	ankyrin repeat domain-containing protein 29-like [Branchiostoma belcheri]
ctg003510_HT	63272	66934	ctg003510_HT.11	+	XP_021586857.1	glutamine-rich protein 2 [Ictidomys tridecemlineatus]
ctg003510_HT	67355	68305	ctg003510_HT.13	+	XP_020773547.1	repetitive proline-rich cell wall protein 1-like [Boleophthalmus pectinirostris]
ctg003510_HT	75120	79174	ctg003510_HT.14	-	XP_026853774.1	E3 ubiquitin-protein ligase ARIH1 [Electrophorus electricus]
ctg003510_HT	79718	82723	ctg003510_HT.15	+	nohit	nohit
ctg003510_HT	84404	84922	ctg003510_HT.16	+	nohit	nohit
ctg003510_HT	101009	101541	ctg003510_HT.19	+	XP_013884306.1	zinc finger BED domain-containing protein 4-like [Austrofundulus limnaeus]
ctg003510_HT	102073	102606	ctg003510_HT.20	-	XP_004227365.1	uncharacterized protein LOC101242881 [Ciona intestinalis]
ctg003510_HT	113585	115838	ctg003510_HT.24	+	XP_016392495.1	cullin-1-like [Sinocyclocheilus rhinocerous]
ctg003510_HT	116504	120441	ctg003510_HT.25	+	XP_015210220.1	cullin-1 isoform X2 [Lepisosteus oculatus]
ctg003510_HT	124043	124886	ctg003510_HT.27	+	XP_010893183.1	cAMP-specific 3',5'-cyclic phosphodiesterase 4B isoform X4 [Esox lucius]
ctg003510_HT	126917	137786	ctg003510_HT.28	-	XP_023264268.1	glutamate--cysteine ligase catalytic subunit isoform X1 [Seriola lalandi dorsalis]
ctg003510_HT	162809	169515	ctg003510_HT.37	-	XP_020484205.1	BTB/POZ domain-containing protein 6-B-like [Labrus bergylta]
ctg003510_HT	179437	186748	ctg003510_HT.40	+	XP_023135583.1	BTB/POZ domain-containing protein 6-B-like [Amphiprion ocellaris]
ctg003510_HT	186997	191874	ctg003510_HT.41	-	XP_027712622.1	cullin-1 [Vombatus ursinus]
ctg003510_HT	193669	197008	ctg003510_HT.42	+	XP_020371608.1	cullin-1 [Rhincodon typus]
ctg003510_HT	198793	201124	ctg003510_HT.43	-	XP_013923872.1	cullin-1-like [Thamnophis sirtalis]
ctg003510_HT	218610	225681	ctg003510_HT.50	+	XP_020773547.1	repetitive proline-rich cell wall protein 1-like [Boleophthalmus pectinirostris]
ctg003510_HT	227408	227860	ctg003510_HT.51	+	XP_021138943.1	location of vulva defective 1-like [Columba livia]
ctg003510_HT	234279	236428	ctg003510_HT.54	+	XP_019628711.1	uncharacterized protein LOC109473277 [Branchiostoma belcheri]
ctg003510_HT	237023	239823	ctg003510_HT.55	+	XP_019628711.1	uncharacterized protein LOC109473277 [Branchiostoma belcheri]
ctg003510_HT	240153	240762	ctg003510_HT.56	-	XP_018935400.1	cullin-1-like [Cyprinus carpio]
ctg003510_HT	240961	242971	ctg003510_HT.57	-	nohit	nohit
ctg003510_HT	250693	251751	ctg003510_HT.60	-	XP_017342570.1	RUS1 family protein C16orf58 homolog [Ictalurus punctatus]
ctg003510_HT	252039	252697	ctg003510_HT.61	+	XP_014061982.1	translation initiation factor IF-2-like [Salmo salar]
ctg003510_HT	256825	257963	ctg003510_HT.64	-	nohit	nohit
ctg003510_HT	279491	284579	ctg003510_HT.69	-	XP_015744529.1	RUS1 family protein C16orf58 homolog isoform X2 [Python bivittatus]
ctg003510_HT	286843	289357	ctg003510_HT.70	+	XP_024272324.1	FAS-associated factor 2 [Oncorhynchus tshawytscha]
ctg003510_HT	293260	295163	ctg003510_HT.71	+	nohit	nohit
ctg003510_HT	301485	308563	ctg003510_HT.74	-	XP_023264268.1	glutamate--cysteine ligase catalytic subunit isoform X1 [Seriola lalandi dorsalis]
ctg003510_HT	308951	312793	ctg003510_HT.75	-	nohit	nohit
ctg003510_HT	407042	408700	ctg003510_HT.110	+	XP_010775454.1	E3 ubiquitin-protein ligase RNF126 [Notothenia coriiceps]
ctg003510_HT	412795	413701	ctg003510_HT.112	+	XP_009988740.1	LOW QUALITY PROTEIN: E3 ubiquitin-protein ligase Praja-2-like [Tauraco erythrolophus]
ctg003510_HT	420667	423339	ctg003510_HT.118	-	XP_018109274.1	uncharacterized protein LOC108711758 [Xenopus laevis]
ctg003510_HT	428223	430987	ctg003510_HT.124	-	XP_019636790.1	uncharacterized protein LOC109479276 [Branchiostoma belcheri]
ctg003510_HT	433203	434039	ctg003510_HT.127	-	nohit	nohit
ctg003510_HT	434514	435924	ctg003510_HT.128	+	nohit	nohit
ctg003150_HT	35744	38938	ctg003150_HT.8	-	XP_006220102.2	ras-related protein Rap-2b-like, partial [Vicugna pacos]
ctg003150_HT	44439	50054	ctg003150_HT.9	-	XP_014449841.1	collagen alpha-1(III) chain [Alligator mississippiensis]
ctg003150_HT	51338	53020	ctg003150_HT.10	-	XP_004622465.1	cuticle collagen 6-like [Sorex araneus]
ctg003150_HT	55187	56594	ctg003150_HT.11	-	nohit	nohit
ctg003150_HT	59131	59595	ctg003150_HT.12	+	nohit	nohit
ctg009870_HT	5317	14766	ctg009870_HT.1	+	XP_027247588.1	cholinesterase isoform X2 [Cricetulus griseus]
ctg009870_HT	17602	21725	ctg009870_HT.2	+	XP_006007683.1	OTU domain-containing protein 7B isoform X1 [Latimeria chalumnae]
ctg009870_HT	31598	32303	ctg009870_HT.5	+	nohit	nohit
ctg009870_HT	33630	34209	ctg009870_HT.6	+	nohit	nohit
ctg009870_HT	46237	55186	ctg009870_HT.7	+	nohit	nohit
ctg009870_HT	56038	63934	ctg009870_HT.8	-	XP_019635701.1	putative pre-mRNA-splicing factor ATP-dependent RNA helicase PRP1 [Branchiostoma belcheri]
ctg009870_HT	64653	66627	ctg009870_HT.9	+	nohit	nohit
ctg009870_HT	69141	71058	ctg009870_HT.10	-	XP_019626711.1	LOW QUALITY PROTEIN: lon protease homolog, mitochondrial-like [Branchiostoma belcheri]
ctg009870_HT	71987	72254	ctg009870_HT.11	-	nohit	nohit
ctg009870_HT	80356	83528	ctg009870_HT.13	+	XP_015983141.1	ubiquitin-conjugating enzyme E2 D1 isoform X5 [Rousettus aegyptiacus]
ctg009870_HT	84840	86707	ctg009870_HT.14	-	XP_026532121.1	organic solute transporter subunit alpha-like [Notechis scutatus]
ctg009870_HT	87214	87843	ctg009870_HT.15	+	nohit	nohit
ctg009870_HT	88336	88837	ctg009870_HT.16	-	XP_005755566.2	RING finger protein 145-like [Pundamilia nyererei]
ctg009870_HT	90390	91574	ctg009870_HT.17	-	XP_015706198.1	mucin-19-like, partial [Coturnix japonica]
ctg009870_HT	91732	92808	ctg009870_HT.18	-	XP_015706198.1	mucin-19-like, partial [Coturnix japonica]
ctg009870_HT	93950	98205	ctg009870_HT.19	+	XP_015108069.1	LOW QUALITY PROTEIN: casein kinase II subunit alpha-like, partial [Vicugna pacos]
ctg009870_HT	99413	103427	ctg009870_HT.20	+	XP_026077037.1	cysteine desulfurase, mitochondrial-like [Carassius auratus]
ctg009870_HT	103997	106846	ctg009870_HT.21	+	XP_003134215.1	NADH dehydrogenase [ubiquinone] iron-sulfur protein 6, mitochondrial [Sus scrofa]
ctg009870_HT	112265	114155	ctg009870_HT.24	-	nohit	nohit
ctg009870_HT	116430	117089	ctg009870_HT.25	-	nohit	nohit
ctg009870_HT	119967	126160	ctg009870_HT.26	+	nohit	nohit
ctg009870_HT	136509	137468	ctg009870_HT.29	+	nohit	nohit
ctg009870_HT	155984	168737	ctg009870_HT.35	+	XP_016862128.1	semaphorin-5B isoform X2 [Homo sapiens]
ctg009870_HT	170295	172942	ctg009870_HT.36	-	nohit	nohit
ctg009870_HT	173647	184311	ctg009870_HT.37	+	XP_002601555.1	hypothetical protein BRAFLDRAFT_230625, partial [Branchiostoma floridae]
ctg009870_HT	186089	187930	ctg009870_HT.38	+	nohit	nohit
ctg009870_HT	191634	192755	ctg009870_HT.40	+	XP_002602750.1	hypothetical protein BRAFLDRAFT_268216 [Branchiostoma floridae]
ctg009870_HT	195079	196419	ctg009870_HT.41	+	XP_027012063.1	alpha-crystallin A chain [Tachysurus fulvidraco]
ctg009870_HT	196723	197703	ctg009870_HT.42	-	nohit	nohit
ctg009870_HT	197927	199595	ctg009870_HT.43	-	XP_010017133.1	histone H2B 7 [Nestor notabilis]
ctg009870_HT	199703	200328	ctg009870_HT.44	+	XP_015089988.1	histone H4 [Vicugna pacos]
ctg009870_HT	203569	204925	ctg009870_HT.46	-	XP_020388764.1	S-phase kinase-associated protein 1-like isoform X3 [Rhincodon typus]
ctg009870_HT	206009	206754	ctg009870_HT.47	+	nohit	nohit
ctg009870_HT	207138	207756	ctg009870_HT.48	+	nohit	nohit
ctg009870_HT	220713	223605	ctg009870_HT.56	-	XP_019636790.1	uncharacterized protein LOC109479276 [Branchiostoma belcheri]
ctg004440_HT	7623	10728	ctg004440_HT.3	-	nohit	nohit
ctg004440_HT	14617	20164	ctg004440_HT.4	+	XP_015686376.1	uncharacterized protein K02A2.6-like, partial [Protobothrops mucrosquamatus]
ctg004440_HT	31836	32483	ctg004440_HT.7	+	nohit	nohit
ctg004440_HT	33017	33384	ctg004440_HT.8	-	nohit	nohit
ctg004440_HT	41490	44668	ctg004440_HT.13	-	XP_019636790.1	uncharacterized protein LOC109479276 [Branchiostoma belcheri]
ctg004440_HT	46483	47711	ctg004440_HT.17	+	NP_001276618.1	TATA box-binding protein-like protein 2 isoform 2 [Mus musculus]
ctg004440_HT	67433	68313	ctg004440_HT.21	-	nohit	nohit
ctg004440_HT	82751	83077	ctg004440_HT.24	-	nohit	nohit
ctg004440_HT	83502	86383	ctg004440_HT.25	-	XP_008112295.1	uncharacterized protein F54H12.2-like [Anolis carolinensis]
ctg004440_HT	86436	88885	ctg004440_HT.26	-	XP_019636790.1	uncharacterized protein LOC109479276 [Branchiostoma belcheri]
ctg004440_HT	88916	89242	ctg004440_HT.27	-	nohit	nohit
ctg004440_HT	89987	90677	ctg004440_HT.29	+	nohit	nohit
ctg004440_HT	94599	96144	ctg004440_HT.31	-	nohit	nohit
ctg011650_HT	6737	11012	ctg011650_HT.1	-	XP_010765041.1	large neutral amino acids transporter small subunit 1-like [Notothenia coriiceps]
ctg011650_HT	13011	18070	ctg011650_HT.2	-	nohit	nohit
ctg011650_HT	21606	23881	ctg011650_HT.3	+	XP_009812020.1	LOW QUALITY PROTEIN: mRNA turnover protein 4 homolog, partial [Gavia stellata]
ctg011650_HT	39187	50708	ctg011650_HT.10	-	XP_016854856.1	uncharacterized protein LOC107983912 [Anolis carolinensis]
ctg011650_HT	71168	72660	ctg011650_HT.17	-	nohit	nohit
ctg011650_HT	76208	80753	ctg011650_HT.18	+	XP_019748021.1	mRNA turnover protein 4 homolog [Hippocampus comes]
ctg011650_HT	82037	83101	ctg011650_HT.19	+	XP_013880874.1	glutamine-rich protein 2-like, partial [Austrofundulus limnaeus]
ctg011650_HT	88540	89886	ctg011650_HT.20	-	nohit	nohit
ctg011650_HT	96058	96372	ctg011650_HT.21	+	nohit	nohit
ctg011650_HT	96548	99504	ctg011650_HT.22	+	nohit	nohit
ctg011650_HT	101556	102017	ctg011650_HT.23	+	nohit	nohit
ctg009390_HT	1416	2339	ctg009390_HT.2	+	XP_027702651.1	serpin B6-like [Vombatus ursinus]
ctg009390_HT	2893	3442	ctg009390_HT.3	+	XP_008012033.1	serpin B6-like [Chlorocebus sabaeus]
ctg009390_HT	4180	5994	ctg009390_HT.4	+	nohit	nohit
ctg009390_HT	7460	10869	ctg009390_HT.5	-	XP_023129375.1	cathepsin D [Amphiprion ocellaris]
ctg009390_HT	13993	18253	ctg009390_HT.6	-	NP_001017267.1	platelet-activating factor acetylhydrolase [Xenopus tropicalis]
ctg009390_HT	19771	23672	ctg009390_HT.7	-	NP_001017267.1	platelet-activating factor acetylhydrolase [Xenopus tropicalis]
ctg009390_HT	26812	30634	ctg009390_HT.8	-	NP_001017267.1	platelet-activating factor acetylhydrolase [Xenopus tropicalis]
ctg009390_HT	62855	63424	ctg009390_HT.20	-	nohit	nohit
ctg009390_HT	69170	70817	ctg009390_HT.22	+	nohit	nohit
ctg009390_HT	71603	74781	ctg009390_HT.23	+	nohit	nohit
ctg009390_HT	75713	77619	ctg009390_HT.24	-	XP_024052524.1	somatostatin receptor type 2 [Terrapene mexicana triunguis]
ctg009390_HT	81375	81794	ctg009390_HT.25	-	nohit	nohit
ctg009390_HT	83372	84263	ctg009390_HT.26	+	nohit	nohit
ctg009390_HT	88117	92597	ctg009390_HT.27	-	XP_019614472.1	zinc transporter 2-like [Branchiostoma belcheri]
ctg009390_HT	99320	100675	ctg009390_HT.29	-	XP_020367288.1	SE-cephalotoxin-like [Rhincodon typus]
ctg009390_HT	108297	108992	ctg009390_HT.31	+	nohit	nohit
ctg009390_HT	111047	117664	ctg009390_HT.32	-	nohit	nohit
ctg009390_HT	122501	123844	ctg009390_HT.33	-	XP_006219923.1	14-3-3-like protein 2 [Vicugna pacos]
ctg009390_HT	127216	129473	ctg009390_HT.36	+	XP_026795192.1	BTB/POZ domain-containing protein 6-B-like [Pangasianodon hypophthalmus]
ctg009390_HT	129769	131840	ctg009390_HT.37	-	nohit	nohit
ctg009390_HT	136552	139799	ctg009390_HT.40	+	XP_019628711.1	uncharacterized protein LOC109473277 [Branchiostoma belcheri]
ctg009390_HT	140382	141462	ctg009390_HT.41	-	XP_006219923.1	14-3-3-like protein 2 [Vicugna pacos]
ctg009390_HT	142617	147415	ctg009390_HT.42	-	XP_018430692.1	5-methylcytosine rRNA methyltransferase NSUN4 [Nanorana parkeri]
ctg009390_HT	163027	163919	ctg009390_HT.46	+	nohit	nohit
ctg009390_HT	164362	168649	ctg009390_HT.47	-	XP_016105243.1	repetitive proline-rich cell wall protein 2-like [Sinocyclocheilus grahami]
ctg009390_HT	169729	174799	ctg009390_HT.48	+	XP_015796111.1	microtubule-associated protein futsch-like, partial [Nothobranchius furzeri]
ctg009390_HT	174852	175180	ctg009390_HT.49	+	nohit	nohit
ctg009390_HT	185247	185591	ctg009390_HT.52	+	nohit	nohit
ctg009390_HT	190323	197790	ctg009390_HT.53	+	XP_024267245.1	uncharacterized protein LOC112243670 [Oncorhynchus tshawytscha]
ctg008260_HT	23743	33753	ctg008260_HT.1	+	XP_026063123.1	uncharacterized protein LOC113046525 [Carassius auratus]
ctg008260_HT	90471	90772	ctg008260_HT.7	+	nohit	nohit
ctg008260_HT	295398	296086	ctg008260_HT.18	-	nohit	nohit
ctg008260_HT	299033	299754	ctg008260_HT.19	+	nohit	nohit
ctg008260_HT	305047	305526	ctg008260_HT.23	-	nohit	nohit
ctg008260_HT	308566	312784	ctg008260_HT.25	-	nohit	nohit
ctg008260_HT	315179	315526	ctg008260_HT.27	-	nohit	nohit
ctg008260_HT	376346	381368	ctg008260_HT.30	-	XP_009633290.1	heterochromatin-associated protein MENT-like isoform X2 [Egretta garzetta]
ctg008260_HT	392504	393035	ctg008260_HT.32	-	nohit	nohit
ctg008260_HT	394962	396107	ctg008260_HT.33	+	nohit	nohit
ctg008260_HT	403331	405214	ctg008260_HT.35	+	nohit	nohit
ctg008260_HT	408082	408843	ctg008260_HT.36	+	XP_021561418.1	small ubiquitin-related modifier 1-like [Neomonachus schauinslandi]
ctg008260_HT	509167	509811	ctg008260_HT.38	-	nohit	nohit
ctg008260_HT	515836	516531	ctg008260_HT.39	-	nohit	nohit
ctg008260_HT	534096	534613	ctg008260_HT.40	+	nohit	nohit
ctg008260_HT	569062	571242	ctg008260_HT.43	-	XP_020746225.1	heat shock cognate 71 kDa protein-like [Odocoileus virginianus texanus]
ctg001810_HT	5827	9041	ctg001810_HT.2	-	nohit	nohit
ctg001810_HT	11206	15544	ctg001810_HT.3	+	nohit	nohit
ctg001810_HT	22128	27882	ctg001810_HT.5	-	nohit	nohit
ctg001810_HT	33276	35116	ctg001810_HT.6	-	nohit	nohit
ctg001810_HT	36950	39204	ctg001810_HT.7	+	nohit	nohit
ctg001810_HT	41941	42507	ctg001810_HT.9	+	nohit	nohit
ctg001810_HT	43171	45863	ctg001810_HT.10	+	nohit	nohit
ctg001810_HT	46806	48550	ctg001810_HT.11	-	nohit	nohit
ctg001810_HT	53972	56962	ctg001810_HT.13	-	nohit	nohit
ctg001810_HT	57545	58033	ctg001810_HT.14	+	nohit	nohit
ctg001810_HT	60967	65672	ctg001810_HT.15	+	nohit	nohit
ctg001810_HT	75129	76466	ctg001810_HT.17	+	nohit	nohit
ctg001810_HT	81914	83269	ctg001810_HT.19	+	XP_006219923.1	14-3-3-like protein 2 [Vicugna pacos]
ctg001810_HT	92447	93708	ctg001810_HT.20	-	XP_026993770.1	putative peptidyl-tRNA hydrolase PTRHD1 [Tachysurus fulvidraco]
ctg001810_HT	95242	98685	ctg001810_HT.21	+	XP_013914448.1	lysosome-associated membrane glycoprotein 1 [Thamnophis sirtalis]
ctg001810_HT	117470	120931	ctg001810_HT.22	+	nohit	nohit
ctg001810_HT	126946	127785	ctg001810_HT.24	-	nohit	nohit
ctg001810_HT	149016	151600	ctg001810_HT.25	+	nohit	nohit
ctg001810_HT	153128	154029	ctg001810_HT.26	-	nohit	nohit
ctg001810_HT	156522	157694	ctg001810_HT.27	-	nohit	nohit
ctg001810_HT	204986	208852	ctg001810_HT.29	+	nohit	nohit
ctg001810_HT	210497	211084	ctg001810_HT.30	+	nohit	nohit
ctg001810_HT	220228	220464	ctg001810_HT.31	+	XP_020783201.1	LOW QUALITY PROTEIN: cat eye syndrome critical region protein 6 [Boleophthalmus pectinirostris]
ctg001810_HT	225941	232497	ctg001810_HT.32	-	XP_002598387.1	hypothetical protein BRAFLDRAFT_96869 [Branchiostoma floridae]
ctg001810_HT	240122	247050	ctg001810_HT.33	-	nohit	nohit
ctg001810_HT	292517	292998	ctg001810_HT.37	+	nohit	nohit
ctg001810_HT	297810	298441	ctg001810_HT.39	+	nohit	nohit
ctg001810_HT	300773	301245	ctg001810_HT.40	+	nohit	nohit
ctg001810_HT	302012	305454	ctg001810_HT.41	+	nohit	nohit
ctg001810_HT	306182	306646	ctg001810_HT.42	-	nohit	nohit
ctg001810_HT	313722	314708	ctg001810_HT.43	-	nohit	nohit
ctg001810_HT	315955	318647	ctg001810_HT.44	-	nohit	nohit
ctg001810_HT	321144	323499	ctg001810_HT.45	-	XP_005159128.1	guanine nucleotide-binding protein G(o) subunit alpha isoform X2 [Danio rerio]
ctg001810_HT	327575	334925	ctg001810_HT.46	+	XP_015108074.1	LOW QUALITY PROTEIN: twitchin-like, partial [Vicugna pacos]
ctg001810_HT	335094	339795	ctg001810_HT.47	-	XP_026094733.1	protein C12orf4 homolog isoform X2 [Carassius auratus]
ctg001810_HT	340091	341276	ctg001810_HT.48	-	nohit	nohit
ctg001810_HT	341549	342339	ctg001810_HT.49	-	nohit	nohit
ctg001810_HT	342897	344218	ctg001810_HT.50	+	XP_018423219.1	polyadenylate-binding protein 4 isoform X2 [Nanorana parkeri]
ctg001810_HT	344277	344826	ctg001810_HT.51	+	nohit	nohit
ctg001810_HT	344839	345381	ctg001810_HT.52	+	XP_016117519.1	polyadenylate-binding protein 1-like [Sinocyclocheilus grahami]
ctg001810_HT	345531	363374	ctg001810_HT.53	-	NP_001233237.1	haspin [Xenopus laevis]
ctg004650_HT	7523	8655	ctg004650_HT.3	+	XP_017511115.1	TATA box-binding protein-like protein 2 [Manis javanica]
ctg004650_HT	17644	24623	ctg004650_HT.5	+	XP_014119836.1	disheveled-associated activator of morphogenesis 2 isoform X2 [Zonotrichia albicollis]
ctg004650_HT	26458	27373	ctg004650_HT.7	-	XP_012791463.1	innexin-10-like [Sorex araneus]
ctg004650_HT	27457	29111	ctg004650_HT.8	-	nohit	nohit
ctg004650_HT	29294	30245	ctg004650_HT.9	-	XP_019622583.1	tyrosine-protein kinase Fer-like [Branchiostoma belcheri]
ctg004650_HT	30743	35387	ctg004650_HT.10	+	XP_019613693.1	DNA ligase 1-like isoform X4 [Branchiostoma belcheri]
ctg004650_HT	35545	36600	ctg004650_HT.11	+	XP_006150185.3	protein canopy homolog 4 [Tupaia chinensis]
ctg004650_HT	36903	38674	ctg004650_HT.12	-	XP_019622842.1	transcription initiation factor IIA subunit 2-like [Branchiostoma belcheri]
ctg004650_HT	38881	40708	ctg004650_HT.13	-	XP_014196603.1	angio-associated migratory cell protein [Haplochromis burtoni]
ctg004650_HT	48029	50188	ctg004650_HT.16	+	nohit	nohit
ctg004650_HT	50455	53786	ctg004650_HT.17	-	XP_005988139.1	probable G-protein coupled receptor 142 [Latimeria chalumnae]
ctg004650_HT	56940	58930	ctg004650_HT.19	+	XP_015713152.1	epoxide hydrolase 1-like [Coturnix japonica]
ctg004650_HT	59028	60803	ctg004650_HT.20	-	XP_019620923.1	gastric triacylglycerol lipase-like [Branchiostoma belcheri]
ctg004650_HT	62304	63757	ctg004650_HT.21	+	XP_004622465.1	cuticle collagen 6-like [Sorex araneus]
ctg004650_HT	64117	65825	ctg004650_HT.22	-	NP_001121302.1	SREK1-interacting protein 1 L homeolog [Xenopus laevis]
ctg004650_HT	66501	68789	ctg004650_HT.23	+	nohit	nohit
ctg004650_HT	69311	71427	ctg004650_HT.24	+	nohit	nohit
ctg004650_HT	72424	74824	ctg004650_HT.25	-	XP_019640861.1	serine/threonine-protein phosphatase 2A 56 kDa regulatory subunit epsilon isoform-like isoform X2 [Branchiostoma belcheri]
ctg004650_HT	76049	77493	ctg004650_HT.26	+	XP_018412317.1	spliceosome-associated protein CWC15 homolog [Nanorana parkeri]
ctg004650_HT	77630	80181	ctg004650_HT.27	+	XP_007896840.1	sugar phosphate exchanger 3 [Callorhinchus milii]
ctg004650_HT	80790	83792	ctg004650_HT.28	+	XP_001505537.2	Krueppel-like factor 5 isoform X2 [Ornithorhynchus anatinus]
ctg004650_HT	84070	87189	ctg004650_HT.29	+	XP_014332016.1	xylosyltransferase 2 [Bos mutus]
ctg004650_HT	87434	88481	ctg004650_HT.30	+	XP_004583468.1	2-aminoethanethiol dioxygenase [Ochotona princeps]
ctg004650_HT	88863	89797	ctg004650_HT.31	+	XP_022522192.1	collagen alpha-1(XXII) chain [Astyanax mexicanus]
ctg004650_HT	90000	91951	ctg004650_HT.32	-	XP_019619929.1	V-type proton ATPase 21 kDa proteolipid subunit-like [Branchiostoma belcheri]
ctg004650_HT	92222	92856	ctg004650_HT.33	+	XP_013915322.1	28S ribosomal protein S12, mitochondrial [Thamnophis sirtalis]
ctg004650_HT	92937	94191	ctg004650_HT.34	-	XP_022537124.1	TIP41-like protein [Astyanax mexicanus]
ctg004650_HT	95338	98280	ctg004650_HT.35	+	XP_018926498.1	large proline-rich protein BAG6-like [Cyprinus carpio]
ctg004650_HT	99287	100262	ctg004650_HT.36	-	XP_015089815.1	60S ribosomal protein L10 [Vicugna pacos]
ctg004650_HT	100911	106524	ctg004650_HT.37	-	XP_009898690.1	copper-transporting ATPase 1 [Picoides pubescens]
ctg004650_HT	107443	109010	ctg004650_HT.38	-	nohit	nohit
ctg004650_HT	109297	112529	ctg004650_HT.39	+	XP_023673916.1	elongation factor G, mitochondrial [Paramormyrops kingsleyae]
ctg004650_HT	112779	116677	ctg004650_HT.40	+	XP_002594571.1	hypothetical protein BRAFLDRAFT_264459 [Branchiostoma floridae]
ctg004650_HT	118686	119832	ctg004650_HT.42	+	XP_019624020.1	nuclear transcription factor Y subunit alpha-like isoform X2 [Branchiostoma belcheri]
ctg004650_HT	122977	123445	ctg004650_HT.44	+	XP_008852037.1	ragulator complex protein LAMTOR2 [Nannospalax galili]
ctg004650_HT	123750	127444	ctg004650_HT.45	-	XP_019640375.1	sodium/hydrogen exchanger 2-like [Branchiostoma belcheri]
ctg004650_HT	130467	136870	ctg004650_HT.46	-	XP_005485116.1	polyphosphoinositide phosphatase isoform X2 [Zonotrichia albicollis]
ctg004650_HT	137138	138644	ctg004650_HT.47	+	XP_003440556.1	GDP-D-glucose phosphorylase 1 [Oreochromis niloticus]
ctg004650_HT	138783	142026	ctg004650_HT.48	-	XP_024126654.1	urocanate hydratase [Oryzias melastigma]
ctg004650_HT	142558	144975	ctg004650_HT.49	-	XP_012878846.1	uncharacterized protein C7orf26 homolog [Dipodomys ordii]
ctg004650_HT	149328	159143	ctg004650_HT.50	+	nohit	nohit
ctg004650_HT	160330	163280	ctg004650_HT.51	+	nohit	nohit
ctg004650_HT	163581	164504	ctg004650_HT.52	-	nohit	nohit
ctg004650_HT	166002	179575	ctg004650_HT.53	-	XP_004711168.1	serine/threonine-protein kinase D3 [Echinops telfairi]
ctg004650_HT	179679	180252	ctg004650_HT.54	+	nohit	nohit
ctg004650_HT	181519	183102	ctg004650_HT.55	-	nohit	nohit
ctg004650_HT	183116	185343	ctg004650_HT.56	+	XP_012993160.1	uncharacterized protein LOC105022425 isoform X1 [Esox lucius]
ctg004650_HT	185452	190254	ctg004650_HT.57	-	XP_025921493.1	E3 ubiquitin-protein ligase MARCH6 isoform X9 [Apteryx rowi]
ctg004650_HT	190773	191660	ctg004650_HT.58	+	XP_015706198.1	mucin-19-like, partial [Coturnix japonica]
ctg004650_HT	191719	192102	ctg004650_HT.59	+	XP_023998477.1	proline-rich protein 36-like, partial [Salvelinus alpinus]
ctg004650_HT	196432	199958	ctg004650_HT.63	-	XP_022049300.1	F-box/LRR-repeat protein 20 [Acanthochromis polyacanthus]
ctg004650_HT	200498	201647	ctg004650_HT.64	-	nohit	nohit
ctg004650_HT	203413	207233	ctg004650_HT.65	+	nohit	nohit
ctg004650_HT	208060	213301	ctg004650_HT.66	+	nohit	nohit
ctg004650_HT	213499	216125	ctg004650_HT.67	-	XP_015108071.1	LOW QUALITY PROTEIN: uncharacterized transporter slc-17.2-like [Vicugna pacos]
ctg004650_HT	217212	218088	ctg004650_HT.68	+	XP_002125488.1	sodium-coupled neutral amino acid transporter 9 isoform X1 [Ciona intestinalis]
ctg004650_HT	218203	220171	ctg004650_HT.69	+	XP_006139616.1	sodium-coupled neutral amino acid transporter 9 [Pelodiscus sinensis]
ctg004650_HT	220467	222992	ctg004650_HT.70	+	XP_019614593.1	BTB/POZ domain-containing protein 2-like [Branchiostoma belcheri]
ctg004650_HT	223519	224191	ctg004650_HT.71	-	nohit	nohit
ctg004650_HT	224919	225546	ctg004650_HT.72	-	nohit	nohit
ctg004650_HT	226368	229391	ctg004650_HT.73	-	XP_006139532.1	WD repeat-containing protein 70 isoform X3 [Pelodiscus sinensis]
ctg004650_HT	230857	231997	ctg004650_HT.74	-	XP_009907926.1	adenosine monophosphate-protein transferase FICD [Picoides pubescens]
ctg004650_HT	235540	236038	ctg004650_HT.75	-	nohit	nohit
ctg004650_HT	236398	236887	ctg004650_HT.76	-	nohit	nohit
ctg004650_HT	237376	239270	ctg004650_HT.77	+	XP_024152512.1	DNA replication factor Cdt1 isoform X3 [Oryzias melastigma]
ctg004650_HT	240054	244080	ctg004650_HT.78	+	XP_023151068.1	rho-associated protein kinase 1 isoform X2 [Amphiprion ocellaris]
ctg004650_HT	244491	258096	ctg004650_HT.79	-	XP_019643537.1	putative pre-mRNA-splicing factor ATP-dependent RNA helicase DHX16 [Branchiostoma belcheri]
ctg004650_HT	259981	263294	ctg004650_HT.80	-	XP_002596841.1	hypothetical protein BRAFLDRAFT_237584, partial [Branchiostoma floridae]
ctg004650_HT	266331	266721	ctg004650_HT.81	-	nohit	nohit
ctg004650_HT	268183	270194	ctg004650_HT.82	+	nohit	nohit
ctg004650_HT	272061	272835	ctg004650_HT.83	+	XP_026803111.1	small nuclear ribonucleoprotein G [Pangasianodon hypophthalmus]
ctg004650_HT	273836	275136	ctg004650_HT.84	-	XP_017327230.1	calpain-5-like isoform X4 [Ictalurus punctatus]
ctg004650_HT	276448	279797	ctg004650_HT.85	+	XP_016286114.1	glutamine-rich protein 2 isoform X4 [Monodelphis domestica]
ctg004650_HT	301331	302662	ctg004650_HT.87	+	nohit	nohit
ctg004650_HT	303126	305533	ctg004650_HT.88	+	nohit	nohit
ctg004650_HT	305775	307059	ctg004650_HT.89	-	XP_021254687.1	paired box protein Pax-2 isoform X2 [Numida meleagris]
ctg004650_HT	307911	310746	ctg004650_HT.91	-	XP_020444961.1	probable ATP-dependent RNA helicase DDX4 [Monopterus albus]
ctg004650_HT	311078	311648	ctg004650_HT.92	-	nohit	nohit
ctg004650_HT	312931	328430	ctg004650_HT.93	+	XP_019629431.1	serine/threonine-protein phosphatase 2A regulatory subunit B'' subunit beta-like [Branchiostoma belcheri]
ctg004650_HT	328904	331966	ctg004650_HT.94	-	XP_005751358.1	talin-1 [Pundamilia nyererei]
ctg004650_HT	332627	334091	ctg004650_HT.96	-	nohit	nohit
ctg004650_HT	336223	338050	ctg004650_HT.97	-	XP_020478600.1	L-2-hydroxyglutarate dehydrogenase, mitochondrial [Monopterus albus]
ctg004650_HT	338209	347827	ctg004650_HT.98	-	XP_009964197.1	alpha-2-macroglobulin-like protein 1 [Tyto alba]
ctg004650_HT	347882	348987	ctg004650_HT.99	+	nohit	nohit
ctg004650_HT	348996	351991	ctg004650_HT.100	-	XP_021248506.1	CD109 antigen [Numida meleagris]
ctg004650_HT	353607	356249	ctg004650_HT.101	-	XP_026171271.1	supervillin-like isoform X2 [Mastacembelus armatus]
ctg004650_HT	382304	384106	ctg004650_HT.104	-	XP_007496092.2	plasma kallikrein [Monodelphis domestica]
ctg004650_HT	384760	386720	ctg004650_HT.105	-	XP_019641341.1	probable G-protein coupled receptor 139 [Branchiostoma belcheri]
ctg004650_HT	390189	391032	ctg004650_HT.106	-	nohit	nohit
ctg004650_HT	392678	396200	ctg004650_HT.107	+	NP_001297319.1	probable glutamate receptor precursor [Anas platyrhynchos]
ctg004650_HT	398071	399301	ctg004650_HT.109	-	XP_023985641.1	calsenilin isoform X2 [Physeter catodon]
ctg004650_HT	400238	401813	ctg004650_HT.110	-	XP_019628517.1	uncharacterized protein LOC109473057 [Branchiostoma belcheri]
ctg004650_HT	402388	404247	ctg004650_HT.111	-	XP_012791463.1	innexin-10-like [Sorex araneus]
ctg004650_HT	405820	408102	ctg004650_HT.112	-	XP_012791463.1	innexin-10-like [Sorex araneus]
ctg004650_HT	408983	410941	ctg004650_HT.113	-	NP_001003999.1	transmembrane protein 144 precursor [Danio rerio]
ctg004650_HT	412464	414765	ctg004650_HT.114	-	nohit	nohit
ctg004650_HT	416102	419287	ctg004650_HT.115	-	nohit	nohit
ctg004650_HT	421768	441089	ctg004650_HT.117	+	XP_022529863.1	LOW QUALITY PROTEIN: neural-cadherin-like [Astyanax mexicanus]
ctg004650_HT	441145	446672	ctg004650_HT.118	+	XP_005929281.1	neural-cadherin-like [Haplochromis burtoni]
ctg004650_HT	447878	450045	ctg004650_HT.119	-	XP_010764934.1	E3 ubiquitin-protein ligase TRIM17-like, partial [Notothenia coriiceps]
ctg004650_HT	450148	453530	ctg004650_HT.120	+	nohit	nohit
ctg004650_HT	453845	455466	ctg004650_HT.121	-	XP_016054140.1	SEC14-like protein 4 [Miniopterus natalensis]
ctg004650_HT	458281	460643	ctg004650_HT.123	+	XP_004622693.1	ligand-gated ion channel 50-like, partial [Sorex araneus]
ctg004650_HT	461092	463582	ctg004650_HT.124	+	XP_026173736.1	trehalase [Mastacembelus armatus]
ctg004650_HT	464932	480248	ctg004650_HT.125	+	XP_019637970.1	C-Jun-amino-terminal kinase-interacting protein 1-like [Branchiostoma belcheri]
ctg004650_HT	482198	482491	ctg004650_HT.127	-	nohit	nohit
ctg004650_HT	483753	485159	ctg004650_HT.128	+	XP_004622465.1	cuticle collagen 6-like [Sorex araneus]
ctg004650_HT	485512	487499	ctg004650_HT.129	+	nohit	nohit
ctg004650_HT	489247	489881	ctg004650_HT.130	-	nohit	nohit
ctg004650_HT	489968	528090	ctg004650_HT.131	+	XP_022594210.1	endothelin-converting enzyme 2-like isoform X1 [Seriola dumerili]
ctg004650_HT	528381	529257	ctg004650_HT.132	-	XP_024901192.1	LOW QUALITY PROTEIN: collagen alpha-3(VI) chain [Pteropus alecto]
ctg004650_HT	529831	532934	ctg004650_HT.133	-	XP_002587331.1	hypothetical protein BRAFLDRAFT_285011 [Branchiostoma floridae]
ctg004650_HT	533303	535086	ctg004650_HT.134	+	XP_027710360.1	N-acylethanolamine-hydrolyzing acid amidase-like [Vombatus ursinus]
ctg004650_HT	535772	536713	ctg004650_HT.135	+	nohit	nohit
ctg004650_HT	540491	543606	ctg004650_HT.136	+	XP_019498463.1	prolactin-releasing peptide receptor [Hipposideros armiger]
ctg004650_HT	543622	547634	ctg004650_HT.137	-	XP_016150735.1	apoptosis-stimulating of p53 protein 2-like isoform X5 [Sinocyclocheilus grahami]
ctg002290_HT	23655	31282	ctg002290_HT.4	+	XP_016854856.1	uncharacterized protein LOC107983912 [Anolis carolinensis]
ctg002290_HT	33455	34546	ctg002290_HT.5	-	XP_021419910.1	contactin-1-like [Oncorhynchus mykiss]
ctg002290_HT	37231	38097	ctg002290_HT.7	+	nohit	nohit
ctg002290_HT	45249	46778	ctg002290_HT.10	-	nohit	nohit
ctg002290_HT	54472	57438	ctg002290_HT.11	+	XP_019640742.1	leukocyte elastase inhibitor-like isoform X5 [Branchiostoma belcheri]
ctg002290_HT	58033	60125	ctg002290_HT.12	-	nohit	nohit
ctg002290_HT	62119	69139	ctg002290_HT.13	-	nohit	nohit
ctg002970_HT	1443	5529	ctg002970_HT.2	-	XP_002589765.1	hypothetical protein BRAFLDRAFT_97814 [Branchiostoma floridae]
ctg002970_HT	6698	13199	ctg002970_HT.3	+	XP_019621705.1	LOW QUALITY PROTEIN: guanine nucleotide-binding protein-like 3 homolog [Branchiostoma belcheri]
ctg002970_HT	13870	18371	ctg002970_HT.4	+	XP_018929691.1	guanine nucleotide-binding protein-like 3 [Cyprinus carpio]
ctg002970_HT	42212	50142	ctg002970_HT.10	+	XP_019391700.1	fatty-acid amide hydrolase 2 [Crocodylus porosus]
ctg002970_HT	68370	68723	ctg002970_HT.12	+	nohit	nohit
ctg002970_HT	70003	78989	ctg002970_HT.13	+	nohit	nohit
ctg002970_HT	118417	120029	ctg002970_HT.17	+	XP_009905670.1	adhesive plaque matrix protein-like, partial [Picoides pubescens]
ctg002970_HT	193257	204562	ctg002970_HT.26	+	XP_022524480.1	uncharacterized protein LOC111192142 [Astyanax mexicanus]
ctg002970_HT	204606	205427	ctg002970_HT.27	-	XP_008396865.1	TATA box-binding protein-like protein 2 isoform X1 [Poecilia reticulata]
ctg005630_HT	28883	40131	ctg005630_HT.7	+	XP_009945866.1	protein argonaute-1 isoform X2 [Leptosomus discolor]
ctg005630_HT	44741	50013	ctg005630_HT.8	+	XP_006627681.1	glutaminyl-peptide cyclotransferase-like protein [Lepisosteus oculatus]
ctg005630_HT	52060	52928	ctg005630_HT.9	-	nohit	nohit
ctg005630_HT	53995	54699	ctg005630_HT.10	-	nohit	nohit
ctg005630_HT	64136	65363	ctg005630_HT.12	+	XP_012671453.1	histone-lysine N-methyltransferase EHMT1-like [Clupea harengus]
ctg005630_HT	67120	67860	ctg005630_HT.14	+	nohit	nohit
ctg005630_HT	71197	75164	ctg005630_HT.15	+	XP_020778088.1	glutathione synthetase [Boleophthalmus pectinirostris]
ctg005630_HT	76966	77715	ctg005630_HT.16	+	nohit	nohit
ctg005630_HT	78390	84544	ctg005630_HT.17	-	XP_027872771.1	glycine receptor subunit alpha-3 isoform X3 [Xiphophorus couchianus]
ctg005630_HT	90463	91905	ctg005630_HT.18	-	nohit	nohit
ctg005630_HT	93645	96115	ctg005630_HT.19	+	XP_019636732.1	SAYSvFN domain-containing protein 1-like [Branchiostoma belcheri]
ctg005630_HT	97128	100017	ctg005630_HT.20	-	XP_013869669.1	excitatory amino acid transporter 1-like [Austrofundulus limnaeus]
ctg005630_HT	117345	118571	ctg005630_HT.24	-	XP_015686376.1	uncharacterized protein K02A2.6-like, partial [Protobothrops mucrosquamatus]
ctg005630_HT	131171	133138	ctg005630_HT.28	-	nohit	nohit
ctg005630_HT	138060	142366	ctg005630_HT.29	+	nohit	nohit
ctg005630_HT	143653	155821	ctg005630_HT.30	-	XP_019728836.1	la-related protein 1 isoform X6 [Hippocampus comes]
ctg005630_HT	201183	203535	ctg005630_HT.38	+	XP_014423932.1	uncharacterized protein LOC102513078 [Camelus ferus]
ctg005630_HT	205523	206211	ctg005630_HT.40	-	nohit	nohit
ctg005630_HT	213335	214925	ctg005630_HT.44	-	XP_012361006.1	tyrosine-protein kinase Fer isoform X2 [Nomascus leucogenys]
ctg005630_HT	214952	216176	ctg005630_HT.45	+	nohit	nohit
ctg005630_HT	219065	219581	ctg005630_HT.46	+	NP_001272642.1	2-iminobutanoate/2-iminopropanoate deaminase [Capra hircus]
ctg005630_HT	221284	221822	ctg005630_HT.48	+	XP_002122168.1	vesicle-associated membrane protein-associated protein B-like [Ciona intestinalis]
ctg005630_HT	226180	227214	ctg005630_HT.49	+	XP_010004373.1	general transcription factor II-I-like [Chaetura pelagica]
ctg005630_HT	230398	231114	ctg005630_HT.51	-	nohit	nohit
ctg005630_HT	238807	240133	ctg005630_HT.54	+	nohit	nohit
ctg005630_HT	240969	241784	ctg005630_HT.55	-	XP_024862204.1	receptor-type tyrosine-protein phosphatase H-like isoform X1 [Kryptolebias marmoratus]
ctg005630_HT	244254	245509	ctg005630_HT.58	+	XP_019627423.1	uncharacterized protein LOC109472234 [Branchiostoma belcheri]
ctg005630_HT	264132	265161	ctg005630_HT.67	+	XP_022518059.1	probable cation-transporting ATPase 1 [Astyanax mexicanus]
ctg005630_HT	270139	271156	ctg005630_HT.69	-	XP_005755886.2	receptor-type tyrosine-protein phosphatase epsilon-like, partial [Pundamilia nyererei]
ctg005630_HT	273069	274391	ctg005630_HT.70	-	XP_020769364.1	tyrosine-protein phosphatase non-receptor type 2 isoform X3 [Odocoileus virginianus texanus]
ctg005630_HT	296825	299294	ctg005630_HT.82	-	nohit	nohit
ctg005630_HT	299618	300528	ctg005630_HT.83	+	XP_002591005.1	hypothetical protein BRAFLDRAFT_69444 [Branchiostoma floridae]
ctg005630_HT	301368	301886	ctg005630_HT.84	-	NP_001272642.1	2-iminobutanoate/2-iminopropanoate deaminase [Capra hircus]
ctg005630_HT	302260	303870	ctg005630_HT.85	+	XP_021567378.1	tyrosine-protein kinase Fer isoform X3 [Carlito syrichta]
ctg005630_HT	304654	306669	ctg005630_HT.86	-	nohit	nohit
ctg005630_HT	306999	309495	ctg005630_HT.87	+	XP_012691561.1	ribonuclease UK114-like isoform X2 [Clupea harengus]
ctg005630_HT	310278	347283	ctg005630_HT.88	-	nohit	nohit
ctg005630_HT	347613	348829	ctg005630_HT.89	+	XP_012691561.1	ribonuclease UK114-like isoform X2 [Clupea harengus]
ctg005630_HT	365439	367846	ctg005630_HT.99	-	XP_020635676.1	receptor expression-enhancing protein 5 isoform X1 [Pogona vitticeps]
ctg005630_HT	369272	369792	ctg005630_HT.101	-	NP_001272642.1	2-iminobutanoate/2-iminopropanoate deaminase [Capra hircus]
ctg005630_HT	370168	371774	ctg005630_HT.102	+	XP_021567378.1	tyrosine-protein kinase Fer isoform X3 [Carlito syrichta]
ctg005630_HT	372558	380524	ctg005630_HT.103	-	nohit	nohit
ctg005630_HT	380854	382071	ctg005630_HT.104	+	XP_012691561.1	ribonuclease UK114-like isoform X2 [Clupea harengus]
ctg005630_HT	384066	385600	ctg005630_HT.106	-	nohit	nohit
ctg005630_HT	385931	386444	ctg005630_HT.107	+	XP_012691561.1	ribonuclease UK114-like isoform X2 [Clupea harengus]
ctg009740_HT	5038	5712	ctg009740_HT.2	-	nohit	nohit
ctg009740_HT	6431	6961	ctg009740_HT.4	+	nohit	nohit
ctg009740_HT	15790	17805	ctg009740_HT.9	-	XP_009996156.1	proteoglycan 4 [Chaetura pelagica]
ctg009740_HT	17853	20586	ctg009740_HT.10	-	XP_019636790.1	uncharacterized protein LOC109479276 [Branchiostoma belcheri]
ctg009740_HT	23122	23390	ctg009740_HT.13	-	nohit	nohit
ctg007470_HT	10098	17258	ctg007470_HT.2	+	XP_003979602.2	high choriolytic enzyme 1-like, partial [Takifugu rubripes]
ctg007470_HT	19886	25019	ctg007470_HT.4	+	nohit	nohit
ctg007470_HT	33355	37004	ctg007470_HT.7	+	XP_019633128.1	blastula protease 10-like [Branchiostoma belcheri]
ctg007470_HT	42900	43720	ctg007470_HT.9	+	nohit	nohit
ctg007470_HT	45670	54479	ctg007470_HT.10	+	nohit	nohit
ctg007470_HT	62219	67910	ctg007470_HT.12	+	XP_020789082.1	adhesive plaque matrix protein-like [Boleophthalmus pectinirostris]
ctg007470_HT	71219	74665	ctg007470_HT.13	+	XP_026068836.1	cytochrome c1, heme protein, mitochondrial-like [Carassius auratus]
ctg007470_HT	76142	81342	ctg007470_HT.14	-	XP_019635411.1	protein ABHD18-like [Branchiostoma belcheri]
ctg007470_HT	81356	84013	ctg007470_HT.15	+	XP_023489722.1	N-acetylserotonin O-methyltransferase-like protein isoform X1 [Equus caballus]
ctg007470_HT	94059	97996	ctg007470_HT.17	-	XP_023989228.1	LOW QUALITY PROTEIN: uncharacterized protein LOC102990301 [Physeter catodon]
ctg007470_HT	108044	118018	ctg007470_HT.18	-	XP_020856044.1	ribosomal protein S6 kinase alpha-5 isoform X1 [Phascolarctos cinereus]
ctg007470_HT	130386	131835	ctg007470_HT.19	-	nohit	nohit
ctg007470_HT	133616	138561	ctg007470_HT.20	+	XP_019896053.1	RNA-binding protein with multiple splicing 2 isoform X1 [Esox lucius]
ctg007470_HT	139646	141257	ctg007470_HT.21	+	XP_020555814.1	zinc finger protein 37 [Oryzias latipes]
ctg007470_HT	142936	146062	ctg007470_HT.22	-	XP_002605521.1	hypothetical protein BRAFLDRAFT_167661, partial [Branchiostoma floridae]
ctg007470_HT	150026	150584	ctg007470_HT.24	+	XP_024422356.1	adenosine monophosphate-protein transferase FICD [Desmodus rotundus]
ctg007470_HT	154274	157779	ctg007470_HT.25	+	XP_018411636.1	polyadenylate-binding protein 2 [Nanorana parkeri]
ctg007470_HT	180332	188431	ctg007470_HT.31	+	nohit	nohit
ctg007470_HT	191140	194977	ctg007470_HT.32	+	nohit	nohit
ctg007470_HT	200119	201675	ctg007470_HT.34	+	XP_021484921.1	cystatin 10-like [Meriones unguiculatus]
ctg007470_HT	212121	213227	ctg007470_HT.35	+	XP_001097284.2	LOW QUALITY PROTEIN: cystatin-SA [Macaca mulatta]
ctg007470_HT	218311	220137	ctg007470_HT.37	+	nohit	nohit
ctg007470_HT	220327	225604	ctg007470_HT.38	-	XP_020779470.1	transcription factor AP-2-epsilon [Boleophthalmus pectinirostris]
ctg007470_HT	229628	231128	ctg007470_HT.39	+	XP_027021562.1	cystatin-like [Tachysurus fulvidraco]
ctg007470_HT	239105	240317	ctg007470_HT.43	-	nohit	nohit
ctg007470_HT	253834	256732	ctg007470_HT.48	-	XP_019752389.1	UDP-N-acetylhexosamine pyrophosphorylase isoform X2 [Hippocampus comes]
ctg007470_HT	257154	261582	ctg007470_HT.49	+	XP_006219970.1	eukaryotic translation initiation factor 1A, Y-chromosomal-like [Vicugna pacos]
ctg007470_HT	265700	277826	ctg007470_HT.50	+	XP_026128164.1	G-protein coupled receptor 1-like [Carassius auratus]
ctg007470_HT	295899	297263	ctg007470_HT.56	-	nohit	nohit
ctg007470_HT	306023	307175	ctg007470_HT.58	+	nohit	nohit
ctg007470_HT	310793	314755	ctg007470_HT.59	+	nohit	nohit
ctg007470_HT	316220	318966	ctg007470_HT.60	+	nohit	nohit
ctg007470_HT	319566	320177	ctg007470_HT.61	-	nohit	nohit
ctg007470_HT	324572	330115	ctg007470_HT.62	+	XP_027559799.1	histamine H3 receptor-like [Neopelma chrysocephalum]
ctg007470_HT	331990	341734	ctg007470_HT.63	-	XP_019626944.1	MAGUK p55 subfamily member 6-like isoform X20 [Branchiostoma belcheri]
ctg007470_HT	343616	346755	ctg007470_HT.64	-	XP_004622465.1	cuticle collagen 6-like [Sorex araneus]
ctg007470_HT	354566	364519	ctg007470_HT.65	-	XP_023487367.1	85/88 kDa calcium-independent phospholipase A2 isoform X1 [Equus caballus]
ctg007470_HT	372178	372606	ctg007470_HT.67	+	nohit	nohit
ctg007470_HT	375169	375899	ctg007470_HT.68	+	nohit	nohit
ctg007470_HT	378702	381375	ctg007470_HT.69	-	nohit	nohit
ctg007470_HT	383129	393943	ctg007470_HT.70	+	XP_018889660.1	guanine nucleotide exchange factor VAV2 isoform X6 [Gorilla gorilla gorilla]
ctg007470_HT	395541	400222	ctg007470_HT.71	+	XP_025244246.1	succinyl-CoA:3-ketoacid coenzyme A transferase 1, mitochondrial isoform X3 [Theropithecus gelada]
ctg007470_HT	400830	401114	ctg007470_HT.72	+	nohit	nohit
ctg007470_HT	401947	421851	ctg007470_HT.73	-	nohit	nohit
ctg002330_HT	17113	22170	ctg002330_HT.3	-	XP_025757798.1	bile acid receptor isoform X3 [Oreochromis niloticus]
ctg002330_HT	23221	25697	ctg002330_HT.4	-	nohit	nohit
ctg002330_HT	30313	30994	ctg002330_HT.5	+	nohit	nohit
ctg002330_HT	38665	43033	ctg002330_HT.8	-	nohit	nohit
ctg002330_HT	54041	55896	ctg002330_HT.12	-	nohit	nohit
ctg002330_HT	58078	63429	ctg002330_HT.13	+	XP_019633128.1	blastula protease 10-like [Branchiostoma belcheri]
ctg002330_HT	69260	71002	ctg002330_HT.14	+	XP_014375450.1	bile acid receptor [Alligator sinensis]
ctg002330_HT	82413	85025	ctg002330_HT.19	-	XP_009937097.1	60S ribosomal protein L15 [Opisthocomus hoazin]
ctg002330_HT	85725	87133	ctg002330_HT.20	+	XP_002613082.1	hypothetical protein BRAFLDRAFT_89964 [Branchiostoma floridae]
ctg002330_HT	88958	91575	ctg002330_HT.21	+	XP_015295233.1	mediator of RNA polymerase II transcription subunit 18 isoform X1 [Macaca fascicularis]
ctg002330_HT	92034	100590	ctg002330_HT.22	+	XP_001517772.1	GTP-binding protein 10-like, partial [Ornithorhynchus anatinus]
ctg002330_HT	138966	158477	ctg002330_HT.29	+	nohit	nohit
ctg002330_HT	166357	170556	ctg002330_HT.30	+	nohit	nohit
ctg002330_HT	178304	184290	ctg002330_HT.31	+	XP_008411011.1	glutathione synthetase [Poecilia reticulata]
ctg002330_HT	185670	188971	ctg002330_HT.32	+	XP_009569448.1	LOW QUALITY PROTEIN: collagen alpha-1(I) chain [Cuculus canorus]
ctg002330_HT	204291	204986	ctg002330_HT.35	+	nohit	nohit
ctg002330_HT	206059	206986	ctg002330_HT.36	+	XP_002592584.1	hypothetical protein BRAFLDRAFT_118911 [Branchiostoma floridae]
ctg002330_HT	214446	219873	ctg002330_HT.38	-	nohit	nohit
ctg002330_HT	225933	227061	ctg002330_HT.40	-	XP_009498724.1	ran-binding protein 9, partial [Phalacrocorax carbo]
ctg002330_HT	229186	231483	ctg002330_HT.41	-	nohit	nohit
ctg002330_HT	251464	253714	ctg002330_HT.44	-	XP_026106618.1	putative nuclease HARBI1 [Carassius auratus]
ctg002330_HT	293522	310625	ctg002330_HT.50	+	XP_012724451.1	protein ERGIC-53 [Fundulus heteroclitus]
ctg002330_HT	314731	315621	ctg002330_HT.51	+	nohit	nohit
ctg002330_HT	323022	323554	ctg002330_HT.52	-	nohit	nohit
ctg002330_HT	324353	331723	ctg002330_HT.53	+	XP_027629239.1	early nodulin-75-like [Tupaia chinensis]
ctg002330_HT	364464	368725	ctg002330_HT.59	-	XP_003782725.1	collagen alpha-2(I) chain [Otolemur garnettii]
ctg002330_HT	371515	372738	ctg002330_HT.60	-	XP_002594272.1	hypothetical protein BRAFLDRAFT_65126 [Branchiostoma floridae]
ctg002330_HT	396080	396985	ctg002330_HT.62	-	nohit	nohit
ctg002330_HT	400386	405422	ctg002330_HT.63	+	XP_017543207.1	uncharacterized protein K02A2.6-like [Pygocentrus nattereri]
ctg002330_HT	410971	412165	ctg002330_HT.64	-	nohit	nohit
ctg002330_HT	412612	413397	ctg002330_HT.65	+	XP_002119619.5	LOW QUALITY PROTEIN: nucleosome-remodeling factor subunit NURF301, partial [Ciona intestinalis]
ctg002330_HT	414928	415775	ctg002330_HT.66	-	nohit	nohit
ctg002330_HT	553036	553896	ctg002330_HT.68	+	nohit	nohit
ctg002330_HT	554385	554708	ctg002330_HT.69	-	nohit	nohit
ctg002330_HT	556573	556914	ctg002330_HT.71	-	nohit	nohit
ctg002330_HT	557044	559259	ctg002330_HT.72	-	XP_018944325.1	uncharacterized protein LOC109072540 [Cyprinus carpio]
ctg002330_HT	564144	568076	ctg002330_HT.74	-	XP_018944325.1	uncharacterized protein LOC109072540 [Cyprinus carpio]
ctg002330_HT	572955	576889	ctg002330_HT.76	-	XP_018944325.1	uncharacterized protein LOC109072540 [Cyprinus carpio]
ctg002330_HT	581588	582829	ctg002330_HT.78	-	NP_001276618.1	TATA box-binding protein-like protein 2 isoform 2 [Mus musculus]
ctg002330_HT	583927	589300	ctg002330_HT.81	+	XP_019636790.1	uncharacterized protein LOC109479276 [Branchiostoma belcheri]
ctg002330_HT	590552	590974	ctg002330_HT.83	+	nohit	nohit
ctg002330_HT	629679	631954	ctg002330_HT.84	-	nohit	nohit
ctg002330_HT	640915	648813	ctg002330_HT.87	-	XP_002589866.1	hypothetical protein BRAFLDRAFT_285079 [Branchiostoma floridae]
ctg002330_HT	656901	659280	ctg002330_HT.92	-	XP_018108259.1	ATP-dependent DNA helicase PIF1-like [Xenopus laevis]
ctg002330_HT	660450	664401	ctg002330_HT.93	+	XP_015281503.1	LOW QUALITY PROTEIN: uncharacterized protein LOC107122876 [Gekko japonicus]
ctg002330_HT	672915	675231	ctg002330_HT.96	+	XP_018108259.1	ATP-dependent DNA helicase PIF1-like [Xenopus laevis]
ctg002330_HT	676488	682688	ctg002330_HT.97	-	XP_002597061.1	hypothetical protein BRAFLDRAFT_197667, partial [Branchiostoma floridae]
ctg002330_HT	695159	696471	ctg002330_HT.100	-	nohit	nohit
ctg002330_HT	696575	697248	ctg002330_HT.101	-	nohit	nohit
ctg011820_HT	5362	8185	ctg011820_HT.1	+	XP_019634571.1	LOW QUALITY PROTEIN: glutathione synthetase-like [Branchiostoma belcheri]
ctg011820_HT	9896	18978	ctg011820_HT.2	-	nohit	nohit
ctg011820_HT	18993	19316	ctg011820_HT.3	+	nohit	nohit
ctg011820_HT	39221	41316	ctg011820_HT.6	+	XP_012697098.1	kelch-like protein 41a [Clupea harengus]
ctg011820_HT	45553	48125	ctg011820_HT.9	-	XP_020852213.1	E3 ubiquitin-protein ligase ZNRF3 isoform X2 [Phascolarctos cinereus]
ctg011820_HT	53610	55406	ctg011820_HT.11	-	nohit	nohit
ctg011820_HT	56651	57331	ctg011820_HT.12	-	nohit	nohit
ctg011820_HT	61658	67270	ctg011820_HT.14	+	XP_018109274.1	uncharacterized protein LOC108711758 [Xenopus laevis]
ctg011820_HT	67581	70214	ctg011820_HT.15	-	XP_019636790.1	uncharacterized protein LOC109479276 [Branchiostoma belcheri]
ctg011820_HT	71947	77166	ctg011820_HT.18	-	XP_024253941.1	uncharacterized protein LOC112231423 [Oncorhynchus tshawytscha]
ctg011820_HT	82269	85978	ctg011820_HT.20	-	XP_019636790.1	uncharacterized protein LOC109479276 [Branchiostoma belcheri]
ctg011820_HT	87927	92926	ctg011820_HT.23	-	XP_018109274.1	uncharacterized protein LOC108711758 [Xenopus laevis]
ctg011820_HT	102147	105018	ctg011820_HT.27	+	nohit	nohit
ctg011820_HT	107137	108697	ctg011820_HT.28	+	XP_002604373.1	hypothetical protein BRAFLDRAFT_85466 [Branchiostoma floridae]
ctg011820_HT	109951	111312	ctg011820_HT.29	-	nohit	nohit
ctg011820_HT	115325	116715	ctg011820_HT.31	+	XP_010775454.1	E3 ubiquitin-protein ligase RNF126 [Notothenia coriiceps]
ctg011820_HT	122902	124088	ctg011820_HT.33	+	XP_026888327.1	RING finger protein 150 [Electrophorus electricus]
ctg011820_HT	138019	138501	ctg011820_HT.34	+	nohit	nohit
ctg011820_HT	139617	140532	ctg011820_HT.35	+	XP_015416374.1	E3 ubiquitin-protein ligase RNF13 isoform X3 [Myotis davidii]
ctg011820_HT	143876	144620	ctg011820_HT.36	-	XP_024119312.1	zinc finger BED domain-containing protein 4-like [Oryzias melastigma]
ctg011820_HT	180836	181533	ctg011820_HT.37	-	nohit	nohit
ctg011820_HT	184306	186522	ctg011820_HT.38	-	nohit	nohit
ctg011820_HT	193575	195487	ctg011820_HT.39	+	nohit	nohit
ctg011820_HT	198420	199959	ctg011820_HT.41	+	nohit	nohit
ctg011820_HT	214937	216852	ctg011820_HT.46	-	nohit	nohit
ctg011820_HT	245293	249142	ctg011820_HT.50	-	XP_026853622.1	E3 ubiquitin-protein ligase pellino homolog 2 [Electrophorus electricus]
ctg011820_HT	253597	253845	ctg011820_HT.52	-	nohit	nohit
ctg011820_HT	256328	256624	ctg011820_HT.54	-	nohit	nohit
ctg011820_HT	263035	263722	ctg011820_HT.57	-	XP_026853622.1	E3 ubiquitin-protein ligase pellino homolog 2 [Electrophorus electricus]
ctg011820_HT	263751	265265	ctg011820_HT.58	-	XP_013912497.1	E3 ubiquitin-protein ligase pellino homolog 1 [Thamnophis sirtalis]
ctg011820_HT	274040	278381	ctg011820_HT.62	-	nohit	nohit
ctg011820_HT	281300	284807	ctg011820_HT.63	+	nohit	nohit
ctg011820_HT	286195	286699	ctg011820_HT.65	-	nohit	nohit
ctg011820_HT	316300	317743	ctg011820_HT.67	-	nohit	nohit
ctg011820_HT	318941	324478	ctg011820_HT.68	+	XP_005961926.1	plastidic glucose transporter 4-like [Pantholops hodgsonii]
ctg011820_HT	327765	330261	ctg011820_HT.69	+	nohit	nohit
ctg011820_HT	332277	336105	ctg011820_HT.70	-	nohit	nohit
ctg011820_HT	341570	342506	ctg011820_HT.72	-	XP_019634571.1	LOW QUALITY PROTEIN: glutathione synthetase-like [Branchiostoma belcheri]
ctg011820_HT	344071	346016	ctg011820_HT.74	+	XP_019636790.1	uncharacterized protein LOC109479276 [Branchiostoma belcheri]
ctg011820_HT	346029	348641	ctg011820_HT.75	+	nohit	nohit
ctg011820_HT	351148	352293	ctg011820_HT.79	+	nohit	nohit
ctg011820_HT	352398	353281	ctg011820_HT.80	+	nohit	nohit
ctg011820_HT	353425	359542	ctg011820_HT.81	-	XP_026002898.1	uncharacterized protein LOC113009052 [Astatotilapia calliptera]
ctg011820_HT	359734	360547	ctg011820_HT.82	-	nohit	nohit
ctg011820_HT	364579	365182	ctg011820_HT.83	-	nohit	nohit
ctg011820_HT	384338	386823	ctg011820_HT.85	+	XP_018583154.1	BTB/POZ domain-containing protein 6 [Scleropages formosus]
ctg011820_HT	389653	398516	ctg011820_HT.86	-	XP_023569390.1	atrial natriuretic peptide receptor 1 [Octodon degus]
ctg011820_HT	403330	403949	ctg011820_HT.87	+	nohit	nohit
ctg011820_HT	404396	405012	ctg011820_HT.88	-	XP_019634571.1	LOW QUALITY PROTEIN: glutathione synthetase-like [Branchiostoma belcheri]
ctg011820_HT	409321	418851	ctg011820_HT.89	-	XP_013801977.1	maltase-glucoamylase, intestinal-like [Apteryx australis mantelli]
ctg011820_HT	423747	424851	ctg011820_HT.90	+	XP_023840315.1	nuclear receptor subfamily 6 group A member 1 isoform X1 [Salvelinus alpinus]
ctg011820_HT	446596	449741	ctg011820_HT.94	+	nohit	nohit
ctg011820_HT	462804	463298	ctg011820_HT.96	+	nohit	nohit
ctg011820_HT	476718	477427	ctg011820_HT.98	+	nohit	nohit
ctg011820_HT	503168	510689	ctg011820_HT.102	-	XP_024132610.1	kin of IRRE-like protein 3 isoform X4 [Oryzias melastigma]
ctg011820_HT	524420	526683	ctg011820_HT.105	+	nohit	nohit
ctg011820_HT	531808	533801	ctg011820_HT.106	+	nohit	nohit
ctg011820_HT	540037	541966	ctg011820_HT.107	+	nohit	nohit
ctg011820_HT	557010	558854	ctg011820_HT.109	-	nohit	nohit
ctg011820_HT	562437	562970	ctg011820_HT.110	+	nohit	nohit
ctg011820_HT	570287	570818	ctg011820_HT.112	-	nohit	nohit
ctg011820_HT	581509	582393	ctg011820_HT.114	-	nohit	nohit
ctg006160_HT	7245	8078	ctg006160_HT.2	-	XP_008396865.1	TATA box-binding protein-like protein 2 isoform X1 [Poecilia reticulata]
ctg006160_HT	12304	14784	ctg006160_HT.6	+	XP_019636790.1	uncharacterized protein LOC109479276 [Branchiostoma belcheri]
ctg006160_HT	15432	16118	ctg006160_HT.8	+	nohit	nohit
ctg006160_HT	16180	18583	ctg006160_HT.9	+	XP_008112295.1	uncharacterized protein F54H12.2-like [Anolis carolinensis]
ctg006160_HT	21203	23210	ctg006160_HT.10	+	nohit	nohit
ctg006160_HT	24375	28837	ctg006160_HT.11	+	XP_007075435.1	poly(A) polymerase gamma isoform X1 [Panthera tigris altaica]
ctg006160_HT	28922	40690	ctg006160_HT.12	-	XP_006903756.1	LOW QUALITY PROTEIN: G protein-coupled receptor 34 [Elephantulus edwardii]
ctg006160_HT	43612	46309	ctg006160_HT.13	+	nohit	nohit
ctg006160_HT	46561	48969	ctg006160_HT.14	-	XP_010196554.1	poly(A) polymerase gamma, partial [Colius striatus]
ctg006160_HT	50535	53254	ctg006160_HT.15	-	nohit	nohit
ctg006160_HT	56865	57555	ctg006160_HT.16	+	nohit	nohit
ctg006160_HT	58419	62299	ctg006160_HT.17	-	XP_007075435.1	poly(A) polymerase gamma isoform X1 [Panthera tigris altaica]
ctg006160_HT	64445	69888	ctg006160_HT.18	-	XP_023146667.1	islet cell autoantigen 1 isoform X2 [Amphiprion ocellaris]
ctg006160_HT	71211	72268	ctg006160_HT.19	+	nohit	nohit
ctg006160_HT	72569	74026	ctg006160_HT.20	-	XP_018095291.1	SIN3 transcription regulator family member B S homeolog isoform X3 [Xenopus laevis]
ctg006160_HT	74626	74985	ctg006160_HT.21	-	nohit	nohit
ctg006160_HT	76142	77662	ctg006160_HT.22	-	nohit	nohit
ctg006160_HT	78894	83913	ctg006160_HT.23	-	nohit	nohit
ctg006700_HT	4077	4658	ctg006700_HT.6	+	nohit	nohit
ctg006700_HT	6178	9579	ctg006700_HT.8	-	XP_018107332.1	uncharacterized protein LOC108710705 [Xenopus laevis]
ctg006700_HT	10294	12142	ctg006700_HT.9	+	nohit	nohit
ctg006700_HT	12531	14416	ctg006700_HT.10	-	nohit	nohit
ctg006700_HT	15455	16466	ctg006700_HT.11	-	XP_020646153.1	probable arginine--tRNA ligase, mitochondrial [Pogona vitticeps]
ctg006700_HT	16542	18795	ctg006700_HT.12	-	XP_012736122.1	probable arginine--tRNA ligase, mitochondrial [Fundulus heteroclitus]
[truncated: 38,187 more rows]

## Sheet: blast_uniprot
contig	gene_start	gene_stop	gene id	dir	uniprot ID	uniprot description
ctg002270_HT	6834	8794	ctg002270_HT.2	+	P47973|TTP_RAT	mRNA decay activator protein ZFP36 OS=Rattus norvegicus
ctg002270_HT	13410	19261	ctg002270_HT.3	+	nohit	nohit
ctg002270_HT	20937	23327	ctg002270_HT.4	+	Q9C9F5|C3H15_ARATH	Zinc finger CCCH domain-containing protein 15 OS=Arabidopsis thaliana
ctg002270_HT	52045	55040	ctg002270_HT.20	-	Q5F413|SMAP2_CHICK	Stromal membrane-associated protein 2 OS=Gallus gallus
ctg002270_HT	56155	59372	ctg002270_HT.21	+	Q03615|SAEG2_CAEEL	Suppressor of activated egl-4 protein 2 OS=Caenorhabditis elegans
ctg002270_HT	60431	61114	ctg002270_HT.22	-	Q20507|ACBP3_CAEEL	Acyl-CoA-binding protein homolog 3 OS=Caenorhabditis elegans
ctg002270_HT	68472	73263	ctg002270_HT.23	+	Q28H54|CEPT1_XENTR	Choline/ethanolaminephosphotransferase 1 OS=Xenopus tropicalis
ctg002270_HT	86004	92127	ctg002270_HT.24	+	nohit	nohit
ctg008510_HT	43735	60876	ctg008510_HT.3	-	Q9U2R6|NHR91_CAEEL	Nuclear hormone receptor family member nhr-91 OS=Caenorhabditis elegans
ctg008510_HT	65384	66394	ctg008510_HT.5	-	P0CG70|UBI4P_NEUCR	Polyubiquitin OS=Neurospora crassa (strain ATCC 24698 / 74-OR23-1A / CBS 708.71 / DSM 1257 / FGSC 987)
ctg008510_HT	68975	69673	ctg008510_HT.7	+	nohit	nohit
ctg008510_HT	75568	77347	ctg008510_HT.11	-	nohit	nohit
ctg008510_HT	91556	93039	ctg008510_HT.13	-	O94712|YC5C_SCHPO	Uncharacterized protein C1259.12c OS=Schizosaccharomyces pombe (strain 972 / ATCC 24843)
ctg008510_HT	105350	107657	ctg008510_HT.14	-	nohit	nohit
ctg008510_HT	110193	110582	ctg008510_HT.16	-	nohit	nohit
ctg008510_HT	111494	112930	ctg008510_HT.17	-	nohit	nohit
ctg008510_HT	112967	113377	ctg008510_HT.18	-	nohit	nohit
ctg008510_HT	116209	117376	ctg008510_HT.19	+	nohit	nohit
ctg008510_HT	134560	135315	ctg008510_HT.26	-	P18160|SPLA_DICDI	Dual specificity protein kinase splA OS=Dictyostelium discoideum
ctg008510_HT	142201	142425	ctg008510_HT.29	-	nohit	nohit
ctg008510_HT	155489	159632	ctg008510_HT.32	+	Q80TC5|POGK_MOUSE	Pogo transposable element with KRAB domain OS=Mus musculus
ctg008510_HT	160348	162072	ctg008510_HT.33	+	C9ZN16|FAZ1_TRYB9	Flagellar attachment zone protein 1 OS=Trypanosoma brucei gambiense (strain MHOM/CI/86/DAL972)
ctg008510_HT	169758	171073	ctg008510_HT.36	-	nohit	nohit
ctg008510_HT	172412	174117	ctg008510_HT.38	-	nohit	nohit
ctg008510_HT	180599	190657	ctg008510_HT.41	-	nohit	nohit
ctg008510_HT	224890	227203	ctg008510_HT.57	-	nohit	nohit
ctg008510_HT	233940	235230	ctg008510_HT.59	-	nohit	nohit
ctg008510_HT	243741	245941	ctg008510_HT.62	+	O94712|YC5C_SCHPO	Uncharacterized protein C1259.12c OS=Schizosaccharomyces pombe (strain 972 / ATCC 24843)
ctg008510_HT	248447	249726	ctg008510_HT.63	-	nohit	nohit
ctg008510_HT	251538	253156	ctg008510_HT.64	-	nohit	nohit
ctg008510_HT	256147	256602	ctg008510_HT.65	-	nohit	nohit
ctg008510_HT	263956	266093	ctg008510_HT.69	+	nohit	nohit
ctg006200_HT	8862	9696	ctg006200_HT.11	+	Q27850|TBP_TETTH	TATA-box-binding protein OS=Tetrahymena thermophila
ctg006200_HT	9709	11565	ctg006200_HT.12	-	nohit	nohit
ctg006200_HT	15956	16609	ctg006200_HT.16	+	Q8TX38|TBP_METKA	TATA-box-binding protein OS=Methanopyrus kandleri (strain AV19 / DSM 6324 / JCM 9639 / NBRC 100938)
ctg006000_HT	467	3157	ctg006000_HT.1	-	nohit	nohit
ctg006000_HT	3555	11099	ctg006000_HT.2	+	Q8VEJ1|GPN2_MOUSE	GPN-loop GTPase 2 OS=Mus musculus
ctg006000_HT	11465	13695	ctg006000_HT.3	+	P85084|CHIT_CARPA	Endochitinase OS=Carica papaya
ctg006000_HT	13794	14515	ctg006000_HT.4	-	Q7ZUH5|RM14_DANRE	39S ribosomal protein L14, mitochondrial OS=Danio rerio
ctg006000_HT	15087	16847	ctg006000_HT.5	+	Q0IIF0|ILKAP_BOVIN	Integrin-linked kinase-associated serine/threonine phosphatase 2C OS=Bos taurus
ctg006000_HT	17545	19559	ctg006000_HT.6	+	Q9D2E2|TOE1_MOUSE	Target of EGR1 protein 1 OS=Mus musculus
ctg006000_HT	19735	22032	ctg006000_HT.7	-	B5YJ65|OBG_THEYD	GTPase Obg OS=Thermodesulfovibrio yellowstonii (strain ATCC 51303 / DSM 11347 / YP87)
ctg006000_HT	22250	25216	ctg006000_HT.8	-	Q8BH98|MBOA1_MOUSE	Lysophospholipid acyltransferase 1 OS=Mus musculus
ctg006000_HT	25972	29479	ctg006000_HT.9	-	Q20977|STATB_CAEEL	Signal transducer and activator of transcription b OS=Caenorhabditis elegans
ctg006000_HT	30178	33165	ctg006000_HT.10	-	Q9BQR3|PRS27_HUMAN	Serine protease 27 OS=Homo sapiens
ctg006000_HT	33998	39687	ctg006000_HT.11	-	Q09417|RIC1_CAEEL	Guanine nucleotide exchange factor subunit R06F6.8 OS=Caenorhabditis elegans
ctg006000_HT	41800	45597	ctg006000_HT.12	+	Q19084|OAR2_CAEEL	Tyramine receptor tyra-2 OS=Caenorhabditis elegans
ctg006000_HT	45773	47096	ctg006000_HT.13	-	nohit	nohit
ctg006000_HT	47556	48841	ctg006000_HT.14	-	nohit	nohit
ctg006000_HT	49916	51006	ctg006000_HT.15	-	nohit	nohit
ctg006000_HT	51623	54524	ctg006000_HT.16	+	A8NS89|GOB1_BRUMA	Trehalose-phosphatase OS=Brugia malayi
ctg006000_HT	54950	56393	ctg006000_HT.17	+	Q923S9|RAB30_MOUSE	Ras-related protein Rab-30 OS=Mus musculus
ctg006000_HT	56899	57864	ctg006000_HT.18	+	P53567|CEBPG_HUMAN	CCAAT/enhancer-binding protein gamma OS=Homo sapiens
ctg006000_HT	58055	58336	ctg006000_HT.19	-	nohit	nohit
ctg006000_HT	58568	62415	ctg006000_HT.20	+	Q20616|SKPO1_CAEEL	Peroxidase skpo-1 OS=Caenorhabditis elegans
ctg006000_HT	62868	65242	ctg006000_HT.21	-	Q66KH2|ERGI3_XENLA	Endoplasmic reticulum-Golgi intermediate compartment protein 3 OS=Xenopus laevis
ctg006000_HT	65556	70336	ctg006000_HT.22	+	Q18212|DX39B_CAEEL	Spliceosome RNA helicase DDX39B homolog OS=Caenorhabditis elegans
ctg006000_HT	72847	77358	ctg006000_HT.23	+	Q93009|UBP7_HUMAN	Ubiquitin carboxyl-terminal hydrolase 7 OS=Homo sapiens
ctg006000_HT	82099	85185	ctg006000_HT.24	+	O44411|NOG1_CAEEL	Nucleolar GTP-binding protein 1 OS=Caenorhabditis elegans
ctg006000_HT	85365	87168	ctg006000_HT.25	+	O44410|RRP8_CAEEL	Ribosomal RNA-processing protein 8 OS=Caenorhabditis elegans
ctg006000_HT	87248	88568	ctg006000_HT.26	-	Q9XWE6|MTHFS_CAEEL	Probable 5-formyltetrahydrofolate cyclo-ligase OS=Caenorhabditis elegans
ctg006000_HT	89141	89683	ctg006000_HT.27	-	nohit	nohit
ctg006000_HT	91883	93450	ctg006000_HT.28	-	Q23402|BCCIP_CAEEL	Protein BCCIP homolog OS=Caenorhabditis elegans
ctg006000_HT	95595	103273	ctg006000_HT.29	+	Q95ZV7|DDRB_CAEEL	Discoidin domain-containing receptor tyrosine kinase B OS=Caenorhabditis elegans
ctg006000_HT	106162	109324	ctg006000_HT.30	+	Q32L50|SBSPO_BOVIN	Somatomedin-B and thrombospondin type-1 domain-containing protein OS=Bos taurus
ctg006000_HT	109992	111999	ctg006000_HT.31	+	Q9XTQ7|ZPT72_CAEEL	Zinc transporter zipt-7.2 OS=Caenorhabditis elegans
ctg006000_HT	112971	115166	ctg006000_HT.32	-	Q80TN4|DJC16_MOUSE	DnaJ homolog subfamily C member 16 OS=Mus musculus
ctg006000_HT	115648	117279	ctg006000_HT.33	+	B5X186|CALUA_SALSA	Calumenin-A OS=Salmo salar
ctg006000_HT	119225	124428	ctg006000_HT.34	+	O00562|PITM1_HUMAN	Membrane-associated phosphatidylinositol transfer protein 1 OS=Homo sapiens
ctg007610_HT	8090	10720	ctg007610_HT.1	+	Q01133|FMRA_CALPA	Antho-RFamide neuropeptides OS=Calliactis parasitica
ctg007610_HT	25744	28156	ctg007610_HT.6	-	P34456|YMD2_CAEEL	Uncharacterized protein F54H12.2 OS=Caenorhabditis elegans
ctg007610_HT	28665	29864	ctg007610_HT.7	-	nohit	nohit
ctg007610_HT	30052	31719	ctg007610_HT.8	-	P34457|YMD3_CAEEL	Putative uncharacterized transposon-derived protein F54H12.3 OS=Caenorhabditis elegans
ctg007610_HT	32893	33914	ctg007610_HT.10	+	nohit	nohit
ctg007610_HT	145575	147203	ctg007610_HT.14	-	nohit	nohit
ctg007610_HT	147235	155976	ctg007610_HT.15	-	nohit	nohit
ctg007610_HT	189699	190789	ctg007610_HT.18	+	nohit	nohit
ctg007610_HT	193910	196980	ctg007610_HT.21	+	P34457|YMD3_CAEEL	Putative uncharacterized transposon-derived protein F54H12.3 OS=Caenorhabditis elegans
ctg007610_HT	199834	201633	ctg007610_HT.23	+	nohit	nohit
ctg007610_HT	224586	225338	ctg007610_HT.33	+	nohit	nohit
ctg007610_HT	305556	305894	ctg007610_HT.40	-	nohit	nohit
ctg007610_HT	349213	350796	ctg007610_HT.44	+	Q8IDX6|RBP2A_PLAF7	Reticulocyte-binding protein 2 homolog a OS=Plasmodium falciparum (isolate 3D7)
ctg007610_HT	352061	356594	ctg007610_HT.46	+	P34456|YMD2_CAEEL	Uncharacterized protein F54H12.2 OS=Caenorhabditis elegans
ctg007610_HT	556201	556875	ctg007610_HT.55	-	nohit	nohit
ctg007610_HT	566973	569027	ctg007610_HT.62	-	O94854|K0754_HUMAN	Uncharacterized protein KIAA0754 OS=Homo sapiens
ctg000370_HT	103	635	ctg000370_HT.1	-	nohit	nohit
ctg000370_HT	1143	4720	ctg000370_HT.2	+	Q94546|ATU_DROME	Another transcription unit protein OS=Drosophila melanogaster
ctg000370_HT	5441	7493	ctg000370_HT.3	+	G5EER4|FCL_CAEEL	GDP-L-fucose synthase OS=Caenorhabditis elegans
ctg000370_HT	8614	12423	ctg000370_HT.4	+	Q80ZK9|WDTC1_MOUSE	WD and tetratricopeptide repeats protein 1 OS=Mus musculus
ctg000370_HT	13696	17753	ctg000370_HT.5	-	Q9TZC4|ILKH_CAEEL	Integrin-linked protein kinase homolog pat-4 OS=Caenorhabditis elegans
ctg000370_HT	18724	21966	ctg000370_HT.6	-	Q9N3Q8|DAF25_CAEEL	Dauer abnormal formation protein 25 OS=Caenorhabditis elegans
ctg000370_HT	25988	30643	ctg000370_HT.8	+	Q61312|AP2C_MOUSE	Transcription factor AP-2 gamma OS=Mus musculus
ctg000370_HT	31518	33753	ctg000370_HT.9	-	Q8MIR4|COASY_PIG	Bifunctional coenzyme A synthase OS=Sus scrofa
ctg000370_HT	34262	37843	ctg000370_HT.10	+	Q5R4D6|LEO1_PONAB	RNA polymerase-associated protein LEO1 OS=Pongo abelii
ctg000370_HT	38567	40619	ctg000370_HT.11	+	G5EER4|FCL_CAEEL	GDP-L-fucose synthase OS=Caenorhabditis elegans
ctg000370_HT	41728	45539	ctg000370_HT.12	+	Q80ZK9|WDTC1_MOUSE	WD and tetratricopeptide repeats protein 1 OS=Mus musculus
ctg000370_HT	46811	50865	ctg000370_HT.13	-	Q9TZC4|ILKH_CAEEL	Integrin-linked protein kinase homolog pat-4 OS=Caenorhabditis elegans
ctg000370_HT	51844	54054	ctg000370_HT.14	-	Q9N3Q8|DAF25_CAEEL	Dauer abnormal formation protein 25 OS=Caenorhabditis elegans
ctg000370_HT	54823	56386	ctg000370_HT.15	-	nohit	nohit
ctg000370_HT	58126	60730	ctg000370_HT.16	-	Q5TZE1|BTB6B_DANRE	BTB/POZ domain-containing protein 6-B OS=Danio rerio
ctg000370_HT	61628	63122	ctg000370_HT.17	-	nohit	nohit
ctg000370_HT	64632	66497	ctg000370_HT.18	+	nohit	nohit
ctg000370_HT	68666	79968	ctg000370_HT.19	-	Q5E9T8|KIME_BOVIN	Mevalonate kinase OS=Bos taurus
ctg000370_HT	80610	85705	ctg000370_HT.20	-	Q03574|ELO4_CAEEL	Putative fatty acid elongation protein 4 OS=Caenorhabditis elegans
ctg000370_HT	87434	91158	ctg000370_HT.22	+	Q19087|DNPEP_CAEEL	Aspartyl aminopeptidase OS=Caenorhabditis elegans
ctg000370_HT	91812	94228	ctg000370_HT.23	-	G5EER4|FCL_CAEEL	GDP-L-fucose synthase OS=Caenorhabditis elegans
ctg000370_HT	94650	97299	ctg000370_HT.24	-	G5EER4|FCL_CAEEL	GDP-L-fucose synthase OS=Caenorhabditis elegans
ctg000370_HT	98029	101936	ctg000370_HT.25	-	Q5R4D6|LEO1_PONAB	RNA polymerase-associated protein LEO1 OS=Pongo abelii
ctg000370_HT	102466	104805	ctg000370_HT.26	+	Q8MIR4|COASY_PIG	Bifunctional coenzyme A synthase OS=Sus scrofa
ctg000370_HT	105740	110196	ctg000370_HT.27	-	Q92754|AP2C_HUMAN	Transcription factor AP-2 gamma OS=Homo sapiens
ctg000370_HT	111920	112390	ctg000370_HT.28	-	nohit	nohit
ctg000370_HT	112478	117663	ctg000370_HT.29	-	Q92754|AP2C_HUMAN	Transcription factor AP-2 gamma OS=Homo sapiens
ctg000370_HT	120269	121426	ctg000370_HT.31	-	nohit	nohit
ctg000370_HT	123095	129815	ctg000370_HT.32	+	Q566I1|IN80D_XENLA	INO80 complex subunit D OS=Xenopus laevis
ctg000370_HT	130955	132409	ctg000370_HT.33	+	Q5ISE2|Z36L3_MOUSE	mRNA decay activator protein ZFP36L3 OS=Mus musculus
ctg000370_HT	133384	136006	ctg000370_HT.34	+	P34419|YLZ6_CAEEL	Putative esterase F42H10.6 OS=Caenorhabditis elegans
ctg000370_HT	136380	142423	ctg000370_HT.35	-	Q6P1G2|KDM2B_MOUSE	Lysine-specific demethylase 2B OS=Mus musculus
ctg000370_HT	144031	148842	ctg000370_HT.36	-	Q6ZMZ0|RN19B_HUMAN	E3 ubiquitin-protein ligase RNF19B OS=Homo sapiens
ctg000370_HT	150573	152697	ctg000370_HT.37	-	Q10948|YMP4_CAEEL	Uncharacterized protein B0361.4 OS=Caenorhabditis elegans
ctg002010_HT	2584	4460	ctg002010_HT.1	-	nohit	nohit
ctg002010_HT	9999	18882	ctg002010_HT.3	-	O94762|RECQ5_HUMAN	ATP-dependent DNA helicase Q5 OS=Homo sapiens
ctg002010_HT	24463	24823	ctg002010_HT.4	+	nohit	nohit
ctg002010_HT	44582	45859	ctg002010_HT.6	-	nohit	nohit
ctg002010_HT	61910	63118	ctg002010_HT.16	-	nohit	nohit
ctg002010_HT	63920	64704	ctg002010_HT.17	-	nohit	nohit
ctg002010_HT	66640	68377	ctg002010_HT.18	+	Q5BK62|MPV17_RAT	Protein Mpv17 OS=Rattus norvegicus
ctg002010_HT	72003	72584	ctg002010_HT.19	-	nohit	nohit
ctg002010_HT	73217	77280	ctg002010_HT.20	-	Q8IYT2|CMTR2_HUMAN	Cap-specific mRNA (nucleoside-2'-O-)-methyltransferase 2 OS=Homo sapiens
ctg002010_HT	77565	82317	ctg002010_HT.21	-	Q9U1Q4|SYV_CAEEL	Valine--tRNA ligase OS=Caenorhabditis elegans
ctg002010_HT	82571	84225	ctg002010_HT.22	-	P49696|SYVC_TAKRU	Valine--tRNA ligase OS=Takifugu rubripes
ctg002010_HT	86346	93104	ctg002010_HT.23	-	A8XLS0|TAF1B_CAEBR	TATA box-binding protein-associated factor RNA polymerase I subunit B OS=Caenorhabditis briggsae
ctg002010_HT	93683	96488	ctg002010_HT.24	-	Q20681|BAT38_CAEEL	BTB and MATH domain-containing protein 38 OS=Caenorhabditis elegans
ctg002010_HT	107023	107890	ctg002010_HT.26	-	nohit	nohit
ctg002010_HT	109194	110351	ctg002010_HT.27	+	P60603|ROMO1_MOUSE	Reactive oxygen species modulator 1 OS=Mus musculus
ctg002010_HT	110617	112301	ctg002010_HT.28	+	Q9GR61|RPAB5_CAEEL	DNA-directed RNA polymerases I, II, and III subunit RPABC5 OS=Caenorhabditis elegans
ctg002010_HT	124216	124521	ctg002010_HT.30	+	nohit	nohit
ctg002010_HT	127053	128274	ctg002010_HT.32	+	nohit	nohit
ctg002010_HT	136377	137682	ctg002010_HT.35	-	Q6P828|LITAF_XENTR	Lipopolysaccharide-induced tumor necrosis factor-alpha factor homolog OS=Xenopus tropicalis
ctg002010_HT	140384	141409	ctg002010_HT.36	+	Q9H0C2|ADT4_HUMAN	ADP/ATP translocase 4 OS=Homo sapiens
ctg002010_HT	142209	146179	ctg002010_HT.37	+	Q7PQV7|ADT2_ANOGA	ADP,ATP carrier protein 2 OS=Anopheles gambiae
ctg008690_HT	3102	4250	ctg008690_HT.1	-	Q9WVP6|PAPOB_MOUSE	Poly(A) polymerase beta OS=Mus musculus
ctg008690_HT	4395	11109	ctg008690_HT.2	-	nohit	nohit
ctg008690_HT	11701	12021	ctg008690_HT.3	-	nohit	nohit
ctg008690_HT	13789	14529	ctg008690_HT.4	-	nohit	nohit
ctg008690_HT	15153	20811	ctg008690_HT.5	-	nohit	nohit
ctg008690_HT	21832	22293	ctg008690_HT.6	-	Q40358|PRP_MEDSA	Repetitive proline-rich cell wall protein OS=Medicago sativa
ctg008690_HT	22444	25666	ctg008690_HT.7	-	nohit	nohit
ctg008690_HT	27155	28399	ctg008690_HT.8	+	nohit	nohit
ctg008690_HT	30559	40090	ctg008690_HT.9	-	P52887|ALG8_CAEEL	Probable dolichyl pyrophosphate Glc1Man9GlcNAc2 alpha-1,3-glucosyltransferase OS=Caenorhabditis elegans
ctg008690_HT	43819	44133	ctg008690_HT.10	+	nohit	nohit
ctg008690_HT	44649	46116	ctg008690_HT.11	+	nohit	nohit
ctg008690_HT	46425	47387	ctg008690_HT.12	-	Q9W3V8|ALG8_DROME	Probable dolichyl pyrophosphate Glc1Man9GlcNAc2 alpha-1,3-glucosyltransferase OS=Drosophila melanogaster
ctg008690_HT	50841	51204	ctg008690_HT.13	+	nohit	nohit
ctg008690_HT	51513	52476	ctg008690_HT.14	-	Q9W3V8|ALG8_DROME	Probable dolichyl pyrophosphate Glc1Man9GlcNAc2 alpha-1,3-glucosyltransferase OS=Drosophila melanogaster
ctg008690_HT	56653	57862	ctg008690_HT.15	+	nohit	nohit
ctg008690_HT	71547	72040	ctg008690_HT.17	+	nohit	nohit
ctg008690_HT	75121	78154	ctg008690_HT.19	-	nohit	nohit
ctg008690_HT	81117	82784	ctg008690_HT.20	+	nohit	nohit
ctg008690_HT	82932	84951	ctg008690_HT.21	-	nohit	nohit
ctg008690_HT	100027	101365	ctg008690_HT.25	-	nohit	nohit
ctg008690_HT	102619	106704	ctg008690_HT.26	+	Q09622|PUF12_CAEEL	Pumilio domain-containing protein 12 OS=Caenorhabditis elegans
ctg008690_HT	107201	107790	ctg008690_HT.27	-	nohit	nohit
ctg008690_HT	109377	109778	ctg008690_HT.28	-	nohit	nohit
ctg008690_HT	116831	119416	ctg008690_HT.31	+	Q6XPZ3|PAG15_CANLF	Group XV phospholipase A2 OS=Canis lupus familiaris
ctg008690_HT	121489	123129	ctg008690_HT.32	+	nohit	nohit
ctg008690_HT	123423	128864	ctg008690_HT.33	-	Q6H236|PEG3_BOVIN	Paternally-expressed gene 3 protein OS=Bos taurus
ctg008690_HT	130850	132074	ctg008690_HT.35	-	nohit	nohit
ctg008690_HT	132554	133992	ctg008690_HT.36	-	Q9SZ54|GPX7_ARATH	Putative glutathione peroxidase 7, chloroplastic OS=Arabidopsis thaliana
ctg008690_HT	137582	137956	ctg008690_HT.39	-	nohit	nohit
ctg008690_HT	138815	141880	ctg008690_HT.40	-	P51855|GSHB_MOUSE	Glutathione synthetase OS=Mus musculus
ctg008690_HT	148214	148759	ctg008690_HT.42	-	nohit	nohit
ctg008690_HT	150738	151241	ctg008690_HT.43	+	nohit	nohit
ctg008690_HT	154353	154601	ctg008690_HT.47	-	nohit	nohit
ctg008690_HT	159470	175048	ctg008690_HT.48	+	P46530|NOTC1_DANRE	Neurogenic locus notch homolog protein 1 OS=Danio rerio
ctg008690_HT	177388	177752	ctg008690_HT.49	-	O94712|YC5C_SCHPO	Uncharacterized protein C1259.12c OS=Schizosaccharomyces pombe (strain 972 / ATCC 24843)
ctg008690_HT	177805	180132	ctg008690_HT.50	-	P78559|MAP1A_HUMAN	Microtubule-associated protein 1A OS=Homo sapiens
ctg008690_HT	181938	184005	ctg008690_HT.51	-	Q852U6|RHY1A_ARATH	Probable E3 ubiquitin-protein ligase RHY1A OS=Arabidopsis thaliana
ctg008690_HT	186637	191922	ctg008690_HT.52	-	O17898|NHR60_CAEEL	Nuclear hormone receptor family member nhr-60 OS=Caenorhabditis elegans
ctg008690_HT	194673	195386	ctg008690_HT.54	+	nohit	nohit
ctg008690_HT	197496	198673	ctg008690_HT.55	+	nohit	nohit
ctg008690_HT	199772	208252	ctg008690_HT.56	+	Q9UW26|PAPA_CANAL	Poly(A) polymerase PAPa OS=Candida albicans (strain SC5314 / ATCC MYA-2876)
ctg008690_HT	208962	211268	ctg008690_HT.57	-	H2L002|GCY7_CAEEL	Receptor-type guanylate cyclase gcy-7 OS=Caenorhabditis elegans
ctg008690_HT	211606	217171	ctg008690_HT.58	-	Q23310|GCY14_CAEEL	Receptor-type guanylate cyclase gcy-14 OS=Caenorhabditis elegans
ctg008690_HT	229499	234381	ctg008690_HT.60	+	Q9PTY5|RANB9_XENLA	Ran-binding protein 9 OS=Xenopus laevis
ctg008690_HT	235794	238042	ctg008690_HT.61	+	Q9QW30|NOTC2_RAT	Neurogenic locus notch homolog protein 2 OS=Rattus norvegicus
ctg008690_HT	240287	240583	ctg008690_HT.62	+	nohit	nohit
ctg008690_HT	244372	245363	ctg008690_HT.64	-	Q20655|14332_CAEEL	14-3-3-like protein 2 OS=Caenorhabditis elegans
ctg008690_HT	249389	252454	ctg008690_HT.66	-	nohit	nohit
ctg008690_HT	254096	254970	ctg008690_HT.67	+	nohit	nohit
ctg008690_HT	259778	264149	ctg008690_HT.68	+	Q09453|GLRB4_CAEEL	Glycine receptor subunit beta-type 4 OS=Caenorhabditis elegans
ctg008690_HT	271009	271697	ctg008690_HT.70	-	nohit	nohit
ctg008690_HT	274707	277224	ctg008690_HT.71	+	Q9N293|B3GT5_GORGO	Beta-1,3-galactosyltransferase 5 (Fragment) OS=Gorilla gorilla gorilla
ctg008690_HT	279013	281074	ctg008690_HT.73	+	nohit	nohit
ctg008690_HT	282069	284358	ctg008690_HT.74	-	P19223|CBPB1_RAT	Carboxypeptidase B OS=Rattus norvegicus
ctg008690_HT	286700	290378	ctg008690_HT.75	+	Q5XGC9|SRFB1_XENTR	Serum response factor-binding protein 1 OS=Xenopus tropicalis
ctg008690_HT	291188	292804	ctg008690_HT.76	+	P15704|GUN_CLOSA	Endoglucanase OS=Clostridium saccharobutylicum
ctg008690_HT	293831	294178	ctg008690_HT.77	-	nohit	nohit
ctg008690_HT	299060	302949	ctg008690_HT.78	-	P15704|GUN_CLOSA	Endoglucanase OS=Clostridium saccharobutylicum
ctg008690_HT	304407	304754	ctg008690_HT.79	+	nohit	nohit
ctg008690_HT	305988	308688	ctg008690_HT.80	+	nohit	nohit
ctg008690_HT	309737	310546	ctg008690_HT.81	-	nohit	nohit
ctg008690_HT	313367	314975	ctg008690_HT.83	+	nohit	nohit
ctg008690_HT	318779	320090	ctg008690_HT.84	-	nohit	nohit
ctg008690_HT	325113	326252	ctg008690_HT.85	+	P25310|LYSM1_STRGL	Lysozyme M1 OS=Streptomyces globisporus
ctg008690_HT	329331	330989	ctg008690_HT.86	+	nohit	nohit
ctg008690_HT	332070	337664	ctg008690_HT.87	-	P51855|GSHB_MOUSE	Glutathione synthetase OS=Mus musculus
ctg008690_HT	349781	352297	ctg008690_HT.89	+	P34571|SRT55_CAEEL	Serpentine receptor class T-55 OS=Caenorhabditis elegans
ctg008690_HT	363736	368606	ctg008690_HT.90	-	O70196|PPCE_RAT	Prolyl endopeptidase OS=Rattus norvegicus
ctg008690_HT	381623	384062	ctg008690_HT.94	+	P34571|SRT55_CAEEL	Serpentine receptor class T-55 OS=Caenorhabditis elegans
ctg008690_HT	388354	389347	ctg008690_HT.96	-	nohit	nohit
ctg008690_HT	390240	391811	ctg008690_HT.97	-	O75179|ANR17_HUMAN	Ankyrin repeat domain-containing protein 17 OS=Homo sapiens
ctg008690_HT	392913	394083	ctg008690_HT.98	-	Q9D2E1|TSSK3_MOUSE	Testis-specific serine/threonine-protein kinase 3 OS=Mus musculus
ctg008690_HT	398390	407021	ctg008690_HT.99	+	P53621|COPA_HUMAN	Coatomer subunit alpha OS=Homo sapiens
ctg008690_HT	407592	410434	ctg008690_HT.100	+	Q2KHU3|EXOS8_BOVIN	Exosome complex component RRP43 OS=Bos taurus
ctg008690_HT	411971	413231	ctg008690_HT.101	+	Q8C8R3|ANK2_MOUSE	Ankyrin-2 OS=Mus musculus
ctg008690_HT	414129	415133	ctg008690_HT.102	+	nohit	nohit
ctg008690_HT	419473	425332	ctg008690_HT.104	-	Q06852|SLAP1_CLOTH	Cell surface glycoprotein 1 OS=Clostridium thermocellum (strain ATCC 27405 / DSM 1237 / NBRC 103400 / NCIMB 10682 / NRRL B-4536 / VPI 7372)
ctg008690_HT	425363	428222	ctg008690_HT.105	+	nohit	nohit
ctg008690_HT	428538	429176	ctg008690_HT.106	-	nohit	nohit
ctg008690_HT	453730	455563	ctg008690_HT.108	-	nohit	nohit
ctg008690_HT	455824	458670	ctg008690_HT.109	+	nohit	nohit
ctg008690_HT	461368	463406	ctg008690_HT.110	+	nohit	nohit
ctg008690_HT	463704	466387	ctg008690_HT.111	+	nohit	nohit
ctg008690_HT	468492	468993	ctg008690_HT.112	+	nohit	nohit
ctg008690_HT	470836	484515	ctg008690_HT.114	-	Q8BZH4|POGZ_MOUSE	Pogo transposable element with ZNF domain OS=Mus musculus
ctg008690_HT	502755	504322	ctg008690_HT.117	-	nohit	nohit
ctg008690_HT	504354	505763	ctg008690_HT.118	+	Q9PVY0|RX1_CHICK	Retinal homeobox protein Rx1 OS=Gallus gallus
ctg008690_HT	507081	507519	ctg008690_HT.119	-	nohit	nohit
ctg008690_HT	508966	509855	ctg008690_HT.120	+	nohit	nohit
ctg008690_HT	513601	517071	ctg008690_HT.121	+	Q8BJY1|PSMD5_MOUSE	26S proteasome non-ATPase regulatory subunit 5 OS=Mus musculus
ctg008690_HT	517555	519410	ctg008690_HT.122	-	Q4G338|PPIE_HAECO	Peptidyl-prolyl cis-trans isomerase E OS=Haemonchus contortus
ctg008690_HT	534484	535013	ctg008690_HT.126	+	A4D7T3|ASZ1_MACEU	Ankyrin repeat, SAM and basic leucine zipper domain-containing protein 1 OS=Macropus eugenii
ctg008690_HT	537517	538731	ctg008690_HT.128	-	nohit	nohit
ctg008690_HT	540475	546296	ctg008690_HT.129	-	nohit	nohit
ctg008690_HT	548894	550546	ctg008690_HT.130	-	O61573|GCH1_OSTOS	GTP cyclohydrolase 1 OS=Ostertagia ostertagi
ctg008690_HT	561306	563601	ctg008690_HT.132	+	nohit	nohit
ctg008690_HT	568801	571469	ctg008690_HT.135	+	nohit	nohit
ctg008690_HT	590448	598141	ctg008690_HT.139	-	Q5UR67|RIBX_MIMIV	N-glycosidase R617 OS=Acanthamoeba polyphaga mimivirus
ctg008690_HT	605776	607435	ctg008690_HT.141	-	nohit	nohit
ctg008690_HT	611091	611456	ctg008690_HT.142	+	nohit	nohit
ctg008690_HT	612753	615322	ctg008690_HT.143	-	nohit	nohit
ctg008690_HT	615645	616242	ctg008690_HT.144	+	P34687|COL34_CAEEL	Cuticle collagen 34 OS=Caenorhabditis elegans
ctg008690_HT	616723	618382	ctg008690_HT.145	-	nohit	nohit
ctg008690_HT	618872	626264	ctg008690_HT.146	-	nohit	nohit
ctg008690_HT	626587	628297	ctg008690_HT.147	+	Q21184|CO155_CAEEL	Putative cuticle collagen 155 OS=Caenorhabditis elegans
ctg008690_HT	629311	633920	ctg008690_HT.148	-	P46416|GSHB_ARATH	Glutathione synthetase, chloroplastic OS=Arabidopsis thaliana
ctg008690_HT	645686	654452	ctg008690_HT.152	+	Q8VD65|PI3R4_MOUSE	Phosphoinositide 3-kinase regulatory subunit 4 OS=Mus musculus
ctg008690_HT	654813	658102	ctg008690_HT.153	+	Q99570|PI3R4_HUMAN	Phosphoinositide 3-kinase regulatory subunit 4 OS=Homo sapiens
ctg008690_HT	658464	661371	ctg008690_HT.154	-	O15973|OPSD1_MIZYE	Rhodopsin, GQ-coupled OS=Mizuhopecten yessoensis
ctg008690_HT	662916	664367	ctg008690_HT.155	-	nohit	nohit
ctg008690_HT	665399	665773	ctg008690_HT.156	-	nohit	nohit
ctg008690_HT	674591	677848	ctg008690_HT.158	-	nohit	nohit
ctg008690_HT	680963	681283	ctg008690_HT.159	+	nohit	nohit
ctg008690_HT	686102	690105	ctg008690_HT.161	-	Q18515|C1GLT_CAEEL	Glycoprotein-N-acetylgalactosamine 3-beta-galactosyltransferase 1 OS=Caenorhabditis elegans
ctg008690_HT	704445	718423	ctg008690_HT.164	-	Q9BWT3|PAPOG_HUMAN	Poly(A) polymerase gamma OS=Homo sapiens
ctg008690_HT	719327	721112	ctg008690_HT.165	-	P34571|SRT55_CAEEL	Serpentine receptor class T-55 OS=Caenorhabditis elegans
ctg008690_HT	744083	744514	ctg008690_HT.168	-	P46272|TBP_ACEPE	TATA-box-binding protein OS=Acetabularia peniculus
ctg008690_HT	748337	748920	ctg008690_HT.170	-	nohit	nohit
ctg008690_HT	749868	753118	ctg008690_HT.171	-	nohit	nohit
ctg008690_HT	757583	761226	ctg008690_HT.173	+	nohit	nohit
ctg008690_HT	763798	765558	ctg008690_HT.175	-	O76371|PRS6A_CAEEL	26S protease regulatory subunit 6A OS=Caenorhabditis elegans
ctg008690_HT	769221	770201	ctg008690_HT.177	+	O01929|NH153_CAEEL	Nuclear hormone receptor family member nhr-153 OS=Caenorhabditis elegans
ctg008690_HT	774148	780567	ctg008690_HT.179	+	nohit	nohit
ctg008690_HT	781526	789524	ctg008690_HT.181	+	Q8ND82|Z280C_HUMAN	Zinc finger protein 280C OS=Homo sapiens
ctg008690_HT	806461	807597	ctg008690_HT.185	-	Q4WTW3|YOP1_ASPFU	Protein yop1 OS=Neosartorya fumigata (strain ATCC MYA-4609 / Af293 / CBS 101355 / FGSC A1100)
ctg008690_HT	808461	809414	ctg008690_HT.186	+	Q64524|H2B2E_MOUSE	Histone H2B type 2-E OS=Mus musculus
ctg008690_HT	810195	811186	ctg008690_HT.187	-	P34477|UBC7_CAEEL	Probable ubiquitin-conjugating enzyme E2 7 OS=Caenorhabditis elegans
ctg008690_HT	811245	812007	ctg008690_HT.188	+	nohit	nohit
ctg008690_HT	812845	813593	ctg008690_HT.189	+	Q9HCD6|TANC2_HUMAN	Protein TANC2 OS=Homo sapiens
ctg008690_HT	817133	821751	ctg008690_HT.191	-	Q22943|PAFA_CAEEL	Platelet-activating factor acetylhydrolase homolog 2 OS=Caenorhabditis elegans
ctg008690_HT	823496	825060	ctg008690_HT.192	+	Q9ULJ7|ANR50_HUMAN	Ankyrin repeat domain-containing protein 50 OS=Homo sapiens
ctg008690_HT	825748	826443	ctg008690_HT.193	+	nohit	nohit
ctg008690_HT	829636	830070	ctg008690_HT.194	-	nohit	nohit
ctg008690_HT	830697	831734	ctg008690_HT.195	+	nohit	nohit
ctg008690_HT	831953	835947	ctg008690_HT.196	-	P14248|RPB1_PLAFD	DNA-directed RNA polymerase II subunit RPB1 OS=Plasmodium falciparum (isolate CDC / Honduras)
ctg008690_HT	837833	838699	ctg008690_HT.197	+	nohit	nohit
ctg008690_HT	841136	841798	ctg008690_HT.201	-	nohit	nohit
ctg008690_HT	843710	857242	ctg008690_HT.202	-	Q9BWT3|PAPOG_HUMAN	Poly(A) polymerase gamma OS=Homo sapiens
ctg008690_HT	862621	870089	ctg008690_HT.203	+	Q02357|ANK1_MOUSE	Ankyrin-1 OS=Mus musculus
ctg008690_HT	873330	873729	ctg008690_HT.205	+	nohit	nohit
ctg008690_HT	873756	875222	ctg008690_HT.206	-	nohit	nohit
ctg008690_HT	878169	891364	ctg008690_HT.209	+	Q8RB30|Y995_CALS4	Macro domain-containing protein TTE0995 OS=Caldanaerobacter subterraneus subsp. tengcongensis (strain DSM 15242 / JCM 11007 / NBRC 100824 / MB4)
ctg003320_HT	440	1182	ctg003320_HT.1	+	nohit	nohit
ctg003320_HT	1191	3486	ctg003320_HT.2	+	P20241|NRG_DROME	Neuroglian OS=Drosophila melanogaster
ctg003320_HT	3963	4710	ctg003320_HT.3	-	Q626H5|PLX2_CAEBR	Plexin-2 OS=Caenorhabditis briggsae
ctg003320_HT	4793	9190	ctg003320_HT.4	-	Q626H5|PLX2_CAEBR	Plexin-2 OS=Caenorhabditis briggsae
ctg003320_HT	9214	10092	ctg003320_HT.5	-	Q9QZC2|PLXC1_MOUSE	Plexin-C1 OS=Mus musculus
ctg003320_HT	10245	13198	ctg003320_HT.6	+	P20241|NRG_DROME	Neuroglian OS=Drosophila melanogaster
ctg003320_HT	13526	18742	ctg003320_HT.7	-	Q626H5|PLX2_CAEBR	Plexin-2 OS=Caenorhabditis briggsae
ctg003320_HT	18766	19639	ctg003320_HT.8	-	O45657|PLX2_CAEEL	Plexin-2 OS=Caenorhabditis elegans
ctg003320_HT	19792	23265	ctg003320_HT.9	+	P20241|NRG_DROME	Neuroglian OS=Drosophila melanogaster
ctg003320_HT	23595	28812	ctg003320_HT.10	-	Q626H5|PLX2_CAEBR	Plexin-2 OS=Caenorhabditis briggsae
ctg003320_HT	28836	29562	ctg003320_HT.11	-	O45657|PLX2_CAEEL	Plexin-2 OS=Caenorhabditis elegans
ctg003320_HT	29950	33471	ctg003320_HT.12	-	nohit	nohit
ctg003320_HT	33582	36899	ctg003320_HT.13	+	Q8BTH6|SCRT2_MOUSE	Transcriptional repressor scratch 2 OS=Mus musculus
ctg003320_HT	37316	39487	ctg003320_HT.14	-	P09889|PPA5_PIG	Tartrate-resistant acid phosphatase type 5 OS=Sus scrofa
ctg003320_HT	41221	46497	ctg003320_HT.15	+	Q09575|YRD6_CAEEL	Uncharacterized protein K02A2.6 OS=Caenorhabditis elegans
ctg003320_HT	48025	57819	ctg003320_HT.17	+	nohit	nohit
ctg003320_HT	86622	90327	ctg003320_HT.27	+	nohit	nohit
ctg003320_HT	91860	94650	ctg003320_HT.29	-	P34457|YMD3_CAEEL	Putative uncharacterized transposon-derived protein F54H12.3 OS=Caenorhabditis elegans
ctg003320_HT	96696	98463	ctg003320_HT.32	+	Q8IDX6|RBP2A_PLAF7	Reticulocyte-binding protein 2 homolog a OS=Plasmodium falciparum (isolate 3D7)
ctg003320_HT	98549	100701	ctg003320_HT.33	+	P34456|YMD2_CAEEL	Uncharacterized protein F54H12.2 OS=Caenorhabditis elegans
ctg003320_HT	103888	105820	ctg003320_HT.36	+	nohit	nohit
ctg003320_HT	107260	108827	ctg003320_HT.37	+	Q495C1|RN212_HUMAN	Probable E3 SUMO-protein ligase RNF212 OS=Homo sapiens
ctg003320_HT	112713	115210	ctg003320_HT.38	-	Q6GMR7|FAAH2_HUMAN	Fatty-acid amide hydrolase 2 OS=Homo sapiens
ctg003320_HT	116793	119097	ctg003320_HT.39	+	nohit	nohit
ctg003320_HT	121538	124990	ctg003320_HT.40	+	Q5W5U4|DDX4_BOVIN	Probable ATP-dependent RNA helicase DDX4 OS=Bos taurus
ctg003320_HT	126736	131782	ctg003320_HT.41	+	Q7JKY3|DPF1_CAEEL	Dipeptidyl peptidase family member 1 OS=Caenorhabditis elegans
ctg003320_HT	131804	133619	ctg003320_HT.42	+	B1A4F7|VDDP4_VESVU	Venom dipeptidyl peptidase 4 OS=Vespula vulgaris
ctg003320_HT	134016	136203	ctg003320_HT.43	+	nohit	nohit
ctg003320_HT	136684	137613	ctg003320_HT.44	+	O43315|AQP9_HUMAN	Aquaporin-9 OS=Homo sapiens
ctg003320_HT	137662	138858	ctg003320_HT.45	-	P27089|XPA_CHICK	DNA repair protein complementing XP-A cells homolog OS=Gallus gallus
ctg003320_HT	139081	139979	ctg003320_HT.46	-	O15145|ARPC3_HUMAN	Actin-related protein 2/3 complex subunit 3 OS=Homo sapiens
ctg003320_HT	140192	140773	ctg003320_HT.47	-	Q1RMU7|SESQ2_BOVIN	Sesquipedalian-2 OS=Bos taurus
ctg003320_HT	140976	142798	ctg003320_HT.48	-	O76371|PRS6A_CAEEL	26S protease regulatory subunit 6A OS=Caenorhabditis elegans
ctg003320_HT	143162	144658	ctg003320_HT.49	+	O01971|EMR1_CAEEL	Emerin homolog 1 OS=Caenorhabditis elegans
ctg003320_HT	145212	145487	ctg003320_HT.50	-	nohit	nohit
ctg003320_HT	148436	150409	ctg003320_HT.51	+	P91950|GNAQ_HOMAM	Guanine nucleotide-binding protein G(q) subunit alpha OS=Homarus americanus
ctg003320_HT	152989	153913	ctg003320_HT.52	-	nohit	nohit
ctg003320_HT	154774	160022	ctg003320_HT.53	+	nohit	nohit
ctg003320_HT	164670	175040	ctg003320_HT.55	+	Q2V2M9|FHOD3_HUMAN	FH1/FH2 domain-containing protein 3 OS=Homo sapiens
ctg003320_HT	179961	185385	ctg003320_HT.58	+	Q9N2V9|PDE6_CAEEL	Probable 3',5'-cyclic phosphodiesterase pde-6 OS=Caenorhabditis elegans
ctg003320_HT	186481	188131	ctg003320_HT.59	-	P08228|SODC_MOUSE	Superoxide dismutase [Cu-Zn] OS=Mus musculus
ctg004520_HT	59741	62179	ctg004520_HT.6	-	Q8IDX6|RBP2A_PLAF7	Reticulocyte-binding protein 2 homolog a OS=Plasmodium falciparum (isolate 3D7)
ctg004520_HT	63948	66251	ctg004520_HT.10	+	P34457|YMD3_CAEEL	Putative uncharacterized transposon-derived protein F54H12.3 OS=Caenorhabditis elegans
ctg011580_HT	43264	43718	ctg011580_HT.2	+	nohit	nohit
ctg011580_HT	49540	51432	ctg011580_HT.3	-	nohit	nohit
ctg011580_HT	52790	53427	ctg011580_HT.4	+	nohit	nohit
ctg011580_HT	55374	55878	ctg011580_HT.5	+	nohit	nohit
ctg011580_HT	60358	60830	ctg011580_HT.7	-	nohit	nohit
ctg011580_HT	64598	69351	ctg011580_HT.8	-	nohit	nohit
ctg011580_HT	70681	73727	ctg011580_HT.9	-	Q60W52|GPA3_CAEBR	Guanine nucleotide-binding protein alpha-3 subunit OS=Caenorhabditis briggsae
ctg011580_HT	75663	84310	ctg011580_HT.10	+	Q9ZBU1|XYOA_STRCO	Probable xylitol oxidase OS=Streptomyces coelicolor (strain ATCC BAA-471 / A3(2) / M145)
ctg011580_HT	90634	96027	ctg011580_HT.12	-	P54688|BCAT_CAEEL	Branched-chain-amino-acid aminotransferase, cytosolic OS=Caenorhabditis elegans
ctg011580_HT	103629	107998	ctg011580_HT.13	-	Q09450|SCOT_CAEEL	Probable succinyl-CoA:3-ketoacid coenzyme A transferase, mitochondrial OS=Caenorhabditis elegans
ctg011580_HT	111075	113869	ctg011580_HT.14	+	P34571|SRT55_CAEEL	Serpentine receptor class T-55 OS=Caenorhabditis elegans
ctg011580_HT	115779	118053	ctg011580_HT.15	+	P34571|SRT55_CAEEL	Serpentine receptor class T-55 OS=Caenorhabditis elegans
ctg011580_HT	118578	120991	ctg011580_HT.16	-	P34571|SRT55_CAEEL	Serpentine receptor class T-55 OS=Caenorhabditis elegans
ctg011580_HT	129084	156313	ctg011580_HT.17	+	P05099|MATN1_CHICK	Cartilage matrix protein OS=Gallus gallus
ctg011580_HT	156773	157519	ctg011580_HT.18	-	nohit	nohit
ctg011580_HT	158538	159339	ctg011580_HT.19	-	nohit	nohit
ctg011580_HT	159521	160885	ctg011580_HT.20	+	nohit	nohit
ctg011580_HT	163629	165151	ctg011580_HT.21	+	Q65ZX2|IF2_BORBP	Translation initiation factor IF-2 OS=Borreliella bavariensis (strain ATCC BAA-2496 / DSM 23469 / PBi)
ctg011580_HT	169338	169724	ctg011580_HT.22	+	nohit	nohit
ctg011580_HT	173893	175876	ctg011580_HT.23	+	nohit	nohit
ctg011580_HT	176484	179392	ctg011580_HT.24	-	P34571|SRT55_CAEEL	Serpentine receptor class T-55 OS=Caenorhabditis elegans
ctg011580_HT	180591	181601	ctg011580_HT.25	-	D4GPU8|URAD_HALVD	2-oxo-4-hydroxy-4-carboxy-5-ureidoimidazoline decarboxylase OS=Haloferax volcanii (strain ATCC 29605 / DSM 3757 / JCM 8879 / NBRC 14742 / NCIMB 2012 / VKM B-1768 / DS2)
ctg011580_HT	182852	185394	ctg011580_HT.26	+	O76411|SCD2_CAEEL	ALK tyrosine kinase receptor homolog scd-2 OS=Caenorhabditis elegans
ctg011580_HT	195401	201370	ctg011580_HT.29	+	P20735|GGT1_PIG	Glutathione hydrolase 1 proenzyme OS=Sus scrofa
ctg011580_HT	203510	208171	ctg011580_HT.30	-	nohit	nohit
ctg011580_HT	212639	216266	ctg011580_HT.31	-	nohit	nohit
ctg011580_HT	218511	219146	ctg011580_HT.32	+	nohit	nohit
ctg011580_HT	219347	221239	ctg011580_HT.33	-	Q20561|HLH13_CAEEL	Helix-loop-helix protein 13 OS=Caenorhabditis elegans
ctg011580_HT	223522	225236	ctg011580_HT.34	+	nohit	nohit
ctg011580_HT	225566	226879	ctg011580_HT.35	-	nohit	nohit
ctg011580_HT	230400	233642	ctg011580_HT.36	-	Q1LXK4|M10B1_DANRE	Putative helicase mov-10-B.1 OS=Danio rerio
ctg011580_HT	237317	239147	ctg011580_HT.38	+	P28288|ABCD3_HUMAN	ATP-binding cassette sub-family D member 3 OS=Homo sapiens
ctg011580_HT	239467	240971	ctg011580_HT.39	+	Q9U297|KDM4_CAEEL	Lysine-specific demethylase 4 OS=Caenorhabditis elegans
ctg011580_HT	259949	261240	ctg011580_HT.45	+	nohit	nohit
ctg011580_HT	262364	265848	ctg011580_HT.46	+	nohit	nohit
ctg011580_HT	268068	269505	ctg011580_HT.48	+	nohit	nohit
ctg011580_HT	272302	273601	ctg011580_HT.50	+	nohit	nohit
ctg011580_HT	274720	276042	ctg011580_HT.51	+	nohit	nohit
ctg011580_HT	278841	280128	ctg011580_HT.52	+	nohit	nohit
ctg011580_HT	296418	297919	ctg011580_HT.60	+	nohit	nohit
ctg011580_HT	302565	304067	ctg011580_HT.62	-	nohit	nohit
ctg011580_HT	316983	318230	ctg011580_HT.67	-	nohit	nohit
ctg011580_HT	327099	328821	ctg011580_HT.71	+	nohit	nohit
ctg011580_HT	336495	339858	ctg011580_HT.75	-	Q4TT88|PSA_CAEEL	Puromycin-sensitive aminopeptidase OS=Caenorhabditis elegans
ctg013320_HT	18201	18767	ctg013320_HT.12	-	nohit	nohit
ctg013320_HT	21623	25641	ctg013320_HT.13	+	nohit	nohit
ctg013320_HT	28316	29029	ctg013320_HT.14	+	nohit	nohit
ctg013320_HT	36331	38187	ctg013320_HT.17	+	nohit	nohit
ctg004980_HT	2136	3497	ctg004980_HT.1	-	Q7Z5P9|MUC19_HUMAN	Mucin-19 OS=Homo sapiens
ctg004980_HT	3685	4398	ctg004980_HT.2	-	Q8ILR9|YPF17_PLAF7	Protein PF14_0175 OS=Plasmodium falciparum (isolate 3D7)
ctg004980_HT	4464	5330	ctg004980_HT.3	-	Q8ILR9|YPF17_PLAF7	Protein PF14_0175 OS=Plasmodium falciparum (isolate 3D7)
ctg004980_HT	5487	6200	ctg004980_HT.4	-	Q8ILR9|YPF17_PLAF7	Protein PF14_0175 OS=Plasmodium falciparum (isolate 3D7)
ctg004980_HT	6266	8365	ctg004980_HT.5	-	Q8ILR9|YPF17_PLAF7	Protein PF14_0175 OS=Plasmodium falciparum (isolate 3D7)
ctg004980_HT	8402	8755	ctg004980_HT.6	-	Q8ILR9|YPF17_PLAF7	Protein PF14_0175 OS=Plasmodium falciparum (isolate 3D7)
ctg004980_HT	8821	13010	ctg004980_HT.7	-	Q9D9R9|F186A_MOUSE	Protein FAM186A OS=Mus musculus
ctg004980_HT	13407	14483	ctg004980_HT.8	-	Q8ILR9|YPF17_PLAF7	Protein PF14_0175 OS=Plasmodium falciparum (isolate 3D7)
ctg004980_HT	14580	15236	ctg004980_HT.9	-	Q7Z5P9|MUC19_HUMAN	Mucin-19 OS=Homo sapiens
ctg004980_HT	15541	16379	ctg004980_HT.10	-	nohit	nohit
ctg004980_HT	18671	26848	ctg004980_HT.11	+	Q9JID6|ACSL1_CAVPO	Long-chain-fatty-acid--CoA ligase 1 OS=Cavia porcellus
ctg004980_HT	35285	35716	ctg004980_HT.12	+	nohit	nohit
ctg004980_HT	37074	39169	ctg004980_HT.13	-	nohit	nohit
ctg004980_HT	45998	47553	ctg004980_HT.14	-	B7PXE3|SPAST_IXOSC	Spastin OS=Ixodes scapularis
ctg004980_HT	49300	51544	ctg004980_HT.15	-	nohit	nohit
ctg004980_HT	93112	94190	ctg004980_HT.17	-	Q09575|YRD6_CAEEL	Uncharacterized protein K02A2.6 OS=Caenorhabditis elegans
ctg004980_HT	126498	128435	ctg004980_HT.22	-	nohit	nohit
ctg004980_HT	128837	134207	ctg004980_HT.23	-	P34456|YMD2_CAEEL	Uncharacterized protein F54H12.2 OS=Caenorhabditis elegans
ctg004980_HT	135297	136529	ctg004980_HT.25	+	P28147|TBP1_ARATH	TATA-box-binding protein 1 OS=Arabidopsis thaliana
ctg004980_HT	142820	145226	ctg004980_HT.27	-	P34456|YMD2_CAEEL	Uncharacterized protein F54H12.2 OS=Caenorhabditis elegans
ctg004980_HT	145289	145975	ctg004980_HT.28	-	nohit	nohit
ctg004980_HT	147772	150372	ctg004980_HT.31	-	P34457|YMD3_CAEEL	Putative uncharacterized transposon-derived protein F54H12.3 OS=Caenorhabditis elegans
ctg004980_HT	152355	152930	ctg004980_HT.34	+	Q27850|TBP_TETTH	TATA-box-binding protein OS=Tetrahymena thermophila
ctg004980_HT	155700	156538	ctg004980_HT.38	+	Q27850|TBP_TETTH	TATA-box-binding protein OS=Tetrahymena thermophila
ctg004980_HT	167744	180010	ctg004980_HT.41	+	nohit	nohit
ctg004980_HT	182698	185934	ctg004980_HT.44	+	P34457|YMD3_CAEEL	Putative uncharacterized transposon-derived protein F54H12.3 OS=Caenorhabditis elegans
ctg004980_HT	188362	193140	ctg004980_HT.47	+	P34457|YMD3_CAEEL	Putative uncharacterized transposon-derived protein F54H12.3 OS=Caenorhabditis elegans
ctg004980_HT	238089	238859	ctg004980_HT.49	-	nohit	nohit
ctg004980_HT	251127	254867	ctg004980_HT.52	+	nohit	nohit
ctg004980_HT	272337	272891	ctg004980_HT.56	+	nohit	nohit
ctg004980_HT	328835	329559	ctg004980_HT.57	+	nohit	nohit
ctg004980_HT	377060	377444	ctg004980_HT.62	+	nohit	nohit
ctg004980_HT	382386	382856	ctg004980_HT.65	-	nohit	nohit
ctg004980_HT	390226	390696	ctg004980_HT.69	-	nohit	nohit
ctg004980_HT	398067	398537	ctg004980_HT.73	-	nohit	nohit
ctg004980_HT	401580	405799	ctg004980_HT.75	-	P34457|YMD3_CAEEL	Putative uncharacterized transposon-derived protein F54H12.3 OS=Caenorhabditis elegans
ctg004980_HT	452188	456975	ctg004980_HT.77	+	nohit	nohit
ctg004980_HT	581261	582643	ctg004980_HT.80	+	nohit	nohit
ctg004980_HT	582676	596228	ctg004980_HT.81	-	P07942|LAMB1_HUMAN	Laminin subunit beta-1 OS=Homo sapiens
ctg004980_HT	611370	612884	ctg004980_HT.82	+	O15499|GSC2_HUMAN	Homeobox protein goosecoid-2 OS=Homo sapiens
ctg004980_HT	614900	616318	ctg004980_HT.83	-	Q6FQE9|DDI1_CANGA	DNA damage-inducible protein 1 OS=Candida glabrata (strain ATCC 2001 / CBS 138 / JCM 3761 / NBRC 0622 / NRRL Y-65)
ctg013870_HT	1203	3323	ctg013870_HT.1	+	nohit	nohit
ctg013870_HT	7342	8524	ctg013870_HT.3	+	nohit	nohit
ctg013870_HT	8547	11647	ctg013870_HT.4	-	Q6YC49|S35A3_BOVIN	UDP-N-acetylglucosamine transporter OS=Bos taurus
ctg013870_HT	24936	25432	ctg013870_HT.7	-	nohit	nohit
ctg013870_HT	37835	38452	ctg013870_HT.9	+	nohit	nohit
ctg013870_HT	41188	44256	ctg013870_HT.11	+	nohit	nohit
ctg013870_HT	45794	49137	ctg013870_HT.12	-	A6H730|PPAP_BOVIN	Prostatic acid phosphatase OS=Bos taurus
ctg013870_HT	55913	56970	ctg013870_HT.16	+	nohit	nohit
ctg013870_HT	69979	71952	ctg013870_HT.22	-	Q9VCA8|ANKHM_DROME	Ankyrin repeat and KH domain-containing protein mask OS=Drosophila melanogaster
ctg013870_HT	81875	83789	ctg013870_HT.28	-	Q9VCA8|ANKHM_DROME	Ankyrin repeat and KH domain-containing protein mask OS=Drosophila melanogaster
ctg013870_HT	91442	93412	ctg013870_HT.33	-	Q9VCA8|ANKHM_DROME	Ankyrin repeat and KH domain-containing protein mask OS=Drosophila melanogaster
ctg013870_HT	101129	102820	ctg013870_HT.38	-	O75179|ANR17_HUMAN	Ankyrin repeat domain-containing protein 17 OS=Homo sapiens
ctg004320_HT	5098	18474	ctg004320_HT.2	+	Q22000|PDE4_CAEEL	Probable 3',5'-cyclic phosphodiesterase pde-4 OS=Caenorhabditis elegans
ctg004320_HT	79464	82639	ctg004320_HT.15	-	nohit	nohit
ctg000550_HT	19318	28614	ctg000550_HT.1	-	nohit	nohit
ctg000550_HT	60458	63858	ctg000550_HT.6	-	nohit	nohit
ctg000550_HT	85700	94747	ctg000550_HT.9	-	nohit	nohit
ctg013390_HT	68494	69933	ctg013390_HT.2	+	Q92355|SEN1_SCHPO	Helicase sen1 OS=Schizosaccharomyces pombe (strain 972 / ATCC 24843)
ctg013390_HT	70087	70389	ctg013390_HT.3	+	nohit	nohit
ctg013390_HT	94461	94823	ctg013390_HT.5	-	nohit	nohit
ctg013390_HT	158722	161749	ctg013390_HT.7	-	nohit	nohit
ctg003940_HT	2513	6142	ctg003940_HT.2	-	Q8BMD2|DZIP1_MOUSE	Zinc finger protein DZIP1 OS=Mus musculus
ctg003940_HT	21148	22135	ctg003940_HT.9	-	P91254|GST8_CAEEL	Probable glutathione S-transferase 8 OS=Caenorhabditis elegans
ctg003940_HT	28036	29122	ctg003940_HT.11	+	P46436|GST1_ASCSU	Glutathione S-transferase 1 OS=Ascaris suum
ctg003940_HT	42484	44635	ctg003940_HT.15	+	O01538|SRG33_CAEEL	Serpentine receptor class gamma-33 OS=Caenorhabditis elegans
ctg003940_HT	45577	47672	ctg003940_HT.16	+	nohit	nohit
ctg003940_HT	53202	54283	ctg003940_HT.17	+	P46436|GST1_ASCSU	Glutathione S-transferase 1 OS=Ascaris suum
ctg003940_HT	71774	73774	ctg003940_HT.20	+	nohit	nohit
ctg003940_HT	79432	80734	ctg003940_HT.21	+	P91254|GST8_CAEEL	Probable glutathione S-transferase 8 OS=Caenorhabditis elegans
ctg003940_HT	87761	92439	ctg003940_HT.22	+	P34457|YMD3_CAEEL	Putative uncharacterized transposon-derived protein F54H12.3 OS=Caenorhabditis elegans
ctg003940_HT	94431	95462	ctg003940_HT.25	+	nohit	nohit
ctg003940_HT	95570	96067	ctg003940_HT.26	+	nohit	nohit
ctg003940_HT	101698	102401	ctg003940_HT.28	-	nohit	nohit
ctg003940_HT	106082	107518	ctg003940_HT.30	-	nohit	nohit
ctg003940_HT	110203	110961	ctg003940_HT.31	+	nohit	nohit
ctg003940_HT	120266	125840	ctg003940_HT.32	+	Q93009|UBP7_HUMAN	Ubiquitin carboxyl-terminal hydrolase 7 OS=Homo sapiens
ctg003940_HT	129837	131519	ctg003940_HT.33	-	Q6U7I1|UBP7_CHICK	Ubiquitin carboxyl-terminal hydrolase 7 OS=Gallus gallus
ctg003940_HT	136937	141202	ctg003940_HT.34	+	Q9BX70|BTBD2_HUMAN	BTB/POZ domain-containing protein 2 OS=Homo sapiens
ctg003940_HT	151767	153997	ctg003940_HT.36	+	Q8K2J9|BTBD6_MOUSE	BTB/POZ domain-containing protein 6 OS=Mus musculus
ctg003940_HT	154810	155702	ctg003940_HT.37	-	Q9ULJ7|ANR50_HUMAN	Ankyrin repeat domain-containing protein 50 OS=Homo sapiens
ctg003940_HT	161774	162044	ctg003940_HT.39	+	nohit	nohit
ctg003940_HT	167974	170786	ctg003940_HT.43	+	Q9ULJ7|ANR50_HUMAN	Ankyrin repeat domain-containing protein 50 OS=Homo sapiens
ctg003940_HT	172175	173420	ctg003940_HT.44	-	Q18161|YBPT_CAEEL	UPF0046 protein C25E10.12 OS=Caenorhabditis elegans
ctg003940_HT	174565	175125	ctg003940_HT.45	+	nohit	nohit
ctg003940_HT	178029	179856	ctg003940_HT.46	+	nohit	nohit
ctg003940_HT	180559	189764	ctg003940_HT.47	+	Q9FI14|TAO1_ARATH	Disease resistance protein TAO1 OS=Arabidopsis thaliana
ctg003940_HT	201529	212319	ctg003940_HT.50	-	Q19746|INX3_CAEEL	Innexin-3 OS=Caenorhabditis elegans
ctg003940_HT	223584	232753	ctg003940_HT.51	-	Q7YWX7|WLS_CAEEL	Protein wntless homolog OS=Caenorhabditis elegans
ctg003940_HT	236636	250991	ctg003940_HT.52	+	Q19746|INX3_CAEEL	Innexin-3 OS=Caenorhabditis elegans
ctg003940_HT	256176	258139	ctg003940_HT.54	+	nohit	nohit
ctg003940_HT	266694	267520	ctg003940_HT.56	+	nohit	nohit
ctg003940_HT	270331	272358	ctg003940_HT.57	-	Q9BX70|BTBD2_HUMAN	BTB/POZ domain-containing protein 2 OS=Homo sapiens
ctg003940_HT	282400	283717	ctg003940_HT.60	+	Q96KE9|BTBD6_HUMAN	BTB/POZ domain-containing protein 6 OS=Homo sapiens
ctg003940_HT	291695	315164	ctg003940_HT.62	-	Q9BX70|BTBD2_HUMAN	BTB/POZ domain-containing protein 2 OS=Homo sapiens
ctg003940_HT	332989	334223	ctg003940_HT.68	-	Q8K2J9|BTBD6_MOUSE	BTB/POZ domain-containing protein 6 OS=Mus musculus
ctg003940_HT	341807	342410	ctg003940_HT.71	-	nohit	nohit
ctg003940_HT	357596	359611	ctg003940_HT.75	+	nohit	nohit
ctg003940_HT	374242	375394	ctg003940_HT.82	-	O17953|DLDH_CAEEL	Dihydrolipoyl dehydrogenase, mitochondrial OS=Caenorhabditis elegans
ctg003940_HT	392681	395317	ctg003940_HT.86	+	Q9BX70|BTBD2_HUMAN	BTB/POZ domain-containing protein 2 OS=Homo sapiens
ctg003940_HT	403205	406600	ctg003940_HT.88	+	Q9BX70|BTBD2_HUMAN	BTB/POZ domain-containing protein 2 OS=Homo sapiens
ctg003940_HT	416303	425252	ctg003940_HT.90	+	Q19746|INX3_CAEEL	Innexin-3 OS=Caenorhabditis elegans
ctg003940_HT	450042	451906	ctg003940_HT.95	+	nohit	nohit
ctg003940_HT	466773	468291	ctg003940_HT.97	-	nohit	nohit
ctg003940_HT	474741	475919	ctg003940_HT.98	-	Q9Z2I6|SV2C_RAT	Synaptic vesicle glycoprotein 2C OS=Rattus norvegicus
ctg003940_HT	476114	477014	ctg003940_HT.99	+	nohit	nohit
ctg003940_HT	486735	488883	ctg003940_HT.102	+	Q20595|CTBP1_CAEEL	C-terminal-binding protein 1 OS=Caenorhabditis elegans
ctg003940_HT	498213	498566	ctg003940_HT.103	+	nohit	nohit
ctg003940_HT	501812	504745	ctg003940_HT.104	+	nohit	nohit
ctg003940_HT	508948	513361	ctg003940_HT.107	-	P33538|DPOM_NEUIN	Probable DNA polymerase OS=Neurospora intermedia
ctg003940_HT	514511	516793	ctg003940_HT.109	-	Q94743|SORCN_SCHJA	Sorcin OS=Schistosoma japonicum
ctg003940_HT	551863	553028	ctg003940_HT.117	+	nohit	nohit
ctg006090_HT	15637	17071	ctg006090_HT.3	+	nohit	nohit
ctg006090_HT	17293	17896	ctg006090_HT.4	+	nohit	nohit
ctg006090_HT	33034	34367	ctg006090_HT.5	-	nohit	nohit
ctg006090_HT	36014	36605	ctg006090_HT.6	-	nohit	nohit
ctg006090_HT	45119	45463	ctg006090_HT.7	-	nohit	nohit
ctg006090_HT	45510	53047	ctg006090_HT.8	-	nohit	nohit
ctg006090_HT	54100	55728	ctg006090_HT.9	+	nohit	nohit
ctg006090_HT	59919	60390	ctg006090_HT.11	-	nohit	nohit
ctg006090_HT	60424	60747	ctg006090_HT.12	-	nohit	nohit
ctg006090_HT	62117	63806	ctg006090_HT.15	+	P34457|YMD3_CAEEL	Putative uncharacterized transposon-derived protein F54H12.3 OS=Caenorhabditis elegans
ctg006090_HT	69044	70192	ctg006090_HT.20	+	nohit	nohit
ctg006090_HT	70293	70826	ctg006090_HT.21	+	nohit	nohit
ctg006090_HT	71333	72029	ctg006090_HT.22	-	nohit	nohit
ctg006090_HT	77602	78404	ctg006090_HT.24	-	Q23696|RFA1_CRIFA	Replication factor A 51 kDa subunit OS=Crithidia fasciculata
ctg006090_HT	80916	82650	ctg006090_HT.25	-	nohit	nohit
ctg006560_HT	677	1042	ctg006560_HT.1	-	nohit	nohit
ctg006560_HT	1085	3974	ctg006560_HT.2	+	nohit	nohit
ctg006560_HT	4996	11252	ctg006560_HT.3	-	Q27874|PAT3_CAEEL	Integrin beta pat-3 OS=Caenorhabditis elegans
ctg006560_HT	12507	12781	ctg006560_HT.5	+	Q91VR8|BRK1_MOUSE	Protein BRICK1 OS=Mus musculus
ctg006560_HT	13130	15257	ctg006560_HT.6	-	Q93379|GSHR_CAEEL	Glutathione reductase, mitochondrial OS=Caenorhabditis elegans
ctg006560_HT	16580	21578	ctg006560_HT.7	-	B5DE93|CDK12_XENTR	Cyclin-dependent kinase 12 OS=Xenopus tropicalis
ctg006560_HT	22165	23330	ctg006560_HT.8	+	Q18421|GRPE_CAEEL	GrpE protein homolog, mitochondrial OS=Caenorhabditis elegans
ctg006560_HT	24106	24735	ctg006560_HT.9	-	Q8L9W3|ATL23_ARATH	E3 ubiquitin-protein ligase ATL23 OS=Arabidopsis thaliana
ctg006560_HT	26972	27471	ctg006560_HT.11	-	nohit	nohit
ctg006560_HT	27586	31111	ctg006560_HT.12	+	Q80ZK9|WDTC1_MOUSE	WD and tetratricopeptide repeats protein 1 OS=Mus musculus
ctg006560_HT	32331	36208	ctg006560_HT.13	-	Q9TZC4|ILKH_CAEEL	Integrin-linked protein kinase homolog pat-4 OS=Caenorhabditis elegans
ctg006560_HT	37178	40273	ctg006560_HT.14	-	Q9N3Q8|DAF25_CAEEL	Dauer abnormal formation protein 25 OS=Caenorhabditis elegans
ctg006560_HT	44446	49002	ctg006560_HT.16	+	Q61312|AP2C_MOUSE	Transcription factor AP-2 gamma OS=Mus musculus
ctg006560_HT	50512	51256	ctg006560_HT.17	+	nohit	nohit
ctg006560_HT	53641	55633	ctg006560_HT.18	-	Q9BX70|BTBD2_HUMAN	BTB/POZ domain-containing protein 2 OS=Homo sapiens
ctg006560_HT	56432	58510	ctg006560_HT.19	-	nohit	nohit
ctg006560_HT	59416	61828	ctg006560_HT.20	+	nohit	nohit
ctg006560_HT	93623	94291	ctg006560_HT.26	+	nohit	nohit
ctg006560_HT	94437	95354	ctg006560_HT.27	+	nohit	nohit
ctg001920_HT	32957	43870	ctg001920_HT.2	+	Q19555|SCC3_CAEEL	Cohesin subunit scc-3 OS=Caenorhabditis elegans
ctg001920_HT	44033	51936	ctg001920_HT.3	-	nohit	nohit
ctg001920_HT	80845	82290	ctg001920_HT.8	-	nohit	nohit
ctg001920_HT	83562	84087	ctg001920_HT.9	+	nohit	nohit
ctg001920_HT	94183	98018	ctg001920_HT.16	-	P34456|YMD2_CAEEL	Uncharacterized protein F54H12.2 OS=Caenorhabditis elegans
ctg001920_HT	187506	188144	ctg001920_HT.28	-	nohit	nohit
ctg001920_HT	188409	189158	ctg001920_HT.29	-	nohit	nohit
ctg001920_HT	196014	196337	ctg001920_HT.31	-	nohit	nohit
ctg001920_HT	291395	291773	ctg001920_HT.39	+	nohit	nohit
ctg001920_HT	347089	348167	ctg001920_HT.42	-	nohit	nohit
ctg001920_HT	356520	357746	ctg001920_HT.44	-	Q27850|TBP_TETTH	TATA-box-binding protein OS=Tetrahymena thermophila
ctg001920_HT	358843	364220	ctg001920_HT.47	+	P34456|YMD2_CAEEL	Uncharacterized protein F54H12.2 OS=Caenorhabditis elegans
ctg009690_HT	1247	2381	ctg009690_HT.2	-	Q92611|EDEM1_HUMAN	ER degradation-enhancing alpha-mannosidase-like protein 1 OS=Homo sapiens
ctg009690_HT	4622	8199	ctg009690_HT.3	+	Q5ZK33|LETM1_CHICK	Mitochondrial proton/calcium exchanger protein OS=Gallus gallus
ctg009690_HT	9059	9882	ctg009690_HT.4	-	nohit	nohit
ctg009690_HT	10620	12491	ctg009690_HT.5	-	nohit	nohit
ctg009690_HT	14225	18396	ctg009690_HT.6	+	Q5ZK33|LETM1_CHICK	Mitochondrial proton/calcium exchanger protein OS=Gallus gallus
ctg009690_HT	18859	19921	ctg009690_HT.7	-	nohit	nohit
ctg009690_HT	21620	27503	ctg009690_HT.8	+	Q86NP2|NELFA_DROME	Negative elongation factor A OS=Drosophila melanogaster
ctg009690_HT	27732	30151	ctg009690_HT.9	+	Q09522|DIM1_CAEEL	Probable dimethyladenosine transferase OS=Caenorhabditis elegans
ctg009690_HT	30198	30809	ctg009690_HT.10	-	nohit	nohit
ctg009690_HT	40528	41243	ctg009690_HT.13	+	Q09522|DIM1_CAEEL	Probable dimethyladenosine transferase OS=Caenorhabditis elegans
ctg009690_HT	41318	44117	ctg009690_HT.14	-	Q09651|CC130_CAEEL	Coiled-coil domain-containing protein 130 homolog OS=Caenorhabditis elegans
ctg009690_HT	44612	46551	ctg009690_HT.15	-	Q09363|SQV8_CAEEL	Galactosylgalactosylxylosylprotein 3-beta-glucuronosyltransferase sqv-8 OS=Caenorhabditis elegans
ctg009690_HT	47113	51734	ctg009690_HT.16	-	P78831|GHT5_SCHPO	High-affinity glucose transporter ght5 OS=Schizosaccharomyces pombe (strain 972 / ATCC 24843)
ctg009690_HT	53320	58746	ctg009690_HT.17	-	Q7TQK5|CCD93_MOUSE	Coiled-coil domain-containing protein 93 OS=Mus musculus
ctg009690_HT	62122	62577	ctg009690_HT.18	-	nohit	nohit
ctg009690_HT	70839	72473	ctg009690_HT.19	-	B6ID01|TM216_RAT	Transmembrane protein 216 OS=Rattus norvegicus
ctg009690_HT	73097	85907	ctg009690_HT.20	-	D3YXG0|HMCN1_MOUSE	Hemicentin-1 OS=Mus musculus
ctg009690_HT	89722	90927	ctg009690_HT.21	+	nohit	nohit
ctg009690_HT	91714	93511	ctg009690_HT.22	-	A4XMZ3|PANC_CALS8	Pantothenate synthetase OS=Caldicellulosiruptor saccharolyticus (strain ATCC 43494 / DSM 8903 / Tp8T 6331)
ctg009690_HT	94679	96699	ctg009690_HT.23	-	A4XMZ3|PANC_CALS8	Pantothenate synthetase OS=Caldicellulosiruptor saccharolyticus (strain ATCC 43494 / DSM 8903 / Tp8T 6331)
ctg009690_HT	98633	100501	ctg009690_HT.24	+	nohit	nohit
ctg009690_HT	101047	102229	ctg009690_HT.25	+	nohit	nohit
ctg009690_HT	106376	109866	ctg009690_HT.27	-	P29981|CP4C1_BLADI	Cytochrome P450 4C1 OS=Blaberus discoidalis
ctg009690_HT	112869	117502	ctg009690_HT.28	-	Q5RCN6|CP4V2_PONAB	Cytochrome P450 4V2 OS=Pongo abelii
ctg009690_HT	121330	123331	ctg009690_HT.29	-	nohit	nohit
ctg009690_HT	125004	126242	ctg009690_HT.30	+	nohit	nohit
ctg009690_HT	128480	129460	ctg009690_HT.31	+	Q9VYY4|C4G15_DROME	Cytochrome P450 4g15 OS=Drosophila melanogaster
ctg009690_HT	135989	142471	ctg009690_HT.32	-	Q11073|YT45_CAEEL	Uncharacterized protein B0416.5 OS=Caenorhabditis elegans
ctg003740_HT	5692	13782	ctg003740_HT.1	-	Q21313|EPI1_CAEEL	Laminin-like protein epi-1 OS=Caenorhabditis elegans
ctg003740_HT	15163	18686	ctg003740_HT.2	+	Q03755|CUT1_CAEEL	Cuticlin-1 OS=Caenorhabditis elegans
ctg003740_HT	18790	26788	ctg003740_HT.3	-	Q21313|EPI1_CAEEL	Laminin-like protein epi-1 OS=Caenorhabditis elegans
ctg003740_HT	86661	88475	ctg003740_HT.13	-	A2RSQ0|DEN5B_MOUSE	DENN domain-containing protein 5B OS=Mus musculus
ctg003740_HT	94079	110688	ctg003740_HT.15	-	G3V7Q0|DEN5A_RAT	DENN domain-containing protein 5A OS=Rattus norvegicus
ctg003740_HT	112671	114585	ctg003740_HT.16	-	nohit	nohit
ctg003740_HT	120880	124302	ctg003740_HT.18	+	Q09449|YQ12_CAEEL	Uncharacterized ATP-dependent helicase C05C10.2 OS=Caenorhabditis elegans
ctg003740_HT	143640	144481	ctg003740_HT.22	+	nohit	nohit
ctg003740_HT	146524	148729	ctg003740_HT.23	-	nohit	nohit
ctg003740_HT	162601	163742	ctg003740_HT.25	+	nohit	nohit
ctg003740_HT	171010	178291	ctg003740_HT.26	-	Q03567|SL172_CAEEL	Uncharacterized transporter slc-17.2 OS=Caenorhabditis elegans
ctg003740_HT	184367	184645	ctg003740_HT.27	+	nohit	nohit
ctg013440_HT	3625	6824	ctg013440_HT.2	-	nohit	nohit
ctg013440_HT	7788	8266	ctg013440_HT.3	+	nohit	nohit
ctg013440_HT	8733	10559	ctg013440_HT.4	+	Q19264|DEOC_CAEEL	Putative deoxyribose-phosphate aldolase OS=Caenorhabditis elegans
ctg013440_HT	10778	12536	ctg013440_HT.5	+	Q22019|PSF1_CAEEL	Probable DNA replication complex GINS protein PSF1 OS=Caenorhabditis elegans
ctg013440_HT	12808	14213	ctg013440_HT.6	+	nohit	nohit
ctg013440_HT	14661	18553	ctg013440_HT.7	+	Q9TYM6|SHQ1_CAEEL	Protein SHQ1 homolog OS=Caenorhabditis elegans
ctg013440_HT	18892	21021	ctg013440_HT.8	-	Q23628|LON3_CAEEL	Cuticle collagen lon-3 OS=Caenorhabditis elegans
ctg013440_HT	22651	27598	ctg013440_HT.9	-	Q23628|LON3_CAEEL	Cuticle collagen lon-3 OS=Caenorhabditis elegans
ctg013440_HT	28108	29778	ctg013440_HT.10	+	O14807|RASM_HUMAN	Ras-related protein M-Ras OS=Homo sapiens
ctg013440_HT	30860	33054	ctg013440_HT.11	-	O44126|LEG1_HAECO	32 kDa beta-galactoside-binding lectin OS=Haemonchus contortus
ctg013440_HT	33575	36868	ctg013440_HT.12	-	Q6NY89|LSG1_DANRE	Large subunit GTPase 1 homolog OS=Danio rerio
ctg013440_HT	37476	37817	ctg013440_HT.13	-	nohit	nohit
ctg013440_HT	41314	42099	ctg013440_HT.14	-	nohit	nohit
ctg013440_HT	45859	46644	ctg013440_HT.15	-	nohit	nohit
ctg013440_HT	47528	47869	ctg013440_HT.16	-	nohit	nohit
ctg013440_HT	48362	48703	ctg013440_HT.17	-	nohit	nohit
ctg013440_HT	65668	68169	ctg013440_HT.21	+	Q1LXK4|M10B1_DANRE	Putative helicase mov-10-B.1 OS=Danio rerio
ctg013440_HT	70332	70673	ctg013440_HT.23	-	nohit	nohit
ctg013440_HT	72520	78118	ctg013440_HT.24	-	Q9QUR6|PPCE_MOUSE	Prolyl endopeptidase OS=Mus musculus
ctg013440_HT	83576	86539	ctg013440_HT.25	+	nohit	nohit
ctg013440_HT	87175	89316	ctg013440_HT.26	-	nohit	nohit
ctg013440_HT	90369	94532	ctg013440_HT.27	+	G5EFZ3|ASH2_CAEEL	Set1/Ash2 histone methyltransferase complex subunit ash-2 OS=Caenorhabditis elegans
ctg013440_HT	96094	97901	ctg013440_HT.28	-	P49149|RL3_TOXCA	60S ribosomal protein L3 OS=Toxocara canis
ctg013440_HT	98774	100724	ctg013440_HT.29	-	nohit	nohit
ctg013440_HT	101594	103116	ctg013440_HT.30	-	nohit	nohit
ctg013440_HT	103847	105050	ctg013440_HT.31	+	nohit	nohit
ctg013440_HT	106502	109239	ctg013440_HT.32	-	B0VXV2|SL3_SISCA	Snaclec 3 OS=Sistrurus catenatus edwardsii
ctg013440_HT	113471	115701	ctg013440_HT.34	+	nohit	nohit
ctg013440_HT	115968	119056	ctg013440_HT.35	-	Q09YL1|MET_ATEGE	Hepatocyte growth factor receptor OS=Ateles geoffroyi
ctg013440_HT	120989	125683	ctg013440_HT.36	+	Q11174|CHIT_CAEEL	Probable endochitinase OS=Caenorhabditis elegans
ctg013440_HT	126363	128743	ctg013440_HT.37	-	Q09951|YSR3_CAEEL	Uncharacterized protein F59B10.3 OS=Caenorhabditis elegans
ctg013440_HT	131120	134263	ctg013440_HT.38	+	Q92536|YLAT2_HUMAN	Y+L amino acid transporter 2 OS=Homo sapiens
ctg013440_HT	136802	142142	ctg013440_HT.40	+	nohit	nohit
ctg013440_HT	142609	143965	ctg013440_HT.41	-	nohit	nohit
ctg005720_HT	2326	5635	ctg005720_HT.1	-	nohit	nohit
ctg005720_HT	7946	8638	ctg005720_HT.3	-	nohit	nohit
ctg005720_HT	11522	18184	ctg005720_HT.4	-	nohit	nohit
ctg005720_HT	66084	97690	ctg005720_HT.10	+	F3Y5P4|GRDN_CAEEL	Girdin homolog OS=Caenorhabditis elegans
ctg005720_HT	113928	114745	ctg005720_HT.13	+	O17611|NH100_CAEEL	Nuclear hormone receptor family member nhr-100 OS=Caenorhabditis elegans
ctg011950_HT	3586	7357	ctg011950_HT.3	-	A6MHQ4|NKAIN_DROME	Sodium/potassium-transporting ATPase subunit beta-1-interacting protein OS=Drosophila melanogaster
ctg011950_HT	12942	20000	ctg011950_HT.5	-	Q95ZQ4|AAPK2_CAEEL	5'-AMP-activated protein kinase catalytic subunit alpha-2 OS=Caenorhabditis elegans
ctg011950_HT	20633	22670	ctg011950_HT.6	-	Q5SL79|ACP_THET8	Acyl carrier protein OS=Thermus thermophilus (strain HB8 / ATCC 27634 / DSM 579)
ctg011950_HT	25857	27237	ctg011950_HT.8	-	P49181|RL36_CAEEL	60S ribosomal protein L36 OS=Caenorhabditis elegans
ctg011950_HT	27920	30447	ctg011950_HT.9	-	nohit	nohit
ctg011950_HT	135940	141423	ctg011950_HT.43	+	P50544|ACADV_MOUSE	Very long-chain specific acyl-CoA dehydrogenase, mitochondrial OS=Mus musculus
ctg011950_HT	143592	154654	ctg011950_HT.44	-	P17926|NFIC_CHICK	Nuclear factor 1 C-type OS=Gallus gallus
ctg011950_HT	188442	192085	ctg011950_HT.54	-	nohit	nohit
ctg011950_HT	192127	196049	ctg011950_HT.55	-	nohit	nohit
ctg011950_HT	200164	202316	ctg011950_HT.57	+	P62071|RRAS2_MOUSE	Ras-related protein R-Ras2 OS=Mus musculus
ctg011950_HT	202856	203576	ctg011950_HT.58	-	Q8NIG3|H4_CANGA	Histone H4 OS=Candida glabrata (strain ATCC 2001 / CBS 138 / JCM 3761 / NBRC 0622 / NRRL Y-65)
ctg011950_HT	257011	263810	ctg011950_HT.75	+	A1X158|FP1V1_PERVI	Foot protein 1 variant 1 OS=Perna viridis
ctg011950_HT	319413	321061	ctg011950_HT.97	+	nohit	nohit
ctg011950_HT	322120	325258	ctg011950_HT.98	+	Q6CX53|GLGB_KLULA	1,4-alpha-glucan-branching enzyme OS=Kluyveromyces lactis (strain ATCC 8585 / CBS 2359 / DSM 70799 / NBRC 1267 / NRRL Y-1140 / WM37)
ctg011950_HT	330451	331139	ctg011950_HT.102	+	nohit	nohit
ctg011950_HT	350178	353810	ctg011950_HT.112	-	Q80WQ9|ZBED4_MOUSE	Zinc finger BED domain-containing protein 4 OS=Mus musculus
ctg011950_HT	362605	364497	ctg011950_HT.115	+	Q04446|GLGB_HUMAN	1,4-alpha-glucan-branching enzyme OS=Homo sapiens
ctg011950_HT	364612	368543	ctg011950_HT.116	+	P0CN82|GLGB_CRYNJ	1,4-alpha-glucan-branching enzyme OS=Cryptococcus neoformans var. neoformans serotype D (strain JEC21 / ATCC MYA-565)
ctg011950_HT	369682	373069	ctg011950_HT.117	+	Q09499|IRE1_CAEEL	Serine/threonine-protein kinase/endoribonuclease ire-1 OS=Caenorhabditis elegans
ctg011950_HT	373601	382760	ctg011950_HT.119	-	Q09274|UN105_CAEEL	Degenerin-like protein unc-105 OS=Caenorhabditis elegans
ctg011950_HT	384174	395167	ctg011950_HT.120	+	Q09499|IRE1_CAEEL	Serine/threonine-protein kinase/endoribonuclease ire-1 OS=Caenorhabditis elegans
ctg011950_HT	410866	413070	ctg011950_HT.126	+	Q9VT65|CANB_DROME	Calpain-B OS=Drosophila melanogaster
ctg011950_HT	465063	469454	ctg011950_HT.140	+	Q02356|AMPD2_RAT	AMP deaminase 2 OS=Rattus norvegicus
ctg000330_HT	41714	42091	ctg000330_HT.1	-	nohit	nohit
ctg000330_HT	44996	47278	ctg000330_HT.2	+	Q9U256|PA2L_CAEEL	Phospholipase A2-like protein Y52B11A.8 OS=Caenorhabditis elegans
ctg000330_HT	48101	50565	ctg000330_HT.3	-	Q9U256|PA2L_CAEEL	Phospholipase A2-like protein Y52B11A.8 OS=Caenorhabditis elegans
ctg000330_HT	62697	63459	ctg000330_HT.6	-	nohit	nohit
ctg000330_HT	69258	71841	ctg000330_HT.7	+	P34492|YMQ1_CAEEL	Putative NipSnap protein K02D10.1 OS=Caenorhabditis elegans
ctg000330_HT	74325	77417	ctg000330_HT.8	-	Q9H4I3|TRABD_HUMAN	TraB domain-containing protein OS=Homo sapiens
ctg000330_HT	80839	85843	ctg000330_HT.10	+	Q21005|ACC1_CAEEL	Acetylcholine-gated chloride channel subunit acc-1 OS=Caenorhabditis elegans
ctg012930_HT	453	3919	ctg012930_HT.1	-	nohit	nohit
ctg012930_HT	8106	9081	ctg012930_HT.2	+	nohit	nohit
ctg012930_HT	9092	15366	ctg012930_HT.3	+	nohit	nohit
ctg012930_HT	17081	24354	ctg012930_HT.4	+	G4SLH0|TTN1_CAEEL	Titin homolog OS=Caenorhabditis elegans
ctg012930_HT	25608	28535	ctg012930_HT.5	-	Q04721|NOTC2_HUMAN	Neurogenic locus notch homolog protein 2 OS=Homo sapiens
ctg012930_HT	30661	35105	ctg012930_HT.6	-	nohit	nohit
ctg012930_HT	36248	37674	ctg012930_HT.7	+	nohit	nohit
ctg012930_HT	39470	39748	ctg012930_HT.8	+	nohit	nohit
ctg012930_HT	39871	42604	ctg012930_HT.9	+	P31939|PUR9_HUMAN	Bifunctional purine biosynthesis protein PURH OS=Homo sapiens
ctg012930_HT	42675	43761	ctg012930_HT.10	-	O76358|ILYS2_CAEEL	Invertebrate-type lysozyme 2 OS=Caenorhabditis elegans
ctg012930_HT	44239	45267	ctg012930_HT.11	+	P31335|PUR9_CHICK	Bifunctional purine biosynthesis protein PURH OS=Gallus gallus
ctg012930_HT	45506	47085	ctg012930_HT.12	-	nohit	nohit
ctg012930_HT	47743	49379	ctg012930_HT.13	-	Q54NZ7|ALRB_DICDI	Aldose reductase B OS=Dictyostelium discoideum
ctg012930_HT	49811	51557	ctg012930_HT.14	+	Q9ZSY2|DNJ15_ARATH	Chaperone protein dnaJ 15 OS=Arabidopsis thaliana
ctg012930_HT	51780	56390	ctg012930_HT.15	-	Q0V8S0|HGS_BOVIN	Hepatocyte growth factor-regulated tyrosine kinase substrate OS=Bos taurus
ctg012930_HT	56718	57427	ctg012930_HT.16	+	O44480|RL18A_CAEEL	60S ribosomal protein L18a OS=Caenorhabditis elegans
ctg012930_HT	57631	58073	ctg012930_HT.17	+	P92504|CYC1_ASCSU	Cytochrome c type-1 OS=Ascaris suum
ctg012930_HT	59963	62484	ctg012930_HT.18	+	nohit	nohit
ctg012930_HT	62662	64386	ctg012930_HT.19	-	Q96ER9|CCD51_HUMAN	Coiled-coil domain-containing protein 51 OS=Homo sapiens
ctg012930_HT	74562	78877	ctg012930_HT.20	+	Q09249|YQ53_CAEEL	Uncharacterized protein C16C10.3 OS=Caenorhabditis elegans
ctg012930_HT	96364	97190	ctg012930_HT.21	-	Q60K16|TRM44_CAEBR	Probable tRNA (uracil-O(2)-)-methyltransferase OS=Caenorhabditis briggsae
ctg012930_HT	97597	100045	ctg012930_HT.22	-	Q6FKD6|TRM44_CANGA	tRNA (uracil-O(2)-)-methyltransferase OS=Candida glabrata (strain ATCC 2001 / CBS 138 / JCM 3761 / NBRC 0622 / NRRL Y-65)
ctg012930_HT	100657	106095	ctg012930_HT.24	+	nohit	nohit
ctg012930_HT	107014	108112	ctg012930_HT.25	-	P70711|U2D2B_RAT	Ubiquitin-conjugating enzyme E2 D2B OS=Rattus norvegicus
ctg012930_HT	111998	113328	ctg012930_HT.27	+	Q9D995|CNTD1_MOUSE	Cyclin N-terminal domain-containing protein 1 OS=Mus musculus
ctg012930_HT	114493	122451	ctg012930_HT.28	+	P24733|MYS_ARGIR	Myosin heavy chain, striated muscle OS=Argopecten irradians
ctg012930_HT	122838	124714	ctg012930_HT.29	-	Q8IDX6|RBP2A_PLAF7	Reticulocyte-binding protein 2 homolog a OS=Plasmodium falciparum (isolate 3D7)
ctg012930_HT	125079	127441	ctg012930_HT.30	-	Q21006|NHR34_CAEEL	Nuclear hormone receptor family member nhr-34 OS=Caenorhabditis elegans
ctg012930_HT	128046	130554	ctg012930_HT.31	-	nohit	nohit
ctg012930_HT	130892	133442	ctg012930_HT.32	-	Q9VCA2|ORCT_DROME	Organic cation transporter protein OS=Drosophila melanogaster
ctg012930_HT	134137	136279	ctg012930_HT.33	-	Q960X4|TIP60_DROME	Histone acetyltransferase Tip60 OS=Drosophila melanogaster
ctg012930_HT	136493	142602	ctg012930_HT.34	-	P34305|RHA2_CAEEL	Putative ATP-dependent RNA helicase rha-2 OS=Caenorhabditis elegans
ctg012930_HT	144787	146798	ctg012930_HT.35	+	Q17688|ER442_CAEEL	Endoplasmic reticulum resident protein 44.2 OS=Caenorhabditis elegans
ctg012930_HT	147102	149374	ctg012930_HT.36	+	Q9DA08|SGF29_MOUSE	SAGA-associated factor 29 OS=Mus musculus
ctg012930_HT	149896	152008	ctg012930_HT.37	-	Q9U6M0|ECSIT_DROME	Evolutionarily conserved signaling intermediate in Toll pathway, mitochondrial OS=Drosophila melanogaster
ctg012930_HT	152252	153028	ctg012930_HT.38	+	Q6GP53|NAA50_XENLA	N-alpha-acetyltransferase 50 OS=Xenopus laevis
ctg012930_HT	153306	155622	ctg012930_HT.39	-	P42768|WASP_HUMAN	Wiskott-Aldrich syndrome protein OS=Homo sapiens
ctg012930_HT	158645	169288	ctg012930_HT.40	+	O76360|EGL4_CAEEL	cGMP-dependent protein kinase egl-4 OS=Caenorhabditis elegans
ctg012930_HT	169844	174129	ctg012930_HT.41	-	Q9V3C0|DDX41_DROME	ATP-dependent RNA helicase abstrakt OS=Drosophila melanogaster
ctg012930_HT	174408	177882	ctg012930_HT.42	+	Q4TT88|PSA_CAEEL	Puromycin-sensitive aminopeptidase OS=Caenorhabditis elegans
ctg012930_HT	181084	183234	ctg012930_HT.43	+	P34631|UBXN4_CAEEL	UBX domain-containing protein 4 OS=Caenorhabditis elegans
ctg002930_HT	8575	8958	ctg002930_HT.2	-	nohit	nohit
ctg002930_HT	11987	28066	ctg002930_HT.3	-	O61967|LAP1_CAEEL	Protein lap1 OS=Caenorhabditis elegans
ctg002930_HT	41067	48134	ctg002930_HT.6	-	Q93243|NAS37_CAEEL	Zinc metalloproteinase nas-37 OS=Caenorhabditis elegans
ctg002930_HT	50340	56597	ctg002930_HT.7	+	O61967|LAP1_CAEEL	Protein lap1 OS=Caenorhabditis elegans
ctg002930_HT	56615	57304	ctg002930_HT.8	+	nohit	nohit
ctg002930_HT	70002	72699	ctg002930_HT.14	+	P34457|YMD3_CAEEL	Putative uncharacterized transposon-derived protein F54H12.3 OS=Caenorhabditis elegans
ctg002930_HT	76101	77322	ctg002930_HT.18	+	P34456|YMD2_CAEEL	Uncharacterized protein F54H12.2 OS=Caenorhabditis elegans
ctg002930_HT	83525	84100	ctg002930_HT.20	-	nohit	nohit
ctg002930_HT	98986	99348	ctg002930_HT.22	+	nohit	nohit
ctg002930_HT	100292	103903	ctg002930_HT.23	+	nohit	nohit
ctg002930_HT	105266	110097	ctg002930_HT.24	+	nohit	nohit
ctg002930_HT	112857	113243	ctg002930_HT.25	-	nohit	nohit
ctg002930_HT	134774	137332	ctg002930_HT.26	-	Q5RD16|SFXN3_PONAB	Sideroflexin-3 OS=Pongo abelii
ctg002930_HT	146758	147459	ctg002930_HT.28	+	nohit	nohit
ctg002930_HT	153144	154107	ctg002930_HT.29	+	Q8ILR9|YPF17_PLAF7	Protein PF14_0175 OS=Plasmodium falciparum (isolate 3D7)
ctg002930_HT	155141	156104	ctg002930_HT.30	-	Q8ILR9|YPF17_PLAF7	Protein PF14_0175 OS=Plasmodium falciparum (isolate 3D7)
ctg002930_HT	177705	180472	ctg002930_HT.33	-	Q6NRQ7|SSU72_XENLA	RNA polymerase II subunit A C-terminal domain phosphatase SSU72 OS=Xenopus laevis
ctg013970_HT	19125	19547	ctg013970_HT.3	+	nohit	nohit
ctg013970_HT	107915	108469	ctg013970_HT.8	-	nohit	nohit
ctg010770_HT	2693	5438	ctg010770_HT.2	-	Q09609|YRN9_CAEEL	Uncharacterized protein R07B1.9 OS=Caenorhabditis elegans
ctg010770_HT	15371	17023	ctg010770_HT.5	+	O17819|SRG16_CAEEL	Serpentine receptor class gamma-16 OS=Caenorhabditis elegans
ctg010770_HT	27544	28198	ctg010770_HT.7	-	nohit	nohit
ctg010770_HT	39411	40264	ctg010770_HT.8	+	nohit	nohit
ctg010770_HT	41975	45769	ctg010770_HT.9	-	A9JRD8|BTB6A_DANRE	BTB/POZ domain-containing protein 6-A OS=Danio rerio
ctg010770_HT	52848	54045	ctg010770_HT.10	+	nohit	nohit
ctg010770_HT	54848	56773	ctg010770_HT.11	-	nohit	nohit
ctg001010_HT	4323	6278	ctg001010_HT.6	+	nohit	nohit
ctg001010_HT	16979	18046	ctg001010_HT.15	+	nohit	nohit
ctg001010_HT	19398	20716	ctg001010_HT.16	-	nohit	nohit
ctg001010_HT	31110	33965	ctg001010_HT.19	-	nohit	nohit
ctg001010_HT	95009	96163	ctg001010_HT.29	+	nohit	nohit
ctg001010_HT	96841	98348	ctg001010_HT.30	+	Q9U297|KDM4_CAEEL	Lysine-specific demethylase 4 OS=Caenorhabditis elegans
ctg001010_HT	149987	150902	ctg001010_HT.45	-	nohit	nohit
ctg010910_HT	3233	4160	ctg010910_HT.2	+	nohit	nohit
ctg010910_HT	4175	4887	ctg010910_HT.3	+	nohit	nohit
ctg010910_HT	5167	8250	ctg010910_HT.4	+	nohit	nohit
ctg010910_HT	8589	9708	ctg010910_HT.5	-	nohit	nohit
ctg010910_HT	13030	15497	ctg010910_HT.6	-	nohit	nohit
ctg010910_HT	23883	27942	ctg010910_HT.8	-	P30279|CCND2_HUMAN	G1/S-specific cyclin-D2 OS=Homo sapiens
ctg010910_HT	42891	46933	ctg010910_HT.10	-	Q5TZE1|BTB6B_DANRE	BTB/POZ domain-containing protein 6-B OS=Danio rerio
ctg010910_HT	49958	53514	ctg010910_HT.11	+	nohit	nohit
ctg010910_HT	56458	70722	ctg010910_HT.13	-	A4IGL7|PXDN_XENTR	Peroxidasin OS=Xenopus tropicalis
ctg010910_HT	78054	81647	ctg010910_HT.16	+	nohit	nohit
ctg010910_HT	82367	85421	ctg010910_HT.17	-	nohit	nohit
ctg010910_HT	86357	91418	ctg010910_HT.18	-	Q8R3N6|THOC1_MOUSE	THO complex subunit 1 OS=Mus musculus
ctg010910_HT	96960	97934	ctg010910_HT.20	+	nohit	nohit
ctg010910_HT	99140	101496	ctg010910_HT.21	-	nohit	nohit
ctg010910_HT	101600	105103	ctg010910_HT.22	-	nohit	nohit
ctg010910_HT	105621	108158	ctg010910_HT.23	+	Q1RMV9|CNEP1_BOVIN	CTD nuclear envelope phosphatase 1 OS=Bos taurus
ctg010910_HT	109431	111594	ctg010910_HT.24	+	nohit	nohit
ctg010910_HT	112890	115001	ctg010910_HT.25	-	nohit	nohit
ctg010910_HT	121843	124095	ctg010910_HT.27	-	nohit	nohit
ctg010910_HT	124419	128823	ctg010910_HT.28	+	nohit	nohit
ctg010910_HT	132763	133041	ctg010910_HT.29	+	nohit	nohit
ctg010910_HT	139391	141041	ctg010910_HT.31	+	P14371|V239_FOWPN	Putative C-type lectin protein FPV239 OS=Fowlpox virus (strain NVSL)
ctg010910_HT	142204	144325	ctg010910_HT.32	+	nohit	nohit
ctg010910_HT	147085	155617	ctg010910_HT.33	+	H2L002|GCY7_CAEEL	Receptor-type guanylate cyclase gcy-7 OS=Caenorhabditis elegans
ctg010910_HT	156754	158952	ctg010910_HT.34	-	M3XQV7|BTBD3_MUSPF	BTB/POZ domain-containing protein 3 OS=Mustela putorius furo
ctg010910_HT	164275	170678	ctg010910_HT.35	+	O95985|TOP3B_HUMAN	DNA topoisomerase 3-beta-1 OS=Homo sapiens
ctg010910_HT	172627	173224	ctg010910_HT.36	-	nohit	nohit
ctg010910_HT	173870	177976	ctg010910_HT.37	+	Q6VN19|RBP10_MOUSE	Ran-binding protein 10 OS=Mus musculus
ctg010910_HT	186641	188192	ctg010910_HT.41	+	Q9U297|KDM4_CAEEL	Lysine-specific demethylase 4 OS=Caenorhabditis elegans
ctg010910_HT	197863	201174	ctg010910_HT.45	-	Q9BX70|BTBD2_HUMAN	BTB/POZ domain-containing protein 2 OS=Homo sapiens
ctg010910_HT	202903	204865	ctg010910_HT.46	-	Q9VCA8|ANKHM_DROME	Ankyrin repeat and KH domain-containing protein mask OS=Drosophila melanogaster
ctg010910_HT	206817	217239	ctg010910_HT.47	+	Q20849|KNTC1_CAEEL	Kinetochore-associated protein rod-1 OS=Caenorhabditis elegans
ctg010910_HT	219346	220055	ctg010910_HT.48	-	nohit	nohit
ctg010910_HT	222622	224860	ctg010910_HT.49	-	Q9ULJ7|ANR50_HUMAN	Ankyrin repeat domain-containing protein 50 OS=Homo sapiens
ctg010910_HT	226947	227632	ctg010910_HT.50	-	nohit	nohit
ctg010910_HT	228280	231174	ctg010910_HT.51	-	nohit	nohit
ctg010910_HT	231464	232056	ctg010910_HT.52	-	nohit	nohit
ctg010910_HT	232566	233162	ctg010910_HT.53	+	nohit	nohit
ctg010910_HT	242643	251221	ctg010910_HT.55	+	Q94637|VIT6_OSCTI	Vitellogenin-6 OS=Oscheius tipulae
ctg010910_HT	251880	254735	ctg010910_HT.56	+	Q4R3G2|SPB6_MACFA	Serpin B6 OS=Macaca fascicularis
ctg010910_HT	255303	260234	ctg010910_HT.57	-	O45145|ACASE_CAEEL	Alkaline ceramidase OS=Caenorhabditis elegans
ctg001700_HT	79172	79921	ctg001700_HT.8	-	nohit	nohit
ctg012370_HT	17830	19793	ctg012370_HT.1	+	nohit	nohit
ctg012370_HT	30533	34205	ctg012370_HT.3	+	nohit	nohit
ctg012370_HT	37413	38560	ctg012370_HT.5	+	nohit	nohit
ctg012370_HT	39149	39634	ctg012370_HT.6	-	nohit	nohit
ctg012370_HT	40485	41595	ctg012370_HT.7	+	nohit	nohit
ctg012370_HT	44049	45320	ctg012370_HT.8	+	P46436|GST1_ASCSU	Glutathione S-transferase 1 OS=Ascaris suum
ctg012370_HT	45969	48778	ctg012370_HT.9	-	nohit	nohit
ctg012370_HT	51442	52557	ctg012370_HT.10	+	P91254|GST8_CAEEL	Probable glutathione S-transferase 8 OS=Caenorhabditis elegans
ctg012370_HT	55085	56348	ctg012370_HT.11	+	P91254|GST8_CAEEL	Probable glutathione S-transferase 8 OS=Caenorhabditis elegans
ctg012370_HT	76329	99240	ctg012370_HT.13	+	Q8WQC0|RGS7_CAEEL	Regulator of G-protein signaling rgs-7 OS=Caenorhabditis elegans
ctg004350_HT	15924	16215	ctg004350_HT.1	+	nohit	nohit
ctg004350_HT	18734	21710	ctg004350_HT.3	+	Q5TZE1|BTB6B_DANRE	BTB/POZ domain-containing protein 6-B OS=Danio rerio
ctg004350_HT	24280	31493	ctg004350_HT.4	+	Q9BX70|BTBD2_HUMAN	BTB/POZ domain-containing protein 2 OS=Homo sapiens
ctg004350_HT	35228	37733	ctg004350_HT.5	+	nohit	nohit
ctg004350_HT	39614	40243	ctg004350_HT.7	-	nohit	nohit
ctg004350_HT	45467	46015	ctg004350_HT.11	+	nohit	nohit
ctg004350_HT	49035	49599	ctg004350_HT.13	-	nohit	nohit
ctg004350_HT	51910	54259	ctg004350_HT.15	-	nohit	nohit
ctg004350_HT	67906	72003	ctg004350_HT.16	-	Q9BX70|BTBD2_HUMAN	BTB/POZ domain-containing protein 2 OS=Homo sapiens
ctg004350_HT	81630	86550	ctg004350_HT.20	-	Q8ILR9|YPF17_PLAF7	Protein PF14_0175 OS=Plasmodium falciparum (isolate 3D7)
ctg004350_HT	86586	91234	ctg004350_HT.21	-	Q54I89|RENT1_DICDI	Regulator of nonsense transcripts 1 OS=Dictyostelium discoideum
ctg004350_HT	108093	111653	ctg004350_HT.25	-	Q93009|UBP7_HUMAN	Ubiquitin carboxyl-terminal hydrolase 7 OS=Homo sapiens
ctg003250_HT	9280	21966	ctg003250_HT.2	+	P27393|CO4A2_ASCSU	Collagen alpha-2(IV) chain OS=Ascaris suum
ctg003250_HT	24220	26811	ctg003250_HT.4	-	nohit	nohit
ctg003250_HT	29571	29933	ctg003250_HT.5	+	nohit	nohit
ctg003250_HT	33294	34310	ctg003250_HT.7	-	B1AI94|FTSH_UREP2	ATP-dependent zinc metalloprotease FtsH OS=Ureaplasma parvum serovar 3 (strain ATCC 27815 / 27 / NCTC 11736)
ctg003250_HT	39650	45777	ctg003250_HT.8	+	nohit	nohit
ctg003250_HT	74447	87403	ctg003250_HT.13	+	A1Z7T0|PKN_DROME	Serine/threonine-protein kinase N OS=Drosophila melanogaster
ctg003250_HT	92575	103259	ctg003250_HT.16	-	O14088|YER5_SCHPO	Uncharacterized oxidoreductase C2F3.05c OS=Schizosaccharomyces pombe (strain 972 / ATCC 24843)
ctg003250_HT	104812	106860	ctg003250_HT.17	-	P09648|CATL1_CHICK	Cathepsin L1 (Fragments) OS=Gallus gallus
ctg003250_HT	127615	130229	ctg003250_HT.20	-	nohit	nohit
ctg003250_HT	130518	132301	ctg003250_HT.21	-	nohit	nohit
ctg003250_HT	132590	134786	ctg003250_HT.22	-	nohit	nohit
ctg003250_HT	135077	138101	ctg003250_HT.23	-	nohit	nohit
ctg003250_HT	138392	139026	ctg003250_HT.24	-	nohit	nohit
ctg003250_HT	139317	141927	ctg003250_HT.25	-	nohit	nohit
ctg003250_HT	142218	142852	ctg003250_HT.26	-	nohit	nohit
ctg003250_HT	150821	151180	ctg003250_HT.29	-	nohit	nohit
ctg003250_HT	153875	158229	ctg003250_HT.31	+	Q8ILR9|YPF17_PLAF7	Protein PF14_0175 OS=Plasmodium falciparum (isolate 3D7)
ctg003250_HT	253929	254626	ctg003250_HT.44	-	nohit	nohit
ctg003250_HT	258807	261964	ctg003250_HT.48	-	nohit	nohit
ctg003250_HT	328261	329946	ctg003250_HT.62	-	nohit	nohit
ctg003250_HT	331476	336555	ctg003250_HT.63	-	A8XI14|SWET1_CAEBR	Sugar transporter SWEET1 OS=Caenorhabditis briggsae
ctg003250_HT	371726	374858	ctg003250_HT.67	-	P04069|CBPB_ASTAS	Carboxypeptidase B OS=Astacus astacus
ctg003250_HT	393447	396897	ctg003250_HT.69	-	nohit	nohit
ctg003250_HT	406924	407594	ctg003250_HT.70	+	nohit	nohit
ctg003250_HT	407697	408271	ctg003250_HT.71	+	nohit	nohit
ctg003250_HT	413902	415281	ctg003250_HT.72	+	Q20249|SRE8_CAEEL	Serpentine receptor class epsilon-8 OS=Caenorhabditis elegans
ctg003250_HT	416530	417211	ctg003250_HT.73	+	nohit	nohit
ctg003250_HT	418595	421666	ctg003250_HT.74	+	Q10462|CAH5_CAEEL	Putative carbonic anhydrase 5 OS=Caenorhabditis elegans
ctg003250_HT	426062	426624	ctg003250_HT.75	+	nohit	nohit
ctg003250_HT	427360	427904	ctg003250_HT.76	+	nohit	nohit
ctg003250_HT	444445	445448	ctg003250_HT.90	+	nohit	nohit
ctg003250_HT	445874	447759	ctg003250_HT.91	-	nohit	nohit
ctg003250_HT	449106	450148	ctg003250_HT.92	-	Q9X6Z2|PLYA_PAEBA	Pectate lyase A OS=Paenibacillus barcinonensis
ctg003250_HT	454532	457934	ctg003250_HT.94	-	nohit	nohit
ctg003250_HT	464777	465280	ctg003250_HT.96	-	Q9X6Z2|PLYA_PAEBA	Pectate lyase A OS=Paenibacillus barcinonensis
ctg003250_HT	468016	468927	ctg003250_HT.97	-	Q5BA88|PLYD_EMENI	Probable pectate lyase D OS=Emericella nidulans (strain FGSC A4 / ATCC 38163 / CBS 112.46 / NRRL 194 / M139)
ctg003250_HT	471916	472585	ctg003250_HT.98	+	nohit	nohit
ctg003250_HT	472964	473579	ctg003250_HT.99	-	nohit	nohit
ctg003250_HT	478483	479525	ctg003250_HT.102	-	Q5BA88|PLYD_EMENI	Probable pectate lyase D OS=Emericella nidulans (strain FGSC A4 / ATCC 38163 / CBS 112.46 / NRRL 194 / M139)
ctg003250_HT	484076	486568	ctg003250_HT.104	-	Q54UL8|MPS1_DICDI	Probable serine/threonine-protein kinase mps1 OS=Dictyostelium discoideum
ctg003250_HT	496070	497448	ctg003250_HT.105	+	nohit	nohit
ctg003250_HT	530277	539723	ctg003250_HT.114	-	P41999|NHR10_CAEEL	Nuclear hormone receptor family member nhr-10 OS=Caenorhabditis elegans
ctg003250_HT	546949	547867	ctg003250_HT.115	+	nohit	nohit
ctg003250_HT	548716	550609	ctg003250_HT.116	-	P43508|CPR4_CAEEL	Cathepsin B-like cysteine proteinase 4 OS=Caenorhabditis elegans
ctg000820_HT	44345	44857	ctg000820_HT.1	+	nohit	nohit
ctg000820_HT	46317	49789	ctg000820_HT.2	-	nohit	nohit
ctg000820_HT	49954	51285	ctg000820_HT.3	-	P49391|RT14_CAEEL	Probable 40S ribosomal protein S14, mitochondrial OS=Caenorhabditis elegans
ctg000820_HT	51902	61296	ctg000820_HT.4	-	Q9XSC3|WDR44_BOVIN	WD repeat-containing protein 44 OS=Bos taurus
ctg000820_HT	62058	62609	ctg000820_HT.5	-	Q93353|IDH3B_CAEEL	Probable isocitrate dehydrogenase [NAD] subunit beta, mitochondrial OS=Caenorhabditis elegans
ctg000820_HT	62690	63016	ctg000820_HT.6	-	Q93353|IDH3B_CAEEL	Probable isocitrate dehydrogenase [NAD] subunit beta, mitochondrial OS=Caenorhabditis elegans
ctg000820_HT	63042	63647	ctg000820_HT.7	-	Q93353|IDH3B_CAEEL	Probable isocitrate dehydrogenase [NAD] subunit beta, mitochondrial OS=Caenorhabditis elegans
ctg000820_HT	64020	67077	ctg000820_HT.8	+	Q96IZ2|ADTRP_HUMAN	Androgen-dependent TFPI-regulating protein OS=Homo sapiens
ctg000820_HT	67320	69246	ctg000820_HT.9	+	Q8C138|ADTRP_MOUSE	Androgen-dependent TFPI-regulating protein OS=Mus musculus
ctg000820_HT	70992	74308	ctg000820_HT.10	+	Q9XIH6|PLT2_ARATH	Putative polyol transporter 2 OS=Arabidopsis thaliana
ctg000820_HT	75024	78161	ctg000820_HT.11	+	nohit	nohit
ctg000820_HT	78264	80715	ctg000820_HT.12	+	nohit	nohit
ctg000820_HT	80961	83780	ctg000820_HT.13	-	P43510|CPR6_CAEEL	Cathepsin B-like cysteine proteinase 6 OS=Caenorhabditis elegans
ctg000820_HT	85471	85988	ctg000820_HT.14	-	Q5ZMM5|ZN706_CHICK	Zinc finger protein 706 OS=Gallus gallus
ctg000820_HT	86177	87274	ctg000820_HT.15	-	Q9DB15|RM12_MOUSE	39S ribosomal protein L12, mitochondrial OS=Mus musculus
ctg000820_HT	87441	88379	ctg000820_HT.16	-	P62300|RS13_WUCBA	40S ribosomal protein S13 OS=Wuchereria bancrofti
ctg000820_HT	88801	89846	ctg000820_HT.17	+	Q9V4N3|CYB5_DROME	Cytochrome b5 OS=Drosophila melanogaster
ctg000820_HT	90263	90813	ctg000820_HT.18	-	Q503Y7|PIN4_DANRE	Peptidyl-prolyl cis-trans isomerase NIMA-interacting 4 OS=Danio rerio
ctg000820_HT	91039	92726	ctg000820_HT.19	-	Q8K339|KIN17_MOUSE	DNA/RNA-binding protein KIN17 OS=Mus musculus
ctg000820_HT	92940	94771	ctg000820_HT.20	-	Q23525|YWIE_CAEEL	Uncharacterized protein ZK546.14 OS=Caenorhabditis elegans
ctg000820_HT	95077	98018	ctg000820_HT.21	-	Q8NAN2|MIGA1_HUMAN	Mitoguardin 1 OS=Homo sapiens
ctg000820_HT	98882	101142	ctg000820_HT.22	+	Q3ZBD7|G6PI_BOVIN	Glucose-6-phosphate isomerase OS=Bos taurus
ctg000820_HT	102325	107396	ctg000820_HT.23	-	P34308|CAN_CAEEL	Calpain clp-1 OS=Caenorhabditis elegans
ctg000820_HT	109151	109453	ctg000820_HT.24	+	nohit	nohit
ctg000820_HT	113795	117688	ctg000820_HT.25	-	nohit	nohit
ctg000820_HT	119140	128187	ctg000820_HT.26	-	Q21770|WAGO1_CAEEL	Argonaute protein wago-1 OS=Caenorhabditis elegans
ctg000820_HT	134918	140416	ctg000820_HT.28	-	nohit	nohit
ctg000820_HT	141305	141751	ctg000820_HT.29	+	nohit	nohit
ctg000820_HT	143115	145550	ctg000820_HT.30	+	Q18163|DDRA_CAEEL	Discoidin domain-containing receptor A OS=Caenorhabditis elegans
ctg000820_HT	146912	151367	ctg000820_HT.31	-	A8XND8|MBL_CAEBR	Muscleblind-like protein OS=Caenorhabditis briggsae
ctg000820_HT	151977	155003	ctg000820_HT.32	-	nohit	nohit
ctg000820_HT	155545	156515	ctg000820_HT.33	+	nohit	nohit
ctg000820_HT	157263	161534	ctg000820_HT.34	-	nohit	nohit
ctg000820_HT	168970	169739	ctg000820_HT.36	-	nohit	nohit
ctg000820_HT	173538	175623	ctg000820_HT.38	+	Q18163|DDRA_CAEEL	Discoidin domain-containing receptor A OS=Caenorhabditis elegans
ctg000820_HT	176939	180968	ctg000820_HT.39	-	Q94250|MBL_CAEEL	Muscleblind-like protein OS=Caenorhabditis elegans
ctg000820_HT	180998	183435	ctg000820_HT.40	-	nohit	nohit
ctg000820_HT	188775	193814	ctg000820_HT.41	-	nohit	nohit
ctg008200_HT	2440	5596	ctg008200_HT.1	+	Q9VR07|INE_DROME	Sodium- and chloride-dependent GABA transporter ine OS=Drosophila melanogaster
ctg008200_HT	9311	11016	ctg008200_HT.2	+	nohit	nohit
ctg008200_HT	11541	14992	ctg008200_HT.3	+	Q91280|UGT3_PLEPL	UDP-glucuronosyltransferase (Fragment) OS=Pleuronectes platessa
ctg008200_HT	17237	19900	ctg008200_HT.4	-	Q3SZA0|CSN4_BOVIN	COP9 signalosome complex subunit 4 OS=Bos taurus
ctg008200_HT	20708	22071	ctg008200_HT.5	-	P17706|PTN2_HUMAN	Tyrosine-protein phosphatase non-receptor type 2 OS=Homo sapiens
ctg008200_HT	23649	25699	ctg008200_HT.7	+	Q5CZ51|YKT2_CAEEL	Uncharacterized protein C07A9.12 OS=Caenorhabditis elegans
ctg008200_HT	26429	28712	ctg008200_HT.8	-	P12345|AATM_RABIT	Aspartate aminotransferase, mitochondrial OS=Oryctolagus cuniculus
ctg008200_HT	29027	34418	ctg008200_HT.9	+	nohit	nohit
ctg008200_HT	34546	35332	ctg008200_HT.10	-	Q9U6V6|JDP_MANSE	J domain-containing protein OS=Manduca sexta
ctg008200_HT	35907	47997	ctg008200_HT.11	-	Q6UVK1|CSPG4_HUMAN	Chondroitin sulfate proteoglycan 4 OS=Homo sapiens
ctg008200_HT	49249	51589	ctg008200_HT.12	+	nohit	nohit
ctg001320_HT	36689	61187	ctg001320_HT.2	+	P13395|SPTCA_DROME	Spectrin alpha chain OS=Drosophila melanogaster
ctg001320_HT	62083	65585	ctg001320_HT.3	+	Q09509|FOLC_CAEEL	Putative folylpolyglutamate synthase OS=Caenorhabditis elegans
ctg000450_HT	1784	3870	ctg000450_HT.1	-	nohit	nohit
ctg000450_HT	4992	10917	ctg000450_HT.2	-	P32567|PAH1_YEAST	Phosphatidic acid phosphohydrolase 1 OS=Saccharomyces cerevisiae (strain ATCC 204508 / S288c)
ctg000450_HT	10973	14433	ctg000450_HT.3	+	Q9BQK8|LPIN3_HUMAN	Phosphatidate phosphatase LPIN3 OS=Homo sapiens
ctg000450_HT	17234	17929	ctg000450_HT.5	+	nohit	nohit
ctg000450_HT	22031	27679	ctg000450_HT.6	+	A8C750|THADA_CANLF	Thyroid adenoma-associated protein homolog OS=Canis lupus familiaris
ctg000450_HT	27960	30713	ctg000450_HT.7	-	Q8BS95|GPHR_MOUSE	Golgi pH regulator OS=Mus musculus
ctg000450_HT	31946	39699	ctg000450_HT.8	+	P34641|CED11_CAEEL	Protein ced-11 OS=Caenorhabditis elegans
ctg000450_HT	40000	40761	ctg000450_HT.9	-	O62179|GCY20_CAEEL	Receptor-type guanylate cyclase gcy-20 OS=Caenorhabditis elegans
ctg000450_HT	42202	43926	ctg000450_HT.10	-	nohit	nohit
ctg000450_HT	44064	47067	ctg000450_HT.11	+	O60488|ACSL4_HUMAN	Long-chain-fatty-acid--CoA ligase 4 OS=Homo sapiens
ctg000450_HT	47134	50069	ctg000450_HT.12	-	P34358|CED7_CAEEL	ABC transporter ced-7 OS=Caenorhabditis elegans
ctg000450_HT	50832	52508	ctg000450_HT.13	+	nohit	nohit
ctg000450_HT	52516	53714	ctg000450_HT.14	+	nohit	nohit
ctg000450_HT	58061	58864	ctg000450_HT.16	+	nohit	nohit
ctg000450_HT	59551	60221	ctg000450_HT.17	+	O17389|TYB_CAEEL	Thymosin beta OS=Caenorhabditis elegans
ctg000450_HT	60759	72120	ctg000450_HT.18	-	O75808|CAN15_HUMAN	Calpain-15 OS=Homo sapiens
ctg000450_HT	72212	77365	ctg000450_HT.19	+	Q9BUJ2|HNRL1_HUMAN	Heterogeneous nuclear ribonucleoprotein U-like protein 1 OS=Homo sapiens
ctg000450_HT	77917	86396	ctg000450_HT.20	-	A7E2V4|ZSWM8_HUMAN	Zinc finger SWIM domain-containing protein 8 OS=Homo sapiens
ctg000450_HT	88890	89621	ctg000450_HT.23	+	nohit	nohit
ctg000450_HT	108556	110310	ctg000450_HT.37	-	nohit	nohit
ctg000450_HT	115365	117028	ctg000450_HT.40	+	Q9VCY3|CSN6_DROME	COP9 signalosome complex subunit 6 OS=Drosophila melanogaster
ctg000450_HT	117240	120566	ctg000450_HT.41	+	Q99797|MIPEP_HUMAN	Mitochondrial intermediate peptidase OS=Homo sapiens
ctg000450_HT	120766	121491	ctg000450_HT.42	+	nohit	nohit
ctg000450_HT	125077	125917	ctg000450_HT.44	+	nohit	nohit
ctg000450_HT	126101	127173	ctg000450_HT.45	+	nohit	nohit
ctg000450_HT	127538	129516	ctg000450_HT.46	-	P34804|COL40_CAEEL	Cuticle collagen 40 OS=Caenorhabditis elegans
ctg000450_HT	131109	133087	ctg000450_HT.49	+	P34804|COL40_CAEEL	Cuticle collagen 40 OS=Caenorhabditis elegans
ctg000450_HT	133453	134526	ctg000450_HT.50	-	nohit	nohit
ctg000450_HT	134710	135548	ctg000450_HT.51	-	nohit	nohit
ctg000450_HT	139133	139863	ctg000450_HT.53	-	nohit	nohit
ctg000450_HT	140061	144487	ctg000450_HT.54	-	Q5RF14|MIPEP_PONAB	Mitochondrial intermediate peptidase OS=Pongo abelii
ctg002400_HT	7346	16626	ctg002400_HT.1	+	nohit	nohit
ctg002400_HT	20840	23161	ctg002400_HT.2	+	nohit	nohit
ctg002400_HT	23986	31014	ctg002400_HT.3	+	O75132|ZBED4_HUMAN	Zinc finger BED domain-containing protein 4 OS=Homo sapiens
ctg002400_HT	32920	39897	ctg002400_HT.4	+	nohit	nohit
ctg002400_HT	45688	54095	ctg002400_HT.5	+	P29774|ETS3_DROME	DNA-binding protein D-ETS-3 OS=Drosophila melanogaster
ctg002400_HT	55626	64943	ctg002400_HT.6	-	Q8SSK6|ALDR_ENCCU	Aldose reductase OS=Encephalitozoon cuniculi (strain GB-M1)
ctg002400_HT	66857	68273	ctg002400_HT.7	-	P25805|CYSP_PLAFA	Trophozoite cysteine proteinase OS=Plasmodium falciparum
ctg002400_HT	69604	75893	ctg002400_HT.8	-	Q09464|YQ58_CAEEL	Uncharacterized protein C16C10.8 OS=Caenorhabditis elegans
ctg002400_HT	76573	77530	ctg002400_HT.9	+	Q2F637|1433Z_BOMMO	14-3-3 protein zeta OS=Bombyx mori
ctg002400_HT	78292	80774	ctg002400_HT.10	-	O01812|FABP6_CAEEL	Fatty acid-binding protein homolog 6 OS=Caenorhabditis elegans
ctg002400_HT	81846	82516	ctg002400_HT.11	+	nohit	nohit
ctg002400_HT	83975	88627	ctg002400_HT.12	+	nohit	nohit
ctg002400_HT	96651	101343	ctg002400_HT.13	+	nohit	nohit
ctg002400_HT	102112	105574	ctg002400_HT.14	+	Q22004|AMERL_CAEEL	Uncharacterized protein R166.3 OS=Caenorhabditis elegans
ctg002400_HT	112340	116804	ctg002400_HT.17	+	Q6P1Q0|LTMD1_HUMAN	LETM1 domain-containing protein 1 OS=Homo sapiens
ctg002400_HT	118858	119730	ctg002400_HT.18	+	Q5TCY1|TTBK1_HUMAN	Tau-tubulin kinase 1 OS=Homo sapiens
ctg002400_HT	120834	125203	ctg002400_HT.19	-	Q10654|CCNB3_CAEEL	G2/mitotic-specific cyclin-B3 OS=Caenorhabditis elegans
ctg002400_HT	128579	132693	ctg002400_HT.21	-	Q19978|BST14_CAEEL	Bestrophin homolog 14 OS=Caenorhabditis elegans
ctg002400_HT	135731	137044	ctg002400_HT.22	-	Q40375|PRP2_MEDTR	Repetitive proline-rich cell wall protein 2 OS=Medicago truncatula
ctg002400_HT	137906	140720	ctg002400_HT.23	-	Q21432|NAS11_CAEEL	Zinc metalloproteinase nas-11 OS=Caenorhabditis elegans
ctg002400_HT	141192	143149	ctg002400_HT.24	-	P91137|NAS9_CAEEL	Zinc metalloproteinase nas-9 OS=Caenorhabditis elegans
ctg002400_HT	144398	149706	ctg002400_HT.25	-	Q6AYN4|PHIPL_RAT	Phytanoyl-CoA hydroxylase-interacting protein-like OS=Rattus norvegicus
ctg002400_HT	152103	153341	ctg002400_HT.26	-	nohit	nohit
ctg002400_HT	153673	156302	ctg002400_HT.27	+	Q5FVJ6|BSCL2_RAT	Seipin OS=Rattus norvegicus
ctg002400_HT	157287	161782	ctg002400_HT.28	+	Q9P055|JKAMP_HUMAN	JNK1/MAPK8-associated membrane protein OS=Homo sapiens
ctg002400_HT	163417	163680	ctg002400_HT.29	+	nohit	nohit
ctg002400_HT	163878	166074	ctg002400_HT.30	+	Q96FM1|PGAP3_HUMAN	Post-GPI attachment to proteins factor 3 OS=Homo sapiens
ctg000940_HT	3958	6094	ctg000940_HT.2	+	Q5U458|DJC11_MOUSE	DnaJ homolog subfamily C member 11 OS=Mus musculus
ctg000940_HT	6347	8280	ctg000940_HT.3	-	Q32NT4|LRC58_XENLA	Leucine-rich repeat-containing protein 58 OS=Xenopus laevis
ctg000940_HT	9500	12971	ctg000940_HT.4	-	Q19262|EXOC3_CAEEL	Exocyst complex component 3 OS=Caenorhabditis elegans
ctg000940_HT	13972	16492	ctg000940_HT.6	+	Q5FWK3|RHG01_MOUSE	Rho GTPase-activating protein 1 OS=Mus musculus
ctg000940_HT	16797	22989	ctg000940_HT.7	+	P50747|BPL1_HUMAN	Biotin--protein ligase OS=Homo sapiens
ctg000940_HT	50695	51800	ctg000940_HT.10	+	Q95RI5|FAXC_DROME	Failed axon connections OS=Drosophila melanogaster
ctg000940_HT	53027	53638	ctg000940_HT.12	+	nohit	nohit
ctg000940_HT	53835	54671	ctg000940_HT.13	-	nohit	nohit
ctg000940_HT	54679	56250	ctg000940_HT.14	-	nohit	nohit
ctg000940_HT	57580	58974	ctg000940_HT.15	+	Q5BKM3|CHMP3_XENTR	Charged multivesicular body protein 3 OS=Xenopus tropicalis
ctg000940_HT	59261	61037	ctg000940_HT.16	+	nohit	nohit
ctg000940_HT	61537	62647	ctg000940_HT.17	+	Q5BK46|RNH1_RAT	Ribonuclease H1 OS=Rattus norvegicus
ctg000940_HT	64176	65582	ctg000940_HT.18	+	Q9JKB3|YBOX3_MOUSE	Y-box-binding protein 3 OS=Mus musculus
ctg000940_HT	65855	67559	ctg000940_HT.19	-	O17071|PRS10_CAEEL	Probable 26S proteasome regulatory subunit 10B OS=Caenorhabditis elegans
ctg000940_HT	72776	74737	ctg000940_HT.21	+	nohit	nohit
ctg000940_HT	75062	76569	ctg000940_HT.22	-	Q9NQ34|TMM9B_HUMAN	Transmembrane protein 9B OS=Homo sapiens
ctg000940_HT	76839	80553	ctg000940_HT.23	-	Q9DC40|TELO2_MOUSE	Telomere length regulation protein TEL2 homolog OS=Mus musculus
ctg000940_HT	80849	81399	ctg000940_HT.24	+	Q5VUE5|CA053_HUMAN	Uncharacterized protein C1orf53 OS=Homo sapiens
ctg000940_HT	81669	84415	ctg000940_HT.25	-	Q8CFK2|TF3B_MOUSE	Transcription factor IIIB 90 kDa subunit OS=Mus musculus
ctg000940_HT	85340	90407	ctg000940_HT.26	+	P50123|AMPE_RAT	Glutamyl aminopeptidase OS=Rattus norvegicus
ctg000940_HT	90427	91447	ctg000940_HT.27	-	Q28298|RRBP1_CANLF	Ribosome-binding protein 1 OS=Canis lupus familiaris
ctg000480_HT	8965	13884	ctg000480_HT.4	-	nohit	nohit
ctg000480_HT	19168	24088	ctg000480_HT.6	-	nohit	nohit
ctg000480_HT	91403	95827	ctg000480_HT.10	+	O60331|PI51C_HUMAN	Phosphatidylinositol 4-phosphate 5-kinase type-1 gamma OS=Homo sapiens
ctg000480_HT	96219	97467	ctg000480_HT.11	-	O42101|NR5A2_CHICK	Nuclear receptor subfamily 5 group A member 2 OS=Gallus gallus
ctg000480_HT	100727	102736	ctg000480_HT.12	+	nohit	nohit
ctg000480_HT	106179	106754	ctg000480_HT.13	+	nohit	nohit
ctg000480_HT	110379	110933	ctg000480_HT.15	+	nohit	nohit
ctg000480_HT	113724	114368	ctg000480_HT.16	+	nohit	nohit
ctg000480_HT	117672	117932	ctg000480_HT.18	-	nohit	nohit
ctg000480_HT	120193	121513	ctg000480_HT.19	+	nohit	nohit
ctg000480_HT	122604	124685	ctg000480_HT.20	+	nohit	nohit
ctg000480_HT	126020	128416	ctg000480_HT.21	-	Q60854|SPB6_MOUSE	Serpin B6 OS=Mus musculus
ctg000480_HT	131023	131777	ctg000480_HT.22	+	nohit	nohit
ctg000480_HT	143331	143909	ctg000480_HT.24	-	nohit	nohit
ctg000480_HT	143946	144329	ctg000480_HT.25	-	nohit	nohit
ctg000480_HT	144486	144869	ctg000480_HT.26	-	nohit	nohit
ctg000480_HT	145126	147609	ctg000480_HT.27	-	A1X158|FP1V1_PERVI	Foot protein 1 variant 1 OS=Perna viridis
ctg000480_HT	157229	158713	ctg000480_HT.29	-	nohit	nohit
ctg000480_HT	161125	164636	ctg000480_HT.30	-	nohit	nohit
ctg000480_HT	167231	167585	ctg000480_HT.31	+	nohit	nohit
ctg000480_HT	181229	183252	ctg000480_HT.33	-	nohit	nohit
ctg000480_HT	192216	193498	ctg000480_HT.34	+	Q80TC5|POGK_MOUSE	Pogo transposable element with KRAB domain OS=Mus musculus
ctg000480_HT	199887	202169	ctg000480_HT.35	-	Q9JHI5|IVD_MOUSE	Isovaleryl-CoA dehydrogenase, mitochondrial OS=Mus musculus
ctg000480_HT	207309	207778	ctg000480_HT.36	-	nohit	nohit
ctg000480_HT	217761	218924	ctg000480_HT.39	+	nohit	nohit
ctg000140_HT	25269	26520	ctg000140_HT.1	-	Q20516|YV31_CAEEL	UPF0057 membrane protein F47B7.1 OS=Caenorhabditis elegans
ctg000140_HT	60492	63065	ctg000140_HT.4	-	nohit	nohit
ctg000140_HT	64374	71845	ctg000140_HT.5	+	Q09437|CD111_CAEEL	Cyclin-dependent kinase 11.1 OS=Caenorhabditis elegans
ctg000140_HT	74906	77653	ctg000140_HT.6	+	nohit	nohit
ctg013820_HT	2579	3316	ctg013820_HT.1	+	Q8ILR9|YPF17_PLAF7	Protein PF14_0175 OS=Plasmodium falciparum (isolate 3D7)
ctg013820_HT	4472	5188	ctg013820_HT.3	+	nohit	nohit
ctg013820_HT	6107	8172	ctg013820_HT.4	+	Q5CZ51|YKT2_CAEEL	Uncharacterized protein C07A9.12 OS=Caenorhabditis elegans
ctg013820_HT	8908	11191	ctg013820_HT.5	-	P12345|AATM_RABIT	Aspartate aminotransferase, mitochondrial OS=Oryctolagus cuniculus
ctg013820_HT	14880	16094	ctg013820_HT.8	-	Q8ILR9|YPF17_PLAF7	Protein PF14_0175 OS=Plasmodium falciparum (isolate 3D7)
ctg013820_HT	16160	16606	ctg013820_HT.9	-	Q8ILR9|YPF17_PLAF7	Protein PF14_0175 OS=Plasmodium falciparum (isolate 3D7)
ctg013820_HT	18369	19583	ctg013820_HT.11	-	Q8ILR9|YPF17_PLAF7	Protein PF14_0175 OS=Plasmodium falciparum (isolate 3D7)
ctg013820_HT	19649	20305	ctg013820_HT.12	-	Q8ILR9|YPF17_PLAF7	Protein PF14_0175 OS=Plasmodium falciparum (isolate 3D7)
ctg013820_HT	20493	21209	ctg013820_HT.13	-	Q7Z5P9|MUC19_HUMAN	Mucin-19 OS=Homo sapiens
ctg013820_HT	22120	27507	ctg013820_HT.14	+	nohit	nohit
ctg013820_HT	27638	28407	ctg013820_HT.15	-	Q9U6V6|JDP_MANSE	J domain-containing protein OS=Manduca sexta
ctg013820_HT	28973	45320	ctg013820_HT.16	-	Q6UVK1|CSPG4_HUMAN	Chondroitin sulfate proteoglycan 4 OS=Homo sapiens
ctg013820_HT	52574	57753	ctg013820_HT.19	+	nohit	nohit
ctg013820_HT	58287	59997	ctg013820_HT.20	-	Q9D2U9|H2B3A_MOUSE	Histone H2B type 3-A OS=Mus musculus
ctg013820_HT	60049	61400	ctg013820_HT.21	+	P80601|RIDA_CAPHI	2-iminobutanoate/2-iminopropanoate deaminase OS=Capra hircus
ctg013820_HT	62401	62688	ctg013820_HT.22	+	P52760|RIDA_MOUSE	2-iminobutanoate/2-iminopropanoate deaminase OS=Mus musculus
ctg013820_HT	63848	64599	ctg013820_HT.23	+	nohit	nohit
ctg013820_HT	65486	67769	ctg013820_HT.24	+	Q9CZK6|ANKS3_MOUSE	Ankyrin repeat and SAM domain-containing protein 3 OS=Mus musculus
ctg013820_HT	71229	71741	ctg013820_HT.25	-	P80601|RIDA_CAPHI	2-iminobutanoate/2-iminopropanoate deaminase OS=Capra hircus
ctg013820_HT	72346	72863	ctg013820_HT.26	+	P80601|RIDA_CAPHI	2-iminobutanoate/2-iminopropanoate deaminase OS=Capra hircus
ctg013820_HT	73782	74294	ctg013820_HT.27	-	P80601|RIDA_CAPHI	2-iminobutanoate/2-iminopropanoate deaminase OS=Capra hircus
ctg013820_HT	74900	75414	ctg013820_HT.28	+	P80601|RIDA_CAPHI	2-iminobutanoate/2-iminopropanoate deaminase OS=Capra hircus
ctg013820_HT	76333	76845	ctg013820_HT.29	-	P80601|RIDA_CAPHI	2-iminobutanoate/2-iminopropanoate deaminase OS=Capra hircus
ctg013820_HT	77450	77967	ctg013820_HT.30	+	P80601|RIDA_CAPHI	2-iminobutanoate/2-iminopropanoate deaminase OS=Capra hircus
ctg013820_HT	78886	79398	ctg013820_HT.31	-	P80601|RIDA_CAPHI	2-iminobutanoate/2-iminopropanoate deaminase OS=Capra hircus
ctg013820_HT	80003	80520	ctg013820_HT.32	+	P80601|RIDA_CAPHI	2-iminobutanoate/2-iminopropanoate deaminase OS=Capra hircus
ctg013820_HT	81439	81951	ctg013820_HT.33	-	P80601|RIDA_CAPHI	2-iminobutanoate/2-iminopropanoate deaminase OS=Capra hircus
ctg013820_HT	82556	83073	ctg013820_HT.34	+	P80601|RIDA_CAPHI	2-iminobutanoate/2-iminopropanoate deaminase OS=Capra hircus
ctg013820_HT	83992	84504	ctg013820_HT.35	-	P80601|RIDA_CAPHI	2-iminobutanoate/2-iminopropanoate deaminase OS=Capra hircus
ctg013820_HT	85109	85626	ctg013820_HT.36	+	P80601|RIDA_CAPHI	2-iminobutanoate/2-iminopropanoate deaminase OS=Capra hircus
ctg013820_HT	87413	90088	ctg013820_HT.37	+	Q9NVX2|NLE1_HUMAN	Notchless protein homolog 1 OS=Homo sapiens
ctg013820_HT	90347	93001	ctg013820_HT.38	+	Q9NXB0|MKS1_HUMAN	Meckel syndrome type 1 protein OS=Homo sapiens
ctg013820_HT	93467	100162	ctg013820_HT.39	-	Q93560|BLMP1_CAEEL	B lymphocyte-induced maturation protein 1 homolog OS=Caenorhabditis elegans
ctg013820_HT	100298	101038	ctg013820_HT.40	+	nohit	nohit
ctg013820_HT	103335	112737	ctg013820_HT.42	-	P23678|UN104_CAEEL	Kinesin-like protein unc-104 OS=Caenorhabditis elegans
ctg013820_HT	116328	116588	ctg013820_HT.43	+	nohit	nohit
ctg013820_HT	118244	122092	ctg013820_HT.44	+	Q95029|CATL_DROME	Cathepsin L OS=Drosophila melanogaster
ctg013820_HT	123897	124484	ctg013820_HT.45	+	nohit	nohit
ctg013820_HT	124821	125241	ctg013820_HT.46	-	nohit	nohit
ctg013820_HT	126912	127222	ctg013820_HT.47	-	nohit	nohit
ctg013820_HT	127675	130267	ctg013820_HT.48	+	P52717|YUW5_CAEEL	Uncharacterized serine carboxypeptidase F41C3.5 OS=Caenorhabditis elegans
ctg013820_HT	130768	133136	ctg013820_HT.49	-	Q4LBB9|OCTB2_DROME	Octopamine receptor beta-2R OS=Drosophila melanogaster
ctg013820_HT	138184	139988	ctg013820_HT.50	-	nohit	nohit
ctg013820_HT	141452	144180	ctg013820_HT.51	+	Q13049|TRI32_HUMAN	E3 ubiquitin-protein ligase TRIM32 OS=Homo sapiens
ctg013820_HT	144536	147422	ctg013820_HT.52	-	nohit	nohit
ctg013820_HT	151062	151902	ctg013820_HT.54	+	Q03575|TTR5_CAEEL	Transthyretin-like protein 5 OS=Caenorhabditis elegans
ctg013820_HT	152516	155975	ctg013820_HT.55	-	Q96RQ3|MCCA_HUMAN	Methylcrotonoyl-CoA carboxylase subunit alpha, mitochondrial OS=Homo sapiens
ctg007010_HT	2733	3416	ctg007010_HT.2	-	nohit	nohit
ctg007010_HT	4666	6009	ctg007010_HT.3	+	nohit	nohit
ctg007010_HT	9110	11389	ctg007010_HT.5	+	nohit	nohit
ctg007010_HT	14306	16224	ctg007010_HT.6	-	nohit	nohit
ctg007010_HT	20156	20428	ctg007010_HT.7	-	nohit	nohit
ctg007010_HT	21626	24618	ctg007010_HT.8	+	Q18321|DAF37_CAEEL	G-protein coupled receptor daf-37 OS=Caenorhabditis elegans
ctg007010_HT	25171	27346	ctg007010_HT.9	-	nohit	nohit
ctg007010_HT	37076	40049	ctg007010_HT.11	-	P34457|YMD3_CAEEL	Putative uncharacterized transposon-derived protein F54H12.3 OS=Caenorhabditis elegans
ctg007010_HT	41326	43781	ctg007010_HT.14	+	Q8IDX6|RBP2A_PLAF7	Reticulocyte-binding protein 2 homolog a OS=Plasmodium falciparum (isolate 3D7)
ctg007010_HT	49765	51594	ctg007010_HT.18	+	Q2KHU0|SERB_BOVIN	Phosphoserine phosphatase OS=Bos taurus
ctg007010_HT	56967	59316	ctg007010_HT.19	-	A2AJL3|FGGY_MOUSE	FGGY carbohydrate kinase domain-containing protein OS=Mus musculus
ctg007010_HT	64061	65068	ctg007010_HT.20	+	nohit	nohit
ctg007010_HT	65683	66604	ctg007010_HT.21	+	P34328|HSP10_CAEEL	Heat shock protein Hsp-12.2 OS=Caenorhabditis elegans
ctg007010_HT	67326	68684	ctg007010_HT.22	+	nohit	nohit
ctg007010_HT	74776	80305	ctg007010_HT.23	-	nohit	nohit
ctg007010_HT	82666	83212	ctg007010_HT.24	+	P34328|HSP10_CAEEL	Heat shock protein Hsp-12.2 OS=Caenorhabditis elegans
ctg007010_HT	86032	87855	ctg007010_HT.26	-	Q9UJT9|FBXL7_HUMAN	F-box/LRR-repeat protein 7 OS=Homo sapiens
ctg007010_HT	87905	90397	ctg007010_HT.27	-	nohit	nohit
ctg007010_HT	94011	95499	ctg007010_HT.30	+	nohit	nohit
ctg007010_HT	96712	97975	ctg007010_HT.32	-	nohit	nohit
ctg007010_HT	101118	101877	ctg007010_HT.33	-	Q9XWU2|SUP1_CAEEL	Protein SUP-1 OS=Caenorhabditis elegans
ctg007010_HT	105120	105567	ctg007010_HT.34	-	nohit	nohit
ctg007010_HT	106086	106379	ctg007010_HT.35	-	nohit	nohit
ctg007010_HT	110495	110920	ctg007010_HT.37	+	nohit	nohit
ctg007010_HT	113873	114343	ctg007010_HT.38	+	nohit	nohit
ctg007010_HT	115380	115643	ctg007010_HT.39	+	nohit	nohit
ctg007010_HT	116171	118244	ctg007010_HT.40	-	nohit	nohit
ctg007010_HT	118754	119081	ctg007010_HT.41	-	nohit	nohit
ctg007010_HT	120511	121997	ctg007010_HT.42	+	Q652Q8|URH2_ORYSJ	Probable uridine nucleosidase 2 OS=Oryza sativa subsp. japonica
ctg007010_HT	124297	127234	ctg007010_HT.44	-	nohit	nohit
ctg007010_HT	129390	130211	ctg007010_HT.45	+	nohit	nohit
ctg007010_HT	130621	131242	ctg007010_HT.46	-	nohit	nohit
ctg007010_HT	136825	138251	ctg007010_HT.47	+	nohit	nohit
ctg007010_HT	140050	141505	ctg007010_HT.48	+	P46436|GST1_ASCSU	Glutathione S-transferase 1 OS=Ascaris suum
ctg007010_HT	146525	148593	ctg007010_HT.50	-	O88874|CCNK_MOUSE	Cyclin-K OS=Mus musculus
ctg007010_HT	151573	152968	ctg007010_HT.52	+	nohit	nohit
ctg007010_HT	155688	156417	ctg007010_HT.53	-	nohit	nohit
ctg007010_HT	156848	160301	ctg007010_HT.54	+	Q9BMN8|LAR_CAEEL	Tyrosine-protein phosphatase Lar-like OS=Caenorhabditis elegans
ctg007010_HT	161091	162485	ctg007010_HT.55	+	nohit	nohit
ctg007010_HT	165218	165499	ctg007010_HT.56	-	nohit	nohit
ctg007010_HT	195118	198295	ctg007010_HT.58	+	nohit	nohit
ctg007010_HT	198597	201005	ctg007010_HT.59	+	nohit	nohit
ctg007010_HT	201476	203981	ctg007010_HT.60	+	Q9WVP6|PAPOB_MOUSE	Poly(A) polymerase beta OS=Mus musculus
ctg007010_HT	204916	211709	ctg007010_HT.61	+	Q95RI5|FAXC_DROME	Failed axon connections OS=Drosophila melanogaster
ctg007010_HT	212020	214495	ctg007010_HT.62	-	nohit	nohit
ctg007010_HT	216624	219069	ctg007010_HT.63	+	nohit	nohit
ctg007010_HT	220077	224895	ctg007010_HT.65	+	nohit	nohit
ctg007010_HT	226100	233690	ctg007010_HT.66	+	Q6PCL9|PAPOG_MOUSE	Poly(A) polymerase gamma OS=Mus musculus
ctg007010_HT	234711	235234	ctg007010_HT.67	-	nohit	nohit
ctg007010_HT	236141	236607	ctg007010_HT.68	-	nohit	nohit
ctg007010_HT	237659	239811	ctg007010_HT.69	+	Q21706|UGT47_CAEEL	Putative UDP-glucuronosyltransferase ugt-47 OS=Caenorhabditis elegans
ctg007010_HT	240347	242778	ctg007010_HT.70	+	G5ED47|HIZR1_CAEEL	High zinc activated nuclear receptor protein OS=Caenorhabditis elegans
ctg007010_HT	247438	250571	ctg007010_HT.71	+	Q61127|NAB2_MOUSE	NGFI-A-binding protein 2 OS=Mus musculus
ctg007010_HT	250755	252927	ctg007010_HT.72	-	nohit	nohit
ctg007010_HT	254095	254421	ctg007010_HT.73	-	nohit	nohit
ctg007010_HT	255831	256804	ctg007010_HT.74	+	nohit	nohit
ctg007010_HT	257525	258204	ctg007010_HT.75	-	P34480|NAGA_CAEEL	N-acetylglucosamine-6-phosphate deacetylase OS=Caenorhabditis elegans
ctg007010_HT	258240	260760	ctg007010_HT.76	-	P34480|NAGA_CAEEL	N-acetylglucosamine-6-phosphate deacetylase OS=Caenorhabditis elegans
ctg007010_HT	261110	262442	ctg007010_HT.77	-	nohit	nohit
ctg007010_HT	263717	264319	ctg007010_HT.78	+	P13822|SANT_PLAFP	S-antigen protein (Fragment) OS=Plasmodium falciparum (isolate Palo Alto / Uganda)
ctg007010_HT	264651	268411	ctg007010_HT.79	-	Q18673|NEPL1_CAEEL	Neprilysin-1 OS=Caenorhabditis elegans
ctg007010_HT	269691	270226	ctg007010_HT.80	+	nohit	nohit
ctg007010_HT	271263	275203	ctg007010_HT.81	+	Q7JP68|KAPC2_CAEEL	cAMP-dependent protein kinase, catalytic subunit-like OS=Caenorhabditis elegans
ctg007010_HT	275724	280505	ctg007010_HT.82	+	Q18581|ACN1_CAEEL	Inactive angiotensin-converting enzyme-related protein OS=Caenorhabditis elegans
ctg007010_HT	281177	282302	ctg007010_HT.83	-	nohit	nohit
ctg007010_HT	282849	288294	ctg007010_HT.84	-	nohit	nohit
ctg007010_HT	290583	290963	ctg007010_HT.86	+	nohit	nohit
ctg007010_HT	291704	292372	ctg007010_HT.87	-	nohit	nohit
ctg007010_HT	293186	293566	ctg007010_HT.88	-	nohit	nohit
ctg007010_HT	294544	297543	ctg007010_HT.89	-	Q5I0D7|PEPD_RAT	Xaa-Pro dipeptidase OS=Rattus norvegicus
ctg007010_HT	298429	298837	ctg007010_HT.90	-	nohit	nohit
ctg007010_HT	299674	302929	ctg007010_HT.91	-	nohit	nohit
ctg007010_HT	315277	315570	ctg007010_HT.92	+	nohit	nohit
ctg007010_HT	316051	318265	ctg007010_HT.93	+	P91285|DPY5_CAEEL	Cuticle collagen dpy-5 OS=Caenorhabditis elegans
ctg007010_HT	319007	321583	ctg007010_HT.94	-	Q2VWH6|FEZF2_BOVIN	Fez family zinc finger protein 2 OS=Bos taurus
ctg007010_HT	326319	326951	ctg007010_HT.96	-	nohit	nohit
ctg007010_HT	327462	330058	ctg007010_HT.97	-	Q96I25|SPF45_HUMAN	Splicing factor 45 OS=Homo sapiens
ctg007010_HT	332066	333606	ctg007010_HT.98	+	P91390|RPN2_CAEEL	Dolichyl-diphosphooligosaccharide--protein glycosyltransferase subunit 2 OS=Caenorhabditis elegans
ctg007010_HT	333785	335766	ctg007010_HT.99	-	Q10000|TM144_CAEEL	Transmembrane protein 144 homolog OS=Caenorhabditis elegans
ctg007010_HT	336913	338392	ctg007010_HT.100	+	nohit	nohit
ctg007010_HT	338856	339434	ctg007010_HT.101	-	nohit	nohit
ctg007010_HT	340111	344131	ctg007010_HT.102	-	Q19673|TYR3_CAEEL	Putative tyrosinase-like protein tyr-3 OS=Caenorhabditis elegans
ctg007010_HT	346519	346896	ctg007010_HT.103	+	nohit	nohit
ctg007010_HT	347715	348391	ctg007010_HT.104	+	nohit	nohit
ctg007010_HT	350163	350540	ctg007010_HT.105	-	nohit	nohit
ctg007010_HT	354495	358254	ctg007010_HT.106	+	Q9XXD1|KVS4_CAEEL	Probable voltage-gated potassium channel subunit kvs-4 OS=Caenorhabditis elegans
ctg007010_HT	359561	361045	ctg007010_HT.107	-	Q6CE07|YOP1_YARLI	Protein YOP1 OS=Yarrowia lipolytica (strain CLIB 122 / E 150)
ctg007010_HT	361072	364010	ctg007010_HT.108	-	Q5RE33|REEP5_PONAB	Receptor expression-enhancing protein 5 OS=Pongo abelii
ctg007010_HT	364360	365501	ctg007010_HT.109	+	nohit	nohit
ctg007010_HT	366507	369439	ctg007010_HT.110	-	nohit	nohit
ctg007010_HT	369644	371017	ctg007010_HT.111	-	Q62725|NFYC_RAT	Nuclear transcription factor Y subunit gamma OS=Rattus norvegicus
ctg007010_HT	371317	376271	ctg007010_HT.112	-	Q5ZMA6|NADE_CHICK	Glutamine-dependent NAD(+) synthetase OS=Gallus gallus
ctg007010_HT	376471	379093	ctg007010_HT.113	-	Q5R5H4|PARL_PONAB	Presenilins-associated rhomboid-like protein, mitochondrial OS=Pongo abelii
ctg007010_HT	382106	384568	ctg007010_HT.114	+	A2VD82|TTC38_XENLA	Tetratricopeptide repeat protein 38 OS=Xenopus laevis
ctg007010_HT	385031	386391	ctg007010_HT.115	+	P91285|DPY5_CAEEL	Cuticle collagen dpy-5 OS=Caenorhabditis elegans
ctg007010_HT	388063	391161	ctg007010_HT.116	+	nohit	nohit
ctg007010_HT	391841	393789	ctg007010_HT.117	-	Q8IZF0|NALCN_HUMAN	Sodium leak channel non-selective protein OS=Homo sapiens
ctg007010_HT	393831	403779	ctg007010_HT.118	-	Q8IZF0|NALCN_HUMAN	Sodium leak channel non-selective protein OS=Homo sapiens
ctg007010_HT	405497	405899	ctg007010_HT.119	-	nohit	nohit
ctg012970_HT	3257	6669	ctg012970_HT.2	-	Q6AYG0|RRNAD_RAT	Protein RRNAD1 OS=Rattus norvegicus
ctg012970_HT	7203	10560	ctg012970_HT.3	-	Q9TRY0|FKBP4_BOVIN	Peptidyl-prolyl cis-trans isomerase FKBP4 OS=Bos taurus
ctg012970_HT	11134	14010	ctg012970_HT.4	-	Q4R630|NDC80_MACFA	Kinetochore protein NDC80 homolog OS=Macaca fascicularis
ctg012970_HT	16509	20656	ctg012970_HT.6	+	nohit	nohit
ctg012970_HT	21284	29529	ctg012970_HT.7	-	nohit	nohit
ctg012970_HT	34027	35253	ctg012970_HT.10	-	nohit	nohit
ctg012970_HT	39715	41062	ctg012970_HT.13	-	Q27450|CYP1_BRUMA	Peptidyl-prolyl cis-trans isomerase 1 OS=Brugia malayi
ctg012970_HT	48532	49685	ctg012970_HT.16	+	Q9Y5R8|TPPC1_HUMAN	Trafficking protein particle complex subunit 1 OS=Homo sapiens
ctg012970_HT	51129	54741	ctg012970_HT.17	+	Q9Y2M2|SSUH2_HUMAN	Protein SSUH2 homolog OS=Homo sapiens
ctg012970_HT	55657	59358	ctg012970_HT.18	+	Q0IHI1|TXD15_XENLA	Thioredoxin domain-containing protein 15 OS=Xenopus laevis
ctg012970_HT	59846	60971	ctg012970_HT.19	-	nohit	nohit
ctg012970_HT	61627	65797	ctg012970_HT.20	-	Q8WTJ4|UBXN6_CAEEL	UBX domain-containing protein 6 OS=Caenorhabditis elegans
ctg012970_HT	66251	67641	ctg012970_HT.21	-	Q6VV72|IF1A_RAT	Eukaryotic translation initiation factor 1A OS=Rattus norvegicus
ctg012970_HT	68422	69708	ctg012970_HT.22	-	nohit	nohit
ctg012970_HT	72246	72782	ctg012970_HT.24	-	nohit	nohit
ctg012970_HT	73717	77067	ctg012970_HT.25	+	nohit	nohit
ctg012970_HT	78094	82800	ctg012970_HT.26	+	Q27450|CYP1_BRUMA	Peptidyl-prolyl cis-trans isomerase 1 OS=Brugia malayi
ctg012970_HT	83224	89454	ctg012970_HT.27	+	nohit	nohit
ctg012970_HT	90228	99693	ctg012970_HT.28	-	P55163|GEX3_CAEEL	Membrane-associated protein gex-3 OS=Caenorhabditis elegans
ctg012970_HT	103201	107522	ctg012970_HT.30	+	P30676|GNAI_PATPE	Guanine nucleotide-binding protein G(i) subunit alpha OS=Patiria pectinifera
ctg012970_HT	110852	117815	ctg012970_HT.32	+	Q27394|LE653_CAEEL	Protein let-653 OS=Caenorhabditis elegans
ctg012970_HT	118714	119213	ctg012970_HT.33	-	P02269|H2A_ASTRU	Histone H2A OS=Asterias rubens
ctg012970_HT	119530	120129	ctg012970_HT.34	+	P84239|H3_URECA	Histone H3 OS=Urechis caupo
ctg012970_HT	120676	125374	ctg012970_HT.35	+	Q21921|SIR2_CAEEL	NAD-dependent protein deacetylase sir-2.1 OS=Caenorhabditis elegans
ctg012970_HT	125658	128538	ctg012970_HT.36	+	Q9U2R0|BIN3D_CAEEL	Probable RNA methyltransferase Y17G7B.18 OS=Caenorhabditis elegans
ctg012970_HT	130127	135980	ctg012970_HT.37	-	Q8IN35|SIFAR_DROME	Neuropeptide SIFamide receptor OS=Drosophila melanogaster
ctg012970_HT	149890	153323	ctg012970_HT.39	-	Q67ZE1|HSDD2_ARATH	3beta-hydroxysteroid-dehydrogenase/decarboxylase isoform 2 OS=Arabidopsis thaliana
ctg012970_HT	156232	159398	ctg012970_HT.41	-	nohit	nohit
ctg012970_HT	159636	162594	ctg012970_HT.42	+	O17953|DLDH_CAEEL	Dihydrolipoyl dehydrogenase, mitochondrial OS=Caenorhabditis elegans
ctg012970_HT	170122	175161	ctg012970_HT.44	+	nohit	nohit
ctg012970_HT	176206	177957	ctg012970_HT.45	-	nohit	nohit
ctg012970_HT	178889	180303	ctg012970_HT.46	-	Q9CQT9|CT024_MOUSE	Uncharacterized protein C20orf24 homolog OS=Mus musculus
ctg012970_HT	180722	184762	ctg012970_HT.47	+	Q21123|INX7_CAEEL	Innexin-7 OS=Caenorhabditis elegans
ctg012970_HT	185610	188659	ctg012970_HT.48	-	Q0IIC2|KLD10_BOVIN	Kelch domain-containing protein 10 OS=Bos taurus
ctg012970_HT	189343	191790	ctg012970_HT.49	-	Q28521|ROA1_MACMU	Heterogeneous nuclear ribonucleoprotein A1 OS=Macaca mulatta
ctg012970_HT	201284	207335	ctg012970_HT.50	-	Q9Y2E8|SL9A8_HUMAN	Sodium/hydrogen exchanger 8 OS=Homo sapiens
ctg012970_HT	207750	210823	ctg012970_HT.51	+	Q8VBV3|EXOS2_MOUSE	Exosome complex component RRP4 OS=Mus musculus
ctg012970_HT	214774	220895	ctg012970_HT.52	+	H2KYS3|DAF9_CAEEL	Cytochrome P450 daf-9 OS=Caenorhabditis elegans
ctg012970_HT	221797	223486	ctg012970_HT.53	-	O16686|YK27_CAEEL	Uncharacterized protein K07E8.7 OS=Caenorhabditis elegans
ctg012970_HT	223555	225481	ctg012970_HT.54	-	O16686|YK27_CAEEL	Uncharacterized protein K07E8.7 OS=Caenorhabditis elegans
ctg012970_HT	225800	228373	ctg012970_HT.55	+	nohit	nohit
ctg012970_HT	228986	233619	ctg012970_HT.56	-	Q6PGY5|DJC21_DANRE	DnaJ homolog subfamily C member 21 OS=Danio rerio
ctg012970_HT	234377	238753	ctg012970_HT.57	-	Q9WV60|GSK3B_MOUSE	Glycogen synthase kinase-3 beta OS=Mus musculus
ctg012970_HT	247824	249181	ctg012970_HT.59	-	nohit	nohit
ctg012970_HT	260985	261491	ctg012970_HT.61	+	nohit	nohit
ctg012970_HT	263987	265293	ctg012970_HT.62	-	nohit	nohit
ctg012970_HT	274364	305662	ctg012970_HT.65	+	Q24292|DS_DROME	Protein dachsous OS=Drosophila melanogaster
ctg012970_HT	306498	307408	ctg012970_HT.66	-	nohit	nohit
ctg012970_HT	308621	309484	ctg012970_HT.67	+	nohit	nohit
ctg012970_HT	312415	313278	ctg012970_HT.68	+	nohit	nohit
ctg012970_HT	314134	315043	ctg012970_HT.69	-	nohit	nohit
ctg012970_HT	317994	319206	ctg012970_HT.71	-	nohit	nohit
ctg012970_HT	320117	320991	ctg012970_HT.72	+	nohit	nohit
ctg012970_HT	324713	325763	ctg012970_HT.75	+	nohit	nohit
ctg012970_HT	326394	348100	ctg012970_HT.76	-	O76840|PPN1_CAEEL	Papilin OS=Caenorhabditis elegans
ctg012970_HT	351184	351471	ctg012970_HT.77	+	nohit	nohit
ctg012970_HT	354741	355543	ctg012970_HT.79	+	nohit	nohit
ctg012270_HT	2902	3188	ctg012270_HT.1	+	nohit	nohit
ctg012270_HT	3224	3813	ctg012270_HT.2	+	Q16937|ASP_ANCCA	Ancylostoma secreted protein OS=Ancylostoma caninum
ctg012270_HT	4438	7374	ctg012270_HT.3	+	nohit	nohit
ctg012270_HT	10394	12837	ctg012270_HT.4	+	Q8GYS4|AVT1D_ARATH	Amino acid transporter AVT1D OS=Arabidopsis thaliana
ctg012270_HT	15513	17126	ctg012270_HT.6	+	nohit	nohit
ctg012270_HT	17686	20383	ctg012270_HT.7	+	Q6AYZ1|TBA1C_RAT	Tubulin alpha-1C chain OS=Rattus norvegicus
ctg012270_HT	20781	22307	ctg012270_HT.8	-	nohit	nohit
ctg012270_HT	23914	25185	ctg012270_HT.9	+	nohit	nohit
ctg012270_HT	26771	27636	ctg012270_HT.10	-	nohit	nohit
ctg012270_HT	28824	31663	ctg012270_HT.11	-	nohit	nohit
ctg012270_HT	32187	35045	ctg012270_HT.12	-	P56377|AP1S2_HUMAN	AP-1 complex subunit sigma-2 OS=Homo sapiens
ctg012270_HT	35419	39665	ctg012270_HT.13	-	Q5R579|ARFRP_PONAB	ADP-ribosylation factor-related protein 1 OS=Pongo abelii
ctg012270_HT	40305	42796	ctg012270_HT.14	-	Q03123|T2FB_XENLA	General transcription factor IIF subunit 2 OS=Xenopus laevis
ctg012270_HT	57715	61113	ctg012270_HT.17	+	Q54I89|RENT1_DICDI	Regulator of nonsense transcripts 1 OS=Dictyostelium discoideum
ctg012270_HT	61405	62535	ctg012270_HT.18	+	Q5UR67|RIBX_MIMIV	N-glycosidase R617 OS=Acanthamoeba polyphaga mimivirus
ctg012270_HT	65912	66858	ctg012270_HT.21	+	nohit	nohit
ctg012270_HT	67393	70261	ctg012270_HT.22	+	nohit	nohit
ctg012270_HT	70826	71333	ctg012270_HT.23	-	nohit	nohit
ctg012270_HT	71446	72776	ctg012270_HT.24	+	nohit	nohit
ctg012270_HT	74163	77298	ctg012270_HT.25	-	Q9R0J8|LGMN_RAT	Legumain OS=Rattus norvegicus
ctg012270_HT	78726	85454	ctg012270_HT.26	+	Q8SX83|SPEN_DROME	Protein split ends OS=Drosophila melanogaster
ctg012270_HT	86067	88751	ctg012270_HT.27	+	Q9NRJ5|PAPOB_HUMAN	Poly(A) polymerase beta OS=Homo sapiens
ctg012270_HT	90311	91399	ctg012270_HT.28	-	nohit	nohit
ctg012270_HT	94086	98678	ctg012270_HT.29	+	nohit	nohit
ctg012270_HT	99229	105792	ctg012270_HT.30	-	P32768|FLO1_YEAST	Flocculation protein FLO1 OS=Saccharomyces cerevisiae (strain ATCC 204508 / S288c)
ctg004460_HT	49528	52094	ctg004460_HT.2	+	nohit	nohit
ctg004460_HT	107278	133224	ctg004460_HT.4	+	P20072|ANXA7_BOVIN	Annexin A7 OS=Bos taurus
ctg004460_HT	135722	136033	ctg004460_HT.5	+	nohit	nohit
ctg004460_HT	139359	144481	ctg004460_HT.6	-	A8XGY6|GLOB9_CAEBR	Globin-like protein 9 OS=Caenorhabditis briggsae
ctg004460_HT	149546	151045	ctg004460_HT.8	+	nohit	nohit
ctg004460_HT	152711	153742	ctg004460_HT.9	+	nohit	nohit
ctg004460_HT	154576	157327	ctg004460_HT.10	+	nohit	nohit
ctg004460_HT	159074	162550	ctg004460_HT.11	+	Q90744|NAGAB_CHICK	Alpha-N-acetylgalactosaminidase OS=Gallus gallus
ctg004460_HT	167220	169444	ctg004460_HT.12	+	Q9N293|B3GT5_GORGO	Beta-1,3-galactosyltransferase 5 (Fragment) OS=Gorilla gorilla gorilla
ctg004460_HT	177253	179440	ctg004460_HT.14	+	Q9N294|B3GT5_PANPA	Beta-1,3-galactosyltransferase 5 (Fragment) OS=Pan paniscus
ctg004460_HT	182834	184522	ctg004460_HT.15	+	Q6U7I1|UBP7_CHICK	Ubiquitin carboxyl-terminal hydrolase 7 OS=Gallus gallus
ctg004460_HT	186289	186615	ctg004460_HT.16	-	P12114|SQT1_CAEEL	Cuticle collagen sqt-1 OS=Caenorhabditis elegans
ctg004460_HT	188080	189441	ctg004460_HT.17	-	Q23628|LON3_CAEEL	Cuticle collagen lon-3 OS=Caenorhabditis elegans
ctg004460_HT	190618	192460	ctg004460_HT.18	-	nohit	nohit
ctg004460_HT	193470	194117	ctg004460_HT.19	-	nohit	nohit
ctg004460_HT	197407	206505	ctg004460_HT.20	-	nohit	nohit
ctg004460_HT	331045	336251	ctg004460_HT.34	+	nohit	nohit
ctg004460_HT	395078	396182	ctg004460_HT.41	+	Q20655|14332_CAEEL	14-3-3-like protein 2 OS=Caenorhabditis elegans
ctg004460_HT	397811	399336	ctg004460_HT.42	+	O61998|HSP90_BRUPA	Heat shock protein 90 OS=Brugia pahangi
ctg004460_HT	401100	409607	ctg004460_HT.44	+	nohit	nohit
ctg004460_HT	409663	411288	ctg004460_HT.45	+	nohit	nohit
ctg004460_HT	424770	427552	ctg004460_HT.56	-	P34457|YMD3_CAEEL	Putative uncharacterized transposon-derived protein F54H12.3 OS=Caenorhabditis elegans
ctg004460_HT	429757	430594	ctg004460_HT.59	-	nohit	nohit
ctg004460_HT	433610	434447	ctg004460_HT.63	-	nohit	nohit
ctg004460_HT	437984	443364	ctg004460_HT.66	-	P34456|YMD2_CAEEL	Uncharacterized protein F54H12.2 OS=Caenorhabditis elegans
ctg004460_HT	444532	445809	ctg004460_HT.68	+	P50158|TBP1_MAIZE	TATA-box-binding protein 1 OS=Zea mays
ctg004460_HT	454527	456086	ctg004460_HT.71	+	nohit	nohit
ctg004460_HT	458908	459394	ctg004460_HT.74	-	nohit	nohit
ctg004460_HT	488292	490967	ctg004460_HT.75	-	nohit	nohit
ctg004460_HT	496779	498330	ctg004460_HT.77	-	Q9TW65|DMD_CAEEL	Dystrophin-1 OS=Caenorhabditis elegans
ctg004460_HT	505401	508075	ctg004460_HT.79	-	E1B7Q7|TRIPC_BOVIN	E3 ubiquitin-protein ligase TRIP12 OS=Bos taurus
ctg004460_HT	515429	529310	ctg004460_HT.80	+	B4F6W9|TRIPC_XENTR	E3 ubiquitin-protein ligase TRIP12 OS=Xenopus tropicalis
ctg004460_HT	529521	530701	ctg004460_HT.81	+	nohit	nohit
ctg004460_HT	534261	543230	ctg004460_HT.82	+	Q11174|CHIT_CAEEL	Probable endochitinase OS=Caenorhabditis elegans
ctg004460_HT	545583	547069	ctg004460_HT.83	+	nohit	nohit
ctg004460_HT	548075	555311	ctg004460_HT.84	-	nohit	nohit
ctg004460_HT	569760	572435	ctg004460_HT.85	-	nohit	nohit
ctg004460_HT	575547	575873	ctg004460_HT.86	+	nohit	nohit
ctg004460_HT	577868	583216	ctg004460_HT.87	-	O17624|C13B1_CAEEL	Putative cytochrome P450 cyp-13B1 OS=Caenorhabditis elegans
ctg004460_HT	586532	588242	ctg004460_HT.89	-	Q23261|MTNB_CAEEL	Probable methylthioribulose-1-phosphate dehydratase OS=Caenorhabditis elegans
ctg004460_HT	589343	591922	ctg004460_HT.90	+	nohit	nohit
ctg004460_HT	592773	594379	ctg004460_HT.91	+	nohit	nohit
ctg004460_HT	598033	601392	ctg004460_HT.93	+	P43508|CPR4_CAEEL	Cathepsin B-like cysteine proteinase 4 OS=Caenorhabditis elegans
ctg004460_HT	608631	612444	ctg004460_HT.94	+	Q9NPC8|SIX2_HUMAN	Homeobox protein SIX2 OS=Homo sapiens
ctg004460_HT	613612	622200	ctg004460_HT.95	+	nohit	nohit
ctg004460_HT	623918	628060	ctg004460_HT.96	+	Q9BWT3|PAPOG_HUMAN	Poly(A) polymerase gamma OS=Homo sapiens
ctg004460_HT	629208	632343	ctg004460_HT.97	+	Q19564|OXDD2_CAEEL	D-aspartate oxidase 2 OS=Caenorhabditis elegans
ctg004460_HT	632750	635103	ctg004460_HT.98	-	P34324|BAT15_CAEEL	BTB and MATH domain-containing protein 15 (Fragment) OS=Caenorhabditis elegans
ctg004460_HT	636726	647495	ctg004460_HT.100	-	nohit	nohit
ctg004460_HT	647528	657798	ctg004460_HT.101	-	nohit	nohit
ctg004460_HT	658844	660561	ctg004460_HT.102	+	nohit	nohit
ctg004460_HT	665965	666348	ctg004460_HT.104	-	nohit	nohit
ctg004460_HT	668612	671437	ctg004460_HT.105	-	Q6NT16|S18B1_HUMAN	MFS-type transporter SLC18B1 OS=Homo sapiens
ctg004460_HT	674368	675871	ctg004460_HT.106	-	P12429|ANXA3_HUMAN	Annexin A3 OS=Homo sapiens
ctg004460_HT	679585	686003	ctg004460_HT.107	-	Q19746|INX3_CAEEL	Innexin-3 OS=Caenorhabditis elegans
ctg004460_HT	695605	696120	ctg004460_HT.108	+	nohit	nohit
ctg004460_HT	698657	699697	ctg004460_HT.109	-	Q5BA88|PLYD_EMENI	Probable pectate lyase D OS=Emericella nidulans (strain FGSC A4 / ATCC 38163 / CBS 112.46 / NRRL 194 / M139)
ctg004460_HT	701751	704332	ctg004460_HT.110	+	nohit	nohit
ctg004460_HT	705475	708337	ctg004460_HT.111	+	nohit	nohit
ctg004460_HT	710246	712133	ctg004460_HT.112	-	nohit	nohit
ctg004460_HT	732620	733465	ctg004460_HT.114	+	Q5ATC7|PLYH_EMENI	Pectate lyase H OS=Emericella nidulans (strain FGSC A4 / ATCC 38163 / CBS 112.46 / NRRL 194 / M139)
ctg004460_HT	733833	735669	ctg004460_HT.115	-	A8XWX5|CPG2_CAEBR	Chondroitin proteoglycan 2 OS=Caenorhabditis briggsae
ctg004460_HT	740612	741660	ctg004460_HT.117	+	nohit	nohit
ctg004460_HT	750018	750365	ctg004460_HT.118	-	nohit	nohit
ctg004460_HT	751286	757551	ctg004460_HT.119	+	nohit	nohit
ctg004460_HT	770358	772448	ctg004460_HT.126	-	Q21691|NRDE3_CAEEL	Nuclear RNAi defective-3 protein OS=Caenorhabditis elegans
ctg004460_HT	792112	793603	ctg004460_HT.132	+	Q7T163|KDISB_DANRE	Kinase D-interacting substrate of 220 kDa B OS=Danio rerio
ctg004460_HT	794002	796609	ctg004460_HT.133	+	nohit	nohit
ctg004460_HT	796703	797871	ctg004460_HT.134	+	nohit	nohit
ctg004460_HT	800097	802858	ctg004460_HT.135	+	Q17678|TIKI1_CAEEL	Metalloprotease TIKI homolog OS=Caenorhabditis elegans
ctg004460_HT	812158	813662	ctg004460_HT.136	+	Q8Q0U0|Y045_METMA	Putative ankyrin repeat protein MM_0045 OS=Methanosarcina mazei (strain ATCC BAA-159 / DSM 3647 / Goe1 / Go1 / JCM 11833 / OCM 88)
ctg004460_HT	814601	818715	ctg004460_HT.137	+	nohit	nohit
ctg004460_HT	821881	822627	ctg004460_HT.138	-	nohit	nohit
ctg004460_HT	836708	838404	ctg004460_HT.141	+	P37397|CNN3_RAT	Calponin-3 OS=Rattus norvegicus
ctg004460_HT	839965	840874	ctg004460_HT.142	-	Q24799|MYPH_ECHGR	Myophilin OS=Echinococcus granulosus
ctg004460_HT	846959	848406	ctg004460_HT.143	+	nohit	nohit
ctg004460_HT	848952	851797	ctg004460_HT.144	-	nohit	nohit
ctg004460_HT	910541	912414	ctg004460_HT.149	-	nohit	nohit
ctg004460_HT	995048	996450	ctg004460_HT.150	-	nohit	nohit
ctg004460_HT	1024724	1025891	ctg004460_HT.158	-	Q09575|YRD6_CAEEL	Uncharacterized protein K02A2.6 OS=Caenorhabditis elegans
ctg004460_HT	1178515	1178910	ctg004460_HT.164	-	nohit	nohit
ctg004460_HT	1240646	1241065	ctg004460_HT.181	+	nohit	nohit
ctg004460_HT	1245192	1245521	ctg004460_HT.184	+	nohit	nohit
ctg004460_HT	1266599	1269590	ctg004460_HT.194	-	nohit	nohit
ctg004460_HT	1331003	1331722	ctg004460_HT.226	-	Q9H0J4|QRIC2_HUMAN	Glutamine-rich protein 2 OS=Homo sapiens
ctg004460_HT	1332858	1333586	ctg004460_HT.227	-	P08016|EGGS_SCHMA	Putative eggshell protein (Fragment) OS=Schistosoma mansoni
ctg004460_HT	1333715	1334044	ctg004460_HT.228	-	nohit	nohit
ctg004460_HT	1334359	1334820	ctg004460_HT.229	-	Q9NL83|ORCKA_PROCL	Orcokinin peptides type A OS=Procambarus clarkii
ctg004460_HT	1372677	1372955	ctg004460_HT.247	+	P08016|EGGS_SCHMA	Putative eggshell protein (Fragment) OS=Schistosoma mansoni
ctg004460_HT	1373281	1375609	ctg004460_HT.248	-	P12815|PDCD6_MOUSE	Programmed cell death protein 6 OS=Mus musculus
ctg004460_HT	1382348	1386019	ctg004460_HT.251	+	P34456|YMD2_CAEEL	Uncharacterized protein F54H12.2 OS=Caenorhabditis elegans
ctg009340_HT	118259	119263	ctg009340_HT.1	-	nohit	nohit
ctg009340_HT	142118	149672	ctg009340_HT.2	+	nohit	nohit
ctg009340_HT	153032	154121	ctg009340_HT.3	+	nohit	nohit
ctg009340_HT	155382	155856	ctg009340_HT.4	-	nohit	nohit
ctg009340_HT	159860	161573	ctg009340_HT.5	-	nohit	nohit
ctg009340_HT	182965	193260	ctg009340_HT.6	-	nohit	nohit
ctg009340_HT	198779	200458	ctg009340_HT.8	-	nohit	nohit
ctg009340_HT	212363	216893	ctg009340_HT.10	-	Q9XTR8|LIP1_CAEEL	Lipase ZK262.3 OS=Caenorhabditis elegans
ctg009340_HT	218667	221050	ctg009340_HT.11	-	nohit	nohit
ctg009340_HT	223876	224685	ctg009340_HT.12	-	nohit	nohit
ctg000170_HT	1551	5986	ctg000170_HT.1	+	P43125|RDGB_DROME	Protein retinal degeneration B OS=Drosophila melanogaster
ctg000170_HT	7275	8832	ctg000170_HT.2	+	Q9U7D3|WRT5_CAEEL	Warthog protein 5 OS=Caenorhabditis elegans
ctg000170_HT	10246	19137	ctg000170_HT.3	+	D3YXG0|HMCN1_MOUSE	Hemicentin-1 OS=Mus musculus
ctg000170_HT	19313	21054	ctg000170_HT.4	-	Q10037|YSI5_CAEEL	Uncharacterized protein F15G9.5 OS=Caenorhabditis elegans
ctg000170_HT	21794	34221	ctg000170_HT.5	+	Q8NDA2|HMCN2_HUMAN	Hemicentin-2 OS=Homo sapiens
ctg000170_HT	34907	36177	ctg000170_HT.6	-	Q9NA75|T38B1_CAEEL	Trimeric intracellular cation channel type 1B.1 OS=Caenorhabditis elegans
ctg000170_HT	36565	38447	ctg000170_HT.7	-	Q3TWL2|PP4P1_MOUSE	Type 1 phosphatidylinositol 4,5-bisphosphate 4-phosphatase OS=Mus musculus
ctg000170_HT	38946	44211	ctg000170_HT.8	-	Q8CGF7|TCRG1_MOUSE	Transcription elongation regulator 1 OS=Mus musculus
ctg000170_HT	53926	55462	ctg000170_HT.11	+	Q8VCX1|AK1D1_MOUSE	3-oxo-5-beta-steroid 4-dehydrogenase OS=Mus musculus
ctg000170_HT	55811	58567	ctg000170_HT.12	+	Q9Y2X3|NOP58_HUMAN	Nucleolar protein 58 OS=Homo sapiens
ctg000170_HT	59064	60390	ctg000170_HT.13	+	nohit	nohit
ctg000170_HT	60595	62560	ctg000170_HT.14	-	nohit	nohit
ctg000170_HT	62595	63140	ctg000170_HT.15	-	nohit	nohit
ctg000170_HT	63208	65933	ctg000170_HT.16	-	P34299|GLR1_CAEEL	Glutamate receptor 1 OS=Caenorhabditis elegans
ctg000170_HT	66652	68606	ctg000170_HT.17	-	nohit	nohit
ctg000170_HT	69890	73477	ctg000170_HT.18	-	P50306|METK4_CAEEL	Probable S-adenosylmethionine synthase 4 OS=Caenorhabditis elegans
ctg000170_HT	83120	88117	ctg000170_HT.20	+	Q6NRZ1|UH1BL_XENLA	UHRF1-binding protein 1-like OS=Xenopus laevis
ctg000170_HT	88397	89042	ctg000170_HT.21	-	Q60954|MEIS1_MOUSE	Homeobox protein Meis1 OS=Mus musculus
ctg000170_HT	89579	90362	ctg000170_HT.22	-	nohit	nohit
ctg000170_HT	91092	92418	ctg000170_HT.23	-	Q5R7Q6|OXLD1_PONAB	Oxidoreductase-like domain-containing protein 1 OS=Pongo abelii
ctg000170_HT	93705	94196	ctg000170_HT.24	+	nohit	nohit
ctg000170_HT	95140	97822	ctg000170_HT.25	+	G5EGL9|AFF1_CAEEL	Cell fusion protein aff-1 OS=Caenorhabditis elegans
ctg000170_HT	98949	101425	ctg000170_HT.26	-	nohit	nohit
ctg000170_HT	102468	106907	ctg000170_HT.27	-	Q23497|NPR9_CAEEL	Galanin-like G-protein coupled receptor npr-9 OS=Caenorhabditis elegans
ctg000170_HT	106958	113129	ctg000170_HT.28	-	Q9CXF4|TBC15_MOUSE	TBC1 domain family member 15 OS=Mus musculus
ctg000170_HT	113984	116776	ctg000170_HT.29	+	P34580|DDX47_CAEEL	Putative ATP-dependent RNA helicase T26G10.1 OS=Caenorhabditis elegans
ctg000170_HT	116882	120594	ctg000170_HT.30	-	Q95QG8|FCP1_CAEEL	RNA polymerase II subunit A C-terminal domain phosphatase OS=Caenorhabditis elegans
ctg000170_HT	122610	122972	ctg000170_HT.32	+	nohit	nohit
ctg000170_HT	125739	127616	ctg000170_HT.34	+	G5ECY0|DLG1_CAEEL	Disks large homolog 1 OS=Caenorhabditis elegans
ctg000170_HT	127762	130607	ctg000170_HT.35	-	Q8CE96|TRM6_MOUSE	tRNA (adenine(58)-N(1))-methyltransferase non-catalytic subunit TRM6 OS=Mus musculus
ctg000170_HT	130893	135460	ctg000170_HT.36	+	nohit	nohit
ctg000170_HT	136619	145333	ctg000170_HT.37	+	G5EBZ8|ARK1_CAEEL	Ack-related non-receptor tyrosine kinase OS=Caenorhabditis elegans
ctg000170_HT	145783	147761	ctg000170_HT.38	-	P70052|NR2E1_XENLA	Nuclear receptor subfamily 2 group E member 1 OS=Xenopus laevis
ctg000170_HT	147821	149695	ctg000170_HT.39	+	G5EFM9|NEKL3_CAEEL	Serine/threonine-protein kinase nekl-3 OS=Caenorhabditis elegans
ctg000170_HT	149866	152578	ctg000170_HT.40	-	Q5ZMQ9|PEX5_CHICK	Peroxisomal targeting signal 1 receptor OS=Gallus gallus
ctg000170_HT	154314	162066	ctg000170_HT.41	-	Q3UGY8|BIG3_MOUSE	Brefeldin A-inhibited guanine nucleotide-exchange protein 3 OS=Mus musculus
ctg000170_HT	163098	167438	ctg000170_HT.42	-	Q9TYT3|SHCH1_CAEEL	SHC-transforming protein homolog 1 OS=Caenorhabditis elegans
ctg000170_HT	173459	176694	ctg000170_HT.44	+	Q09460|PDFR1_CAEEL	Calcitonin receptor-like protein 1 OS=Caenorhabditis elegans
ctg000170_HT	177510	178737	ctg000170_HT.45	+	Q3U0L2|AN33B_MOUSE	Ankyrin repeat domain-containing protein 33B OS=Mus musculus
ctg000170_HT	179743	180722	ctg000170_HT.46	-	Q5EAW4|MCM10_XENLA	Protein MCM10 homolog OS=Xenopus laevis
ctg000170_HT	180905	182340	ctg000170_HT.47	-	Q5EAW4|MCM10_XENLA	Protein MCM10 homolog OS=Xenopus laevis
ctg000170_HT	182775	189153	ctg000170_HT.48	-	Q8TDY2|RBCC1_HUMAN	RB1-inducible coiled-coil protein 1 OS=Homo sapiens
ctg000170_HT	189683	191664	ctg000170_HT.49	+	Q9Z1Z3|EPN2_RAT	Epsin-2 OS=Rattus norvegicus
ctg000170_HT	192067	197831	ctg000170_HT.50	-	G5ECY0|DLG1_CAEEL	Disks large homolog 1 OS=Caenorhabditis elegans
ctg000170_HT	199116	199382	ctg000170_HT.51	+	nohit	nohit
ctg000170_HT	199841	201025	ctg000170_HT.52	-	Q45552|DNAJ_GEOSE	Chaperone protein DnaJ OS=Geobacillus stearothermophilus
ctg000170_HT	202133	206365	ctg000170_HT.53	+	A6H584|CO6A5_MOUSE	Collagen alpha-5(VI) chain OS=Mus musculus
ctg000170_HT	207234	207988	ctg000170_HT.54	+	nohit	nohit
ctg000170_HT	209444	211654	ctg000170_HT.55	+	Q10904|YWO1_CAEEL	Probable G-protein coupled receptor AH9.1 OS=Caenorhabditis elegans
ctg000170_HT	212784	216262	ctg000170_HT.56	+	Q51330|OXLT_OXAFO	Oxalate:formate antiporter OS=Oxalobacter formigenes
ctg000170_HT	217820	218589	ctg000170_HT.57	-	P22085|CYTX_ONCVO	Onchocystatin OS=Onchocerca volvulus
ctg000170_HT	219328	220494	ctg000170_HT.58	+	Q5M9P8|ARL6_DANRE	ADP-ribosylation factor-like protein 6 OS=Danio rerio
ctg000170_HT	220861	222655	ctg000170_HT.59	-	nohit	nohit
ctg000170_HT	222937	224467	ctg000170_HT.60	-	Q09618|YS74_CAEEL	CaiB/baiF CoA-transferase family protein ZK892.4 OS=Caenorhabditis elegans
ctg000170_HT	224723	227610	ctg000170_HT.61	-	Q7ZWB7|BBS5_DANRE	Bardet-Biedl syndrome 5 protein homolog OS=Danio rerio
ctg000170_HT	227743	229218	ctg000170_HT.62	-	Q9XXC8|MECR2_CAEEL	Enoyl-[acyl-carrier-protein] reductase, mitochondrial OS=Caenorhabditis elegans
ctg000170_HT	229703	236314	ctg000170_HT.63	-	Q5U3Y0|KLD10_RAT	Kelch domain-containing protein 10 OS=Rattus norvegicus
ctg000170_HT	237714	239576	ctg000170_HT.64	+	Q93890|SRF3_CAEEL	UDP-galactose/UDP-N-acetylglucosamine transporter srf-3 OS=Caenorhabditis elegans
ctg000170_HT	239962	245616	ctg000170_HT.65	-	Q9BY12|SCAPE_HUMAN	S phase cyclin A-associated protein in the endoplasmic reticulum OS=Homo sapiens
ctg000170_HT	247625	248375	ctg000170_HT.66	+	Q28C98|MESH1_XENTR	Guanosine-3',5'-bis(diphosphate) 3'-pyrophosphohydrolase MESH1 OS=Xenopus tropicalis
ctg000170_HT	252180	254065	ctg000170_HT.67	+	Q02508|HGV2_HALRO	Protein HGV2 OS=Halocynthia roretzi
ctg000170_HT	254446	257107	ctg000170_HT.68	-	Q62559|IFT52_MOUSE	Intraflagellar transport protein 52 homolog OS=Mus musculus
ctg000170_HT	257633	257948	ctg000170_HT.69	-	nohit	nohit
ctg000170_HT	258609	261584	ctg000170_HT.70	+	nohit	nohit
ctg000170_HT	268520	271445	ctg000170_HT.71	+	nohit	nohit
ctg000170_HT	272105	273585	ctg000170_HT.72	-	nohit	nohit
ctg000170_HT	273995	278987	ctg000170_HT.73	-	Q11177|DHS27_CAEEL	Uncharacterized oxidoreductase dhs-27 OS=Caenorhabditis elegans
ctg000170_HT	288671	290021	ctg000170_HT.75	+	nohit	nohit
ctg000170_HT	290298	293883	ctg000170_HT.76	-	Q9NZR2|LRP1B_HUMAN	Low-density lipoprotein receptor-related protein 1B OS=Homo sapiens
ctg000170_HT	294923	296390	ctg000170_HT.77	+	P12114|SQT1_CAEEL	Cuticle collagen sqt-1 OS=Caenorhabditis elegans
ctg000170_HT	296576	300385	ctg000170_HT.78	-	Q18086|GLOB6_CAEEL	Globin-like protein 6 OS=Caenorhabditis elegans
ctg000170_HT	302316	305212	ctg000170_HT.79	+	Q20657|STO3_CAEEL	Stomatin-3 OS=Caenorhabditis elegans
ctg000170_HT	305908	311248	ctg000170_HT.80	+	Q10025|DEL10_CAEEL	Degenerin-like protein del-10 OS=Caenorhabditis elegans
ctg008980_HT	6001	20554	ctg008980_HT.2	+	Q17941|AKT1_CAEEL	Serine/threonine-protein kinase akt-1 OS=Caenorhabditis elegans
ctg008980_HT	32349	32810	ctg008980_HT.3	-	nohit	nohit
ctg008980_HT	35984	36419	ctg008980_HT.4	-	nohit	nohit
ctg008980_HT	39127	43264	ctg008980_HT.5	-	nohit	nohit
ctg008980_HT	54257	55096	ctg008980_HT.6	+	nohit	nohit
ctg008980_HT	55297	66140	ctg008980_HT.7	-	A4IFD0|KAD5_BOVIN	Adenylate kinase isoenzyme 5 OS=Bos taurus
ctg008980_HT	74357	81108	ctg008980_HT.8	+	nohit	nohit
ctg008980_HT	90150	96828	ctg008980_HT.9	+	nohit	nohit
ctg008980_HT	103456	106284	ctg008980_HT.10	-	Q16937|ASP_ANCCA	Ancylostoma secreted protein OS=Ancylostoma caninum
ctg008980_HT	107120	107709	ctg008980_HT.11	-	nohit	nohit
ctg008980_HT	110468	119185	ctg008980_HT.12	-	nohit	nohit
ctg008980_HT	124207	125134	ctg008980_HT.13	+	nohit	nohit
ctg008980_HT	126537	131225	ctg008980_HT.14	+	Q17460|COL10_CAEEL	Cuticle collagen 10 OS=Caenorhabditis elegans
ctg008980_HT	131913	133334	ctg008980_HT.15	+	P20815|CP3A5_HUMAN	Cytochrome P450 3A5 OS=Homo sapiens
ctg008980_HT	133733	134944	ctg008980_HT.16	-	nohit	nohit
ctg008980_HT	136873	137427	ctg008980_HT.18	-	nohit	nohit
ctg008980_HT	141147	143330	ctg008980_HT.19	+	P22533|MANB_CALSA	Beta-mannanase/endoglucanase A OS=Caldicellulosiruptor saccharolyticus
ctg008980_HT	144522	153772	ctg008980_HT.20	-	Q9BWT3|PAPOG_HUMAN	Poly(A) polymerase gamma OS=Homo sapiens
ctg008980_HT	157296	159375	ctg008980_HT.21	-	G5ED35|TTR52_CAEEL	Transthyretin-like protein 52 OS=Caenorhabditis elegans
ctg008980_HT	161545	163245	ctg008980_HT.22	+	Q6VN20|RBP10_HUMAN	Ran-binding protein 10 OS=Homo sapiens
ctg008980_HT	166837	173658	ctg008980_HT.23	+	Q54E83|GSHB_DICDI	Glutathione synthetase OS=Dictyostelium discoideum
ctg008980_HT	174480	175537	ctg008980_HT.24	-	Q17460|COL10_CAEEL	Cuticle collagen 10 OS=Caenorhabditis elegans
ctg008980_HT	177378	181891	ctg008980_HT.25	+	E5DHB5|LGR5A_XENLA	Leucine-rich repeat-containing G-protein coupled receptor 5A OS=Xenopus laevis
ctg008980_HT	196420	204877	ctg008980_HT.26	+	nohit	nohit
ctg008980_HT	211275	215263	ctg008980_HT.28	+	Q54E83|GSHB_DICDI	Glutathione synthetase OS=Dictyostelium discoideum
ctg010610_HT	12900	13213	ctg010610_HT.8	-	nohit	nohit
ctg010610_HT	14839	15898	ctg010610_HT.9	+	nohit	nohit
ctg010610_HT	91830	92054	ctg010610_HT.16	-	nohit	nohit
ctg010610_HT	122132	122434	ctg010610_HT.19	-	nohit	nohit
ctg010610_HT	122482	122987	ctg010610_HT.20	-	nohit	nohit
ctg010610_HT	126044	130152	ctg010610_HT.22	-	P34457|YMD3_CAEEL	Putative uncharacterized transposon-derived protein F54H12.3 OS=Caenorhabditis elegans
ctg010610_HT	133754	134241	ctg010610_HT.25	+	nohit	nohit
ctg010610_HT	146394	147701	ctg010610_HT.26	+	nohit	nohit
ctg010610_HT	148253	154105	ctg010610_HT.27	-	nohit	nohit
ctg010610_HT	160260	161775	ctg010610_HT.28	+	nohit	nohit
ctg010610_HT	173943	175891	ctg010610_HT.32	-	nohit	nohit
ctg010610_HT	182809	184085	ctg010610_HT.33	-	nohit	nohit
ctg010610_HT	193880	195186	ctg010610_HT.34	-	P12007|IVD_RAT	Isovaleryl-CoA dehydrogenase, mitochondrial OS=Rattus norvegicus
ctg010610_HT	195922	197776	ctg010610_HT.35	-	nohit	nohit
ctg010610_HT	208947	211560	ctg010610_HT.36	+	Q9XWB9|BAT36_CAEEL	BTB and MATH domain-containing protein 36 OS=Caenorhabditis elegans
ctg010610_HT	214919	216731	ctg010610_HT.37	-	Q8MNV0|SPAST_CAEEL	Probable spastin homolog spas-1 OS=Caenorhabditis elegans
ctg010610_HT	218489	221182	ctg010610_HT.38	-	nohit	nohit
ctg010610_HT	234026	237416	ctg010610_HT.39	-	Q4R372|FBX25_MACFA	F-box only protein 25 OS=Macaca fascicularis
ctg010610_HT	238124	238574	ctg010610_HT.40	+	nohit	nohit
ctg010610_HT	250805	251362	ctg010610_HT.42	+	nohit	nohit
ctg010610_HT	298030	298911	ctg010610_HT.55	-	nohit	nohit
ctg010610_HT	339546	340262	ctg010610_HT.57	+	nohit	nohit
ctg010610_HT	372657	374107	ctg010610_HT.63	+	Q10103|CHP1_SCHPO	Chromo domain-containing protein 1 OS=Schizosaccharomyces pombe (strain 972 / ATCC 24843)
ctg010610_HT	374719	376133	ctg010610_HT.64	-	nohit	nohit
ctg010610_HT	399044	400889	ctg010610_HT.69	-	nohit	nohit
ctg010610_HT	401069	402050	ctg010610_HT.70	-	nohit	nohit
ctg010610_HT	470328	470691	ctg010610_HT.75	+	nohit	nohit
ctg010610_HT	473322	475388	ctg010610_HT.76	-	nohit	nohit
ctg010610_HT	478801	479165	ctg010610_HT.77	+	nohit	nohit
ctg010610_HT	510830	511281	ctg010610_HT.79	+	nohit	nohit
ctg010610_HT	532154	532530	ctg010610_HT.83	-	nohit	nohit
ctg006680_HT	6538	8092	ctg006680_HT.2	-	Q21018|CRI3_CAEEL	Conserved regulator of innate immunity protein 3 OS=Caenorhabditis elegans
ctg006680_HT	9539	11467	ctg006680_HT.3	+	B1H2Q2|ZRAN1_XENTR	Ubiquitin thioesterase zranb1 OS=Xenopus tropicalis
ctg006680_HT	12813	15542	ctg006680_HT.4	+	nohit	nohit
ctg006680_HT	25730	30217	ctg006680_HT.6	+	Q11095|FRPR1_CAEEL	Probable G-protein coupled receptor frpr-1 OS=Caenorhabditis elegans
ctg006680_HT	33509	34015	ctg006680_HT.7	+	Q25434|FP1_MYTCO	Adhesive plaque matrix protein OS=Mytilus coruscus
ctg006680_HT	42554	57601	ctg006680_HT.9	+	Q9NZN5|ARHGC_HUMAN	Rho guanine nucleotide exchange factor 12 OS=Homo sapiens
ctg006680_HT	59020	63871	ctg006680_HT.11	+	Q9BVA6|FICD_HUMAN	Adenosine monophosphate-protein transferase FICD OS=Homo sapiens
ctg006680_HT	64868	68790	ctg006680_HT.12	+	Q5SV42|ILEUC_MOUSE	Leukocyte elastase inhibitor C OS=Mus musculus
ctg006680_HT	72292	73987	ctg006680_HT.13	+	P34571|SRT55_CAEEL	Serpentine receptor class T-55 OS=Caenorhabditis elegans
ctg006680_HT	75262	78349	ctg006680_HT.14	+	nohit	nohit
ctg006680_HT	79828	82299	ctg006680_HT.15	-	nohit	nohit
ctg006680_HT	105900	115710	ctg006680_HT.17	+	O42945|DHX15_SCHPO	Probable pre-mRNA-splicing factor ATP-dependent RNA helicase prp43 OS=Schizosaccharomyces pombe (strain 972 / ATCC 24843)
ctg006680_HT	123541	127785	ctg006680_HT.18	-	P16157|ANK1_HUMAN	Ankyrin-1 OS=Homo sapiens
ctg003510_HT	63272	66934	ctg003510_HT.11	+	Q7Z5P9|MUC19_HUMAN	Mucin-19 OS=Homo sapiens
ctg003510_HT	67355	68305	ctg003510_HT.13	+	Q8ILR9|YPF17_PLAF7	Protein PF14_0175 OS=Plasmodium falciparum (isolate 3D7)
ctg003510_HT	75120	79174	ctg003510_HT.14	-	Q94981|ARI1_DROME	Potential E3 ubiquitin-protein ligase ariadne-1 OS=Drosophila melanogaster
ctg003510_HT	79718	82723	ctg003510_HT.15	+	nohit	nohit
ctg003510_HT	84404	84922	ctg003510_HT.16	+	nohit	nohit
ctg003510_HT	101009	101541	ctg003510_HT.19	+	nohit	nohit
ctg003510_HT	102073	102606	ctg003510_HT.20	-	nohit	nohit
ctg003510_HT	113585	115838	ctg003510_HT.24	+	Q9WTX6|CUL1_MOUSE	Cullin-1 OS=Mus musculus
ctg003510_HT	116504	120441	ctg003510_HT.25	+	Q5R4G6|CUL1_PONAB	Cullin-1 OS=Pongo abelii
ctg003510_HT	124043	124886	ctg003510_HT.27	+	Q22000|PDE4_CAEEL	Probable 3',5'-cyclic phosphodiesterase pde-4 OS=Caenorhabditis elegans
ctg003510_HT	126917	137786	ctg003510_HT.28	-	Q9NFN6|GSH1_ONCVO	Glutamate--cysteine ligase OS=Onchocerca volvulus
ctg003510_HT	162809	169515	ctg003510_HT.37	-	Q5TZE1|BTB6B_DANRE	BTB/POZ domain-containing protein 6-B OS=Danio rerio
ctg003510_HT	179437	186748	ctg003510_HT.40	+	Q5TZE1|BTB6B_DANRE	BTB/POZ domain-containing protein 6-B OS=Danio rerio
ctg003510_HT	186997	191874	ctg003510_HT.41	-	Q5R4G6|CUL1_PONAB	Cullin-1 OS=Pongo abelii
ctg003510_HT	193669	197008	ctg003510_HT.42	+	Q5R4G6|CUL1_PONAB	Cullin-1 OS=Pongo abelii
ctg003510_HT	198793	201124	ctg003510_HT.43	-	Q17389|CUL1_CAEEL	Cullin-1 OS=Caenorhabditis elegans
ctg003510_HT	218610	225681	ctg003510_HT.50	+	Q8ILR9|YPF17_PLAF7	Protein PF14_0175 OS=Plasmodium falciparum (isolate 3D7)
ctg003510_HT	227408	227860	ctg003510_HT.51	+	nohit	nohit
ctg003510_HT	234279	236428	ctg003510_HT.54	+	nohit	nohit
ctg003510_HT	237023	239823	ctg003510_HT.55	+	nohit	nohit
ctg003510_HT	240153	240762	ctg003510_HT.56	-	Q24311|CUL1_DROME	Cullin homolog 1 OS=Drosophila melanogaster
ctg003510_HT	240961	242971	ctg003510_HT.57	-	Q9NFN6|GSH1_ONCVO	Glutamate--cysteine ligase OS=Onchocerca volvulus
ctg003510_HT	250693	251751	ctg003510_HT.60	-	Q86K80|RUS1_DICDI	RUS1 family protein homolog OS=Dictyostelium discoideum
ctg003510_HT	252039	252697	ctg003510_HT.61	+	nohit	nohit
ctg003510_HT	256825	257963	ctg003510_HT.64	-	nohit	nohit
ctg003510_HT	279491	284579	ctg003510_HT.69	-	Q96GQ5|RUS1_HUMAN	RUS1 family protein C16orf58 OS=Homo sapiens
ctg003510_HT	286843	289357	ctg003510_HT.70	+	Q7YWU9|UBXN5_CAEEL	UBX domain-containing protein 5 OS=Caenorhabditis elegans
ctg003510_HT	293260	295163	ctg003510_HT.71	+	nohit	nohit
ctg003510_HT	301485	308563	ctg003510_HT.74	-	Q9NFN6|GSH1_ONCVO	Glutamate--cysteine ligase OS=Onchocerca volvulus
ctg003510_HT	308951	312793	ctg003510_HT.75	-	nohit	nohit
ctg003510_HT	407042	408700	ctg003510_HT.110	+	Q9LQX2|MPSR1_ARATH	E3 ubiquitin-protein ligase MPSR1 OS=Arabidopsis thaliana
ctg003510_HT	412795	413701	ctg003510_HT.112	+	Q9LQX2|MPSR1_ARATH	E3 ubiquitin-protein ligase MPSR1 OS=Arabidopsis thaliana
ctg003510_HT	420667	423339	ctg003510_HT.118	-	nohit	nohit
ctg003510_HT	428223	430987	ctg003510_HT.124	-	P34457|YMD3_CAEEL	Putative uncharacterized transposon-derived protein F54H12.3 OS=Caenorhabditis elegans
ctg003510_HT	433203	434039	ctg003510_HT.127	-	nohit	nohit
ctg003510_HT	434514	435924	ctg003510_HT.128	+	nohit	nohit
ctg003150_HT	35744	38938	ctg003150_HT.8	-	P61227|RAP2B_RAT	Ras-related protein Rap-2b OS=Rattus norvegicus
ctg003150_HT	44439	50054	ctg003150_HT.9	-	P20631|COL13_CAEEL	Cuticle collagen 13 OS=Caenorhabditis elegans
ctg003150_HT	51338	53020	ctg003150_HT.10	-	P20631|COL13_CAEEL	Cuticle collagen 13 OS=Caenorhabditis elegans
ctg003150_HT	55187	56594	ctg003150_HT.11	-	nohit	nohit
ctg003150_HT	59131	59595	ctg003150_HT.12	+	nohit	nohit
ctg009870_HT	5317	14766	ctg009870_HT.1	+	Q9NDG8|ACE4_CAEBR	Acetylcholinesterase 4 OS=Caenorhabditis briggsae
ctg009870_HT	17602	21725	ctg009870_HT.2	+	B2RUR8|OTU7B_MOUSE	OTU domain-containing protein 7B OS=Mus musculus
ctg009870_HT	31598	32303	ctg009870_HT.5	+	Q9XWU2|SUP1_CAEEL	Protein SUP-1 OS=Caenorhabditis elegans
ctg009870_HT	33630	34209	ctg009870_HT.6	+	O17204|OSTA1_CAEEL	Organic solute transporter alpha-like protein 1 OS=Caenorhabditis elegans
ctg009870_HT	46237	55186	ctg009870_HT.7	+	O17204|OSTA1_CAEEL	Organic solute transporter alpha-like protein 1 OS=Caenorhabditis elegans
ctg009870_HT	56038	63934	ctg009870_HT.8	-	Q20875|DHX15_CAEEL	Pre-mRNA-splicing factor ATP-dependent RNA helicase ddx-15 OS=Caenorhabditis elegans
ctg009870_HT	64653	66627	ctg009870_HT.9	+	Q9XU63|OSTA3_CAEEL	Organic solute transporter alpha-like protein 3 OS=Caenorhabditis elegans
ctg009870_HT	69141	71058	ctg009870_HT.10	-	Q7S8C4|LONM_NEUCR	Lon protease homolog, mitochondrial OS=Neurospora crassa (strain ATCC 24698 / 74-OR23-1A / CBS 708.71 / DSM 1257 / FGSC 987)
ctg009870_HT	71987	72254	ctg009870_HT.11	-	nohit	nohit
ctg009870_HT	80356	83528	ctg009870_HT.13	+	D3ZDK2|UB2D1_RAT	Ubiquitin-conjugating enzyme E2 D1 OS=Rattus norvegicus
ctg009870_HT	84840	86707	ctg009870_HT.14	-	O17204|OSTA1_CAEEL	Organic solute transporter alpha-like protein 1 OS=Caenorhabditis elegans
ctg009870_HT	87214	87843	ctg009870_HT.15	+	Q9XWU2|SUP1_CAEEL	Protein SUP-1 OS=Caenorhabditis elegans
ctg009870_HT	88336	88837	ctg009870_HT.16	-	Q7ZWF4|RN145_DANRE	RING finger protein 145 OS=Danio rerio
ctg009870_HT	90390	91574	ctg009870_HT.17	-	Q8ILR9|YPF17_PLAF7	Protein PF14_0175 OS=Plasmodium falciparum (isolate 3D7)
ctg009870_HT	91732	92808	ctg009870_HT.18	-	Q8ILR9|YPF17_PLAF7	Protein PF14_0175 OS=Plasmodium falciparum (isolate 3D7)
ctg009870_HT	93950	98205	ctg009870_HT.19	+	P28020|CSK21_XENLA	Casein kinase II subunit alpha OS=Xenopus laevis
ctg009870_HT	99413	103427	ctg009870_HT.20	+	Q9Z1J3|NFS1_MOUSE	Cysteine desulfurase, mitochondrial OS=Mus musculus
ctg009870_HT	103997	106846	ctg009870_HT.21	+	Q19724|NDUS6_CAEEL	Probable NADH dehydrogenase [ubiquinone] iron-sulfur protein 6, mitochondrial OS=Caenorhabditis elegans
ctg009870_HT	112265	114155	ctg009870_HT.24	-	O17204|OSTA1_CAEEL	Organic solute transporter alpha-like protein 1 OS=Caenorhabditis elegans
ctg009870_HT	116430	117089	ctg009870_HT.25	-	Q9XWU2|SUP1_CAEEL	Protein SUP-1 OS=Caenorhabditis elegans
ctg009870_HT	119967	126160	ctg009870_HT.26	+	nohit	nohit
ctg009870_HT	136509	137468	ctg009870_HT.29	+	nohit	nohit
ctg009870_HT	155984	168737	ctg009870_HT.35	+	Q17330|SEM1A_CAEEL	Semaphorin-1A OS=Caenorhabditis elegans
ctg009870_HT	170295	172942	ctg009870_HT.36	-	nohit	nohit
ctg009870_HT	173647	184311	ctg009870_HT.37	+	B2RUR8|OTU7B_MOUSE	OTU domain-containing protein 7B OS=Mus musculus
ctg009870_HT	186089	187930	ctg009870_HT.38	+	Q9N4D8|NLP40_CAEEL	Neuropeptide-like peptides nlp-40 OS=Caenorhabditis elegans
ctg009870_HT	191634	192755	ctg009870_HT.40	+	P02269|H2A_ASTRU	Histone H2A OS=Asterias rubens
ctg009870_HT	195079	196419	ctg009870_HT.41	+	P29778|OV251_ONCVO	Small heat shock protein OV25-1 OS=Onchocerca volvulus
ctg009870_HT	196723	197703	ctg009870_HT.42	-	nohit	nohit
ctg009870_HT	197927	199595	ctg009870_HT.43	-	P0C1H5|H2B7_CHICK	Histone H2B 7 OS=Gallus gallus
ctg009870_HT	199703	200328	ctg009870_HT.44	+	Q27443|H4_ASCSU	Histone H4 OS=Ascaris suum
ctg009870_HT	203569	204925	ctg009870_HT.46	-	G5ECU1|SKR1_CAEEL	Skp1-related protein OS=Caenorhabditis elegans
ctg009870_HT	206009	206754	ctg009870_HT.47	+	nohit	nohit
ctg009870_HT	207138	207756	ctg009870_HT.48	+	nohit	nohit
ctg009870_HT	220713	223605	ctg009870_HT.56	-	P34457|YMD3_CAEEL	Putative uncharacterized transposon-derived protein F54H12.3 OS=Caenorhabditis elegans
ctg004440_HT	7623	10728	ctg004440_HT.3	-	nohit	nohit
ctg004440_HT	14617	20164	ctg004440_HT.4	+	nohit	nohit
ctg004440_HT	31836	32483	ctg004440_HT.7	+	nohit	nohit
ctg004440_HT	33017	33384	ctg004440_HT.8	-	nohit	nohit
ctg004440_HT	41490	44668	ctg004440_HT.13	-	P34457|YMD3_CAEEL	Putative uncharacterized transposon-derived protein F54H12.3 OS=Caenorhabditis elegans
ctg004440_HT	46483	47711	ctg004440_HT.17	+	P28147|TBP1_ARATH	TATA-box-binding protein 1 OS=Arabidopsis thaliana
ctg004440_HT	67433	68313	ctg004440_HT.21	-	nohit	nohit
ctg004440_HT	82751	83077	ctg004440_HT.24	-	nohit	nohit
ctg004440_HT	83502	86383	ctg004440_HT.25	-	P34456|YMD2_CAEEL	Uncharacterized protein F54H12.2 OS=Caenorhabditis elegans
ctg004440_HT	86436	88885	ctg004440_HT.26	-	P34457|YMD3_CAEEL	Putative uncharacterized transposon-derived protein F54H12.3 OS=Caenorhabditis elegans
ctg004440_HT	88916	89242	ctg004440_HT.27	-	nohit	nohit
ctg004440_HT	89987	90677	ctg004440_HT.29	+	nohit	nohit
ctg004440_HT	94599	96144	ctg004440_HT.31	-	nohit	nohit
ctg011650_HT	6737	11012	ctg011650_HT.1	-	Q9GIP4|LAT1L_HUMAN	Putative L-type amino acid transporter 1-like protein IMAA OS=Homo sapiens
ctg011650_HT	13011	18070	ctg011650_HT.2	-	nohit	nohit
ctg011650_HT	21606	23881	ctg011650_HT.3	+	Q9D0I8|MRT4_MOUSE	mRNA turnover protein 4 homolog OS=Mus musculus
ctg011650_HT	39187	50708	ctg011650_HT.10	-	Q71W03|Y2748_LISMF	Macro domain-containing protein LMOf2365_2748 OS=Listeria monocytogenes serotype 4b (strain F2365)
ctg011650_HT	71168	72660	ctg011650_HT.17	-	nohit	nohit
ctg011650_HT	76208	80753	ctg011650_HT.18	+	Q9D0I8|MRT4_MOUSE	mRNA turnover protein 4 homolog OS=Mus musculus
ctg011650_HT	82037	83101	ctg011650_HT.19	+	P9WI28|PPE16_MYCTO	Uncharacterized PPE family protein PPE16 OS=Mycobacterium tuberculosis (strain CDC 1551 / Oshkosh)
ctg011650_HT	88540	89886	ctg011650_HT.20	-	nohit	nohit
ctg011650_HT	96058	96372	ctg011650_HT.21	+	nohit	nohit
ctg011650_HT	96548	99504	ctg011650_HT.22	+	Q9UKD2|MRT4_HUMAN	mRNA turnover protein 4 homolog OS=Homo sapiens
ctg011650_HT	101556	102017	ctg011650_HT.23	+	P9WHZ7|PPE40_MYCTU	Uncharacterized PPE family protein PPE40 OS=Mycobacterium tuberculosis (strain ATCC 25618 / H37Rv)
ctg009390_HT	1416	2339	ctg009390_HT.2	+	nohit	nohit
ctg009390_HT	2893	3442	ctg009390_HT.3	+	Q5BIR5|SPB8_BOVIN	Serpin B8 OS=Bos taurus
ctg009390_HT	4180	5994	ctg009390_HT.4	+	nohit	nohit
ctg009390_HT	7460	10869	ctg009390_HT.5	-	O93428|CATD_CHIHA	Cathepsin D OS=Chionodraco hamatus
ctg009390_HT	13993	18253	ctg009390_HT.6	-	Q22943|PAFA_CAEEL	Platelet-activating factor acetylhydrolase homolog 2 OS=Caenorhabditis elegans
ctg009390_HT	19771	23672	ctg009390_HT.7	-	Q22943|PAFA_CAEEL	Platelet-activating factor acetylhydrolase homolog 2 OS=Caenorhabditis elegans
ctg009390_HT	26812	30634	ctg009390_HT.8	-	Q22943|PAFA_CAEEL	Platelet-activating factor acetylhydrolase homolog 2 OS=Caenorhabditis elegans
ctg009390_HT	62855	63424	ctg009390_HT.20	-	nohit	nohit
ctg009390_HT	69170	70817	ctg009390_HT.22	+	nohit	nohit
ctg009390_HT	71603	74781	ctg009390_HT.23	+	nohit	nohit
ctg009390_HT	75713	77619	ctg009390_HT.24	-	Q9VNM1|NPFR_DROME	Neuropeptide F receptor OS=Drosophila melanogaster
ctg009390_HT	81375	81794	ctg009390_HT.25	-	nohit	nohit
ctg009390_HT	83372	84263	ctg009390_HT.26	+	nohit	nohit
ctg009390_HT	88117	92597	ctg009390_HT.27	-	Q2HJ10|ZNT2_MOUSE	Zinc transporter 2 OS=Mus musculus
ctg009390_HT	99320	100675	ctg009390_HT.29	-	Q93243|NAS37_CAEEL	Zinc metalloproteinase nas-37 OS=Caenorhabditis elegans
ctg009390_HT	108297	108992	ctg009390_HT.31	+	nohit	nohit
ctg009390_HT	111047	117664	ctg009390_HT.32	-	nohit	nohit
ctg009390_HT	122501	123844	ctg009390_HT.33	-	Q20655|14332_CAEEL	14-3-3-like protein 2 OS=Caenorhabditis elegans
ctg009390_HT	127216	129473	ctg009390_HT.36	+	Q5TZE1|BTB6B_DANRE	BTB/POZ domain-containing protein 6-B OS=Danio rerio
ctg009390_HT	129769	131840	ctg009390_HT.37	-	nohit	nohit
ctg009390_HT	136552	139799	ctg009390_HT.40	+	nohit	nohit
ctg009390_HT	140382	141462	ctg009390_HT.41	-	Q20655|14332_CAEEL	14-3-3-like protein 2 OS=Caenorhabditis elegans
ctg009390_HT	142617	147415	ctg009390_HT.42	-	Q66KI9|NSUN4_XENTR	5-methylcytosine rRNA methyltransferase NSUN4 OS=Xenopus tropicalis
ctg009390_HT	163027	163919	ctg009390_HT.46	+	nohit	nohit
ctg009390_HT	164362	168649	ctg009390_HT.47	-	Q8ILR9|YPF17_PLAF7	Protein PF14_0175 OS=Plasmodium falciparum (isolate 3D7)
ctg009390_HT	169729	174799	ctg009390_HT.48	+	P19246|NFH_MOUSE	Neurofilament heavy polypeptide OS=Mus musculus
ctg009390_HT	174852	175180	ctg009390_HT.49	+	nohit	nohit
ctg009390_HT	185247	185591	ctg009390_HT.52	+	nohit	nohit
ctg009390_HT	190323	197790	ctg009390_HT.53	+	Q09578|COL75_CAEEL	Putative cuticle collagen 75 OS=Caenorhabditis elegans
ctg008260_HT	23743	33753	ctg008260_HT.1	+	nohit	nohit
ctg008260_HT	90471	90772	ctg008260_HT.7	+	nohit	nohit
ctg008260_HT	295398	296086	ctg008260_HT.18	-	nohit	nohit
ctg008260_HT	299033	299754	ctg008260_HT.19	+	nohit	nohit
ctg008260_HT	305047	305526	ctg008260_HT.23	-	nohit	nohit
ctg008260_HT	308566	312784	ctg008260_HT.25	-	P34457|YMD3_CAEEL	Putative uncharacterized transposon-derived protein F54H12.3 OS=Caenorhabditis elegans
ctg008260_HT	315179	315526	ctg008260_HT.27	-	nohit	nohit
ctg008260_HT	376346	381368	ctg008260_HT.30	-	O08800|SPB8_MOUSE	Serpin B8 OS=Mus musculus
ctg008260_HT	392504	393035	ctg008260_HT.32	-	nohit	nohit
ctg008260_HT	394962	396107	ctg008260_HT.33	+	nohit	nohit
ctg008260_HT	403331	405214	ctg008260_HT.35	+	nohit	nohit
ctg008260_HT	408082	408843	ctg008260_HT.36	+	P55853|SUMO_CAEEL	Small ubiquitin-related modifier OS=Caenorhabditis elegans
ctg008260_HT	509167	509811	ctg008260_HT.38	-	nohit	nohit
ctg008260_HT	515836	516531	ctg008260_HT.39	-	nohit	nohit
ctg008260_HT	534096	534613	ctg008260_HT.40	+	nohit	nohit
ctg008260_HT	569062	571242	ctg008260_HT.43	-	P11503|HSP70_ONCVO	Heat shock 70 kDa protein (Fragment) OS=Onchocerca volvulus
ctg001810_HT	5827	9041	ctg001810_HT.2	-	nohit	nohit
ctg001810_HT	11206	15544	ctg001810_HT.3	+	Q5FC62|YE1A_CAEEL	Uncharacterized protein C35A5.10 OS=Caenorhabditis elegans
ctg001810_HT	22128	27882	ctg001810_HT.5	-	nohit	nohit
ctg001810_HT	33276	35116	ctg001810_HT.6	-	nohit	nohit
ctg001810_HT	36950	39204	ctg001810_HT.7	+	nohit	nohit
ctg001810_HT	41941	42507	ctg001810_HT.9	+	nohit	nohit
ctg001810_HT	43171	45863	ctg001810_HT.10	+	nohit	nohit
ctg001810_HT	46806	48550	ctg001810_HT.11	-	nohit	nohit
ctg001810_HT	53972	56962	ctg001810_HT.13	-	nohit	nohit
ctg001810_HT	57545	58033	ctg001810_HT.14	+	nohit	nohit
ctg001810_HT	60967	65672	ctg001810_HT.15	+	Q9XTR8|LIP1_CAEEL	Lipase ZK262.3 OS=Caenorhabditis elegans
ctg001810_HT	75129	76466	ctg001810_HT.17	+	Q9XTR8|LIP1_CAEEL	Lipase ZK262.3 OS=Caenorhabditis elegans
ctg001810_HT	81914	83269	ctg001810_HT.19	+	Q20655|14332_CAEEL	14-3-3-like protein 2 OS=Caenorhabditis elegans
ctg001810_HT	92447	93708	ctg001810_HT.20	-	Q6GMV3|PTRD1_HUMAN	Putative peptidyl-tRNA hydrolase PTRHD1 OS=Homo sapiens
ctg001810_HT	95242	98685	ctg001810_HT.21	+	Q11117|LMP1_CAEEL	LAMP family protein lmp-1 OS=Caenorhabditis elegans
ctg001810_HT	117470	120931	ctg001810_HT.22	+	nohit	nohit
ctg001810_HT	126946	127785	ctg001810_HT.24	-	nohit	nohit
ctg001810_HT	149016	151600	ctg001810_HT.25	+	Q10948|YMP4_CAEEL	Uncharacterized protein B0361.4 OS=Caenorhabditis elegans
ctg001810_HT	153128	154029	ctg001810_HT.26	-	nohit	nohit
ctg001810_HT	156522	157694	ctg001810_HT.27	-	nohit	nohit
ctg001810_HT	204986	208852	ctg001810_HT.29	+	Q27081|CFB_TACTR	Clotting factor B OS=Tachypleus tridentatus
ctg001810_HT	210497	211084	ctg001810_HT.30	+	nohit	nohit
ctg001810_HT	220228	220464	ctg001810_HT.31	+	nohit	nohit
ctg001810_HT	225941	232497	ctg001810_HT.32	-	Q0EEE2|PTHD3_MOUSE	Patched domain-containing protein 3 OS=Mus musculus
ctg001810_HT	240122	247050	ctg001810_HT.33	-	nohit	nohit
ctg001810_HT	292517	292998	ctg001810_HT.37	+	nohit	nohit
ctg001810_HT	297810	298441	ctg001810_HT.39	+	nohit	nohit
ctg001810_HT	300773	301245	ctg001810_HT.40	+	nohit	nohit
ctg001810_HT	302012	305454	ctg001810_HT.41	+	nohit	nohit
ctg001810_HT	306182	306646	ctg001810_HT.42	-	nohit	nohit
ctg001810_HT	313722	314708	ctg001810_HT.43	-	nohit	nohit
ctg001810_HT	315955	318647	ctg001810_HT.44	-	nohit	nohit
ctg001810_HT	321144	323499	ctg001810_HT.45	-	Q60W52|GPA3_CAEBR	Guanine nucleotide-binding protein alpha-3 subunit OS=Caenorhabditis briggsae
ctg001810_HT	327575	334925	ctg001810_HT.46	+	Q23551|UNC22_CAEEL	Twitchin OS=Caenorhabditis elegans
ctg001810_HT	335094	339795	ctg001810_HT.47	-	Q9NQ89|CL004_HUMAN	Protein C12orf4 OS=Homo sapiens
ctg001810_HT	340091	341276	ctg001810_HT.48	-	nohit	nohit
ctg001810_HT	341549	342339	ctg001810_HT.49	-	nohit	nohit
ctg001810_HT	342897	344218	ctg001810_HT.50	+	P21187|PABP_DROME	Polyadenylate-binding protein OS=Drosophila melanogaster
ctg001810_HT	344277	344826	ctg001810_HT.51	+	nohit	nohit
ctg001810_HT	344839	345381	ctg001810_HT.52	+	Q4VXU2|PAP1L_HUMAN	Polyadenylate-binding protein 1-like OS=Homo sapiens
ctg001810_HT	345531	363374	ctg001810_HT.53	-	Q23551|UNC22_CAEEL	Twitchin OS=Caenorhabditis elegans
ctg004650_HT	7523	8655	ctg004650_HT.3	+	P13393|TBP_YEAST	TATA-box-binding protein OS=Saccharomyces cerevisiae (strain ATCC 204508 / S288c)
ctg004650_HT	17644	24623	ctg004650_HT.5	+	Q86T65|DAAM2_HUMAN	Disheveled-associated activator of morphogenesis 2 OS=Homo sapiens
ctg004650_HT	26458	27373	ctg004650_HT.7	-	Q22549|INX10_CAEEL	Innexin-10 OS=Caenorhabditis elegans
ctg004650_HT	27457	29111	ctg004650_HT.8	-	Q22549|INX10_CAEEL	Innexin-10 OS=Caenorhabditis elegans
ctg004650_HT	29294	30245	ctg004650_HT.9	-	Q9TTY2|FER_CANLF	Tyrosine-protein kinase Fer OS=Canis lupus familiaris
ctg004650_HT	30743	35387	ctg004650_HT.10	+	Q27474|DNLI1_CAEEL	DNA ligase 1 OS=Caenorhabditis elegans
ctg004650_HT	35545	36600	ctg004650_HT.11	+	Q2L6K8|CNPY4_DANRE	Protein canopy 4 OS=Danio rerio
ctg004650_HT	36903	38674	ctg004650_HT.12	-	Q9NEX2|T2AG_CAEEL	Transcription initiation factor IIA subunit 2 OS=Caenorhabditis elegans
ctg004650_HT	38881	40708	ctg004650_HT.13	-	Q13685|AAMP_HUMAN	Angio-associated migratory cell protein OS=Homo sapiens
ctg004650_HT	48029	50188	ctg004650_HT.16	+	nohit	nohit
ctg004650_HT	50455	53786	ctg004650_HT.17	-	Q8SWR3|SPR_DROME	Sex peptide receptor OS=Drosophila melanogaster
ctg004650_HT	56940	58930	ctg004650_HT.19	+	P07099|HYEP_HUMAN	Epoxide hydrolase 1 OS=Homo sapiens
ctg004650_HT	59028	60803	ctg004650_HT.20	-	P07098|LIPG_HUMAN	Gastric triacylglycerol lipase OS=Homo sapiens
ctg004650_HT	62304	63757	ctg004650_HT.21	+	P18834|COL14_CAEEL	Cuticle collagen 14 OS=Caenorhabditis elegans
ctg004650_HT	64117	65825	ctg004650_HT.22	-	Q5RJP9|SR1IP_RAT	Protein SREK1IP1 OS=Rattus norvegicus
ctg004650_HT	66501	68789	ctg004650_HT.23	+	nohit	nohit
ctg004650_HT	69311	71427	ctg004650_HT.24	+	nohit	nohit
ctg004650_HT	72424	74824	ctg004650_HT.25	-	O18178|2A51_CAEEL	Serine/threonine-protein phosphatase 2A regulatory subunit pptr-1 OS=Caenorhabditis elegans
ctg004650_HT	76049	77493	ctg004650_HT.26	+	O45766|CWC15_CAEEL	Spliceosome-associated protein CWC15 homolog OS=Caenorhabditis elegans
ctg004650_HT	77630	80181	ctg004650_HT.27	+	Q640L2|SPX3_XENLA	Sugar phosphate exchanger 3 OS=Xenopus laevis
ctg004650_HT	80790	83792	ctg004650_HT.28	+	Q9VZN4|DAR1_DROME	Dendritic arbor reduction protein 1 OS=Drosophila melanogaster
ctg004650_HT	84070	87189	ctg004650_HT.29	+	Q965Q8|XYLT_CAEEL	Xylosyltransferase sqv-6 OS=Caenorhabditis elegans
ctg004650_HT	87434	88481	ctg004650_HT.30	+	Q96SZ5|AEDO_HUMAN	2-aminoethanethiol dioxygenase OS=Homo sapiens
ctg004650_HT	88863	89797	ctg004650_HT.31	+	P91285|DPY5_CAEEL	Cuticle collagen dpy-5 OS=Caenorhabditis elegans
ctg004650_HT	90000	91951	ctg004650_HT.32	-	Q99437|VATO_HUMAN	V-type proton ATPase 21 kDa proteolipid subunit OS=Homo sapiens
ctg004650_HT	92222	92856	ctg004650_HT.33	+	P10735|RT12_DROME	40S ribosomal protein S12, mitochondrial OS=Drosophila melanogaster
ctg004650_HT	92937	94191	ctg004650_HT.34	-	P34274|TIPRL_CAEEL	TIP41-like protein OS=Caenorhabditis elegans
ctg004650_HT	95338	98280	ctg004650_HT.35	+	Q6MG49|BAG6_RAT	Large proline-rich protein BAG6 OS=Rattus norvegicus
ctg004650_HT	99287	100262	ctg004650_HT.36	-	Q09533|RL10_CAEEL	60S ribosomal protein L10 OS=Caenorhabditis elegans
ctg004650_HT	100911	106524	ctg004650_HT.37	-	Q04656|ATP7A_HUMAN	Copper-transporting ATPase 1 OS=Homo sapiens
ctg004650_HT	107443	109010	ctg004650_HT.38	-	nohit	nohit
ctg004650_HT	109297	112529	ctg004650_HT.39	+	Q9XV52|EFGM_CAEEL	Elongation factor G, mitochondrial OS=Caenorhabditis elegans
ctg004650_HT	112779	116677	ctg004650_HT.40	+	P61963|DCAF7_MOUSE	DDB1- and CUL4-associated factor 7 OS=Mus musculus
ctg004650_HT	118686	119832	ctg004650_HT.42	+	P23708|NFYA_MOUSE	Nuclear transcription factor Y subunit alpha OS=Mus musculus
ctg004650_HT	122977	123445	ctg004650_HT.44	+	Q9N2U6|LTOR2_CAEEL	Ragulator complex protein LAMTOR2 homolog OS=Caenorhabditis elegans
ctg004650_HT	123750	127444	ctg004650_HT.45	-	P35449|NHX9_CAEEL	Probable Na(+)/H(+) antiporter nhx-9 OS=Caenorhabditis elegans
ctg004650_HT	130467	136870	ctg004650_HT.46	-	Q91WF7|FIG4_MOUSE	Polyphosphoinositide phosphatase OS=Mus musculus
ctg004650_HT	137138	138644	ctg004650_HT.47	+	Q5ZR76|GDPP1_CAEEL	GDP-D-glucose phosphorylase 1 OS=Caenorhabditis elegans
ctg004650_HT	138783	142026	ctg004650_HT.48	-	Q9NAE2|HUTU_CAEEL	Probable urocanate hydratase OS=Caenorhabditis elegans
ctg004650_HT	142558	144975	ctg004650_HT.49	-	Q8BGA7|CG026_MOUSE	Uncharacterized protein C7orf26 homolog OS=Mus musculus
ctg004650_HT	149328	159143	ctg004650_HT.50	+	nohit	nohit
ctg004650_HT	160330	163280	ctg004650_HT.51	+	O17730|THT2_CAEEL	Putative thiosulfate sulfurtransferase mpst-1 OS=Caenorhabditis elegans
ctg004650_HT	163581	164504	ctg004650_HT.52	-	nohit	nohit
ctg004650_HT	166002	179575	ctg004650_HT.53	-	O45818|DKF2_CAEEL	Serine/threonine-protein kinase dkf-2 OS=Caenorhabditis elegans
ctg004650_HT	179679	180252	ctg004650_HT.54	+	nohit	nohit
ctg004650_HT	181519	183102	ctg004650_HT.55	-	nohit	nohit
ctg004650_HT	183116	185343	ctg004650_HT.56	+	Q19417|YSNK_CAEEL	Glycosyltransferase family 92 protein F13G3.3 OS=Caenorhabditis elegans
ctg004650_HT	185452	190254	ctg004650_HT.57	-	Q6ZQ89|MARH6_MOUSE	E3 ubiquitin-protein ligase MARCH6 OS=Mus musculus
ctg004650_HT	190773	191660	ctg004650_HT.58	+	Q8ILR9|YPF17_PLAF7	Protein PF14_0175 OS=Plasmodium falciparum (isolate 3D7)
ctg004650_HT	191719	192102	ctg004650_HT.59	+	Q8ILR9|YPF17_PLAF7	Protein PF14_0175 OS=Plasmodium falciparum (isolate 3D7)
ctg004650_HT	196432	199958	ctg004650_HT.63	-	Q9CZV8|FXL20_MOUSE	F-box/LRR-repeat protein 20 OS=Mus musculus
ctg004650_HT	200498	201647	ctg004650_HT.64	-	nohit	nohit
ctg004650_HT	203413	207233	ctg004650_HT.65	+	nohit	nohit
ctg004650_HT	208060	213301	ctg004650_HT.66	+	nohit	nohit
ctg004650_HT	213499	216125	ctg004650_HT.67	-	Q1L8X9|VGLU3_DANRE	Vesicular glutamate transporter 3 OS=Danio rerio
ctg004650_HT	217212	218088	ctg004650_HT.68	+	Q19425|S38A9_CAEEL	Sodium-coupled neutral amino acid transporter 9 homolog OS=Caenorhabditis elegans
ctg004650_HT	218203	220171	ctg004650_HT.69	+	Q19425|S38A9_CAEEL	Sodium-coupled neutral amino acid transporter 9 homolog OS=Caenorhabditis elegans
ctg004650_HT	220467	222992	ctg004650_HT.70	+	Q9BX70|BTBD2_HUMAN	BTB/POZ domain-containing protein 2 OS=Homo sapiens
ctg004650_HT	223519	224191	ctg004650_HT.71	-	nohit	nohit
ctg004650_HT	224919	225546	ctg004650_HT.72	-	nohit	nohit
ctg004650_HT	226368	229391	ctg004650_HT.73	-	Q0VA16|WDR70_XENTR	WD repeat-containing protein 70 OS=Xenopus tropicalis
ctg004650_HT	230857	231997	ctg004650_HT.74	-	Q9BVA6|FICD_HUMAN	Adenosine monophosphate-protein transferase FICD OS=Homo sapiens
ctg004650_HT	235540	236038	ctg004650_HT.75	-	nohit	nohit
ctg004650_HT	236398	236887	ctg004650_HT.76	-	nohit	nohit
ctg004650_HT	237376	239270	ctg004650_HT.77	+	Q9SJW9|CDT1A_ARATH	CDT1-like protein a, chloroplastic OS=Arabidopsis thaliana
ctg004650_HT	240054	244080	ctg004650_HT.78	+	A8WVU9|ROCK_CAEBR	Rho-associated protein kinase let-502 OS=Caenorhabditis briggsae
ctg004650_HT	244491	258096	ctg004650_HT.79	-	O45244|DHX16_CAEEL	Probable pre-mRNA-splicing factor ATP-dependent RNA helicase mog-4 OS=Caenorhabditis elegans
ctg004650_HT	259981	263294	ctg004650_HT.80	-	H2KYP0|PICC1_CAEEL	PAC-1 interacting and coiled-coil domain-containing protein 1 OS=Caenorhabditis elegans
ctg004650_HT	266331	266721	ctg004650_HT.81	-	nohit	nohit
ctg004650_HT	268183	270194	ctg004650_HT.82	+	Q09351|YRU5_CAEEL	Uncharacterized protein T09B9.5 OS=Caenorhabditis elegans
ctg004650_HT	272061	272835	ctg004650_HT.83	+	Q9N4G9|RUXG_CAEEL	Probable small nuclear ribonucleoprotein G OS=Caenorhabditis elegans
ctg004650_HT	273836	275136	ctg004650_HT.84	-	nohit	nohit
ctg004650_HT	276448	279797	ctg004650_HT.85	+	Q9P2E9|RRBP1_HUMAN	Ribosome-binding protein 1 OS=Homo sapiens
ctg004650_HT	301331	302662	ctg004650_HT.87	+	nohit	nohit
ctg004650_HT	303126	305533	ctg004650_HT.88	+	nohit	nohit
ctg004650_HT	305775	307059	ctg004650_HT.89	-	Q02548|PAX5_HUMAN	Paired box protein Pax-5 OS=Homo sapiens
ctg004650_HT	307911	310746	ctg004650_HT.91	-	Q3MSQ8|DDX4_PELLE	Probable ATP-dependent RNA helicase DDX4 OS=Pelophylax lessonae
ctg004650_HT	311078	311648	ctg004650_HT.92	-	nohit	nohit
ctg004650_HT	312931	328430	ctg004650_HT.93	+	Q9Y5P8|P2R3B_HUMAN	Serine/threonine-protein phosphatase 2A regulatory subunit B'' subunit beta OS=Homo sapiens
ctg004650_HT	328904	331966	ctg004650_HT.94	-	P26039|TLN1_MOUSE	Talin-1 OS=Mus musculus
ctg004650_HT	332627	334091	ctg004650_HT.96	-	nohit	nohit
ctg004650_HT	336223	338050	ctg004650_HT.97	-	Q9N4Z0|L2HDH_CAEEL	L-2-hydroxyglutarate dehydrogenase, mitochondrial OS=Caenorhabditis elegans
ctg004650_HT	338209	347827	ctg004650_HT.98	-	Q18446|BL1S5_CAEEL	Biogenesis of lysosome-related organelles complex 1 subunit 5 OS=Caenorhabditis elegans
ctg004650_HT	347882	348987	ctg004650_HT.99	+	nohit	nohit
ctg004650_HT	348996	351991	ctg004650_HT.100	-	P01024|CO3_HUMAN	Complement C3 OS=Homo sapiens
ctg004650_HT	353607	356249	ctg004650_HT.101	-	O95425|SVIL_HUMAN	Supervillin OS=Homo sapiens
ctg004650_HT	382304	384106	ctg004650_HT.104	-	Q8I6K0|PPAF3_HOLDI	Phenoloxidase-activating factor 3 OS=Holotrichia diomphalia
ctg004650_HT	384760	386720	ctg004650_HT.105	-	Q9VZW5|FMAR_DROME	FMRFamide receptor OS=Drosophila melanogaster
ctg004650_HT	390189	391032	ctg004650_HT.106	-	nohit	nohit
ctg004650_HT	392678	396200	ctg004650_HT.107	+	Q90218|GLRK_ANAPL	Probable glutamate receptor OS=Anas platyrhynchos
ctg004650_HT	398071	399301	ctg004650_HT.109	-	Q07167|SM16_SCHMA	16 kDa calcium-binding protein OS=Schistosoma mansoni
ctg004650_HT	400238	401813	ctg004650_HT.110	-	Q9X248|FABG_THEMA	3-oxoacyl-[acyl-carrier-protein] reductase FabG OS=Thermotoga maritima (strain ATCC 43589 / MSB8 / DSM 3109 / JCM 10099)
ctg004650_HT	402388	404247	ctg004650_HT.111	-	O01393|UNC9_CAEEL	Innexin unc-9 OS=Caenorhabditis elegans
ctg004650_HT	405820	408102	ctg004650_HT.112	-	O01634|INX12_CAEEL	Innexin-12 OS=Caenorhabditis elegans
ctg004650_HT	408983	410941	ctg004650_HT.113	-	Q10000|TM144_CAEEL	Transmembrane protein 144 homolog OS=Caenorhabditis elegans
ctg004650_HT	412464	414765	ctg004650_HT.114	-	nohit	nohit
ctg004650_HT	416102	419287	ctg004650_HT.115	-	nohit	nohit
ctg004650_HT	421768	441089	ctg004650_HT.117	+	Q967F4|HMR1_CAEEL	Cadherin-related hmr-1 OS=Caenorhabditis elegans
ctg004650_HT	441145	446672	ctg004650_HT.118	+	Q967F4|HMR1_CAEEL	Cadherin-related hmr-1 OS=Caenorhabditis elegans
ctg004650_HT	447878	450045	ctg004650_HT.119	-	Q03605|YNN1_CAEEL	Uncharacterized RING finger protein T02C1.1 OS=Caenorhabditis elegans
ctg004650_HT	450148	453530	ctg004650_HT.120	+	nohit	nohit
ctg004650_HT	453845	455466	ctg004650_HT.121	-	Q19895|YUQP_CAEEL	CRAL-TRIO domain-containing protein F28H7.8 OS=Caenorhabditis elegans
ctg004650_HT	458281	460643	ctg004650_HT.123	+	G5EDN0|ACC3_CAEEL	Acetylcholine-gated chloride channel subunit acc-3 OS=Caenorhabditis elegans
ctg004650_HT	461092	463582	ctg004650_HT.124	+	Q8MMG9|TREA_PIMHY	Trehalase OS=Pimpla hypochondriaca
ctg004650_HT	464932	480248	ctg004650_HT.125	+	Q9W0K0|JIP1_DROME	JNK-interacting protein 1 OS=Drosophila melanogaster
ctg004650_HT	482198	482491	ctg004650_HT.127	-	nohit	nohit
ctg004650_HT	483753	485159	ctg004650_HT.128	+	P20631|COL13_CAEEL	Cuticle collagen 13 OS=Caenorhabditis elegans
ctg004650_HT	485512	487499	ctg004650_HT.129	+	nohit	nohit
ctg004650_HT	489247	489881	ctg004650_HT.130	-	nohit	nohit
ctg004650_HT	489968	528090	ctg004650_HT.131	+	Q18673|NEPL1_CAEEL	Neprilysin-1 OS=Caenorhabditis elegans
ctg004650_HT	528381	529257	ctg004650_HT.132	-	Q7Z1K3|ANIS1_ANISI	Major allergen Ani s 1 OS=Anisakis simplex
ctg004650_HT	529831	532934	ctg004650_HT.133	-	Q0DV32|4CLL1_ORYSJ	4-coumarate--CoA ligase-like 1 OS=Oryza sativa subsp. japonica
ctg004650_HT	533303	535086	ctg004650_HT.134	+	Q5KTC7|NAAA_RAT	N-acylethanolamine-hydrolyzing acid amidase OS=Rattus norvegicus
ctg004650_HT	535772	536713	ctg004650_HT.135	+	nohit	nohit
ctg004650_HT	540491	543606	ctg004650_HT.136	+	Q9VNM1|NPFR_DROME	Neuropeptide F receptor OS=Drosophila melanogaster
ctg004650_HT	543622	547634	ctg004650_HT.137	-	Q9XVN3|IASPP_CAEEL	Apoptotic enhancer 1 protein OS=Caenorhabditis elegans
ctg002290_HT	23655	31282	ctg002290_HT.4	+	Q7ZV90|PIF1_DANRE	ATP-dependent DNA helicase PIF1 OS=Danio rerio
ctg002290_HT	33455	34546	ctg002290_HT.5	-	Q52118|YMO3_PANSE	Uncharacterized protein in mobD 3'region OS=Pantoea stewartii subsp. stewartii
ctg002290_HT	37231	38097	ctg002290_HT.7	+	nohit	nohit
ctg002290_HT	45249	46778	ctg002290_HT.10	-	Q20516|YV31_CAEEL	UPF0057 membrane protein F47B7.1 OS=Caenorhabditis elegans
ctg002290_HT	54472	57438	ctg002290_HT.11	+	Q8PTN8|Y2678_METMA	Uncharacterized serpin-like protein MM_2675 OS=Methanosarcina mazei (strain ATCC BAA-159 / DSM 3647 / Goe1 / Go1 / JCM 11833 / OCM 88)
ctg002290_HT	58033	60125	ctg002290_HT.12	-	nohit	nohit
ctg002290_HT	62119	69139	ctg002290_HT.13	-	nohit	nohit
ctg002970_HT	1443	5529	ctg002970_HT.2	-	Q09227|YP89_CAEEL	Uncharacterized protein C08B11.9 OS=Caenorhabditis elegans
ctg002970_HT	6698	13199	ctg002970_HT.3	+	Q21086|GNL3_CAEEL	Guanine nucleotide-binding protein-like 3 homolog OS=Caenorhabditis elegans
ctg002970_HT	13870	18371	ctg002970_HT.4	+	Q21086|GNL3_CAEEL	Guanine nucleotide-binding protein-like 3 homolog OS=Caenorhabditis elegans
ctg002970_HT	42212	50142	ctg002970_HT.10	+	Q6GMR7|FAAH2_HUMAN	Fatty-acid amide hydrolase 2 OS=Homo sapiens
ctg002970_HT	68370	68723	ctg002970_HT.12	+	nohit	nohit
ctg002970_HT	70003	78989	ctg002970_HT.13	+	Q93834|YYVP_CAEEL	Glycosyltransferase family 92 protein F59C6.8 OS=Caenorhabditis elegans
ctg002970_HT	118417	120029	ctg002970_HT.17	+	Q5XGC9|SRFB1_XENTR	Serum response factor-binding protein 1 OS=Xenopus tropicalis
ctg002970_HT	193257	204562	ctg002970_HT.26	+	nohit	nohit
ctg002970_HT	204606	205427	ctg002970_HT.27	-	Q27850|TBP_TETTH	TATA-box-binding protein OS=Tetrahymena thermophila
ctg005630_HT	28883	40131	ctg005630_HT.7	+	Q09249|YQ53_CAEEL	Uncharacterized protein C16C10.3 OS=Caenorhabditis elegans
ctg005630_HT	44741	50013	ctg005630_HT.8	+	Q90YA8|QPCT_GLOBL	Glutaminyl-peptide cyclotransferase OS=Gloydius blomhoffii
ctg005630_HT	52060	52928	ctg005630_HT.9	-	nohit	nohit
ctg005630_HT	53995	54699	ctg005630_HT.10	-	nohit	nohit
ctg005630_HT	64136	65363	ctg005630_HT.12	+	O82175|SUVH5_ARATH	Histone-lysine N-methyltransferase, H3 lysine-9 specific SUVH5 OS=Arabidopsis thaliana
ctg005630_HT	67120	67860	ctg005630_HT.14	+	nohit	nohit
ctg005630_HT	71197	75164	ctg005630_HT.15	+	P51855|GSHB_MOUSE	Glutathione synthetase OS=Mus musculus
ctg005630_HT	76966	77715	ctg005630_HT.16	+	nohit	nohit
ctg005630_HT	78390	84544	ctg005630_HT.17	-	Q09453|GLRB4_CAEEL	Glycine receptor subunit beta-type 4 OS=Caenorhabditis elegans
ctg005630_HT	90463	91905	ctg005630_HT.18	-	nohit	nohit
ctg005630_HT	93645	96115	ctg005630_HT.19	+	Q9NPB0|SMDC1_HUMAN	SAYSvFN domain-containing protein 1 OS=Homo sapiens
ctg005630_HT	97128	100017	ctg005630_HT.20	-	Q10901|EAA1_CAEEL	Excitatory amino acid transporter OS=Caenorhabditis elegans
ctg005630_HT	117345	118571	ctg005630_HT.24	-	Q09575|YRD6_CAEEL	Uncharacterized protein K02A2.6 OS=Caenorhabditis elegans
ctg005630_HT	131171	133138	ctg005630_HT.28	-	nohit	nohit
ctg005630_HT	138060	142366	ctg005630_HT.29	+	nohit	nohit
ctg005630_HT	143653	155821	ctg005630_HT.30	-	D5MCN2|LARP1_CAEEL	La-related protein 1 OS=Caenorhabditis elegans
ctg005630_HT	201183	203535	ctg005630_HT.38	+	nohit	nohit
ctg005630_HT	205523	206211	ctg005630_HT.40	-	nohit	nohit
ctg005630_HT	213335	214925	ctg005630_HT.44	-	Q22146|FRK1_CAEEL	Fer-related kinase 1 OS=Caenorhabditis elegans
ctg005630_HT	214952	216176	ctg005630_HT.45	+	nohit	nohit
ctg005630_HT	219065	219581	ctg005630_HT.46	+	P80601|RIDA_CAPHI	2-iminobutanoate/2-iminopropanoate deaminase OS=Capra hircus
ctg005630_HT	221284	221822	ctg005630_HT.48	+	P53021|MSP1_GLORO	Major sperm protein 1 OS=Globodera rostochiensis
ctg005630_HT	226180	227214	ctg005630_HT.49	+	nohit	nohit
ctg005630_HT	230398	231114	ctg005630_HT.51	-	nohit	nohit
ctg005630_HT	238807	240133	ctg005630_HT.54	+	Q6CE07|YOP1_YARLI	Protein YOP1 OS=Yarrowia lipolytica (strain CLIB 122 / E 150)
ctg005630_HT	240969	241784	ctg005630_HT.55	-	P34138|PTP2_DICDI	Tyrosine-protein phosphatase 2 OS=Dictyostelium discoideum
ctg005630_HT	244254	245509	ctg005630_HT.58	+	Q54DF7|Y2354_DICDI	Probable serine/threonine-protein kinase DDB_G0292354 OS=Dictyostelium discoideum
ctg005630_HT	264132	265161	ctg005630_HT.67	+	nohit	nohit
ctg005630_HT	270139	271156	ctg005630_HT.69	-	B9EKR1|PRPTZ_MOUSE	Receptor-type tyrosine-protein phosphatase zeta OS=Mus musculus
ctg005630_HT	273069	274391	ctg005630_HT.70	-	Q06180|PTN2_MOUSE	Tyrosine-protein phosphatase non-receptor type 2 OS=Mus musculus
ctg005630_HT	296825	299294	ctg005630_HT.82	-	Q5RE33|REEP5_PONAB	Receptor expression-enhancing protein 5 OS=Pongo abelii
ctg005630_HT	299618	300528	ctg005630_HT.83	+	nohit	nohit
ctg005630_HT	301368	301886	ctg005630_HT.84	-	P80601|RIDA_CAPHI	2-iminobutanoate/2-iminopropanoate deaminase OS=Capra hircus
ctg005630_HT	302260	303870	ctg005630_HT.85	+	Q22146|FRK1_CAEEL	Fer-related kinase 1 OS=Caenorhabditis elegans
ctg005630_HT	304654	306669	ctg005630_HT.86	-	nohit	nohit
ctg005630_HT	306999	309495	ctg005630_HT.87	+	P80601|RIDA_CAPHI	2-iminobutanoate/2-iminopropanoate deaminase OS=Capra hircus
ctg005630_HT	310278	347283	ctg005630_HT.88	-	nohit	nohit
ctg005630_HT	347613	348829	ctg005630_HT.89	+	P80601|RIDA_CAPHI	2-iminobutanoate/2-iminopropanoate deaminase OS=Capra hircus
ctg005630_HT	365439	367846	ctg005630_HT.99	-	Q6CE07|YOP1_YARLI	Protein YOP1 OS=Yarrowia lipolytica (strain CLIB 122 / E 150)
ctg005630_HT	369272	369792	ctg005630_HT.101	-	P80601|RIDA_CAPHI	2-iminobutanoate/2-iminopropanoate deaminase OS=Capra hircus
ctg005630_HT	370168	371774	ctg005630_HT.102	+	Q22146|FRK1_CAEEL	Fer-related kinase 1 OS=Caenorhabditis elegans
ctg005630_HT	372558	380524	ctg005630_HT.103	-	nohit	nohit
ctg005630_HT	380854	382071	ctg005630_HT.104	+	P80601|RIDA_CAPHI	2-iminobutanoate/2-iminopropanoate deaminase OS=Capra hircus
ctg005630_HT	384066	385600	ctg005630_HT.106	-	nohit	nohit
ctg005630_HT	385931	386444	ctg005630_HT.107	+	P80601|RIDA_CAPHI	2-iminobutanoate/2-iminopropanoate deaminase OS=Capra hircus
ctg009740_HT	5038	5712	ctg009740_HT.2	-	nohit	nohit
ctg009740_HT	6431	6961	ctg009740_HT.4	+	nohit	nohit
ctg009740_HT	15790	17805	ctg009740_HT.9	-	O94854|K0754_HUMAN	Uncharacterized protein KIAA0754 OS=Homo sapiens
ctg009740_HT	17853	20586	ctg009740_HT.10	-	P34457|YMD3_CAEEL	Putative uncharacterized transposon-derived protein F54H12.3 OS=Caenorhabditis elegans
ctg009740_HT	23122	23390	ctg009740_HT.13	-	nohit	nohit
ctg007470_HT	10098	17258	ctg007470_HT.2	+	Q18206|NAS36_CAEEL	Zinc metalloproteinase nas-36 OS=Caenorhabditis elegans
ctg007470_HT	19886	25019	ctg007470_HT.4	+	Q18206|NAS36_CAEEL	Zinc metalloproteinase nas-36 OS=Caenorhabditis elegans
ctg007470_HT	33355	37004	ctg007470_HT.7	+	Q18206|NAS36_CAEEL	Zinc metalloproteinase nas-36 OS=Caenorhabditis elegans
ctg007470_HT	42900	43720	ctg007470_HT.9	+	nohit	nohit
ctg007470_HT	45670	54479	ctg007470_HT.10	+	Q18206|NAS36_CAEEL	Zinc metalloproteinase nas-36 OS=Caenorhabditis elegans
ctg007470_HT	62219	67910	ctg007470_HT.12	+	Q4Z8K6|RBP9X_DROME	Ran-binding proteins 9/10 homolog OS=Drosophila melanogaster
ctg007470_HT	71219	74665	ctg007470_HT.13	+	P08574|CY1_HUMAN	Cytochrome c1, heme protein, mitochondrial OS=Homo sapiens
ctg007470_HT	76142	81342	ctg007470_HT.14	-	Q8C1A9|ABD18_MOUSE	Protein ABHD18 OS=Mus musculus
ctg007470_HT	81356	84013	ctg007470_HT.15	+	B9MRU6|Y1300_CALBD	Maf-like protein Athe_1300 OS=Caldicellulosiruptor bescii (strain ATCC BAA-1888 / DSM 6725 / Z-1320)
ctg007470_HT	94059	97996	ctg007470_HT.17	-	nohit	nohit
ctg007470_HT	108044	118018	ctg007470_HT.18	-	Q18846|KS6A2_CAEEL	Putative ribosomal protein S6 kinase alpha-2 OS=Caenorhabditis elegans
ctg007470_HT	130386	131835	ctg007470_HT.19	-	nohit	nohit
ctg007470_HT	133616	138561	ctg007470_HT.20	+	Q01617|CPO_DROME	Protein couch potato OS=Drosophila melanogaster
ctg007470_HT	139646	141257	ctg007470_HT.21	+	Q80TC5|POGK_MOUSE	Pogo transposable element with KRAB domain OS=Mus musculus
ctg007470_HT	142936	146062	ctg007470_HT.22	-	Q6GNJ8|VPS72_XENLA	Vacuolar protein sorting-associated protein 72 homolog OS=Xenopus laevis
ctg007470_HT	150026	150584	ctg007470_HT.24	+	Q9BVA6|FICD_HUMAN	Adenosine monophosphate-protein transferase FICD OS=Homo sapiens
ctg007470_HT	154274	157779	ctg007470_HT.25	+	Q28ZX3|PABP2_DROPS	Polyadenylate-binding protein 2 OS=Drosophila pseudoobscura pseudoobscura
ctg007470_HT	180332	188431	ctg007470_HT.31	+	nohit	nohit
ctg007470_HT	191140	194977	ctg007470_HT.32	+	nohit	nohit
ctg007470_HT	200119	201675	ctg007470_HT.34	+	P22085|CYTX_ONCVO	Onchocystatin OS=Onchocerca volvulus
ctg007470_HT	212121	213227	ctg007470_HT.35	+	P01037|CYTN_HUMAN	Cystatin-SN OS=Homo sapiens
ctg007470_HT	218311	220137	ctg007470_HT.37	+	Q9VYQ8|UBP7_DROME	Ubiquitin carboxyl-terminal hydrolase 7 OS=Drosophila melanogaster
ctg007470_HT	220327	225604	ctg007470_HT.38	-	Q09585|APTF1_CAEEL	Transcription factor aptf-1 OS=Caenorhabditis elegans
ctg007470_HT	229628	231128	ctg007470_HT.39	+	P22085|CYTX_ONCVO	Onchocystatin OS=Onchocerca volvulus
ctg007470_HT	239105	240317	ctg007470_HT.43	-	nohit	nohit
ctg007470_HT	253834	256732	ctg007470_HT.48	-	Q18493|UAP1_CAEEL	Probable UDP-N-acetylglucosamine pyrophosphorylase OS=Caenorhabditis elegans
ctg007470_HT	257154	261582	ctg007470_HT.49	+	Q6GVM3|IF1AY_PANTR	Eukaryotic translation initiation factor 1A, Y-chromosomal OS=Pan troglodytes
ctg007470_HT	265700	277826	ctg007470_HT.50	+	P34311|YKR5_CAEEL	Probable G-protein coupled receptor C06G4.5 OS=Caenorhabditis elegans
ctg007470_HT	295899	297263	ctg007470_HT.56	-	nohit	nohit
ctg007470_HT	306023	307175	ctg007470_HT.58	+	nohit	nohit
ctg007470_HT	310793	314755	ctg007470_HT.59	+	nohit	nohit
ctg007470_HT	316220	318966	ctg007470_HT.60	+	nohit	nohit
ctg007470_HT	319566	320177	ctg007470_HT.61	-	nohit	nohit
ctg007470_HT	324572	330115	ctg007470_HT.62	+	Q18321|DAF37_CAEEL	G-protein coupled receptor daf-37 OS=Caenorhabditis elegans
ctg007470_HT	331990	341734	ctg007470_HT.63	-	Q9NZW5|MPP6_HUMAN	MAGUK p55 subfamily member 6 OS=Homo sapiens
ctg007470_HT	343616	346755	ctg007470_HT.64	-	P17657|DPY13_CAEEL	Cuticle collagen dpy-13 OS=Caenorhabditis elegans
ctg007470_HT	354566	364519	ctg007470_HT.65	-	P97819|PLPL9_MOUSE	85/88 kDa calcium-independent phospholipase A2 OS=Mus musculus
ctg007470_HT	372178	372606	ctg007470_HT.67	+	nohit	nohit
ctg007470_HT	375169	375899	ctg007470_HT.68	+	nohit	nohit
ctg007470_HT	378702	381375	ctg007470_HT.69	-	nohit	nohit
ctg007470_HT	383129	393943	ctg007470_HT.70	+	Q45FX5|VAV_CAEEL	Protein vav-1 OS=Caenorhabditis elegans
ctg007470_HT	395541	400222	ctg007470_HT.71	+	Q09450|SCOT_CAEEL	Probable succinyl-CoA:3-ketoacid coenzyme A transferase, mitochondrial OS=Caenorhabditis elegans
ctg007470_HT	400830	401114	ctg007470_HT.72	+	nohit	nohit
ctg007470_HT	401947	421851	ctg007470_HT.73	-	nohit	nohit
ctg002330_HT	17113	22170	ctg002330_HT.3	-	O01931|NH154_CAEEL	Nuclear hormone receptor family member nhr-154 OS=Caenorhabditis elegans
ctg002330_HT	23221	25697	ctg002330_HT.4	-	O01931|NH154_CAEEL	Nuclear hormone receptor family member nhr-154 OS=Caenorhabditis elegans
ctg002330_HT	30313	30994	ctg002330_HT.5	+	nohit	nohit
ctg002330_HT	38665	43033	ctg002330_HT.8	-	Q03400|SANT_PLAF7	S-antigen protein OS=Plasmodium falciparum (isolate 3D7)
ctg002330_HT	54041	55896	ctg002330_HT.12	-	nohit	nohit
ctg002330_HT	58078	63429	ctg002330_HT.13	+	Q61EX6|NAS36_CAEBR	Zinc metalloproteinase nas-36 OS=Caenorhabditis briggsae
ctg002330_HT	69260	71002	ctg002330_HT.14	+	O01931|NH154_CAEEL	Nuclear hormone receptor family member nhr-154 OS=Caenorhabditis elegans
ctg002330_HT	82413	85025	ctg002330_HT.19	-	P61314|RL15_RAT	60S ribosomal protein L15 OS=Rattus norvegicus
ctg002330_HT	85725	87133	ctg002330_HT.20	+	nohit	nohit
ctg002330_HT	88958	91575	ctg002330_HT.21	+	Q966M5|MED18_CAEEL	Mediator of RNA polymerase II transcription subunit 18 OS=Caenorhabditis elegans
ctg002330_HT	92034	100590	ctg002330_HT.22	+	A8F2Y3|OBG_RICM5	GTPase Obg OS=Rickettsia massiliae (strain Mtu5)
ctg002330_HT	138966	158477	ctg002330_HT.29	+	O01931|NH154_CAEEL	Nuclear hormone receptor family member nhr-154 OS=Caenorhabditis elegans
ctg002330_HT	166357	170556	ctg002330_HT.30	+	nohit	nohit
ctg002330_HT	178304	184290	ctg002330_HT.31	+	Q5EAC2|GSHB_BOVIN	Glutathione synthetase OS=Bos taurus
ctg002330_HT	185670	188971	ctg002330_HT.32	+	Q21184|CO155_CAEEL	Putative cuticle collagen 155 OS=Caenorhabditis elegans
ctg002330_HT	204291	204986	ctg002330_HT.35	+	nohit	nohit
ctg002330_HT	206059	206986	ctg002330_HT.36	+	nohit	nohit
ctg002330_HT	214446	219873	ctg002330_HT.38	-	Q4Z8K6|RBP9X_DROME	Ran-binding proteins 9/10 homolog OS=Drosophila melanogaster
ctg002330_HT	225933	227061	ctg002330_HT.40	-	O94712|YC5C_SCHPO	Uncharacterized protein C1259.12c OS=Schizosaccharomyces pombe (strain 972 / ATCC 24843)
ctg002330_HT	229186	231483	ctg002330_HT.41	-	nohit	nohit
ctg002330_HT	251464	253714	ctg002330_HT.44	-	Q6AZB8|HARB1_DANRE	Putative nuclease HARBI1 OS=Danio rerio
ctg002330_HT	293522	310625	ctg002330_HT.50	+	Q9D0F3|LMAN1_MOUSE	Protein ERGIC-53 OS=Mus musculus
ctg002330_HT	314731	315621	ctg002330_HT.51	+	nohit	nohit
ctg002330_HT	323022	323554	ctg002330_HT.52	-	nohit	nohit
ctg002330_HT	324353	331723	ctg002330_HT.53	+	C4L8X4|IF2_TOLAT	Translation initiation factor IF-2 OS=Tolumonas auensis (strain DSM 9187 / TA4)
ctg002330_HT	364464	368725	ctg002330_HT.59	-	P12114|SQT1_CAEEL	Cuticle collagen sqt-1 OS=Caenorhabditis elegans
ctg002330_HT	371515	372738	ctg002330_HT.60	-	Q5UR80|CYB5L_MIMIV	Cytochrome b5-like protein OS=Acanthamoeba polyphaga mimivirus
ctg002330_HT	396080	396985	ctg002330_HT.62	-	nohit	nohit
ctg002330_HT	400386	405422	ctg002330_HT.63	+	Q09575|YRD6_CAEEL	Uncharacterized protein K02A2.6 OS=Caenorhabditis elegans
ctg002330_HT	410971	412165	ctg002330_HT.64	-	Q17370|NHR47_CAEEL	Nuclear hormone receptor family member nhr-47 OS=Caenorhabditis elegans
ctg002330_HT	412612	413397	ctg002330_HT.65	+	nohit	nohit
ctg002330_HT	414928	415775	ctg002330_HT.66	-	Q0V8F0|NR4A1_BOVIN	Nuclear receptor subfamily 4 group A member 1 OS=Bos taurus
ctg002330_HT	553036	553896	ctg002330_HT.68	+	nohit	nohit
ctg002330_HT	554385	554708	ctg002330_HT.69	-	nohit	nohit
ctg002330_HT	556573	556914	ctg002330_HT.71	-	nohit	nohit
ctg002330_HT	557044	559259	ctg002330_HT.72	-	P34457|YMD3_CAEEL	Putative uncharacterized transposon-derived protein F54H12.3 OS=Caenorhabditis elegans
ctg002330_HT	564144	568076	ctg002330_HT.74	-	Q42808|TBP_SOYBN	TATA-box-binding protein OS=Glycine max
ctg002330_HT	572955	576889	ctg002330_HT.76	-	Q42808|TBP_SOYBN	TATA-box-binding protein OS=Glycine max
ctg002330_HT	581588	582829	ctg002330_HT.78	-	Q42808|TBP_SOYBN	TATA-box-binding protein OS=Glycine max
ctg002330_HT	583927	589300	ctg002330_HT.81	+	P34457|YMD3_CAEEL	Putative uncharacterized transposon-derived protein F54H12.3 OS=Caenorhabditis elegans
ctg002330_HT	590552	590974	ctg002330_HT.83	+	nohit	nohit
ctg002330_HT	629679	631954	ctg002330_HT.84	-	Q965W2|NHR86_CAEEL	Nuclear hormone receptor family member nhr-86 OS=Caenorhabditis elegans
ctg002330_HT	640915	648813	ctg002330_HT.87	-	Q18206|NAS36_CAEEL	Zinc metalloproteinase nas-36 OS=Caenorhabditis elegans
ctg002330_HT	656901	659280	ctg002330_HT.92	-	Q01133|FMRA_CALPA	Antho-RFamide neuropeptides OS=Calliactis parasitica
ctg002330_HT	660450	664401	ctg002330_HT.93	+	nohit	nohit
ctg002330_HT	672915	675231	ctg002330_HT.96	+	Q0R4F1|PIF1_XENLA	ATP-dependent DNA helicase PIF1 OS=Xenopus laevis
ctg002330_HT	676488	682688	ctg002330_HT.97	-	Q01133|FMRA_CALPA	Antho-RFamide neuropeptides OS=Calliactis parasitica
ctg002330_HT	695159	696471	ctg002330_HT.100	-	Q17370|NHR47_CAEEL	Nuclear hormone receptor family member nhr-47 OS=Caenorhabditis elegans
ctg002330_HT	696575	697248	ctg002330_HT.101	-	nohit	nohit
ctg011820_HT	5362	8185	ctg011820_HT.1	+	O22494|GSHB_SOLLC	Glutathione synthetase, chloroplastic OS=Solanum lycopersicum
ctg011820_HT	9896	18978	ctg011820_HT.2	-	nohit	nohit
ctg011820_HT	18993	19316	ctg011820_HT.3	+	nohit	nohit
ctg011820_HT	39221	41316	ctg011820_HT.6	+	Q3UQV5|KBTB8_MOUSE	Kelch repeat and BTB domain-containing protein 8 OS=Mus musculus
ctg011820_HT	45553	48125	ctg011820_HT.9	-	Q9ULT6|ZNRF3_HUMAN	E3 ubiquitin-protein ligase ZNRF3 OS=Homo sapiens
ctg011820_HT	53610	55406	ctg011820_HT.11	-	nohit	nohit
ctg011820_HT	56651	57331	ctg011820_HT.12	-	nohit	nohit
ctg011820_HT	61658	67270	ctg011820_HT.14	+	nohit	nohit
ctg011820_HT	67581	70214	ctg011820_HT.15	-	P34457|YMD3_CAEEL	Putative uncharacterized transposon-derived protein F54H12.3 OS=Caenorhabditis elegans
ctg011820_HT	71947	77166	ctg011820_HT.18	-	nohit	nohit
ctg011820_HT	82269	85978	ctg011820_HT.20	-	P34457|YMD3_CAEEL	Putative uncharacterized transposon-derived protein F54H12.3 OS=Caenorhabditis elegans
ctg011820_HT	87927	92926	ctg011820_HT.23	-	nohit	nohit
ctg011820_HT	102147	105018	ctg011820_HT.27	+	Q19897|SRE6_CAEEL	Serpentine receptor class epsilon-6 OS=Caenorhabditis elegans
ctg011820_HT	107137	108697	ctg011820_HT.28	+	Q67YI6|ATL65_ARATH	RING-H2 finger protein ATL65 OS=Arabidopsis thaliana
ctg011820_HT	109951	111312	ctg011820_HT.29	-	nohit	nohit
ctg011820_HT	115325	116715	ctg011820_HT.31	+	Q8NC42|RN149_HUMAN	E3 ubiquitin-protein ligase RNF149 OS=Homo sapiens
ctg011820_HT	122902	124088	ctg011820_HT.33	+	Q566M8|RN150_DANRE	RING finger protein 150 OS=Danio rerio
ctg011820_HT	138019	138501	ctg011820_HT.34	+	nohit	nohit
ctg011820_HT	139617	140532	ctg011820_HT.35	+	Q9SN27|ATL59_ARATH	E3 ubiquitin-protein ligase ATL59 OS=Arabidopsis thaliana
ctg011820_HT	143876	144620	ctg011820_HT.36	-	nohit	nohit
ctg011820_HT	180836	181533	ctg011820_HT.37	-	nohit	nohit
ctg011820_HT	184306	186522	ctg011820_HT.38	-	nohit	nohit
ctg011820_HT	193575	195487	ctg011820_HT.39	+	O17898|NHR60_CAEEL	Nuclear hormone receptor family member nhr-60 OS=Caenorhabditis elegans
ctg011820_HT	198420	199959	ctg011820_HT.41	+	nohit	nohit
ctg011820_HT	214937	216852	ctg011820_HT.46	-	O17898|NHR60_CAEEL	Nuclear hormone receptor family member nhr-60 OS=Caenorhabditis elegans
ctg011820_HT	245293	249142	ctg011820_HT.50	-	O77237|PELI_DROME	Protein pellino OS=Drosophila melanogaster
ctg011820_HT	253597	253845	ctg011820_HT.52	-	nohit	nohit
ctg011820_HT	256328	256624	ctg011820_HT.54	-	nohit	nohit
ctg011820_HT	263035	263722	ctg011820_HT.57	-	O77237|PELI_DROME	Protein pellino OS=Drosophila melanogaster
ctg011820_HT	263751	265265	ctg011820_HT.58	-	Q8C669|PELI1_MOUSE	E3 ubiquitin-protein ligase pellino homolog 1 OS=Mus musculus
ctg011820_HT	274040	278381	ctg011820_HT.62	-	nohit	nohit
ctg011820_HT	281300	284807	ctg011820_HT.63	+	nohit	nohit
ctg011820_HT	286195	286699	ctg011820_HT.65	-	nohit	nohit
ctg011820_HT	316300	317743	ctg011820_HT.67	-	nohit	nohit
ctg011820_HT	318941	324478	ctg011820_HT.68	+	O34718|IOLT_BACSU	Major myo-inositol transporter IolT OS=Bacillus subtilis (strain 168)
ctg011820_HT	327765	330261	ctg011820_HT.69	+	nohit	nohit
ctg011820_HT	332277	336105	ctg011820_HT.70	-	Q6ZNG9|KRBA2_HUMAN	KRAB-A domain-containing protein 2 OS=Homo sapiens
ctg011820_HT	341570	342506	ctg011820_HT.72	-	O22494|GSHB_SOLLC	Glutathione synthetase, chloroplastic OS=Solanum lycopersicum
ctg011820_HT	344071	346016	ctg011820_HT.74	+	P34457|YMD3_CAEEL	Putative uncharacterized transposon-derived protein F54H12.3 OS=Caenorhabditis elegans
ctg011820_HT	346029	348641	ctg011820_HT.75	+	nohit	nohit
ctg011820_HT	351148	352293	ctg011820_HT.79	+	nohit	nohit
ctg011820_HT	352398	353281	ctg011820_HT.80	+	nohit	nohit
ctg011820_HT	353425	359542	ctg011820_HT.81	-	P33538|DPOM_NEUIN	Probable DNA polymerase OS=Neurospora intermedia
ctg011820_HT	359734	360547	ctg011820_HT.82	-	Q23696|RFA1_CRIFA	Replication factor A 51 kDa subunit OS=Crithidia fasciculata
ctg011820_HT	364579	365182	ctg011820_HT.83	-	nohit	nohit
ctg011820_HT	384338	386823	ctg011820_HT.85	+	Q5TZE1|BTB6B_DANRE	BTB/POZ domain-containing protein 6-B OS=Danio rerio
ctg011820_HT	389653	398516	ctg011820_HT.86	-	Q23310|GCY14_CAEEL	Receptor-type guanylate cyclase gcy-14 OS=Caenorhabditis elegans
ctg011820_HT	403330	403949	ctg011820_HT.87	+	nohit	nohit
ctg011820_HT	404396	405012	ctg011820_HT.88	-	O22494|GSHB_SOLLC	Glutathione synthetase, chloroplastic OS=Solanum lycopersicum
ctg011820_HT	409321	418851	ctg011820_HT.89	-	O43451|MGA_HUMAN	Maltase-glucoamylase, intestinal OS=Homo sapiens
ctg011820_HT	423747	424851	ctg011820_HT.90	+	O01929|NH153_CAEEL	Nuclear hormone receptor family member nhr-153 OS=Caenorhabditis elegans
ctg011820_HT	446596	449741	ctg011820_HT.94	+	nohit	nohit
ctg011820_HT	462804	463298	ctg011820_HT.96	+	nohit	nohit
ctg011820_HT	476718	477427	ctg011820_HT.98	+	nohit	nohit
ctg011820_HT	503168	510689	ctg011820_HT.102	-	B1Q236|SYG1_CAEEL	Synaptogenesis protein syg-1 OS=Caenorhabditis elegans
ctg011820_HT	524420	526683	ctg011820_HT.105	+	nohit	nohit
ctg011820_HT	531808	533801	ctg011820_HT.106	+	P15704|GUN_CLOSA	Endoglucanase OS=Clostridium saccharobutylicum
ctg011820_HT	540037	541966	ctg011820_HT.107	+	P15704|GUN_CLOSA	Endoglucanase OS=Clostridium saccharobutylicum
ctg011820_HT	557010	558854	ctg011820_HT.109	-	P15704|GUN_CLOSA	Endoglucanase OS=Clostridium saccharobutylicum
ctg011820_HT	562437	562970	ctg011820_HT.110	+	nohit	nohit
ctg011820_HT	570287	570818	ctg011820_HT.112	-	nohit	nohit
ctg011820_HT	581509	582393	ctg011820_HT.114	-	nohit	nohit
ctg006160_HT	7245	8078	ctg006160_HT.2	-	Q27850|TBP_TETTH	TATA-box-binding protein OS=Tetrahymena thermophila
ctg006160_HT	12304	14784	ctg006160_HT.6	+	P34457|YMD3_CAEEL	Putative uncharacterized transposon-derived protein F54H12.3 OS=Caenorhabditis elegans
ctg006160_HT	15432	16118	ctg006160_HT.8	+	nohit	nohit
ctg006160_HT	16180	18583	ctg006160_HT.9	+	P34456|YMD2_CAEEL	Uncharacterized protein F54H12.2 OS=Caenorhabditis elegans
ctg006160_HT	21203	23210	ctg006160_HT.10	+	nohit	nohit
ctg006160_HT	24375	28837	ctg006160_HT.11	+	Q6PCL9|PAPOG_MOUSE	Poly(A) polymerase gamma OS=Mus musculus
ctg006160_HT	28922	40690	ctg006160_HT.12	-	G5ECD9|AEX2_CAEEL	G-protein coupled receptor aex-2 OS=Caenorhabditis elegans
ctg006160_HT	43612	46309	ctg006160_HT.13	+	P54126|SRG4_CAEEL	Serpentine receptor class gamma-4 OS=Caenorhabditis elegans
ctg006160_HT	46561	48969	ctg006160_HT.14	-	Q9BWT3|PAPOG_HUMAN	Poly(A) polymerase gamma OS=Homo sapiens
ctg006160_HT	50535	53254	ctg006160_HT.15	-	nohit	nohit
ctg006160_HT	56865	57555	ctg006160_HT.16	+	nohit	nohit
ctg006160_HT	58419	62299	ctg006160_HT.17	-	Q6PCL9|PAPOG_MOUSE	Poly(A) polymerase gamma OS=Mus musculus
ctg006160_HT	64445	69888	ctg006160_HT.18	-	P91124|RIC19_CAEEL	Resistance to inhibitors of cholinesterase protein 19 OS=Caenorhabditis elegans
ctg006160_HT	71211	72268	ctg006160_HT.19	+	Q95V77|LEA1_APHAV	Late embryogenesis abundant protein 1 OS=Aphelenchus avenae
ctg006160_HT	72569	74026	ctg006160_HT.20	-	Q9XIK6|SNL6_ARATH	Paired amphipathic helix protein Sin3-like 6 OS=Arabidopsis thaliana
ctg006160_HT	74626	74985	ctg006160_HT.21	-	nohit	nohit
ctg006160_HT	76142	77662	ctg006160_HT.22	-	nohit	nohit
ctg006160_HT	78894	83913	ctg006160_HT.23	-	nohit	nohit
ctg006700_HT	4077	4658	ctg006700_HT.6	+	nohit	nohit
ctg006700_HT	6178	9579	ctg006700_HT.8	-	nohit	nohit
ctg006700_HT	10294	12142	ctg006700_HT.9	+	nohit	nohit
ctg006700_HT	12531	14416	ctg006700_HT.10	-	Q8IID4|DYHC2_PLAF7	Dynein heavy chain-like protein PF11_0240 OS=Plasmodium falciparum (isolate 3D7)
ctg006700_HT	15455	16466	ctg006700_HT.11	-	Q05506|SYRC_YEAST	Arginine--tRNA ligase, cytoplasmic OS=Saccharomyces cerevisiae (strain ATCC 204508 / S288c)
ctg006700_HT	16542	18795	ctg006700_HT.12	-	Q8DRW2|SYR_STRMU	Arginine--tRNA ligase OS=Streptococcus mutans serotype c (strain ATCC 700610 / UA159)
[truncated: 38,187 more rows]

## Sheet: blast_GO_KEGG_Pfam
contig	gene_start	gene_stop	gene id	dir	GO ID	KEGG Pathway	pfam ID
ctg002270_HT	6834	8794	ctg002270_HT.2	+	GO:0046872	no_feature	no_feature
ctg002270_HT	13410	19261	ctg002270_HT.3	+	no_feature	no_feature	no_feature
ctg002270_HT	20937	23327	ctg002270_HT.4	+	GO:0046872	no_feature	PF00642
ctg002270_HT	52045	55040	ctg002270_HT.20	-	GO:0005096	no_feature	PF01412
ctg002270_HT	56155	59372	ctg002270_HT.21	+	no_feature	no_feature	PF18192
ctg002270_HT	60431	61114	ctg002270_HT.22	-	GO:0000062	no_feature	PF00887
ctg002270_HT	68472	73263	ctg002270_HT.23	+	GO:0008654,GO:0016020,GO:0016780	no_feature	PF01066
ctg002270_HT	86004	92127	ctg002270_HT.24	+	GO:0046417	map00400	PF01817
ctg008510_HT	43735	60876	ctg008510_HT.3	-	GO:0003700,GO:0005634,GO:0006355,GO:0008270,GO:0043565	no_feature	PF00104,PF00105
ctg008510_HT	65384	66394	ctg008510_HT.5	-	GO:0005515	no_feature	PF00240,PF14560
ctg008510_HT	68975	69673	ctg008510_HT.7	+	no_feature	no_feature	no_feature
ctg008510_HT	75568	77347	ctg008510_HT.11	-	no_feature	no_feature	no_feature
ctg008510_HT	91556	93039	ctg008510_HT.13	-	GO:0005515	no_feature	PF00622
ctg008510_HT	105350	107657	ctg008510_HT.14	-	no_feature	no_feature	no_feature
ctg008510_HT	110193	110582	ctg008510_HT.16	-	no_feature	no_feature	no_feature
ctg008510_HT	111494	112930	ctg008510_HT.17	-	no_feature	no_feature	no_feature
ctg008510_HT	112967	113377	ctg008510_HT.18	-	no_feature	no_feature	no_feature
ctg008510_HT	116209	117376	ctg008510_HT.19	+	no_feature	no_feature	no_feature
ctg008510_HT	134560	135315	ctg008510_HT.26	-	GO:0005515	no_feature	PF00622
ctg008510_HT	142201	142425	ctg008510_HT.29	-	no_feature	no_feature	no_feature
ctg008510_HT	155489	159632	ctg008510_HT.32	+	no_feature	no_feature	PF03221
ctg008510_HT	160348	162072	ctg008510_HT.33	+	no_feature	no_feature	no_feature
ctg008510_HT	169758	171073	ctg008510_HT.36	-	no_feature	no_feature	no_feature
ctg008510_HT	172412	174117	ctg008510_HT.38	-	no_feature	no_feature	PF06918
ctg008510_HT	180599	190657	ctg008510_HT.41	-	GO:0003676,GO:0008270,GO:0015074	no_feature	PF00665,PF03564,PF05380,PF18701
ctg008510_HT	224890	227203	ctg008510_HT.57	-	no_feature	no_feature	no_feature
ctg008510_HT	233940	235230	ctg008510_HT.59	-	no_feature	no_feature	no_feature
ctg008510_HT	243741	245941	ctg008510_HT.62	+	GO:0005515	no_feature	PF00622
ctg008510_HT	248447	249726	ctg008510_HT.63	-	no_feature	no_feature	no_feature
ctg008510_HT	251538	253156	ctg008510_HT.64	-	no_feature	no_feature	no_feature
ctg008510_HT	256147	256602	ctg008510_HT.65	-	no_feature	no_feature	no_feature
ctg008510_HT	263956	266093	ctg008510_HT.69	+	no_feature	no_feature	no_feature
ctg006200_HT	8862	9696	ctg006200_HT.11	+	GO:0003677,GO:0006352	no_feature	PF00352
ctg006200_HT	9709	11565	ctg006200_HT.12	-	no_feature	no_feature	no_feature
ctg006200_HT	15956	16609	ctg006200_HT.16	+	GO:0003677,GO:0006352	no_feature	PF00352
ctg006000_HT	467	3157	ctg006000_HT.1	-	no_feature	no_feature	no_feature
ctg006000_HT	3555	11099	ctg006000_HT.2	+	no_feature	no_feature	PF00100,PF03029
ctg006000_HT	11465	13695	ctg006000_HT.3	+	GO:0004568,GO:0006032,GO:0016998	map00520	PF00182
ctg006000_HT	13794	14515	ctg006000_HT.4	-	GO:0003735,GO:0005840,GO:0006412	no_feature	PF00238
ctg006000_HT	15087	16847	ctg006000_HT.5	+	GO:0003824	map04658,map04660,map05235	PF00481
ctg006000_HT	17545	19559	ctg006000_HT.6	+	GO:0046872	no_feature	PF04857
ctg006000_HT	19735	22032	ctg006000_HT.7	-	GO:0005525	no_feature	PF01018,PF01926
ctg006000_HT	22250	25216	ctg006000_HT.8	-	no_feature	no_feature	PF03062
ctg006000_HT	25972	29479	ctg006000_HT.9	-	no_feature	no_feature	no_feature
ctg006000_HT	30178	33165	ctg006000_HT.10	-	GO:0004252,GO:0006508	no_feature	PF00089,PF03761
ctg006000_HT	33998	39687	ctg006000_HT.11	-	GO:0000145,GO:0006904	no_feature	PF04091,PF07064
ctg006000_HT	41800	45597	ctg006000_HT.12	+	GO:0004930,GO:0007186,GO:0016021	no_feature	PF00001
ctg006000_HT	45773	47096	ctg006000_HT.13	-	no_feature	no_feature	no_feature
ctg006000_HT	47556	48841	ctg006000_HT.14	-	no_feature	no_feature	no_feature
ctg006000_HT	49916	51006	ctg006000_HT.15	-	no_feature	no_feature	no_feature
ctg006000_HT	51623	54524	ctg006000_HT.16	+	no_feature	no_feature	PF18572
ctg006000_HT	54950	56393	ctg006000_HT.17	+	GO:0003924,GO:0005525	no_feature	PF00071
ctg006000_HT	56899	57864	ctg006000_HT.18	+	GO:0003700,GO:0006355	no_feature	PF07716
ctg006000_HT	58055	58336	ctg006000_HT.19	-	no_feature	no_feature	no_feature
ctg006000_HT	58568	62415	ctg006000_HT.20	+	no_feature	no_feature	PF01549,PF03098
ctg006000_HT	62868	65242	ctg006000_HT.21	-	no_feature	no_feature	PF07970,PF13850
ctg006000_HT	65556	70336	ctg006000_HT.22	+	GO:0003676,GO:0005524	no_feature	PF00270,PF00271,PF15882
ctg006000_HT	72847	77358	ctg006000_HT.23	+	GO:0005515,GO:0016579,GO:0036459	no_feature	PF00443,PF00917,PF12436,PF14533
ctg006000_HT	82099	85185	ctg006000_HT.24	+	GO:0005525	no_feature	PF06858,PF08155,PF17835
ctg006000_HT	85365	87168	ctg006000_HT.25	+	GO:0005730,GO:0008168	no_feature	PF05148
ctg006000_HT	87248	88568	ctg006000_HT.26	-	no_feature	no_feature	PF01812
ctg006000_HT	89141	89683	ctg006000_HT.27	-	no_feature	no_feature	no_feature
ctg006000_HT	91883	93450	ctg006000_HT.28	-	no_feature	no_feature	PF13862
ctg006000_HT	95595	103273	ctg006000_HT.29	+	no_feature	no_feature	PF00754
ctg006000_HT	106162	109324	ctg006000_HT.30	+	no_feature	no_feature	PF01033
ctg006000_HT	109992	111999	ctg006000_HT.31	+	GO:0016020,GO:0030001,GO:0046873,GO:0055085	no_feature	PF02535
ctg006000_HT	112971	115166	ctg006000_HT.32	-	no_feature	no_feature	PF00226
ctg006000_HT	115648	117279	ctg006000_HT.33	+	GO:0005509	no_feature	PF13499,PF13833
ctg006000_HT	119225	124428	ctg006000_HT.34	+	GO:0005548,GO:0015914,GO:0046872	no_feature	PF02121,PF02862
ctg007610_HT	8090	10720	ctg007610_HT.1	+	no_feature	no_feature	no_feature
ctg007610_HT	25744	28156	ctg007610_HT.6	-	no_feature	no_feature	no_feature
ctg007610_HT	28665	29864	ctg007610_HT.7	-	no_feature	no_feature	no_feature
ctg007610_HT	30052	31719	ctg007610_HT.8	-	GO:0015074	no_feature	PF00665
ctg007610_HT	32893	33914	ctg007610_HT.10	+	no_feature	no_feature	no_feature
ctg007610_HT	145575	147203	ctg007610_HT.14	-	no_feature	no_feature	no_feature
ctg007610_HT	147235	155976	ctg007610_HT.15	-	GO:0003676,GO:0008270,GO:0015074	no_feature	PF03564,PF05380,PF18701
ctg007610_HT	189699	190789	ctg007610_HT.18	+	no_feature	no_feature	no_feature
ctg007610_HT	193910	196980	ctg007610_HT.21	+	GO:0015074	no_feature	PF00665
ctg007610_HT	199834	201633	ctg007610_HT.23	+	no_feature	no_feature	no_feature
ctg007610_HT	224586	225338	ctg007610_HT.33	+	no_feature	no_feature	no_feature
ctg007610_HT	305556	305894	ctg007610_HT.40	-	no_feature	no_feature	no_feature
ctg007610_HT	349213	350796	ctg007610_HT.44	+	no_feature	no_feature	no_feature
ctg007610_HT	352061	356594	ctg007610_HT.46	+	no_feature	no_feature	no_feature
ctg007610_HT	556201	556875	ctg007610_HT.55	-	no_feature	no_feature	no_feature
ctg007610_HT	566973	569027	ctg007610_HT.62	-	no_feature	no_feature	no_feature
ctg000370_HT	103	635	ctg000370_HT.1	-	no_feature	no_feature	no_feature
ctg000370_HT	1143	4720	ctg000370_HT.2	+	GO:0006368,GO:0016570,GO:0016593	no_feature	PF04004
ctg000370_HT	5441	7493	ctg000370_HT.3	+	GO:0003824,GO:0050662	no_feature	PF01370
ctg000370_HT	8614	12423	ctg000370_HT.4	+	GO:0005515	no_feature	PF00400
ctg000370_HT	13696	17753	ctg000370_HT.5	-	GO:0004672,GO:0005515,GO:0005524,GO:0006468	no_feature	PF07714,PF12796
ctg000370_HT	18724	21966	ctg000370_HT.6	-	GO:0005515	no_feature	PF01753,PF12796
ctg000370_HT	25988	30643	ctg000370_HT.8	+	no_feature	no_feature	PF03299
ctg000370_HT	31518	33753	ctg000370_HT.9	-	GO:0003824,GO:0004140,GO:0005524,GO:0009058,GO:0015937	map00770	PF01121,PF01467
ctg000370_HT	34262	37843	ctg000370_HT.10	+	GO:0006368,GO:0016570,GO:0016593	no_feature	PF04004
ctg000370_HT	38567	40619	ctg000370_HT.11	+	GO:0003824,GO:0050662	no_feature	PF01370
ctg000370_HT	41728	45539	ctg000370_HT.12	+	GO:0005515	no_feature	PF00400
ctg000370_HT	46811	50865	ctg000370_HT.13	-	GO:0004672,GO:0005515,GO:0005524,GO:0006468	no_feature	PF07714,PF12796
ctg000370_HT	51844	54054	ctg000370_HT.14	-	GO:0005515	no_feature	PF01753,PF12796
ctg000370_HT	54823	56386	ctg000370_HT.15	-	GO:0003676,GO:0008270	no_feature	no_feature
ctg000370_HT	58126	60730	ctg000370_HT.16	-	GO:0005515	no_feature	PF00651
ctg000370_HT	61628	63122	ctg000370_HT.17	-	no_feature	no_feature	no_feature
ctg000370_HT	64632	66497	ctg000370_HT.18	+	no_feature	no_feature	no_feature
ctg000370_HT	68666	79968	ctg000370_HT.19	-	GO:0005524	no_feature	PF00288,PF08544
ctg000370_HT	80610	85705	ctg000370_HT.20	-	GO:0016021	map00062	PF01151
ctg000370_HT	87434	91158	ctg000370_HT.22	+	GO:0004177,GO:0006508,GO:0008270	no_feature	PF02127
ctg000370_HT	91812	94228	ctg000370_HT.23	-	GO:0003824,GO:0050662	no_feature	PF01370
ctg000370_HT	94650	97299	ctg000370_HT.24	-	GO:0003824,GO:0050662	no_feature	PF01370
ctg000370_HT	98029	101936	ctg000370_HT.25	-	GO:0006368,GO:0016570,GO:0016593	no_feature	PF04004
ctg000370_HT	102466	104805	ctg000370_HT.26	+	GO:0003824,GO:0004140,GO:0005524,GO:0009058,GO:0015937	map00770	PF01121,PF01467
ctg000370_HT	105740	110196	ctg000370_HT.27	-	no_feature	no_feature	PF03299
ctg000370_HT	111920	112390	ctg000370_HT.28	-	no_feature	no_feature	no_feature
ctg000370_HT	112478	117663	ctg000370_HT.29	-	no_feature	no_feature	PF03299
ctg000370_HT	120269	121426	ctg000370_HT.31	-	no_feature	no_feature	no_feature
ctg000370_HT	123095	129815	ctg000370_HT.32	+	no_feature	no_feature	PF13891
ctg000370_HT	130955	132409	ctg000370_HT.33	+	GO:0046872	no_feature	PF00642
ctg000370_HT	133384	136006	ctg000370_HT.34	+	no_feature	no_feature	PF03061
ctg000370_HT	136380	142423	ctg000370_HT.35	-	no_feature	no_feature	PF02373,PF17811
ctg000370_HT	144031	148842	ctg000370_HT.36	-	no_feature	no_feature	PF01485
ctg000370_HT	150573	152697	ctg000370_HT.37	-	no_feature	no_feature	no_feature
ctg002010_HT	2584	4460	ctg002010_HT.1	-	no_feature	no_feature	no_feature
ctg002010_HT	9999	18882	ctg002010_HT.3	-	GO:0003676,GO:0005524	no_feature	PF00270,PF00271,PF16124
ctg002010_HT	24463	24823	ctg002010_HT.4	+	no_feature	no_feature	no_feature
ctg002010_HT	44582	45859	ctg002010_HT.6	-	no_feature	no_feature	PF13920
ctg002010_HT	61910	63118	ctg002010_HT.16	-	no_feature	no_feature	no_feature
ctg002010_HT	63920	64704	ctg002010_HT.17	-	no_feature	no_feature	no_feature
ctg002010_HT	66640	68377	ctg002010_HT.18	+	GO:0016021	no_feature	PF04117
ctg002010_HT	72003	72584	ctg002010_HT.19	-	no_feature	no_feature	no_feature
ctg002010_HT	73217	77280	ctg002010_HT.20	-	GO:0008168,GO:0032259	no_feature	PF01728
ctg002010_HT	77565	82317	ctg002010_HT.21	-	GO:0000166,GO:0004812,GO:0005524,GO:0006418	no_feature	PF00133,PF08264
ctg002010_HT	82571	84225	ctg002010_HT.22	-	GO:0000166,GO:0004812,GO:0005524,GO:0006418	no_feature	PF00133
ctg002010_HT	86346	93104	ctg002010_HT.23	-	no_feature	no_feature	no_feature
ctg002010_HT	93683	96488	ctg002010_HT.24	-	GO:0005515	no_feature	PF00651
ctg002010_HT	107023	107890	ctg002010_HT.26	-	no_feature	no_feature	no_feature
ctg002010_HT	109194	110351	ctg002010_HT.27	+	no_feature	no_feature	PF10247
ctg002010_HT	110617	112301	ctg002010_HT.28	+	GO:0003677,GO:0003899,GO:0006351	no_feature	PF01194
ctg002010_HT	124216	124521	ctg002010_HT.30	+	no_feature	no_feature	no_feature
ctg002010_HT	127053	128274	ctg002010_HT.32	+	no_feature	no_feature	no_feature
ctg002010_HT	136377	137682	ctg002010_HT.35	-	no_feature	no_feature	PF10601
ctg002010_HT	140384	141409	ctg002010_HT.36	+	no_feature	no_feature	PF00153
ctg002010_HT	142209	146179	ctg002010_HT.37	+	no_feature	no_feature	PF00153
ctg008690_HT	3102	4250	ctg008690_HT.1	-	GO:0004652,GO:0043631	no_feature	PF04928
ctg008690_HT	4395	11109	ctg008690_HT.2	-	no_feature	no_feature	no_feature
ctg008690_HT	11701	12021	ctg008690_HT.3	-	no_feature	no_feature	no_feature
ctg008690_HT	13789	14529	ctg008690_HT.4	-	no_feature	no_feature	no_feature
ctg008690_HT	15153	20811	ctg008690_HT.5	-	no_feature	no_feature	no_feature
ctg008690_HT	21832	22293	ctg008690_HT.6	-	no_feature	no_feature	no_feature
ctg008690_HT	22444	25666	ctg008690_HT.7	-	no_feature	no_feature	PF04870
ctg008690_HT	27155	28399	ctg008690_HT.8	+	no_feature	no_feature	no_feature
ctg008690_HT	30559	40090	ctg008690_HT.9	-	GO:0004519,GO:0005789,GO:0006281,GO:0016758	no_feature	PF03155,PF04493
ctg008690_HT	43819	44133	ctg008690_HT.10	+	no_feature	no_feature	no_feature
ctg008690_HT	44649	46116	ctg008690_HT.11	+	no_feature	no_feature	no_feature
ctg008690_HT	46425	47387	ctg008690_HT.12	-	GO:0005789,GO:0016758	no_feature	PF03155
ctg008690_HT	50841	51204	ctg008690_HT.13	+	no_feature	no_feature	no_feature
ctg008690_HT	51513	52476	ctg008690_HT.14	-	GO:0005789,GO:0016758	no_feature	PF03155
ctg008690_HT	56653	57862	ctg008690_HT.15	+	no_feature	no_feature	no_feature
ctg008690_HT	71547	72040	ctg008690_HT.17	+	no_feature	no_feature	no_feature
ctg008690_HT	75121	78154	ctg008690_HT.19	-	no_feature	no_feature	no_feature
ctg008690_HT	81117	82784	ctg008690_HT.20	+	no_feature	no_feature	PF10292
ctg008690_HT	82932	84951	ctg008690_HT.21	-	no_feature	no_feature	no_feature
ctg008690_HT	100027	101365	ctg008690_HT.25	-	no_feature	no_feature	no_feature
ctg008690_HT	102619	106704	ctg008690_HT.26	+	GO:0003723	no_feature	PF08144
ctg008690_HT	107201	107790	ctg008690_HT.27	-	no_feature	no_feature	no_feature
ctg008690_HT	109377	109778	ctg008690_HT.28	-	no_feature	no_feature	no_feature
ctg008690_HT	116831	119416	ctg008690_HT.31	+	GO:0006629,GO:0008374	no_feature	PF02450
ctg008690_HT	121489	123129	ctg008690_HT.32	+	no_feature	no_feature	no_feature
ctg008690_HT	123423	128864	ctg008690_HT.33	-	no_feature	no_feature	PF00092
ctg008690_HT	130850	132074	ctg008690_HT.35	-	no_feature	map00310	no_feature
ctg008690_HT	132554	133992	ctg008690_HT.36	-	GO:0004602,GO:0006979,GO:0055114	no_feature	PF00255
ctg008690_HT	137582	137956	ctg008690_HT.39	-	no_feature	no_feature	no_feature
ctg008690_HT	138815	141880	ctg008690_HT.40	-	GO:0004363,GO:0005524,GO:0006750	map00270,map00480	PF03199,PF03917
ctg008690_HT	148214	148759	ctg008690_HT.42	-	no_feature	no_feature	no_feature
ctg008690_HT	150738	151241	ctg008690_HT.43	+	no_feature	no_feature	no_feature
ctg008690_HT	154353	154601	ctg008690_HT.47	-	no_feature	no_feature	no_feature
ctg008690_HT	159470	175048	ctg008690_HT.48	+	GO:0005509,GO:0005515,GO:0007219,GO:0007275,GO:0016021,GO:0030154	no_feature	PF00008,PF00066,PF07645,PF07684,PF12796
ctg008690_HT	177388	177752	ctg008690_HT.49	-	GO:0005515	no_feature	PF00622
ctg008690_HT	177805	180132	ctg008690_HT.50	-	no_feature	no_feature	no_feature
ctg008690_HT	181938	184005	ctg008690_HT.51	-	no_feature	no_feature	PF13639
ctg008690_HT	186637	191922	ctg008690_HT.52	-	GO:0003700,GO:0005634,GO:0006355,GO:0008270,GO:0043565	no_feature	PF00104,PF00105
ctg008690_HT	194673	195386	ctg008690_HT.54	+	no_feature	no_feature	no_feature
ctg008690_HT	197496	198673	ctg008690_HT.55	+	no_feature	no_feature	no_feature
ctg008690_HT	199772	208252	ctg008690_HT.56	+	GO:0004652,GO:0043631	no_feature	PF04928
ctg008690_HT	208962	211268	ctg008690_HT.57	-	GO:0004383,GO:0006182,GO:0009190,GO:0016849,GO:0035556	map00230	PF00211,PF07701
ctg008690_HT	211606	217171	ctg008690_HT.58	-	GO:0004672,GO:0005524,GO:0006468	no_feature	PF01094,PF07714
ctg008690_HT	229499	234381	ctg008690_HT.60	+	GO:0005515	no_feature	PF00622
ctg008690_HT	235794	238042	ctg008690_HT.61	+	GO:0005515	no_feature	PF12796
ctg008690_HT	240287	240583	ctg008690_HT.62	+	no_feature	no_feature	no_feature
ctg008690_HT	244372	245363	ctg008690_HT.64	-	no_feature	no_feature	PF00244
ctg008690_HT	249389	252454	ctg008690_HT.66	-	GO:0004672,GO:0005524,GO:0006468	no_feature	PF00069
ctg008690_HT	254096	254970	ctg008690_HT.67	+	no_feature	no_feature	no_feature
ctg008690_HT	259778	264149	ctg008690_HT.68	+	GO:0005230,GO:0006811,GO:0016021	no_feature	PF02931,PF02932
ctg008690_HT	271009	271697	ctg008690_HT.70	-	no_feature	no_feature	no_feature
ctg008690_HT	274707	277224	ctg008690_HT.71	+	GO:0006486,GO:0008378,GO:0016020	no_feature	PF01762
ctg008690_HT	279013	281074	ctg008690_HT.73	+	no_feature	no_feature	no_feature
ctg008690_HT	282069	284358	ctg008690_HT.74	-	GO:0004180,GO:0004181,GO:0006508,GO:0008270	no_feature	PF00246,PF02244
ctg008690_HT	286700	290378	ctg008690_HT.75	+	no_feature	no_feature	PF04870
ctg008690_HT	291188	292804	ctg008690_HT.76	+	GO:0004553,GO:0005975	no_feature	PF00150
ctg008690_HT	293831	294178	ctg008690_HT.77	-	no_feature	no_feature	no_feature
ctg008690_HT	299060	302949	ctg008690_HT.78	-	GO:0004553,GO:0005975	no_feature	PF00150
ctg008690_HT	304407	304754	ctg008690_HT.79	+	no_feature	no_feature	no_feature
ctg008690_HT	305988	308688	ctg008690_HT.80	+	no_feature	no_feature	no_feature
ctg008690_HT	309737	310546	ctg008690_HT.81	-	no_feature	no_feature	no_feature
ctg008690_HT	313367	314975	ctg008690_HT.83	+	no_feature	no_feature	no_feature
ctg008690_HT	318779	320090	ctg008690_HT.84	-	no_feature	no_feature	no_feature
ctg008690_HT	325113	326252	ctg008690_HT.85	+	GO:0003796,GO:0009253,GO:0016998	no_feature	PF01183
ctg008690_HT	329331	330989	ctg008690_HT.86	+	GO:0016021	no_feature	PF10320
ctg008690_HT	332070	337664	ctg008690_HT.87	-	GO:0004363,GO:0005524,GO:0006750	map00270,map00480	PF03917
ctg008690_HT	349781	352297	ctg008690_HT.89	+	no_feature	no_feature	PF10321
ctg008690_HT	363736	368606	ctg008690_HT.90	-	GO:0004252,GO:0006508,GO:0008236,GO:0070008	no_feature	PF00326,PF02897
ctg008690_HT	381623	384062	ctg008690_HT.94	+	no_feature	no_feature	PF10321
ctg008690_HT	388354	389347	ctg008690_HT.96	-	no_feature	no_feature	no_feature
ctg008690_HT	390240	391811	ctg008690_HT.97	-	GO:0005515	no_feature	PF12796
ctg008690_HT	392913	394083	ctg008690_HT.98	-	GO:0004672,GO:0005524,GO:0006468	no_feature	PF00069
ctg008690_HT	398390	407021	ctg008690_HT.99	+	GO:0005198,GO:0005515,GO:0006886,GO:0016192,GO:0030117,GO:0030126	no_feature	PF00400,PF04053,PF06957,PF12894
ctg008690_HT	407592	410434	ctg008690_HT.100	+	no_feature	no_feature	PF01138
ctg008690_HT	411971	413231	ctg008690_HT.101	+	GO:0005515	no_feature	PF12796
ctg008690_HT	414129	415133	ctg008690_HT.102	+	no_feature	no_feature	no_feature
ctg008690_HT	419473	425332	ctg008690_HT.104	-	no_feature	no_feature	no_feature
ctg008690_HT	425363	428222	ctg008690_HT.105	+	no_feature	no_feature	no_feature
ctg008690_HT	428538	429176	ctg008690_HT.106	-	no_feature	no_feature	no_feature
ctg008690_HT	453730	455563	ctg008690_HT.108	-	no_feature	no_feature	no_feature
ctg008690_HT	455824	458670	ctg008690_HT.109	+	GO:0003676,GO:0008270	no_feature	no_feature
ctg008690_HT	461368	463406	ctg008690_HT.110	+	no_feature	no_feature	no_feature
ctg008690_HT	463704	466387	ctg008690_HT.111	+	no_feature	no_feature	no_feature
ctg008690_HT	468492	468993	ctg008690_HT.112	+	GO:0016021	no_feature	PF10320
ctg008690_HT	470836	484515	ctg008690_HT.114	-	no_feature	no_feature	no_feature
ctg008690_HT	502755	504322	ctg008690_HT.117	-	no_feature	no_feature	no_feature
ctg008690_HT	504354	505763	ctg008690_HT.118	+	GO:0003677	no_feature	PF00046
ctg008690_HT	507081	507519	ctg008690_HT.119	-	no_feature	no_feature	no_feature
ctg008690_HT	508966	509855	ctg008690_HT.120	+	no_feature	no_feature	no_feature
ctg008690_HT	513601	517071	ctg008690_HT.121	+	GO:0043248	no_feature	PF10508
ctg008690_HT	517555	519410	ctg008690_HT.122	-	GO:0000413,GO:0003676,GO:0003755	no_feature	PF00076,PF00160
ctg008690_HT	534484	535013	ctg008690_HT.126	+	GO:0005515	no_feature	no_feature
ctg008690_HT	537517	538731	ctg008690_HT.128	-	no_feature	no_feature	no_feature
ctg008690_HT	540475	546296	ctg008690_HT.129	-	no_feature	no_feature	no_feature
ctg008690_HT	548894	550546	ctg008690_HT.130	-	no_feature	map00790	PF01227
ctg008690_HT	561306	563601	ctg008690_HT.132	+	no_feature	no_feature	no_feature
ctg008690_HT	568801	571469	ctg008690_HT.135	+	no_feature	no_feature	no_feature
ctg008690_HT	590448	598141	ctg008690_HT.139	-	no_feature	no_feature	PF08719
ctg008690_HT	605776	607435	ctg008690_HT.141	-	no_feature	no_feature	no_feature
ctg008690_HT	611091	611456	ctg008690_HT.142	+	no_feature	no_feature	no_feature
ctg008690_HT	612753	615322	ctg008690_HT.143	-	no_feature	no_feature	no_feature
ctg008690_HT	615645	616242	ctg008690_HT.144	+	GO:0042302	no_feature	PF01484
ctg008690_HT	616723	618382	ctg008690_HT.145	-	no_feature	no_feature	no_feature
ctg008690_HT	618872	626264	ctg008690_HT.146	-	no_feature	no_feature	no_feature
ctg008690_HT	626587	628297	ctg008690_HT.147	+	GO:0042302	no_feature	PF01391,PF01484
ctg008690_HT	629311	633920	ctg008690_HT.148	-	GO:0004363,GO:0005524,GO:0006750	map00270,map00480	PF03199,PF03917
ctg008690_HT	645686	654452	ctg008690_HT.152	+	GO:0004672,GO:0005524,GO:0006468	no_feature	PF00069
ctg008690_HT	654813	658102	ctg008690_HT.153	+	GO:0005515	no_feature	PF00400
ctg008690_HT	658464	661371	ctg008690_HT.154	-	GO:0004930,GO:0007186,GO:0016021	no_feature	PF00001
ctg008690_HT	662916	664367	ctg008690_HT.155	-	no_feature	no_feature	no_feature
ctg008690_HT	665399	665773	ctg008690_HT.156	-	no_feature	no_feature	no_feature
ctg008690_HT	674591	677848	ctg008690_HT.158	-	no_feature	no_feature	no_feature
ctg008690_HT	680963	681283	ctg008690_HT.159	+	no_feature	no_feature	no_feature
ctg008690_HT	686102	690105	ctg008690_HT.161	-	GO:0016020,GO:0016757	no_feature	PF02434
ctg008690_HT	704445	718423	ctg008690_HT.164	-	GO:0004652,GO:0043631	no_feature	PF04928
ctg008690_HT	719327	721112	ctg008690_HT.165	-	no_feature	no_feature	PF10321
ctg008690_HT	744083	744514	ctg008690_HT.168	-	GO:0003677,GO:0006352	no_feature	PF00352
ctg008690_HT	748337	748920	ctg008690_HT.170	-	no_feature	no_feature	no_feature
ctg008690_HT	749868	753118	ctg008690_HT.171	-	GO:0003676	no_feature	no_feature
ctg008690_HT	757583	761226	ctg008690_HT.173	+	no_feature	no_feature	no_feature
ctg008690_HT	763798	765558	ctg008690_HT.175	-	GO:0005524	no_feature	PF00004,PF16450,PF17862
ctg008690_HT	769221	770201	ctg008690_HT.177	+	GO:0003700,GO:0005634,GO:0006355,GO:0008270,GO:0043565	no_feature	PF00105
ctg008690_HT	774148	780567	ctg008690_HT.179	+	no_feature	no_feature	no_feature
ctg008690_HT	781526	789524	ctg008690_HT.181	+	no_feature	no_feature	no_feature
ctg008690_HT	806461	807597	ctg008690_HT.185	-	no_feature	no_feature	PF03134
ctg008690_HT	808461	809414	ctg008690_HT.186	+	GO:0000786,GO:0003677	no_feature	PF00125
ctg008690_HT	810195	811186	ctg008690_HT.187	-	no_feature	no_feature	PF00179
ctg008690_HT	811245	812007	ctg008690_HT.188	+	GO:0005515	no_feature	no_feature
ctg008690_HT	812845	813593	ctg008690_HT.189	+	GO:0005515	no_feature	PF12796
ctg008690_HT	817133	821751	ctg008690_HT.191	-	GO:0003847,GO:0016042	map00565	PF03403
ctg008690_HT	823496	825060	ctg008690_HT.192	+	GO:0005515	no_feature	PF12796
ctg008690_HT	825748	826443	ctg008690_HT.193	+	no_feature	no_feature	no_feature
ctg008690_HT	829636	830070	ctg008690_HT.194	-	no_feature	no_feature	no_feature
ctg008690_HT	830697	831734	ctg008690_HT.195	+	no_feature	no_feature	no_feature
ctg008690_HT	831953	835947	ctg008690_HT.196	-	no_feature	no_feature	no_feature
ctg008690_HT	837833	838699	ctg008690_HT.197	+	no_feature	no_feature	no_feature
ctg008690_HT	841136	841798	ctg008690_HT.201	-	no_feature	no_feature	no_feature
ctg008690_HT	843710	857242	ctg008690_HT.202	-	GO:0004652,GO:0043631	no_feature	PF04928
ctg008690_HT	862621	870089	ctg008690_HT.203	+	GO:0005515	no_feature	PF00240,PF00622,PF12796,PF13637
ctg008690_HT	873330	873729	ctg008690_HT.205	+	no_feature	no_feature	no_feature
ctg008690_HT	873756	875222	ctg008690_HT.206	-	no_feature	no_feature	no_feature
ctg008690_HT	878169	891364	ctg008690_HT.209	+	GO:0000723,GO:0003678,GO:0004386,GO:0005524,GO:0006281	no_feature	PF01661,PF02689,PF05970,PF14214
ctg003320_HT	440	1182	ctg003320_HT.1	+	no_feature	no_feature	no_feature
ctg003320_HT	1191	3486	ctg003320_HT.2	+	GO:0005515	no_feature	PF00041
ctg003320_HT	3963	4710	ctg003320_HT.3	-	no_feature	no_feature	PF08337
ctg003320_HT	4793	9190	ctg003320_HT.4	-	no_feature	no_feature	PF08337
ctg003320_HT	9214	10092	ctg003320_HT.5	-	no_feature	no_feature	PF01437
ctg003320_HT	10245	13198	ctg003320_HT.6	+	GO:0005515	no_feature	PF00041
ctg003320_HT	13526	18742	ctg003320_HT.7	-	no_feature	no_feature	PF08337
ctg003320_HT	18766	19639	ctg003320_HT.8	-	no_feature	no_feature	PF01437
ctg003320_HT	19792	23265	ctg003320_HT.9	+	GO:0005515	no_feature	PF00041
ctg003320_HT	23595	28812	ctg003320_HT.10	-	no_feature	no_feature	PF08337
ctg003320_HT	28836	29562	ctg003320_HT.11	-	no_feature	no_feature	PF01437
ctg003320_HT	29950	33471	ctg003320_HT.12	-	GO:0000166,GO:0003677,GO:0003887,GO:0006260	no_feature	PF03175
ctg003320_HT	33582	36899	ctg003320_HT.13	+	GO:0003676	no_feature	PF00096
ctg003320_HT	37316	39487	ctg003320_HT.14	-	GO:0016787	no_feature	PF00149
ctg003320_HT	41221	46497	ctg003320_HT.15	+	GO:0003676,GO:0008270	no_feature	PF00078,PF17919
ctg003320_HT	48025	57819	ctg003320_HT.17	+	GO:0003676,GO:0008270,GO:0015074	no_feature	PF03564,PF05380,PF18701
ctg003320_HT	86622	90327	ctg003320_HT.27	+	GO:0000166,GO:0003677,GO:0003887,GO:0006260	no_feature	PF03175
ctg003320_HT	91860	94650	ctg003320_HT.29	-	GO:0015074	no_feature	PF00665
ctg003320_HT	96696	98463	ctg003320_HT.32	+	no_feature	no_feature	no_feature
ctg003320_HT	98549	100701	ctg003320_HT.33	+	no_feature	no_feature	no_feature
ctg003320_HT	103888	105820	ctg003320_HT.36	+	no_feature	no_feature	PF10551
ctg003320_HT	107260	108827	ctg003320_HT.37	+	no_feature	no_feature	no_feature
ctg003320_HT	112713	115210	ctg003320_HT.38	-	no_feature	map00970	PF01425
ctg003320_HT	116793	119097	ctg003320_HT.39	+	no_feature	no_feature	no_feature
ctg003320_HT	121538	124990	ctg003320_HT.40	+	GO:0003676,GO:0005524	no_feature	PF00270,PF00271
ctg003320_HT	126736	131782	ctg003320_HT.41	+	GO:0006508	no_feature	PF00930
ctg003320_HT	131804	133619	ctg003320_HT.42	+	GO:0006508,GO:0008236	no_feature	PF00326
ctg003320_HT	134016	136203	ctg003320_HT.43	+	no_feature	no_feature	no_feature
ctg003320_HT	136684	137613	ctg003320_HT.44	+	GO:0015267,GO:0016020,GO:0055085	no_feature	PF00230
ctg003320_HT	137662	138858	ctg003320_HT.45	-	no_feature	no_feature	PF01286,PF05181
ctg003320_HT	139081	139979	ctg003320_HT.46	-	GO:0005856,GO:0005885,GO:0030833,GO:0034314	no_feature	PF04062
ctg003320_HT	140192	140773	ctg003320_HT.47	-	no_feature	no_feature	PF00169
ctg003320_HT	140976	142798	ctg003320_HT.48	-	GO:0005524	no_feature	PF00004,PF16450,PF17862
ctg003320_HT	143162	144658	ctg003320_HT.49	+	no_feature	no_feature	PF03020
ctg003320_HT	145212	145487	ctg003320_HT.50	-	no_feature	no_feature	no_feature
ctg003320_HT	148436	150409	ctg003320_HT.51	+	GO:0003924,GO:0007186,GO:0019001,GO:0031683	no_feature	PF00503
ctg003320_HT	152989	153913	ctg003320_HT.52	-	no_feature	no_feature	no_feature
ctg003320_HT	154774	160022	ctg003320_HT.53	+	no_feature	no_feature	no_feature
ctg003320_HT	164670	175040	ctg003320_HT.55	+	no_feature	no_feature	PF02181,PF18382
ctg003320_HT	179961	185385	ctg003320_HT.58	+	GO:0004114,GO:0007165	no_feature	PF00233
ctg003320_HT	186481	188131	ctg003320_HT.59	-	GO:0006801,GO:0046872	no_feature	PF00080
ctg004520_HT	59741	62179	ctg004520_HT.6	-	no_feature	no_feature	no_feature
ctg004520_HT	63948	66251	ctg004520_HT.10	+	GO:0015074	no_feature	no_feature
ctg011580_HT	43264	43718	ctg011580_HT.2	+	no_feature	no_feature	no_feature
ctg011580_HT	49540	51432	ctg011580_HT.3	-	no_feature	no_feature	PF10320
ctg011580_HT	52790	53427	ctg011580_HT.4	+	no_feature	no_feature	no_feature
ctg011580_HT	55374	55878	ctg011580_HT.5	+	no_feature	no_feature	no_feature
ctg011580_HT	60358	60830	ctg011580_HT.7	-	no_feature	no_feature	no_feature
[truncated: 39,856 more rows]
