# Supplementary material for: Genomic and Transcriptomic Analysis of the Polyploidy Cyst Nematode, Heterodera trifolii, and Heterodera schachtii
Source: Int J Mol Sci. 2025 Jan 23;26(3):948. doi: 10.3390/ijms26030948 (PMC11817004; doi:10.3390/ijms26030948)
Supplement: Supplementary file 1 [file ijms-26-00948-s001.zip › Data S2_HS_Predicted_genes_function.xlsx]

## Sheet: blast_Refseq
contig	gene_start	gene_stop	gene id	dir	refseq ID	refseq description
ctg002270_np12	8565	9517	ctg002270_HS.2	-	XP_027017497.1	uncharacterized protein LOC113652575 [Tachysurus fulvidraco]
ctg002270_np12	9555	10601	ctg002270_HS.3	-	nohit	nohit
ctg002270_np12	10840	11200	ctg002270_HS.4	-	nohit	nohit
ctg002270_np12	13254	13676	ctg002270_HS.5	-	XP_019634571.1	LOW QUALITY PROTEIN: glutathione synthetase-like [Branchiostoma belcheri]
ctg002270_np12	26668	27620	ctg002270_HS.9	-	XP_027017497.1	uncharacterized protein LOC113652575 [Tachysurus fulvidraco]
ctg002270_np12	27658	28704	ctg002270_HS.10	-	nohit	nohit
ctg002270_np12	28943	29303	ctg002270_HS.11	-	nohit	nohit
ctg002270_np12	31357	31779	ctg002270_HS.12	-	XP_019634571.1	LOW QUALITY PROTEIN: glutathione synthetase-like [Branchiostoma belcheri]
ctg002270_np12	58885	61183	ctg002270_HS.24	-	nohit	nohit
ctg002270_np12	78503	80791	ctg002270_HS.33	-	nohit	nohit
ctg002270_np12	93475	103576	ctg002270_HS.37	+	XP_011235283.1	LOW QUALITY PROTEIN: E3 ubiquitin-protein ligase TRIM33, partial [Ailuropoda melanoleuca]
ctg000370_np12	12277	14223	ctg000370_HS.2	+	nohit	nohit
ctg000370_np12	16359	20528	ctg000370_HS.3	-	XP_023273232.1	tripartite motif-containing protein 2 isoform X2 [Seriola lalandi dorsalis]
ctg000370_np12	25610	30460	ctg000370_HS.5	-	XP_011791419.1	zinc finger protein 36, C3H1 type-like 2 [Colobus angolensis palliatus]
ctg000370_np12	30953	33641	ctg000370_HS.6	+	XP_016283540.1	tyrosine-protein phosphatase non-receptor type 9 [Monodelphis domestica]
ctg000370_np12	33992	36254	ctg000370_HS.7	-	XP_004622438.1	probable Na(+)/H(+) antiporter nhx-9, partial [Sorex araneus]
ctg000370_np12	36287	37389	ctg000370_HS.8	-	XP_020663377.1	sodium/hydrogen exchanger 2-like [Pogona vitticeps]
ctg000370_np12	40412	41153	ctg000370_HS.9	+	nohit	nohit
ctg000370_np12	43285	49828	ctg000370_HS.10	+	XP_019752716.1	sushi, nidogen and EGF-like domain-containing protein 1 [Hippocampus comes]
ctg000370_np12	50287	55544	ctg000370_HS.11	+	XP_005986652.1	thyroid receptor-interacting protein 11 isoform X3 [Latimeria chalumnae]
ctg000370_np12	55997	60563	ctg000370_HS.12	+	XP_005294390.1	huntingtin-interacting protein 1 isoform X4 [Chrysemys picta bellii]
ctg000370_np12	61978	64942	ctg000370_HS.13	+	XP_010725439.1	cyclin-dependent kinase 5 activator 1, partial [Meleagris gallopavo]
ctg000370_np12	68465	72239	ctg000370_HS.15	-	XP_022539048.1	mitogen-activated protein kinase 15 isoform X2 [Astyanax mexicanus]
ctg000370_np12	73065	74211	ctg000370_HS.16	-	XP_010770664.1	protein quaking-B-like isoform X3 [Notothenia coriiceps]
ctg000370_np12	75449	76880	ctg000370_HS.17	+	nohit	nohit
ctg000370_np12	77739	81657	ctg000370_HS.18	-	nohit	nohit
ctg000370_np12	93457	97022	ctg000370_HS.19	-	XP_002606440.1	hypothetical protein BRAFLDRAFT_67692 [Branchiostoma floridae]
ctg000370_np12	104638	107468	ctg000370_HS.21	+	XP_005668157.1	enhancer of polycomb homolog 1 isoform X3 [Sus scrofa]
ctg000370_np12	107907	114575	ctg000370_HS.22	-	XP_005987210.1	protein unc-119 homolog B [Latimeria chalumnae]
ctg000370_np12	114631	126289	ctg000370_HS.23	+	XP_011617942.1	LOW QUALITY PROTEIN: piezo-type mechanosensitive ion channel component 1 [Takifugu rubripes]
ctg000370_np12	126707	127781	ctg000370_HS.24	+	XP_002126385.1	UPF0462 protein C4orf33 homolog [Ciona intestinalis]
ctg000370_np12	128004	128458	ctg000370_HS.25	+	XP_019643633.1	DNA-directed RNA polymerase I subunit RPA12-like [Branchiostoma belcheri]
ctg000370_np12	129171	136276	ctg000370_HS.26	+	XP_007246189.2	nidogen-1 [Astyanax mexicanus]
ctg000370_np12	136810	139007	ctg000370_HS.27	-	XP_017335688.1	R3H domain-containing protein 2 isoform X7 [Ictalurus punctatus]
ctg000370_np12	140867	141706	ctg000370_HS.28	+	XP_015194066.1	muscarinic acetylcholine receptor M4 isoform X1 [Lepisosteus oculatus]
ctg000370_np12	141727	144784	ctg000370_HS.29	+	nohit	nohit
ctg000370_np12	144832	145813	ctg000370_HS.30	+	XP_017593716.1	histamine H3 receptor [Corvus brachyrhynchos]
ctg000370_np12	145855	148331	ctg000370_HS.31	-	XP_015983367.1	nuclear RNA export factor 1 [Rousettus aegyptiacus]
ctg000370_np12	149971	152558	ctg000370_HS.32	-	XP_017545313.1	nuclear RNA export factor 1-like isoform X2 [Pygocentrus nattereri]
ctg000370_np12	152675	155454	ctg000370_HS.33	+	nohit	nohit
ctg000370_np12	156081	156541	ctg000370_HS.34	-	XP_008049346.1	protein-S-isoprenylcysteine O-methyltransferase isoform X1 [Carlito syrichta]
ctg000370_np12	156594	157593	ctg000370_HS.35	-	XP_001507547.1	protein-S-isoprenylcysteine O-methyltransferase, partial [Ornithorhynchus anatinus]
ctg000370_np12	157902	160534	ctg000370_HS.36	-	XP_007560601.1	phosphatidylinositol 3-kinase regulatory subunit alpha-like [Poecilia formosa]
ctg000370_np12	160964	163288	ctg000370_HS.37	+	nohit	nohit
ctg000370_np12	164226	168708	ctg000370_HS.38	+	XP_019614694.1	protein zer-1 homolog [Branchiostoma belcheri]
ctg000370_np12	169153	170579	ctg000370_HS.39	-	XP_017276130.1	rab-like protein 3 [Kryptolebias marmoratus]
ctg000370_np12	170804	173008	ctg000370_HS.40	-	XP_026209241.1	probable tRNA (uracil-O(2)-)-methyltransferase [Anabas testudineus]
ctg000370_np12	173169	174526	ctg000370_HS.41	-	XP_009859404.1	heterogeneous nuclear ribonucleoproteins A2/B1 isoform X2 [Ciona intestinalis]
ctg000370_np12	175068	179435	ctg000370_HS.42	+	XP_020779798.1	E3 ubiquitin-protein ligase BRE1B-like [Boleophthalmus pectinirostris]
ctg000370_np12	179962	182990	ctg000370_HS.43	-	XP_019624186.1	thioredoxin domain-containing protein 16-like isoform X2 [Branchiostoma belcheri]
ctg000370_np12	184877	185588	ctg000370_HS.44	+	nohit	nohit
ctg000370_np12	186201	187237	ctg000370_HS.45	-	XP_005996413.1	40S ribosomal protein S3a [Latimeria chalumnae]
ctg000370_np12	187754	190526	ctg000370_HS.46	+	nohit	nohit
ctg000370_np12	192699	200722	ctg000370_HS.47	-	XP_008291841.1	microtubule-associated protein tau-like isoform X5 [Stegastes partitus]
ctg000370_np12	201694	212641	ctg000370_HS.48	-	nohit	nohit
ctg000370_np12	215510	222975	ctg000370_HS.49	-	XP_026770816.1	protein TANC2-like isoform X5 [Pangasianodon hypophthalmus]
ctg000370_np12	228000	229038	ctg000370_HS.50	-	XP_007888941.1	ubiquitin carboxyl-terminal hydrolase isozyme L3 isoform X3 [Callorhinchus milii]
ctg000370_np12	231062	232393	ctg000370_HS.51	-	XP_019631451.1	uncharacterized protein LOC109475285 [Branchiostoma belcheri]
ctg000370_np12	233847	235670	ctg000370_HS.52	-	XP_002611728.1	hypothetical protein BRAFLDRAFT_268698 [Branchiostoma floridae]
ctg000370_np12	236780	238743	ctg000370_HS.53	+	XP_025944158.1	replication factor C subunit 5 [Apteryx rowi]
ctg000370_np12	238929	239622	ctg000370_HS.54	+	NP_001086170.1	cyclin-dependent kinase 2-interacting protein [Xenopus laevis]
ctg000370_np12	239767	244990	ctg000370_HS.55	+	XP_007471463.1	RNA polymerase-associated protein CTR9 homolog [Lipotes vexillifer]
ctg000370_np12	246026	249077	ctg000370_HS.56	+	XP_003475247.1	carboxypeptidase A1 [Cavia porcellus]
ctg000370_np12	249346	252234	ctg000370_HS.57	-	nohit	nohit
ctg000370_np12	252370	255794	ctg000370_HS.58	-	XP_015208411.1	nuclear pore complex protein Nup107 [Lepisosteus oculatus]
ctg000370_np12	256155	260005	ctg000370_HS.59	+	XP_007886710.1	serine/arginine-rich splicing factor 2 [Callorhinchus milii]
ctg000370_np12	260448	261714	ctg000370_HS.60	+	XP_025894799.1	NF-kappa-B-activating protein, partial [Nothoprocta perdicaria]
ctg000370_np12	261967	263159	ctg000370_HS.61	+	XP_025899540.1	phosphatidylinositol N-acetylglucosaminyltransferase subunit C [Nothoprocta perdicaria]
ctg000370_np12	263379	264548	ctg000370_HS.62	+	XP_011603727.1	E3 SUMO-protein ligase NSE2 [Takifugu rubripes]
ctg000370_np12	267717	271613	ctg000370_HS.63	+	XP_006116525.1	POU domain, class 4, transcription factor 1 [Pelodiscus sinensis]
ctg000370_np12	271897	273199	ctg000370_HS.64	-	XP_019631451.1	uncharacterized protein LOC109475285 [Branchiostoma belcheri]
ctg000370_np12	273444	273857	ctg000370_HS.65	+	XP_017949948.1	hemogen isoform X1 [Xenopus tropicalis]
ctg000370_np12	274360	278561	ctg000370_HS.66	-	XP_018924047.1	kinesin-like protein KIF21A [Cyprinus carpio]
ctg000370_np12	279025	284524	ctg000370_HS.67	+	XP_015824049.1	E3 ubiquitin-protein ligase TRIM33 isoform X4 [Nothobranchius furzeri]
ctg000370_np12	285390	287249	ctg000370_HS.68	+	XP_002608872.1	hypothetical protein BRAFLDRAFT_116073 [Branchiostoma floridae]
ctg000370_np12	291018	300039	ctg000370_HS.69	+	nohit	nohit
ctg000370_np12	301122	302805	ctg000370_HS.70	+	XP_019623455.1	solute carrier family 12 member 8-like isoform X2 [Branchiostoma belcheri]
ctg000370_np12	302889	304294	ctg000370_HS.71	+	XP_023980193.1	LOW QUALITY PROTEIN: solute carrier family 12 member 8 [Physeter catodon]
ctg000370_np12	304746	306008	ctg000370_HS.72	-	nohit	nohit
ctg000370_np12	309084	315805	ctg000370_HS.73	-	XP_012697718.1	MICAL-like protein 1 [Clupea harengus]
ctg000370_np12	317544	325246	ctg000370_HS.74	-	nohit	nohit
ctg000370_np12	325578	328597	ctg000370_HS.75	-	nohit	nohit
ctg000370_np12	329358	331353	ctg000370_HS.76	-	XP_006219937.1	troponin I 2-like [Vicugna pacos]
ctg000370_np12	332332	336996	ctg000370_HS.77	-	XP_020797227.1	spondin-1 [Boleophthalmus pectinirostris]
ctg000370_np12	337582	341174	ctg000370_HS.78	-	XP_023681536.1	transmembrane protein 245 isoform X2 [Paramormyrops kingsleyae]
ctg000370_np12	341341	342784	ctg000370_HS.79	+	XP_026879526.1	intraflagellar transport protein 43 homolog isoform X2 [Electrophorus electricus]
ctg000370_np12	343183	350032	ctg000370_HS.80	-	XP_002599686.1	hypothetical protein BRAFLDRAFT_70363 [Branchiostoma floridae]
ctg000370_np12	350679	353526	ctg000370_HS.81	+	XP_026989397.1	26S proteasome non-ATPase regulatory subunit 12 [Tachysurus fulvidraco]
ctg000370_np12	353696	358234	ctg000370_HS.82	+	XP_007889027.1	exocyst complex component 4 isoform X2 [Callorhinchus milii]
ctg000370_np12	358584	365157	ctg000370_HS.83	-	XP_020639940.1	ATP-dependent RNA helicase DDX1 [Pogona vitticeps]
ctg000370_np12	365688	367548	ctg000370_HS.84	+	XP_027564594.1	heterogeneous nuclear ribonucleoprotein K-like [Neopelma chrysocephalum]
ctg000370_np12	368098	371714	ctg000370_HS.85	+	NP_001269394.1	telomerase reverse transcriptase [Ornithorhynchus anatinus]
ctg000370_np12	371816	372523	ctg000370_HS.86	-	nohit	nohit
ctg000370_np12	372882	375189	ctg000370_HS.87	-	XP_017555112.1	recombining binding protein suppressor of hairless [Pygocentrus nattereri]
ctg000370_np12	377279	378474	ctg000370_HS.89	+	XP_002607143.1	hypothetical protein BRAFLDRAFT_118661 [Branchiostoma floridae]
ctg000370_np12	378629	382871	ctg000370_HS.90	+	XP_019627783.1	mitochondrial-processing peptidase subunit beta-like [Branchiostoma belcheri]
ctg000370_np12	383023	387590	ctg000370_HS.91	+	XP_019733513.1	mediator of RNA polymerase II transcription subunit 26 isoform X1 [Hippocampus comes]
ctg000370_np12	388696	389902	ctg000370_HS.92	+	nohit	nohit
ctg000370_np12	390363	396389	ctg000370_HS.93	-	XP_008121625.1	phosphatidylinositol 4,5-bisphosphate 3-kinase catalytic subunit alpha isoform isoform X2 [Anolis carolinensis]
ctg000370_np12	396793	397790	ctg000370_HS.94	-	XP_002130761.1	pseudouridine-5'-phosphatase-like [Ciona intestinalis]
ctg000370_np12	398657	399591	ctg000370_HS.95	+	XP_019647213.1	39S ribosomal protein L30, mitochondrial-like [Branchiostoma belcheri]
ctg000370_np12	399765	400199	ctg000370_HS.96	-	XP_013890096.1	mitochondrial import inner membrane translocase subunit Tim9 [Austrofundulus limnaeus]
ctg000370_np12	400372	402822	ctg000370_HS.97	-	XP_002613480.1	hypothetical protein BRAFLDRAFT_119852 [Branchiostoma floridae]
ctg000370_np12	404585	405380	ctg000370_HS.98	+	XP_002131724.1	actin-related protein 2/3 complex subunit 5-like [Ciona intestinalis]
ctg000370_np12	405727	408889	ctg000370_HS.99	+	XP_004697013.1	protein SON-like [Echinops telfairi]
ctg000370_np12	410470	411228	ctg000370_HS.100	+	nohit	nohit
ctg000370_np12	411611	412147	ctg000370_HS.101	-	XP_009869808.1	mitochondrial inner membrane protease subunit 1 [Apaloderma vittatum]
ctg000370_np12	413047	413808	ctg000370_HS.102	-	nohit	nohit
ctg000370_np12	415603	424958	ctg000370_HS.103	-	XP_020444185.1	protein SON-like isoform X1 [Monopterus albus]
ctg000370_np12	427230	437492	ctg000370_HS.104	+	XP_005415172.2	kinesin-like protein KIF13B [Chinchilla lanigera]
ctg000370_np12	441134	441411	ctg000370_HS.105	-	nohit	nohit
ctg000370_np12	448647	456290	ctg000370_HS.106	+	XP_008997289.1	LOW QUALITY PROTEIN: zinc finger protein GLI2 [Callithrix jacchus]
ctg000370_np12	457562	458196	ctg000370_HS.107	-	nohit	nohit
ctg000370_np12	460409	461673	ctg000370_HS.108	+	XP_019622240.1	vacuolar protein sorting-associated protein 13C-like [Branchiostoma belcheri]
ctg000370_np12	461809	471215	ctg000370_HS.109	+	XP_002603175.1	hypothetical protein BRAFLDRAFT_226506 [Branchiostoma floridae]
ctg000370_np12	472239	472970	ctg000370_HS.110	-	nohit	nohit
ctg000370_np12	473633	474570	ctg000370_HS.111	+	XP_026219979.1	pseudouridine-5'-phosphatase [Anabas testudineus]
ctg000370_np12	476155	479891	ctg000370_HS.112	-	nohit	nohit
ctg000370_np12	490081	500768	ctg000370_HS.114	-	XP_001062555.3	phospholipid-transporting ATPase ID isoform X1 [Rattus norvegicus]
ctg000370_np12	504617	506964	ctg000370_HS.115	-	XP_004693629.1	guanine nucleotide-binding protein G(o) subunit alpha isoform X2 [Condylura cristata]
ctg000370_np12	514852	515273	ctg000370_HS.117	-	nohit	nohit
ctg000370_np12	515439	520181	ctg000370_HS.118	-	XP_027522089.1	potassium voltage-gated channel subfamily KQT member 1-like isoform X1 [Corapipo altera]
ctg000370_np12	524354	526129	ctg000370_HS.119	-	nohit	nohit
ctg000370_np12	529693	531852	ctg000370_HS.120	-	XP_019116705.1	cholecystokinin receptor [Larimichthys crocea]
ctg000370_np12	533947	534673	ctg000370_HS.121	+	nohit	nohit
ctg000370_np12	535770	537878	ctg000370_HS.122	+	nohit	nohit
ctg000370_np12	538046	538954	ctg000370_HS.123	-	XP_019647339.1	aminoacyl tRNA synthase complex-interacting multifunctional protein 1-like isoform X2 [Branchiostoma belcheri]
ctg000370_np12	539198	539861	ctg000370_HS.124	-	NP_001191806.1	nucleoside diphosphate kinase B [Callithrix jacchus]
ctg000370_np12	540613	547937	ctg000370_HS.125	+	XP_005986422.1	adenylosuccinate synthetase isozyme 1 isoform X1 [Latimeria chalumnae]
ctg000370_np12	549737	550578	ctg000370_HS.126	-	nohit	nohit
ctg000370_np12	551029	555107	ctg000370_HS.127	+	nohit	nohit
ctg000370_np12	558787	560063	ctg000370_HS.129	-	nohit	nohit
ctg000370_np12	561738	562532	ctg000370_HS.130	+	XP_007254614.1	ADP-ribosylation factor-like protein 8B-A [Astyanax mexicanus]
ctg000370_np12	563158	566869	ctg000370_HS.131	+	XP_014029407.1	GRIP and coiled-coil domain-containing protein 2-like isoform X2 [Salmo salar]
ctg000370_np12	568554	569390	ctg000370_HS.133	+	XP_020785531.1	serine/threonine-protein phosphatase 4 regulatory subunit 2-A-like [Boleophthalmus pectinirostris]
ctg000370_np12	570645	574371	ctg000370_HS.134	+	XP_021084446.1	alpha-(1,6)-fucosyltransferase isoform X1 [Mesocricetus auratus]
ctg000370_np12	576836	580248	ctg000370_HS.135	+	XP_003974637.1	gamma-glutamyltranspeptidase 1 [Takifugu rubripes]
ctg000370_np12	580555	582800	ctg000370_HS.136	-	XP_018585471.1	beta-mannosidase [Scleropages formosus]
ctg000370_np12	584019	586262	ctg000370_HS.137	-	XP_026879426.1	beta-mannosidase [Electrophorus electricus]
ctg000370_np12	586649	589080	ctg000370_HS.138	-	NP_956774.1	cytoplasmic dynein 2 light intermediate chain 1 [Danio rerio]
ctg000370_np12	590518	591591	ctg000370_HS.139	-	XP_019216056.1	collagen alpha-1(XVII) chain isoform X4 [Oreochromis niloticus]
ctg000370_np12	594852	595942	ctg000370_HS.140	+	XP_013770626.1	collagen alpha-1(XVII) chain-like [Pundamilia nyererei]
ctg000370_np12	596264	597904	ctg000370_HS.141	-	nohit	nohit
ctg000370_np12	598664	603318	ctg000370_HS.142	-	nohit	nohit
ctg000370_np12	604574	608115	ctg000370_HS.143	+	XP_007424576.1	nucleolar pre-ribosomal-associated protein 1 [Python bivittatus]
ctg000370_np12	608325	610335	ctg000370_HS.144	+	XP_002122597.1	eukaryotic translation initiation factor 3 subunit I-like [Ciona intestinalis]
ctg000370_np12	610689	611643	ctg000370_HS.145	-	nohit	nohit
ctg000370_np12	612277	614170	ctg000370_HS.146	-	XP_002613760.1	hypothetical protein BRAFLDRAFT_84516 [Branchiostoma floridae]
ctg000370_np12	615160	616998	ctg000370_HS.147	+	nohit	nohit
ctg000370_np12	617833	621035	ctg000370_HS.148	+	XP_017576308.1	putative GTP-binding protein 6 [Pygocentrus nattereri]
ctg000370_np12	621450	623391	ctg000370_HS.149	-	XP_002606249.1	hypothetical protein BRAFLDRAFT_84009 [Branchiostoma floridae]
ctg000370_np12	623773	624649	ctg000370_HS.150	+	XP_005424638.1	ATP synthase subunit d, mitochondrial [Geospiza fortis]
ctg000370_np12	624906	628188	ctg000370_HS.151	+	XP_021335153.1	CAP-Gly domain-containing linker protein 1 [Danio rerio]
ctg000370_np12	628537	632580	ctg000370_HS.152	+	XP_005986422.1	adenylosuccinate synthetase isozyme 1 isoform X1 [Latimeria chalumnae]
ctg000370_np12	632669	636448	ctg000370_HS.153	-	XP_019631958.1	major facilitator superfamily domain-containing protein 7-like isoform X1 [Branchiostoma belcheri]
ctg000370_np12	637338	638285	ctg000370_HS.154	+	nohit	nohit
ctg000370_np12	638927	640550	ctg000370_HS.155	+	nohit	nohit
ctg000370_np12	642736	643975	ctg000370_HS.156	+	nohit	nohit
ctg000370_np12	645940	646633	ctg000370_HS.157	+	nohit	nohit
ctg000370_np12	647345	648420	ctg000370_HS.158	+	nohit	nohit
ctg000370_np12	648463	649092	ctg000370_HS.159	+	nohit	nohit
ctg000370_np12	653683	655843	ctg000370_HS.162	+	nohit	nohit
ctg000370_np12	656827	657520	ctg000370_HS.163	+	nohit	nohit
ctg000370_np12	658232	659975	ctg000370_HS.164	+	nohit	nohit
ctg000370_np12	676732	677426	ctg000370_HS.166	+	XP_002612573.1	hypothetical protein BRAFLDRAFT_265042 [Branchiostoma floridae]
ctg000370_np12	678446	683076	ctg000370_HS.167	-	XP_023677254.1	glycogen phosphorylase, brain form [Paramormyrops kingsleyae]
ctg000370_np12	685738	688212	ctg000370_HS.168	+	XP_015682364.1	cholinesterase-like [Protobothrops mucrosquamatus]
ctg000370_np12	689713	690014	ctg000370_HS.170	+	nohit	nohit
ctg000370_np12	690402	692017	ctg000370_HS.171	-	XP_026162311.1	pinin [Mastacembelus armatus]
ctg000370_np12	692410	695102	ctg000370_HS.172	+	XP_002751728.2	26S protease regulatory subunit 7 [Callithrix jacchus]
ctg000370_np12	695469	697999	ctg000370_HS.173	-	XP_019634840.1	probable glutamate--tRNA ligase, mitochondrial [Branchiostoma belcheri]
ctg000370_np12	698357	699868	ctg000370_HS.174	-	nohit	nohit
ctg000370_np12	700203	704964	ctg000370_HS.175	+	XP_020391147.1	AT-rich interactive domain-containing protein 2-like isoform X2 [Rhincodon typus]
ctg000370_np12	705633	708981	ctg000370_HS.176	+	nohit	nohit
ctg000370_np12	709786	713101	ctg000370_HS.177	-	XP_026502678.1	DNA topoisomerase I, mitochondrial isoform X1 [Terrapene mexicana triunguis]
ctg000370_np12	713501	714851	ctg000370_HS.178	+	nohit	nohit
ctg000370_np12	715504	715815	ctg000370_HS.179	-	nohit	nohit
ctg000370_np12	716336	717891	ctg000370_HS.180	-	XP_023814591.1	Golgi phosphoprotein 3 [Oryzias latipes]
ctg000370_np12	718537	719967	ctg000370_HS.181	+	XP_007889951.1	S-formylglutathione hydrolase isoform X2 [Callorhinchus milii]
ctg000370_np12	720296	722589	ctg000370_HS.182	-	XP_022042697.1	solute carrier family 2, facilitated glucose transporter member 1-like, partial [Acanthochromis polyacanthus]
ctg000370_np12	723970	725006	ctg000370_HS.185	-	nohit	nohit
ctg000370_np12	729799	732589	ctg000370_HS.186	+	XP_026786382.1	endophilin-A3-like [Pangasianodon hypophthalmus]
ctg000370_np12	732963	734029	ctg000370_HS.187	-	nohit	nohit
ctg000370_np12	735039	736653	ctg000370_HS.188	+	nohit	nohit
ctg000370_np12	738598	746699	ctg000370_HS.189	+	nohit	nohit
ctg000370_np12	749144	756329	ctg000370_HS.190	-	XP_010985892.1	B-cell lymphoma/leukemia 11B-like [Camelus dromedarius]
ctg000370_np12	761096	761512	ctg000370_HS.191	-	nohit	nohit
ctg000370_np12	769380	775215	ctg000370_HS.192	-	XP_020865025.1	delta-like protein 4 isoform X1 [Phascolarctos cinereus]
ctg000370_np12	776132	776449	ctg000370_HS.193	+	nohit	nohit
ctg000370_np12	780479	785019	ctg000370_HS.195	+	XP_023421805.1	sodium/potassium/calcium exchanger 2 isoform X1 [Cavia porcellus]
ctg000370_np12	788314	793173	ctg000370_HS.196	-	XP_020954991.1	solute carrier family 12 member 6 isoform X3 [Sus scrofa]
ctg000370_np12	801302	804203	ctg000370_HS.198	+	XP_019640199.1	phosphatidylinositide phosphatase SAC1-like isoform X3 [Branchiostoma belcheri]
ctg000370_np12	827000	832393	ctg000370_HS.200	+	XP_026861159.1	phosphatidylinositide phosphatase SAC1 [Electrophorus electricus]
ctg000370_np12	839478	840324	ctg000370_HS.203	+	XP_002589941.1	hypothetical protein BRAFLDRAFT_115629 [Branchiostoma floridae]
ctg000370_np12	840888	842826	ctg000370_HS.204	+	XP_010902241.1	39S ribosomal protein L1, mitochondrial [Esox lucius]
ctg000370_np12	843965	846418	ctg000370_HS.205	+	XP_019630979.1	sphingolipid delta(4)-desaturase DES1-like [Branchiostoma belcheri]
ctg000370_np12	847429	854517	ctg000370_HS.206	-	XP_023602087.1	neurabin-2 [Myotis lucifugus]
ctg000370_np12	861465	862672	ctg000370_HS.207	-	nohit	nohit
ctg000370_np12	863437	867368	ctg000370_HS.208	+	XP_006758513.2	tropomodulin-1 isoform X2 [Myotis davidii]
ctg000370_np12	868561	869584	ctg000370_HS.209	-	XP_002610960.1	hypothetical protein BRAFLDRAFT_231450, partial [Branchiostoma floridae]
ctg000370_np12	870556	871994	ctg000370_HS.210	+	XP_012676794.1	acyl-protein thioesterase 1 [Clupea harengus]
ctg000370_np12	872386	875595	ctg000370_HS.211	+	nohit	nohit
ctg000370_np12	875859	876451	ctg000370_HS.212	+	nohit	nohit
ctg000370_np12	877007	887560	ctg000370_HS.213	+	XP_013855284.1	pre-mRNA-splicing factor CWC22 homolog [Austrofundulus limnaeus]
ctg000370_np12	887800	889001	ctg000370_HS.214	+	XP_016415263.1	aldehyde dehydrogenase family 9 member A1-A isoform X2 [Sinocyclocheilus rhinocerous]
ctg000370_np12	889180	890102	ctg000370_HS.215	+	nohit	nohit
ctg000370_np12	891138	891483	ctg000370_HS.216	-	nohit	nohit
ctg000370_np12	891639	893006	ctg000370_HS.217	-	XP_026575572.1	alpha-mannosidase 2 [Pseudonaja textilis]
ctg000370_np12	893520	893768	ctg000370_HS.219	-	nohit	nohit
ctg000370_np12	894546	895379	ctg000370_HS.220	-	nohit	nohit
ctg002010_np12	366	695	ctg002010_HS.1	-	XP_027814343.1	flagellar attachment zone protein 1-like isoform X49 [Ovis aries]
ctg002010_np12	38290	40102	ctg002010_HS.7	-	nohit	nohit
ctg002010_np12	40151	41096	ctg002010_HS.8	-	XP_005944756.1	14-3-3 protein epsilon isoform X2 [Haplochromis burtoni]
ctg002010_np12	48352	50060	ctg002010_HS.13	-	nohit	nohit
ctg002010_np12	53689	55375	ctg002010_HS.14	-	nohit	nohit
ctg002010_np12	56777	59077	ctg002010_HS.15	+	nohit	nohit
ctg002010_np12	59578	60045	ctg002010_HS.16	+	nohit	nohit
ctg003320_np12	10350	11129	ctg003320_HS.2	-	XP_012864950.1	transmembrane protease serine 4 [Dipodomys ordii]
ctg003320_np12	25855	26634	ctg003320_HS.5	+	XP_012864950.1	transmembrane protease serine 4 [Dipodomys ordii]
ctg003320_np12	43537	45709	ctg003320_HS.7	-	nohit	nohit
ctg003320_np12	51078	51500	ctg003320_HS.8	-	nohit	nohit
ctg003320_np12	76714	81278	ctg003320_HS.10	+	XP_027897336.1	trypsin-like [Xiphophorus couchianus]
ctg003320_np12	82433	82766	ctg003320_HS.11	+	nohit	nohit
ctg003320_np12	105053	106143	ctg003320_HS.14	+	XP_016398549.1	trypsin I-P1-like [Sinocyclocheilus rhinocerous]
ctg003320_np12	107295	107627	ctg003320_HS.15	+	nohit	nohit
ctg004520_np12	2743	4111	ctg004520_HS.3	+	XP_007890481.1	O-acetyl-ADP-ribose deacetylase MACROD2 isoform X1 [Callorhinchus milii]
ctg004520_np12	4174	4888	ctg004520_HS.4	+	nohit	nohit
ctg004520_np12	33183	33530	ctg004520_HS.5	-	XP_014814873.1	translation initiation factor IF-2-like [Calidris pugnax]
ctg004520_np12	129424	135279	ctg004520_HS.6	-	XP_014904474.1	uncharacterized protein LOC106957600 [Poecilia latipinna]
ctg000550_np12	2224	3346	ctg000550_HS.2	+	XP_016324707.1	chromobox protein homolog 1 [Sinocyclocheilus anshuiensis]
ctg000550_np12	3552	6318	ctg000550_HS.3	+	XP_008106112.1	spartin isoform X3 [Anolis carolinensis]
ctg000550_np12	6732	9249	ctg000550_HS.4	-	XP_009964369.1	tRNA (adenine(58)-N(1))-methyltransferase catalytic subunit TRMT61A [Tyto alba]
ctg000550_np12	9282	10001	ctg000550_HS.5	-	XP_017550611.1	vacuolar protein-sorting-associated protein 25 [Pygocentrus nattereri]
ctg000550_np12	10365	11638	ctg000550_HS.6	+	XP_016383483.1	40S ribosomal protein S6 [Sinocyclocheilus rhinocerous]
ctg000550_np12	11875	14889	ctg000550_HS.7	-	XP_026101328.1	protein lifeguard 2-like isoform X1 [Carassius auratus]
ctg000550_np12	15618	34020	ctg000550_HS.8	+	NP_001133082.1	small heat shock protein-like [Salmo salar]
ctg000550_np12	44411	50848	ctg000550_HS.9	+	XP_026231797.1	carboxy-terminal domain RNA polymerase II polypeptide A small phosphatase 1-like isoform X2 [Anabas testudineus]
ctg000550_np12	56286	56633	ctg000550_HS.12	-	nohit	nohit
ctg000550_np12	59970	67281	ctg000550_HS.13	+	XP_020779516.1	doublesex- and mab-3-related transcription factor A1 [Boleophthalmus pectinirostris]
ctg000550_np12	68365	70249	ctg000550_HS.14	-	XP_024916485.1	RNA-binding protein PNO1 [Cynoglossus semilaevis]
ctg000550_np12	71078	74008	ctg000550_HS.15	-	XP_019642034.1	transducin beta-like protein 3 isoform X2 [Branchiostoma belcheri]
ctg000550_np12	74366	75458	ctg000550_HS.16	-	XP_023565795.1	trafficking protein particle complex subunit 2-like [Octodon degus]
ctg000550_np12	77598	78422	ctg000550_HS.17	-	nohit	nohit
ctg000550_np12	79242	81460	ctg000550_HS.19	-	XP_019642034.1	transducin beta-like protein 3 isoform X2 [Branchiostoma belcheri]
ctg000550_np12	99266	103511	ctg000550_HS.20	-	nohit	nohit
ctg000550_np12	104694	106107	ctg000550_HS.21	-	XP_016330021.1	LOW QUALITY PROTEIN: lon protease homolog, mitochondrial-like [Sinocyclocheilus anshuiensis]
ctg000550_np12	106336	107802	ctg000550_HS.22	-	XP_015108203.1	60S ribosomal protein L5-like [Vicugna pacos]
ctg000550_np12	109307	111405	ctg000550_HS.23	-	NP_001015671.1	mitochondrial chaperone BCS1 [Bos taurus]
ctg000550_np12	111642	112568	ctg000550_HS.24	+	XP_022054240.1	glycolipid transfer protein [Acanthochromis polyacanthus]
ctg000550_np12	113129	114953	ctg000550_HS.25	-	XP_020509392.1	proteasome subunit alpha type-3 [Labrus bergylta]
ctg000550_np12	115417	116137	ctg000550_HS.26	-	XP_019631030.1	LOW QUALITY PROTEIN: tyrosyl-DNA phosphodiesterase 1-like [Branchiostoma belcheri]
ctg000550_np12	116317	119003	ctg000550_HS.27	-	XP_005149556.1	tyrosyl-DNA phosphodiesterase 1 [Melopsittacus undulatus]
ctg000550_np12	120020	124811	ctg000550_HS.28	-	XP_020386437.1	gamma-interferon-inducible lysosomal thiol reductase-like, partial [Rhincodon typus]
ctg000550_np12	126253	128052	ctg000550_HS.29	+	XP_021037673.1	dnaJ homolog subfamily C member 9 [Mus caroli]
ctg000550_np12	128326	132079	ctg000550_HS.30	+	XP_019625743.1	neutral and basic amino acid transport protein rBAT-like [Branchiostoma belcheri]
ctg000550_np12	132659	134608	ctg000550_HS.31	-	XP_018943772.1	phosphatidylinositol-glycan biosynthesis class W protein-like [Cyprinus carpio]
ctg000550_np12	134662	135755	ctg000550_HS.32	-	nohit	nohit
ctg000550_np12	136286	140216	ctg000550_HS.33	-	XP_019637580.1	beta-1,3-galactosyltransferase 6-like [Branchiostoma belcheri]
ctg000550_np12	140960	142366	ctg000550_HS.34	-	XP_002125717.1	ubiquitin-conjugating enzyme E2 J2 [Ciona intestinalis]
ctg000550_np12	142815	143682	ctg000550_HS.35	-	XP_005150296.1	adaptin ear-binding coat-associated protein 1 [Melopsittacus undulatus]
ctg000550_np12	144885	148426	ctg000550_HS.36	+	XP_019727252.1	fizzy-related protein homolog isoform X2 [Hippocampus comes]
ctg000550_np12	149988	150400	ctg000550_HS.37	-	nohit	nohit
ctg000550_np12	151366	158334	ctg000550_HS.38	+	XP_026857235.1	ensconsin-like isoform X2 [Electrophorus electricus]
ctg000550_np12	158700	166282	ctg000550_HS.39	-	XP_013128049.1	potassium voltage-gated channel subfamily A member 7-like isoform X2 [Oreochromis niloticus]
ctg000550_np12	167360	175769	ctg000550_HS.40	-	XP_006152539.1	structural maintenance of chromosomes protein 5 isoform X6 [Tupaia chinensis]
ctg000550_np12	201288	216543	ctg000550_HS.43	+	XP_015108071.1	LOW QUALITY PROTEIN: uncharacterized transporter slc-17.2-like [Vicugna pacos]
ctg000550_np12	225495	247456	ctg000550_HS.44	-	XP_022520518.1	transformation/transcription domain-associated protein isoform X3 [Astyanax mexicanus]
ctg000550_np12	247772	248992	ctg000550_HS.45	-	XP_005996641.1	protein RER1 [Latimeria chalumnae]
ctg000550_np12	250577	252766	ctg000550_HS.46	+	XP_006896815.1	estradiol 17-beta-dehydrogenase 12 [Elephantulus edwardii]
ctg000550_np12	254227	258190	ctg000550_HS.47	-	XP_019616615.1	sec1 family domain-containing protein 1-like isoform X1 [Branchiostoma belcheri]
ctg000550_np12	258902	261976	ctg000550_HS.48	+	nohit	nohit
ctg000550_np12	262006	264836	ctg000550_HS.49	+	XP_018666779.1	transformation/transcription domain-associated protein isoform X2 [Ciona intestinalis]
ctg000550_np12	265880	268095	ctg000550_HS.50	+	XP_004601753.1	vacuolar protein sorting-associated protein 4B [Sorex araneus]
ctg000550_np12	269246	273929	ctg000550_HS.51	+	nohit	nohit
ctg000550_np12	297097	301226	ctg000550_HS.53	+	XP_017318286.1	uncharacterized protein LOC108262191, partial [Ictalurus punctatus]
ctg003940_np12	3623	5761	ctg003940_HS.1	-	nohit	nohit
ctg003940_np12	39730	45130	ctg003940_HS.6	+	XP_012791463.1	innexin-10-like [Sorex araneus]
ctg003940_np12	130656	131135	ctg003940_HS.12	-	nohit	nohit
ctg003940_np12	147024	147502	ctg003940_HS.15	-	nohit	nohit
ctg003940_np12	151400	155472	ctg003940_HS.16	-	nohit	nohit
ctg003940_np12	199791	204420	ctg003940_HS.19	+	XP_026222836.1	glutathione synthetase-like [Anabas testudineus]
ctg001920_np12	8365	14459	ctg001920_HS.2	-	XP_019628842.1	ankyrin repeat domain-containing protein 50-like [Branchiostoma belcheri]
ctg001920_np12	19033	19475	ctg001920_HS.3	-	nohit	nohit
ctg001920_np12	23791	24375	ctg001920_HS.4	+	nohit	nohit
ctg001920_np12	30887	31949	ctg001920_HS.6	-	nohit	nohit
ctg001920_np12	81520	94644	ctg001920_HS.13	-	XP_013865118.1	angiogenic factor with G patch and FHA domains 1 [Austrofundulus limnaeus]
ctg001920_np12	108994	109756	ctg001920_HS.15	-	nohit	nohit
ctg001920_np12	110547	112734	ctg001920_HS.16	-	nohit	nohit
ctg001920_np12	128375	131657	ctg001920_HS.18	-	nohit	nohit
ctg001920_np12	134913	137906	ctg001920_HS.19	-	XP_026154023.1	UDP-glucuronosyltransferase 2A1-like isoform X2 [Mastacembelus armatus]
ctg001920_np12	150128	154409	ctg001920_HS.20	+	XP_020379865.1	UDP-glucuronosyltransferase 3A2-like [Rhincodon typus]
ctg001920_np12	156766	159335	ctg001920_HS.21	+	nohit	nohit
ctg001920_np12	161838	162419	ctg001920_HS.22	+	nohit	nohit
ctg001920_np12	167873	169426	ctg001920_HS.23	+	XP_024137745.1	proton myo-inositol cotransporter-like isoform X6 [Oryzias melastigma]
ctg001920_np12	169484	172979	ctg001920_HS.24	+	XP_023685949.1	proton myo-inositol cotransporter [Paramormyrops kingsleyae]
ctg001920_np12	173633	175966	ctg001920_HS.25	-	nohit	nohit
ctg001920_np12	177528	179048	ctg001920_HS.26	-	nohit	nohit
ctg001920_np12	182032	190067	ctg001920_HS.27	+	XP_026767998.1	prestin [Pangasianodon hypophthalmus]
ctg001920_np12	193135	201828	ctg001920_HS.28	+	XP_017565006.1	solute carrier family 15 member 2-like [Pygocentrus nattereri]
ctg001920_np12	202769	210476	ctg001920_HS.29	-	XP_015108167.1	LOW QUALITY PROTEIN: nuclear hormone receptor family member nhr-31-like, partial [Vicugna pacos]
ctg001920_np12	215924	223785	ctg001920_HS.31	+	XP_002123084.2	uncharacterized protein F54H12.2-like [Ciona intestinalis]
ctg003740_np12	6810	8740	ctg003740_HS.2	-	nohit	nohit
ctg003740_np12	12001	13355	ctg003740_HS.3	+	nohit	nohit
ctg003740_np12	17972	21256	ctg003740_HS.4	+	XP_002600957.1	hypothetical protein BRAFLDRAFT_79146 [Branchiostoma floridae]
ctg003740_np12	22837	24440	ctg003740_HS.5	-	XP_026800012.1	cathepsin L1-like [Pangasianodon hypophthalmus]
ctg000330_np12	14572	18700	ctg000330_HS.1	+	XP_020790200.1	keratin-associated protein 10-8-like [Boleophthalmus pectinirostris]
ctg000330_np12	33641	50471	ctg000330_HS.4	+	XP_019627393.1	nephrin-like isoform X4 [Branchiostoma belcheri]
ctg000330_np12	53661	55587	ctg000330_HS.5	-	nohit	nohit
ctg000330_np12	57320	57784	ctg000330_HS.6	-	nohit	nohit
ctg000330_np12	57805	59459	ctg000330_HS.7	+	nohit	nohit
ctg000330_np12	68557	68982	ctg000330_HS.10	+	nohit	nohit
ctg000330_np12	69135	69634	ctg000330_HS.11	+	nohit	nohit
ctg000330_np12	73485	75204	ctg000330_HS.12	-	nohit	nohit
ctg000330_np12	84634	88142	ctg000330_HS.15	+	nohit	nohit
ctg000330_np12	89213	91359	ctg000330_HS.16	+	nohit	nohit
ctg002930_np12	18664	20006	ctg002930_HS.2	+	nohit	nohit
ctg002930_np12	62395	62923	ctg002930_HS.4	+	nohit	nohit
ctg002930_np12	68227	70074	ctg002930_HS.5	+	nohit	nohit
ctg002930_np12	70246	71815	ctg002930_HS.6	+	nohit	nohit
ctg002930_np12	77128	77946	ctg002930_HS.7	-	nohit	nohit
ctg002930_np12	79542	80600	ctg002930_HS.8	-	nohit	nohit
ctg002930_np12	138063	138395	ctg002930_HS.28	+	nohit	nohit
ctg002930_np12	139694	140047	ctg002930_HS.29	+	nohit	nohit
ctg002930_np12	144339	152215	ctg002930_HS.30	+	nohit	nohit
ctg002930_np12	153964	156704	ctg002930_HS.31	-	XP_002608475.1	hypothetical protein BRAFLDRAFT_232009, partial [Branchiostoma floridae]
ctg001010_np12	29033	33453	ctg001010_HS.3	+	XP_017952490.1	BTB/POZ domain-containing protein 2 isoform X2 [Xenopus tropicalis]
ctg001010_np12	39137	43410	ctg001010_HS.4	+	XP_017952490.1	BTB/POZ domain-containing protein 2 isoform X2 [Xenopus tropicalis]
ctg001010_np12	45820	48323	ctg001010_HS.6	+	XP_013929462.1	ubiquitin carboxyl-terminal hydrolase 7-like, partial [Thamnophis sirtalis]
ctg001010_np12	52915	54593	ctg001010_HS.9	-	XP_026109252.1	uncharacterized protein LOC113081367 [Carassius auratus]
ctg001700_np12	18742	20471	ctg001700_HS.2	-	nohit	nohit
ctg001700_np12	26716	28831	ctg001700_HS.3	-	nohit	nohit
ctg001700_np12	47775	54935	ctg001700_HS.7	-	XP_026092214.1	zinc finger BED domain-containing protein 4-like [Carassius auratus]
ctg001700_np12	55460	58066	ctg001700_HS.8	-	nohit	nohit
ctg001700_np12	76373	84523	ctg001700_HS.13	+	XP_008297139.1	BTB/POZ domain-containing protein 6-B-like [Stegastes partitus]
ctg001700_np12	90153	91711	ctg001700_HS.15	+	nohit	nohit
ctg001700_np12	97317	99606	ctg001700_HS.17	-	nohit	nohit
ctg001700_np12	102725	105674	ctg001700_HS.18	+	XP_015683908.1	peptidyl-prolyl cis-trans isomerase FKBP2 [Protobothrops mucrosquamatus]
ctg001700_np12	125983	132141	ctg001700_HS.21	+	XP_010159873.1	DNA-directed RNA polymerase III subunit RPC1-like, partial [Eurypyga helias]
ctg001700_np12	133101	134235	ctg001700_HS.22	-	nohit	nohit
ctg001700_np12	163015	167233	ctg001700_HS.24	+	nohit	nohit
ctg001700_np12	169754	170301	ctg001700_HS.26	+	nohit	nohit
ctg001700_np12	183255	185662	ctg001700_HS.29	-	XP_014002768.1	filaggrin-2-like, partial [Salmo salar]
ctg001700_np12	196207	197206	ctg001700_HS.30	+	XP_015685711.1	atrial natriuretic peptide receptor 2-like, partial [Protobothrops mucrosquamatus]
ctg001700_np12	208534	209681	ctg001700_HS.32	-	nohit	nohit
ctg001700_np12	222902	224360	ctg001700_HS.35	+	XP_012884084.1	pre-mRNA-splicing factor SLU7 [Dipodomys ordii]
ctg001700_np12	225206	226348	ctg001700_HS.36	-	nohit	nohit
ctg001700_np12	244395	247490	ctg001700_HS.37	+	nohit	nohit
ctg001700_np12	252810	255902	ctg001700_HS.39	+	nohit	nohit
ctg001700_np12	295219	301969	ctg001700_HS.45	+	XP_008306778.1	acetolactate synthase-like protein [Cynoglossus semilaevis]
ctg001700_np12	317712	323897	ctg001700_HS.48	+	XP_009901864.1	NADH dehydrogenase [ubiquinone] 1 beta subcomplex subunit 5, mitochondrial [Picoides pubescens]
ctg004350_np12	80753	82198	ctg004350_HS.1	-	XP_007893436.1	receptor-type tyrosine-protein phosphatase gamma [Callorhinchus milii]
ctg004350_np12	192339	193714	ctg004350_HS.4	+	nohit	nohit
ctg004350_np12	231771	236919	ctg004350_HS.7	+	XP_019636790.1	uncharacterized protein LOC109479276 [Branchiostoma belcheri]
ctg004350_np12	274441	275031	ctg004350_HS.8	-	nohit	nohit
ctg004350_np12	295920	298293	ctg004350_HS.12	-	nohit	nohit
ctg004350_np12	370569	373280	ctg004350_HS.15	+	nohit	nohit
ctg004350_np12	379809	381343	ctg004350_HS.18	+	XP_026109252.1	uncharacterized protein LOC113081367 [Carassius auratus]
ctg004350_np12	420356	420708	ctg004350_HS.22	-	nohit	nohit
ctg004350_np12	612834	614072	ctg004350_HS.28	+	nohit	nohit
ctg004350_np12	633254	634300	ctg004350_HS.29	+	nohit	nohit
ctg003250_np12	4199	4749	ctg003250_HS.2	+	nohit	nohit
ctg003250_np12	5245	8037	ctg003250_HS.4	+	XP_019636790.1	uncharacterized protein LOC109479276 [Branchiostoma belcheri]
ctg003250_np12	20989	22513	ctg003250_HS.7	+	XP_005682567.3	lon protease homolog, mitochondrial [Capra hircus]
ctg003250_np12	28605	30840	ctg003250_HS.9	+	nohit	nohit
ctg003250_np12	41022	43361	ctg003250_HS.12	+	nohit	nohit
ctg003250_np12	64124	66215	ctg003250_HS.16	+	nohit	nohit
ctg003250_np12	71709	77744	ctg003250_HS.19	+	XP_025765295.1	CDP-diacylglycerol--glycerol-3-phosphate 3-phosphatidyltransferase, mitochondrial [Oreochromis niloticus]
ctg003250_np12	78177	83053	ctg003250_HS.20	+	XP_026561507.1	39S ribosomal protein L47, mitochondrial [Pseudonaja textilis]
ctg003250_np12	83676	85440	ctg003250_HS.21	+	nohit	nohit
ctg003250_np12	109407	110081	ctg003250_HS.24	+	XP_013014505.1	G2/mitotic-specific cyclin-B3 [Cavia porcellus]
ctg003250_np12	123048	128426	ctg003250_HS.30	+	XP_019636790.1	uncharacterized protein LOC109479276 [Branchiostoma belcheri]
ctg003250_np12	132649	132946	ctg003250_HS.34	+	nohit	nohit
ctg003250_np12	139712	140009	ctg003250_HS.39	+	nohit	nohit
ctg003250_np12	145241	150715	ctg003250_HS.41	+	XP_018109274.1	uncharacterized protein LOC108711758 [Xenopus laevis]
ctg003250_np12	151905	157379	ctg003250_HS.42	-	XP_018109274.1	uncharacterized protein LOC108711758 [Xenopus laevis]
ctg003250_np12	159611	169621	ctg003250_HS.43	-	XP_026063123.1	uncharacterized protein LOC113046525 [Carassius auratus]
ctg003250_np12	175793	176090	ctg003250_HS.45	-	nohit	nohit
ctg003250_np12	178220	179449	ctg003250_HS.47	-	XP_026046845.1	G2/mitotic-specific cyclin-B2-like isoform X2 [Astatotilapia calliptera]
ctg003250_np12	215962	216794	ctg003250_HS.48	+	nohit	nohit
ctg003250_np12	231824	235072	ctg003250_HS.52	+	XP_007175097.1	mRNA turnover protein 4 homolog isoform X1 [Balaenoptera acutorostrata scammoni]
ctg003250_np12	237954	238859	ctg003250_HS.53	-	XP_025918290.1	platelet-activating factor acetylhydrolase 2, cytoplasmic isoform X1 [Apteryx rowi]
ctg003250_np12	242334	245825	ctg003250_HS.54	+	XP_026111286.1	adenylate kinase isoenzyme 1-like isoform X1 [Carassius auratus]
ctg003250_np12	257618	272022	ctg003250_HS.55	+	XP_015679257.1	sodium-driven chloride bicarbonate exchanger [Protobothrops mucrosquamatus]
ctg003250_np12	277014	280307	ctg003250_HS.56	+	nohit	nohit
ctg003250_np12	280687	282080	ctg003250_HS.57	+	nohit	nohit
ctg003250_np12	409782	411535	ctg003250_HS.61	+	nohit	nohit
ctg003250_np12	411817	413655	ctg003250_HS.62	-	nohit	nohit
ctg000820_np12	3608	7027	ctg000820_HS.3	-	XP_016854857.1	uncharacterized protein LOC107983913 [Anolis carolinensis]
ctg000820_np12	7200	7634	ctg000820_HS.4	-	XP_027134835.1	nascent polypeptide-associated complex subunit alpha, muscle-specific form-like [Larimichthys crocea]
ctg000820_np12	21356	23536	ctg000820_HS.6	-	XP_015214507.1	heterogeneous nuclear ribonucleoprotein A3 isoform X1 [Lepisosteus oculatus]
ctg000820_np12	36904	37860	ctg000820_HS.8	-	XP_027877564.1	gastrula zinc finger protein XlCGF57.1-like [Xiphophorus couchianus]
ctg000820_np12	50498	50932	ctg000820_HS.9	-	XP_027134835.1	nascent polypeptide-associated complex subunit alpha, muscle-specific form-like [Larimichthys crocea]
ctg000820_np12	73421	73855	ctg000820_HS.12	-	XP_027134835.1	nascent polypeptide-associated complex subunit alpha, muscle-specific form-like [Larimichthys crocea]
ctg000820_np12	103234	104161	ctg000820_HS.16	+	XP_002590750.1	hypothetical protein BRAFLDRAFT_78164 [Branchiostoma floridae]
ctg000820_np12	105258	110531	ctg000820_HS.18	-	XP_016854856.1	uncharacterized protein LOC107983912 [Anolis carolinensis]
ctg000820_np12	133895	134344	ctg000820_HS.22	-	XP_027134835.1	nascent polypeptide-associated complex subunit alpha, muscle-specific form-like [Larimichthys crocea]
ctg000820_np12	152695	158425	ctg000820_HS.24	-	XP_019636790.1	uncharacterized protein LOC109479276 [Branchiostoma belcheri]
ctg000820_np12	159909	164159	ctg000820_HS.27	-	XP_019636790.1	uncharacterized protein LOC109479276 [Branchiostoma belcheri]
ctg000820_np12	164901	166140	ctg000820_HS.29	+	XP_021012081.1	TATA box-binding protein-like protein 2 isoform X2 [Mus caroli]
ctg000820_np12	177934	183048	ctg000820_HS.32	-	XP_019636790.1	uncharacterized protein LOC109479276 [Branchiostoma belcheri]
ctg000820_np12	191337	193514	ctg000820_HS.36	+	XP_026077843.1	uncharacterized protein LOC113055650 [Carassius auratus]
ctg000820_np12	202546	205496	ctg000820_HS.37	-	nohit	nohit
ctg000820_np12	208154	208459	ctg000820_HS.38	+	nohit	nohit
ctg000820_np12	212192	213009	ctg000820_HS.39	-	XP_014009401.1	histone H1.5-like [Salmo salar]
ctg000820_np12	214549	217460	ctg000820_HS.40	+	nohit	nohit
ctg000820_np12	219975	222043	ctg000820_HS.41	+	nohit	nohit
ctg000820_np12	222823	224983	ctg000820_HS.42	-	nohit	nohit
ctg000820_np12	241595	250180	ctg000820_HS.44	-	XP_002613940.1	hypothetical protein BRAFLDRAFT_118475 [Branchiostoma floridae]
ctg000820_np12	253170	254234	ctg000820_HS.45	+	nohit	nohit
ctg001320_np12	54022	56191	ctg001320_HS.4	+	nohit	nohit
ctg001320_np12	58817	60443	ctg001320_HS.5	-	XP_026213990.1	BTB/POZ domain-containing protein KCTD8-like [Anabas testudineus]
ctg001320_np12	70521	73426	ctg001320_HS.7	+	nohit	nohit
ctg001320_np12	78142	78866	ctg001320_HS.9	+	nohit	nohit
ctg001320_np12	83896	84612	ctg001320_HS.10	+	nohit	nohit
ctg001320_np12	86538	88244	ctg001320_HS.11	+	nohit	nohit
ctg001320_np12	107833	115101	ctg001320_HS.12	+	nohit	nohit
ctg002400_np12	3311	4462	ctg002400_HS.15	-	nohit	nohit
ctg000940_np12	6920	9521	ctg000940_HS.2	-	XP_013864524.1	MAP kinase-activated protein kinase 2-like [Austrofundulus limnaeus]
ctg000940_np12	36576	44375	ctg000940_HS.5	-	nohit	nohit
ctg000940_np12	75838	77196	ctg000940_HS.11	+	nohit	nohit
ctg000480_np12	41078	45427	ctg000480_HS.2	-	nohit	nohit
ctg000480_np12	49209	49683	ctg000480_HS.4	-	nohit	nohit
ctg000480_np12	59100	60753	ctg000480_HS.6	-	XP_027997522.1	GTP cyclohydrolase 1 [Eptesicus fuscus]
ctg000480_np12	66120	68474	ctg000480_HS.7	+	nohit	nohit
ctg000480_np12	85944	90929	ctg000480_HS.11	-	nohit	nohit
ctg000480_np12	93108	94139	ctg000480_HS.12	-	nohit	nohit
ctg000480_np12	96177	97840	ctg000480_HS.14	+	XP_009903877.1	collagen alpha-2(IV) chain-like, partial [Picoides pubescens]
ctg000480_np12	98466	102833	ctg000480_HS.15	-	XP_007906850.1	glutathione synthetase isoform X2 [Callorhinchus milii]
ctg000480_np12	106026	107583	ctg000480_HS.16	-	XP_019622304.1	ankyrin repeat domain-containing protein 17-like [Branchiostoma belcheri]
ctg000480_np12	116579	129932	ctg000480_HS.19	+	XP_014912219.1	phosphoinositide 3-kinase regulatory subunit 4 isoform X2 [Poecilia latipinna]
ctg000480_np12	130234	132529	ctg000480_HS.20	-	XP_024068697.2	motilin receptor [Terrapene mexicana triunguis]
ctg000480_np12	136719	138158	ctg000480_HS.22	-	nohit	nohit
ctg000480_np12	142114	147517	ctg000480_HS.23	-	nohit	nohit
ctg000480_np12	152324	152644	ctg000480_HS.24	+	nohit	nohit
ctg000480_np12	155910	159815	ctg000480_HS.25	-	XP_028012448.1	glycoprotein-N-acetylgalactosamine 3-beta-galactosyltransferase 1 isoform X2 [Eptesicus fuscus]
ctg000480_np12	174789	187769	ctg000480_HS.29	-	XP_010172160.1	poly(A) polymerase gamma, partial [Antrostomus carolinensis]
ctg000480_np12	209714	211012	ctg000480_HS.33	-	nohit	nohit
ctg000480_np12	217269	217668	ctg000480_HS.35	-	nohit	nohit
ctg000480_np12	220085	222926	ctg000480_HS.36	-	XP_006014617.1	zinc finger protein 664-like [Latimeria chalumnae]
ctg000480_np12	226615	232172	ctg000480_HS.37	+	nohit	nohit
ctg000480_np12	234455	248901	ctg000480_HS.38	-	XP_015828896.1	pogo transposable element with ZNF domain [Nothobranchius furzeri]
ctg000480_np12	249290	251018	ctg000480_HS.39	-	nohit	nohit
ctg000480_np12	257831	260051	ctg000480_HS.41	+	XP_018924385.1	nuclear receptor ROR-alpha-like [Cyprinus carpio]
ctg000480_np12	285843	287395	ctg000480_HS.45	+	XP_019620965.1	ankyrin repeat domain-containing protein 29-like [Branchiostoma belcheri]
ctg000480_np12	288094	289145	ctg000480_HS.46	+	nohit	nohit
ctg000480_np12	289901	291394	ctg000480_HS.47	+	XP_010004373.1	general transcription factor II-I-like [Chaetura pelagica]
ctg000480_np12	293432	294727	ctg000480_HS.49	+	nohit	nohit
ctg000480_np12	294952	298481	ctg000480_HS.50	-	XP_014068150.1	LOW QUALITY PROTEIN: F-box only protein 38-like [Salmo salar]
ctg000480_np12	299467	300036	ctg000480_HS.51	+	nohit	nohit
ctg000480_np12	300545	301288	ctg000480_HS.52	-	nohit	nohit
ctg000480_np12	301499	301750	ctg000480_HS.53	-	nohit	nohit
ctg000480_np12	303456	319056	ctg000480_HS.54	-	XP_009707636.1	poly(A) polymerase gamma, partial [Cariama cristata]
ctg000480_np12	335165	351163	ctg000480_HS.55	+	XP_019622304.1	ankyrin repeat domain-containing protein 17-like [Branchiostoma belcheri]
ctg000480_np12	354832	356991	ctg000480_HS.56	+	nohit	nohit
ctg000480_np12	363328	365568	ctg000480_HS.58	+	nohit	nohit
ctg000480_np12	368205	372121	ctg000480_HS.59	+	XP_019618162.1	beta-hexosaminidase subunit beta-like [Branchiostoma belcheri]
ctg000480_np12	372923	374420	ctg000480_HS.60	+	XP_019614521.1	beta-hexosaminidase subunit alpha-like isoform X1 [Branchiostoma belcheri]
ctg000480_np12	376532	380457	ctg000480_HS.61	-	NP_001008045.1	glutathione synthetase [Xenopus tropicalis]
ctg000480_np12	387849	388440	ctg000480_HS.64	+	nohit	nohit
ctg000480_np12	389188	390485	ctg000480_HS.65	+	nohit	nohit
ctg000480_np12	392770	393361	ctg000480_HS.66	+	nohit	nohit
ctg000480_np12	394186	395464	ctg000480_HS.67	+	nohit	nohit
ctg000480_np12	397355	398382	ctg000480_HS.68	-	nohit	nohit
ctg000480_np12	402474	403788	ctg000480_HS.69	-	nohit	nohit
ctg000480_np12	405123	407588	ctg000480_HS.70	+	XP_026518700.1	coatomer subunit gamma-2, partial [Terrapene mexicana triunguis]
ctg000480_np12	416939	420600	ctg000480_HS.73	-	nohit	nohit
ctg000480_np12	431246	433576	ctg000480_HS.75	+	XP_026545204.1	farnesyl pyrophosphate synthase [Notechis scutatus]
ctg000480_np12	442226	450885	ctg000480_HS.76	-	XP_019624482.1	coatomer subunit gamma-2-like isoform X2 [Branchiostoma belcheri]
ctg000480_np12	458609	459648	ctg000480_HS.78	+	nohit	nohit
ctg000480_np12	462878	463762	ctg000480_HS.80	-	nohit	nohit
ctg000480_np12	464611	465369	ctg000480_HS.81	-	nohit	nohit
ctg000480_np12	466824	468575	ctg000480_HS.83	-	nohit	nohit
ctg000480_np12	472651	472918	ctg000480_HS.85	+	nohit	nohit
ctg000480_np12	490466	490922	ctg000480_HS.98	+	nohit	nohit
ctg000480_np12	491234	493155	ctg000480_HS.99	-	nohit	nohit
ctg000480_np12	494985	497690	ctg000480_HS.100	+	nohit	nohit
ctg000480_np12	503404	505333	ctg000480_HS.101	-	XP_027649307.1	insoluble matrix shell protein 4-like [Falco peregrinus]
ctg000480_np12	506667	508295	ctg000480_HS.102	+	XP_002589735.1	hypothetical protein BRAFLDRAFT_97786 [Branchiostoma floridae]
ctg000480_np12	511201	521557	ctg000480_HS.104	-	XP_026230639.1	uncharacterized protein LOC113172049 [Anabas testudineus]
ctg000480_np12	523735	525658	ctg000480_HS.105	+	nohit	nohit
ctg000480_np12	526163	527068	ctg000480_HS.106	-	nohit	nohit
ctg000480_np12	537835	538715	ctg000480_HS.109	+	nohit	nohit
ctg000480_np12	557605	558680	ctg000480_HS.114	-	nohit	nohit
ctg000480_np12	560094	561569	ctg000480_HS.115	-	XP_019628711.1	uncharacterized protein LOC109473277 [Branchiostoma belcheri]
ctg000480_np12	568039	571362	ctg000480_HS.116	+	NP_001107902.1	solute carrier family 2 member 11b [Danio rerio]
ctg000480_np12	572493	573762	ctg000480_HS.117	+	nohit	nohit
ctg000480_np12	574528	575160	ctg000480_HS.118	-	nohit	nohit
ctg000480_np12	578023	578445	ctg000480_HS.119	-	nohit	nohit
ctg000480_np12	581703	582416	ctg000480_HS.120	+	nohit	nohit
ctg000480_np12	585188	586123	ctg000480_HS.121	-	nohit	nohit
ctg000480_np12	587631	589114	ctg000480_HS.122	-	nohit	nohit
ctg000480_np12	594864	600229	ctg000480_HS.123	-	nohit	nohit
ctg000480_np12	612095	612837	ctg000480_HS.124	-	nohit	nohit
ctg000480_np12	617149	624817	ctg000480_HS.125	-	NP_001006729.1	BAG family molecular chaperone regulator 2 [Xenopus tropicalis]
ctg000480_np12	630327	632826	ctg000480_HS.126	+	nohit	nohit
ctg000480_np12	634132	634980	ctg000480_HS.127	+	nohit	nohit
ctg000480_np12	642683	644967	ctg000480_HS.129	-	XP_012684363.1	E3 ubiquitin-protein ligase RNF115-like [Clupea harengus]
ctg000480_np12	659029	661007	ctg000480_HS.131	-	nohit	nohit
ctg000480_np12	662024	665049	ctg000480_HS.132	-	XP_019633128.1	blastula protease 10-like [Branchiostoma belcheri]
ctg000480_np12	666403	669321	ctg000480_HS.133	-	XP_008934484.1	E3 ubiquitin-protein ligase Praja-2, partial [Merops nubicus]
ctg000480_np12	670185	674414	ctg000480_HS.134	-	nohit	nohit
ctg000480_np12	678468	682353	ctg000480_HS.136	+	XP_017211382.2	flocculation protein FLO11 [Danio rerio]
ctg000480_np12	685303	687008	ctg000480_HS.137	+	NP_001122094.1	RAN binding protein 9 S homeolog [Xenopus laevis]
ctg000480_np12	688752	691494	ctg000480_HS.138	+	XP_018420040.1	vitamin D3 receptor [Nanorana parkeri]
ctg000480_np12	693295	697538	ctg000480_HS.140	-	XP_015425172.1	serine/arginine repetitive matrix protein 5-like [Myotis davidii]
ctg000480_np12	699159	702455	ctg000480_HS.141	-	XP_018420040.1	vitamin D3 receptor [Nanorana parkeri]
ctg000480_np12	704884	710473	ctg000480_HS.142	-	nohit	nohit
ctg000480_np12	713438	715321	ctg000480_HS.143	-	nohit	nohit
ctg000480_np12	735739	737116	ctg000480_HS.148	-	nohit	nohit
ctg000480_np12	737974	738650	ctg000480_HS.149	-	nohit	nohit
ctg000480_np12	743980	752811	ctg000480_HS.152	+	XP_019615158.1	MICOS complex subunit MIC60-like isoform X4 [Branchiostoma belcheri]
ctg000480_np12	753570	754852	ctg000480_HS.153	-	NP_001231215.1	complement C1q subcomponent subunit C precursor [Sus scrofa]
ctg000480_np12	757260	757784	ctg000480_HS.154	+	XP_022528882.1	uncharacterized protein LOC103022480 [Astyanax mexicanus]
ctg000480_np12	759294	761481	ctg000480_HS.155	-	XP_019633128.1	blastula protease 10-like [Branchiostoma belcheri]
ctg000480_np12	769185	771875	ctg000480_HS.156	-	XP_010596083.1	AFG3-like protein 1 isoform X1 [Loxodonta africana]
ctg000480_np12	784452	789177	ctg000480_HS.157	+	XP_016044401.1	transmembrane protease serine 9 [Erinaceus europaeus]
ctg000480_np12	790054	791576	ctg000480_HS.158	+	nohit	nohit
ctg000480_np12	791942	792247	ctg000480_HS.159	-	nohit	nohit
ctg000480_np12	798731	801034	ctg000480_HS.163	+	nohit	nohit
ctg000480_np12	802043	807551	ctg000480_HS.164	-	nohit	nohit
ctg000480_np12	809079	811247	ctg000480_HS.165	-	nohit	nohit
ctg000480_np12	842737	850434	ctg000480_HS.170	-	XP_020740922.1	AFG3-like protein 1 isoform X3 [Odocoileus virginianus texanus]
ctg000480_np12	861438	862436	ctg000480_HS.171	+	nohit	nohit
ctg000140_np12	10921	11919	ctg000140_HS.1	+	nohit	nohit
ctg000140_np12	16631	17258	ctg000140_HS.3	+	nohit	nohit
ctg000140_np12	20805	21986	ctg000140_HS.4	+	nohit	nohit
ctg000140_np12	46565	52055	ctg000140_HS.8	+	XP_023960877.1	glutathione synthetase isoform X1 [Chrysemys picta bellii]
ctg000140_np12	60114	63935	ctg000140_HS.9	-	nohit	nohit
ctg000140_np12	70833	77025	ctg000140_HS.10	+	nohit	nohit
ctg000140_np12	77982	78631	ctg000140_HS.11	-	nohit	nohit
ctg000140_np12	84055	86584	ctg000140_HS.12	+	nohit	nohit
ctg000140_np12	88070	90673	ctg000140_HS.13	-	nohit	nohit
ctg000140_np12	94528	97987	ctg000140_HS.15	-	nohit	nohit
ctg000140_np12	100800	102939	ctg000140_HS.16	+	nohit	nohit
ctg000140_np12	106187	107098	ctg000140_HS.17	-	XP_023584904.1	cyclin-dependent kinase 3 isoform X4 [Trichechus manatus latirostris]
ctg000140_np12	117434	117993	ctg000140_HS.20	+	nohit	nohit
ctg000140_np12	120071	125459	ctg000140_HS.21	+	XP_025760688.1	scavenger receptor cysteine-rich type 1 protein M160 [Oreochromis niloticus]
ctg000140_np12	134889	136293	ctg000140_HS.23	+	nohit	nohit
ctg000140_np12	137755	138661	ctg000140_HS.24	+	nohit	nohit
ctg000140_np12	139649	141053	ctg000140_HS.25	+	nohit	nohit
ctg000140_np12	142807	143681	ctg000140_HS.26	+	nohit	nohit
ctg000140_np12	149837	151543	ctg000140_HS.28	+	nohit	nohit
ctg000140_np12	151920	160078	ctg000140_HS.29	-	nohit	nohit
ctg000140_np12	161608	163735	ctg000140_HS.30	-	nohit	nohit
ctg000140_np12	170672	171749	ctg000140_HS.32	+	nohit	nohit
ctg000140_np12	177039	180612	ctg000140_HS.34	-	XP_008112295.1	uncharacterized protein F54H12.2-like [Anolis carolinensis]
ctg000140_np12	180742	189171	ctg000140_HS.35	-	XP_008112295.1	uncharacterized protein F54H12.2-like [Anolis carolinensis]
ctg000140_np12	189301	193822	ctg000140_HS.36	-	XP_019636790.1	uncharacterized protein LOC109479276 [Branchiostoma belcheri]
ctg000140_np12	222601	223296	ctg000140_HS.39	+	nohit	nohit
ctg000140_np12	227713	228405	ctg000140_HS.40	-	nohit	nohit
ctg000140_np12	238444	248821	ctg000140_HS.43	+	XP_025757395.1	glutathione synthetase [Oreochromis niloticus]
ctg000140_np12	251630	252292	ctg000140_HS.44	-	nohit	nohit
ctg000140_np12	254455	260584	ctg000140_HS.45	-	nohit	nohit
ctg000140_np12	263396	264738	ctg000140_HS.46	+	nohit	nohit
ctg000140_np12	278935	283766	ctg000140_HS.50	+	XP_023960877.1	glutathione synthetase isoform X1 [Chrysemys picta bellii]
ctg000140_np12	287992	293516	ctg000140_HS.51	+	XP_008411011.1	glutathione synthetase [Poecilia reticulata]
ctg000140_np12	297583	298983	ctg000140_HS.54	+	nohit	nohit
ctg000140_np12	301355	302050	ctg000140_HS.55	-	nohit	nohit
ctg000140_np12	305284	305978	ctg000140_HS.56	-	nohit	nohit
ctg000140_np12	311793	316218	ctg000140_HS.57	+	nohit	nohit
ctg000140_np12	320660	329227	ctg000140_HS.59	-	nohit	nohit
ctg004640_np12	10865	19823	ctg004640_HS.3	+	XP_015830536.1	uncharacterized protein LOC107395635 [Nothobranchius furzeri]
ctg004640_np12	24812	42771	ctg004640_HS.5	-	XP_026056218.1	uncharacterized protein LOC113041868 [Carassius auratus]
ctg004640_np12	46196	47702	ctg004640_HS.6	+	nohit	nohit
ctg004640_np12	49971	56647	ctg004640_HS.8	+	nohit	nohit
ctg004640_np12	56929	57274	ctg004640_HS.9	+	nohit	nohit
ctg004640_np12	58658	63371	ctg004640_HS.10	-	nohit	nohit
ctg004640_np12	85393	89921	ctg004640_HS.11	+	nohit	nohit
ctg004640_np12	101883	102872	ctg004640_HS.15	+	XP_014423860.1	LOW QUALITY PROTEIN: uncharacterized protein LOC102519301, partial [Camelus ferus]
ctg004460_np12	4305	4721	ctg004460_HS.4	+	nohit	nohit
ctg004460_np12	8005	10032	ctg004460_HS.8	-	XP_019636790.1	uncharacterized protein LOC109479276 [Branchiostoma belcheri]
ctg004460_np12	10062	11277	ctg004460_HS.9	-	XP_026695841.1	uncharacterized protein LOC113475635, partial [Ciona intestinalis]
ctg004460_np12	12726	13463	ctg004460_HS.11	+	nohit	nohit
ctg004460_np12	13541	15052	ctg004460_HS.12	-	XP_026695841.1	uncharacterized protein LOC113475635, partial [Ciona intestinalis]
ctg004460_np12	16588	17244	ctg004460_HS.14	+	nohit	nohit
ctg000170_np12	45226	47918	ctg000170_HS.1	-	XP_016854856.1	uncharacterized protein LOC107983912 [Anolis carolinensis]
ctg000170_np12	48780	49811	ctg000170_HS.2	+	XP_010220986.1	cytochrome P450 2J2-like [Tinamus guttatus]
ctg000170_np12	49821	52186	ctg000170_HS.3	+	XP_023262290.1	cytochrome P450 2J2-like, partial [Seriola lalandi dorsalis]
ctg000170_np12	58172	73812	ctg000170_HS.5	-	XP_024597025.1	annexin A13 isoform X2 [Neophocaena asiaeorientalis asiaeorientalis]
ctg000170_np12	76169	77268	ctg000170_HS.6	-	nohit	nohit
ctg000170_np12	92015	93250	ctg000170_HS.8	-	nohit	nohit
ctg000170_np12	102524	103378	ctg000170_HS.10	+	nohit	nohit
ctg000170_np12	106169	107260	ctg000170_HS.13	+	nohit	nohit
ctg000170_np12	129804	131229	ctg000170_HS.15	-	nohit	nohit
ctg000170_np12	152608	153568	ctg000170_HS.18	-	nohit	nohit
ctg000170_np12	222555	223286	ctg000170_HS.21	+	XP_014118355.1	DNA-directed RNA polymerase II subunit RPB1-like [Pseudopodoces humilis]
ctg000170_np12	225950	226681	ctg000170_HS.23	-	XP_014118355.1	DNA-directed RNA polymerase II subunit RPB1-like [Pseudopodoces humilis]
ctg000170_np12	241811	245858	ctg000170_HS.26	-	XP_015281503.1	LOW QUALITY PROTEIN: uncharacterized protein LOC107122876 [Gekko japonicus]
ctg000170_np12	246046	246780	ctg000170_HS.27	+	XP_014118355.1	DNA-directed RNA polymerase II subunit RPB1-like [Pseudopodoces humilis]
ctg003510_np12	3396	4271	ctg003510_HS.1	+	nohit	nohit
ctg003510_np12	6462	9245	ctg003510_HS.2	-	XP_027877908.1	battenin isoform X1 [Xiphophorus couchianus]
ctg003510_np12	10770	17853	ctg003510_HS.3	-	XP_009872428.1	poly(A) polymerase gamma, partial [Apaloderma vittatum]
ctg003510_np12	18460	19398	ctg003510_HS.4	-	nohit	nohit
ctg003510_np12	20485	21175	ctg003510_HS.5	-	nohit	nohit
ctg003510_np12	22145	23536	ctg003510_HS.6	-	nohit	nohit
ctg003510_np12	23874	29545	ctg003510_HS.7	-	XP_002935050.2	intraflagellar transport protein 46 homolog isoform X2 [Xenopus tropicalis]
ctg003510_np12	31101	32177	ctg003510_HS.8	-	nohit	nohit
ctg003510_np12	41161	52265	ctg003510_HS.11	+	XP_015423160.1	laminin subunit alpha-5 [Myotis davidii]
ctg003510_np12	85151	89792	ctg003510_HS.17	+	nohit	nohit
ctg003510_np12	116327	130063	ctg003510_HS.18	+	nohit	nohit
ctg003510_np12	137018	138813	ctg003510_HS.22	+	nohit	nohit
ctg003510_np12	139965	143545	ctg003510_HS.23	+	nohit	nohit
ctg003510_np12	145124	146466	ctg003510_HS.24	-	nohit	nohit
ctg003510_np12	162446	164342	ctg003510_HS.28	+	XP_025999042.1	spastin-like [Astatotilapia calliptera]
ctg003510_np12	167726	172009	ctg003510_HS.29	+	XP_023682212.1	ankyrin-1-like [Paramormyrops kingsleyae]
ctg003510_np12	172822	177984	ctg003510_HS.30	-	nohit	nohit
ctg003510_np12	181366	182722	ctg003510_HS.31	+	nohit	nohit
ctg003510_np12	187336	189787	ctg003510_HS.33	+	XP_002600957.1	hypothetical protein BRAFLDRAFT_79146 [Branchiostoma floridae]
ctg003150_np12	152	1053	ctg003150_HS.1	-	nohit	nohit
ctg003150_np12	1241	1726	ctg003150_HS.2	+	nohit	nohit
ctg003150_np12	3243	5527	ctg003150_HS.3	-	nohit	nohit
ctg003150_np12	11004	12250	ctg003150_HS.5	-	nohit	nohit
ctg003150_np12	13768	17538	ctg003150_HS.6	+	XP_004476592.1	potassium-transporting ATPase alpha chain 2-like, partial [Dasypus novemcinctus]
ctg003150_np12	17575	24733	ctg003150_HS.7	+	XP_023496663.1	sodium/potassium-transporting ATPase subunit alpha-4 isoform X5 [Equus caballus]
ctg003150_np12	25314	25803	ctg003150_HS.8	-	XP_020371370.1	transmembrane protein 256 [Rhincodon typus]
ctg003150_np12	26448	28231	ctg003150_HS.9	+	XP_024267369.1	putative ribosome-binding factor A, mitochondrial, partial [Oncorhynchus tshawytscha]
ctg003150_np12	28330	29942	ctg003150_HS.10	-	nohit	nohit
ctg003150_np12	30557	30915	ctg003150_HS.11	-	nohit	nohit
ctg003150_np12	30939	32794	ctg003150_HS.12	-	nohit	nohit
ctg003150_np12	32873	33569	ctg003150_HS.13	-	nohit	nohit
ctg003150_np12	34194	36677	ctg003150_HS.14	-	nohit	nohit
ctg003150_np12	37246	37809	ctg003150_HS.15	-	nohit	nohit
ctg003150_np12	39391	40233	ctg003150_HS.16	+	nohit	nohit
ctg003150_np12	41149	43141	ctg003150_HS.17	+	nohit	nohit
ctg003150_np12	43369	47171	ctg003150_HS.18	-	XP_004573144.1	RAD50-interacting protein 1 isoform X2 [Maylandia zebra]
ctg003150_np12	51218	54768	ctg003150_HS.19	+	XP_020359194.1	alpha-1,3-mannosyl-glycoprotein 4-beta-N-acetylglucosaminyltransferase A-like [Oncorhynchus kisutch]
ctg003150_np12	56606	58233	ctg003150_HS.20	+	XP_023147795.1	homeobox protein OTX2-like [Amphiprion ocellaris]
ctg003150_np12	59001	60602	ctg003150_HS.21	+	XP_012581036.1	syntaxin-3 isoform X2 [Condylura cristata]
ctg003150_np12	62331	64063	ctg003150_HS.23	-	nohit	nohit
ctg003150_np12	65611	69036	ctg003150_HS.24	+	XP_013810002.1	histidine--tRNA ligase, cytoplasmic [Apteryx australis mantelli]
ctg003150_np12	69525	71687	ctg003150_HS.25	+	XP_006126057.1	chromatin assembly factor 1 subunit B [Pelodiscus sinensis]
ctg003150_np12	71895	73688	ctg003150_HS.26	-	XP_024425949.1	mothers against decapentaplegic homolog 9 [Desmodus rotundus]
ctg003150_np12	73950	76331	ctg003150_HS.27	-	XP_015732321.1	serine/threonine-protein kinase PLK1 [Coturnix japonica]
ctg003150_np12	76818	80191	ctg003150_HS.28	+	XP_014682888.1	replication factor C subunit 1 isoform X2 [Equus asinus]
ctg003150_np12	80454	81271	ctg003150_HS.29	+	nohit	nohit
ctg003150_np12	81826	85895	ctg003150_HS.30	+	NP_001013355.1	lysosomal acid phosphatase precursor [Danio rerio]
ctg003150_np12	86429	88828	ctg003150_HS.31	+	XP_015732321.1	serine/threonine-protein kinase PLK1 [Coturnix japonica]
ctg003150_np12	89348	90931	ctg003150_HS.32	+	XP_008422721.1	alanine--glyoxylate aminotransferase 2, mitochondrial [Poecilia reticulata]
ctg003150_np12	91201	91925	ctg003150_HS.33	-	XP_019619725.1	mutS protein homolog 4-like [Branchiostoma belcheri]
ctg003150_np12	91961	94613	ctg003150_HS.34	-	XP_019619725.1	mutS protein homolog 4-like [Branchiostoma belcheri]
ctg003150_np12	95185	96909	ctg003150_HS.35	+	XP_015682640.1	nucleoporin p54 [Protobothrops mucrosquamatus]
ctg003150_np12	97031	102260	ctg003150_HS.36	+	XP_007953246.1	ATP-dependent RNA helicase DDX51 [Orycteropus afer afer]
ctg003150_np12	102577	103844	ctg003150_HS.37	+	XP_018960003.1	high affinity copper uptake protein 1-like [Cyprinus carpio]
ctg003150_np12	104362	105586	ctg003150_HS.38	+	XP_014353237.1	N-alpha-acetyltransferase 60 [Latimeria chalumnae]
ctg003150_np12	105849	107280	ctg003150_HS.39	-	nohit	nohit
ctg003150_np12	109767	114912	ctg003150_HS.40	+	XP_014339964.1	zinc finger BED domain-containing protein 4-like [Latimeria chalumnae]
ctg003150_np12	115360	120349	ctg003150_HS.41	+	nohit	nohit
ctg003150_np12	121153	122036	ctg003150_HS.42	+	nohit	nohit
ctg003150_np12	122244	125111	ctg003150_HS.43	-	nohit	nohit
ctg003150_np12	125702	132311	ctg003150_HS.44	-	XP_016099352.1	SRSF protein kinase 3-like [Sinocyclocheilus grahami]
ctg003150_np12	134459	136911	ctg003150_HS.45	-	XP_009932522.1	O-acetyl-ADP-ribose deacetylase MACROD2 [Opisthocomus hoazin]
ctg003150_np12	137383	137747	ctg003150_HS.46	-	nohit	nohit
ctg003150_np12	138563	139688	ctg003150_HS.47	+	nohit	nohit
ctg003150_np12	140324	142075	ctg003150_HS.48	+	nohit	nohit
ctg003150_np12	142347	142965	ctg003150_HS.49	+	nohit	nohit
ctg003150_np12	143718	145371	ctg003150_HS.50	-	XP_005977104.1	beta-lactamase domain-containing protein 2-like [Pantholops hodgsonii]
ctg003150_np12	145937	148532	ctg003150_HS.51	-	XP_005977104.1	beta-lactamase domain-containing protein 2-like [Pantholops hodgsonii]
ctg003150_np12	149164	150737	ctg003150_HS.52	-	XP_013886697.1	growth hormone-inducible transmembrane protein [Austrofundulus limnaeus]
ctg003150_np12	151885	153526	ctg003150_HS.53	-	XP_020383907.1	oxysterol-binding protein-related protein 9 isoform X3 [Rhincodon typus]
ctg003150_np12	154076	157088	ctg003150_HS.54	+	XP_027879184.1	phosphoribosyl pyrophosphate synthase-associated protein 2 isoform X1 [Xiphophorus couchianus]
ctg003150_np12	158602	160490	ctg003150_HS.55	-	XP_017573821.1	40S ribosomal protein S15a [Pygocentrus nattereri]
ctg003150_np12	160951	163015	ctg003150_HS.56	+	XP_004679303.1	nucleolar protein 16 [Condylura cristata]
ctg003150_np12	163483	165830	ctg003150_HS.57	+	XP_010879644.1	paxillin-like isoform X2 [Esox lucius]
ctg003150_np12	170352	180680	ctg003150_HS.58	+	nohit	nohit
ctg003150_np12	181975	182652	ctg003150_HS.59	+	XP_018116019.1	5-hydroxyisourate hydrolase-like isoform X2 [Xenopus laevis]
ctg003150_np12	184355	189621	ctg003150_HS.60	+	XP_026888722.1	tubby-related protein 4-like [Electrophorus electricus]
ctg003150_np12	190087	191110	ctg003150_HS.61	-	XP_002604253.1	hypothetical protein BRAFLDRAFT_278137 [Branchiostoma floridae]
ctg003150_np12	193666	194031	ctg003150_HS.63	-	nohit	nohit
ctg003150_np12	194441	196434	ctg003150_HS.64	-	XP_014457554.1	chloride channel CLIC-like protein 1 [Alligator mississippiensis]
ctg003150_np12	196704	197857	ctg003150_HS.65	-	XP_019631444.1	ubiquitin-conjugating enzyme E2 L3-like [Branchiostoma belcheri]
ctg003150_np12	198396	199114	ctg003150_HS.66	+	XP_015089845.1	40S ribosomal protein S7-like [Vicugna pacos]
ctg003150_np12	199376	202455	ctg003150_HS.67	+	XP_026552096.1	ribonuclease H2 subunit A isoform X2 [Pseudonaja textilis]
ctg003150_np12	203309	206446	ctg003150_HS.68	+	XP_018409445.1	thioredoxin reductase 3 isoform X1 [Nanorana parkeri]
ctg003150_np12	206735	207548	ctg003150_HS.69	-	XP_019621975.1	CB1 cannabinoid receptor-interacting protein 1-like isoform X2 [Branchiostoma belcheri]
ctg003150_np12	209398	215049	ctg003150_HS.70	+	XP_022058914.1	sentrin-specific protease 1 [Acanthochromis polyacanthus]
ctg003150_np12	215344	216037	ctg003150_HS.71	-	XP_007891520.1	trafficking protein particle complex subunit 6B [Callorhinchus milii]
ctg003150_np12	217400	218362	ctg003150_HS.73	-	XP_017266951.1	WASH complex subunit 3 [Kryptolebias marmoratus]
ctg003150_np12	219019	229035	ctg003150_HS.74	+	XP_026069389.1	dedicator of cytokinesis protein 7-like isoform X2 [Carassius auratus]
ctg003150_np12	230913	231290	ctg003150_HS.75	-	nohit	nohit
ctg003150_np12	231307	234423	ctg003150_HS.76	+	XP_002606112.1	hypothetical protein BRAFLDRAFT_88022 [Branchiostoma floridae]
ctg003150_np12	234819	235895	ctg003150_HS.77	-	XP_015108250.1	ras-related C3 botulinum toxin substrate 2-like, partial [Vicugna pacos]
ctg003150_np12	236480	237219	ctg003150_HS.78	+	XP_001513712.1	ATP synthase subunit g, mitochondrial [Ornithorhynchus anatinus]
ctg003150_np12	239897	240423	ctg003150_HS.79	+	nohit	nohit
ctg003150_np12	241001	243065	ctg003150_HS.80	-	XP_016383981.1	V-type proton ATPase subunit B, brain isoform [Sinocyclocheilus rhinocerous]
ctg003150_np12	244016	244518	ctg003150_HS.81	+	XP_026855624.1	peroxisomal NADH pyrophosphatase NUDT12 isoform X1 [Electrophorus electricus]
ctg003150_np12	244700	247123	ctg003150_HS.82	-	XP_019207120.1	dimethylaniline monooxygenase [N-oxide-forming] 5 [Oreochromis niloticus]
ctg003150_np12	248806	251367	ctg003150_HS.83	+	XP_015796996.1	lysosomal protective protein-like [Nothobranchius furzeri]
ctg003150_np12	251728	252463	ctg003150_HS.84	+	XP_002611592.1	hypothetical protein BRAFLDRAFT_56822 [Branchiostoma floridae]
ctg003150_np12	252566	255898	ctg003150_HS.85	+	XP_023697216.1	guanylate cyclase soluble subunit beta-2-like [Paramormyrops kingsleyae]
ctg003150_np12	256627	265987	ctg003150_HS.86	-	XP_027762692.1	multiple epidermal growth factor-like domains protein 6 [Empidonax traillii]
ctg003150_np12	268082	270755	ctg003150_HS.87	-	nohit	nohit
ctg003150_np12	275460	275858	ctg003150_HS.88	+	XP_018918745.1	tubulin-specific chaperone A-like [Cyprinus carpio]
ctg003150_np12	276129	279822	ctg003150_HS.89	-	NP_032334.2	5-hydroxytryptamine receptor 1A [Mus musculus]
ctg003150_np12	281781	284772	ctg003150_HS.90	-	XP_017306538.1	tubulin alpha-1A chain-like [Ictalurus punctatus]
ctg003150_np12	285234	294399	ctg003150_HS.91	-	XP_018110645.1	U5 small nuclear ribonucleoprotein 200 kDa helicase [Xenopus laevis]
ctg003150_np12	295152	295949	ctg003150_HS.92	-	XP_006129854.1	nuclease-sensitive element-binding protein 1-like [Pelodiscus sinensis]
ctg003150_np12	298347	298931	ctg003150_HS.93	+	nohit	nohit
ctg003150_np12	299018	301088	ctg003150_HS.94	-	XP_024121466.1	sedoheptulokinase isoform X2 [Oryzias melastigma]
ctg003150_np12	301506	305190	ctg003150_HS.95	+	nohit	nohit
ctg003150_np12	305475	305999	ctg003150_HS.96	-	nohit	nohit
ctg003150_np12	309014	315329	ctg003150_HS.97	-	XP_021569775.1	histone acetyltransferase KAT6B isoform X2 [Carlito syrichta]
ctg003150_np12	315716	316270	ctg003150_HS.98	+	XP_002609941.1	hypothetical protein BRAFLDRAFT_114927 [Branchiostoma floridae]
ctg003150_np12	316476	318108	ctg003150_HS.99	+	XP_019622906.1	interleukin enhancer-binding factor 2 homolog isoform X2 [Branchiostoma belcheri]
ctg003150_np12	318227	322259	ctg003150_HS.100	-	XP_011573085.1	probable imidazolonepropionase [Aquila chrysaetos canadensis]
ctg003150_np12	322437	324883	ctg003150_HS.101	+	XP_024849522.1	UV-stimulated scaffold protein A isoform X2 [Bos taurus]
ctg003150_np12	327155	328018	ctg003150_HS.102	-	XP_005893138.1	60S ribosomal protein L35 [Bos mutus]
ctg003150_np12	328050	328730	ctg003150_HS.103	-	nohit	nohit
ctg003150_np12	329698	331515	ctg003150_HS.104	-	XP_012791463.1	innexin-10-like [Sorex araneus]
ctg003150_np12	332558	333987	ctg003150_HS.105	-	XP_024419384.1	cyclin-H isoform X2 [Desmodus rotundus]
ctg003150_np12	334393	336302	ctg003150_HS.106	+	XP_007056611.1	protein transport protein Sec61 subunit alpha isoform X1 [Chelonia mydas]
ctg003150_np12	337366	337753	ctg003150_HS.107	+	nohit	nohit
ctg003150_np12	337802	353590	ctg003150_HS.108	+	XP_007251752.2	E3 ubiquitin-protein ligase MYCBP2 isoform X14 [Astyanax mexicanus]
ctg003150_np12	354363	354680	ctg003150_HS.109	+	nohit	nohit
ctg003150_np12	354731	356485	ctg003150_HS.110	+	XP_014109656.1	kappa-type opioid receptor isoform X3 [Pseudopodoces humilis]
ctg003150_np12	356899	362944	ctg003150_HS.111	+	XP_019632881.1	solute carrier family 12 member 1-like isoform X3 [Branchiostoma belcheri]
ctg003150_np12	363528	365244	ctg003150_HS.112	+	XP_021015802.1	BSD domain-containing protein 1 [Mus caroli]
ctg003150_np12	365696	366275	ctg003150_HS.113	-	nohit	nohit
ctg003150_np12	366536	368006	ctg003150_HS.114	-	XP_020372908.1	LOW QUALITY PROTEIN: glyoxylate reductase/hydroxypyruvate reductase [Rhincodon typus]
ctg003150_np12	368341	371852	ctg003150_HS.115	-	XP_018531432.1	uncharacterized protein LOC108883052 isoform X2 [Lates calcarifer]
ctg003150_np12	372170	373042	ctg003150_HS.116	-	nohit	nohit
ctg003150_np12	374322	375513	ctg003150_HS.117	-	nohit	nohit
ctg003150_np12	377207	384577	ctg003150_HS.118	-	XP_025070222.1	protein MLP1 homolog [Alligator sinensis]
ctg003150_np12	385123	386100	ctg003150_HS.119	+	XP_002591637.1	hypothetical protein BRAFLDRAFT_114609 [Branchiostoma floridae]
ctg003150_np12	386517	388689	ctg003150_HS.120	+	XP_022376450.1	WD repeat-containing protein 37 isoform X3 [Enhydra lutris kenyoni]
ctg003150_np12	388971	391277	ctg003150_HS.121	-	XP_023117217.1	serine/threonine-protein kinase PINK1, mitochondrial [Amphiprion ocellaris]
ctg003150_np12	391502	392980	ctg003150_HS.122	+	XP_016086630.1	protein-serine O-palmitoleoyltransferase porcupine-like [Sinocyclocheilus grahami]
ctg003150_np12	394294	395228	ctg003150_HS.124	+	nohit	nohit
ctg004440_np12	8419	19687	ctg004440_HS.1	+	XP_026515631.1	collagen alpha-1(XXV) chain isoform X16 [Terrapene mexicana triunguis]
ctg004440_np12	26099	27474	ctg004440_HS.3	+	nohit	nohit
ctg004440_np12	29167	30274	ctg004440_HS.4	-	nohit	nohit
ctg004650_np12	15067	15541	ctg004650_HS.2	+	XP_004622548.1	major sperm protein 55/57-like [Sorex araneus]
ctg004650_np12	34453	35333	ctg004650_HS.9	-	nohit	nohit
ctg004650_np12	36245	37090	ctg004650_HS.10	-	XP_027685763.1	formin-2-like [Chelonia mydas]
ctg004650_np12	41218	42385	ctg004650_HS.11	-	nohit	nohit
ctg004650_np12	44994	47701	ctg004650_HS.12	+	XP_006219923.1	14-3-3-like protein 2 [Vicugna pacos]
ctg004650_np12	55305	56260	ctg004650_HS.16	+	nohit	nohit
ctg004650_np12	62692	66645	ctg004650_HS.18	-	XP_014002025.1	uncharacterized protein LOC106572410 isoform X2 [Salmo salar]
ctg004650_np12	66865	67703	ctg004650_HS.19	-	XP_019628634.1	uncharacterized protein LOC109473194 [Branchiostoma belcheri]
ctg004650_np12	70632	71785	ctg004650_HS.20	-	nohit	nohit
ctg004650_np12	98587	99138	ctg004650_HS.31	+	nohit	nohit
ctg004650_np12	140338	141432	ctg004650_HS.43	+	XP_006219923.1	14-3-3-like protein 2 [Vicugna pacos]
ctg004650_np12	146299	147466	ctg004650_HS.44	-	nohit	nohit
ctg004650_np12	150089	151189	ctg004650_HS.45	+	XP_006219923.1	14-3-3-like protein 2 [Vicugna pacos]
ctg004650_np12	210344	211153	ctg004650_HS.61	+	XP_004622548.1	major sperm protein 55/57-like [Sorex araneus]
ctg004650_np12	220723	221821	ctg004650_HS.65	-	XP_024144850.1	zinc finger and SCAN domain-containing protein 2-like [Oryzias melastigma]
ctg004650_np12	231196	232739	ctg004650_HS.68	+	nohit	nohit
ctg004650_np12	241846	242496	ctg004650_HS.71	+	nohit	nohit
ctg004650_np12	243182	245607	ctg004650_HS.72	+	XP_018671835.1	kelch-like protein 12 isoform X1 [Ciona intestinalis]
ctg004650_np12	252913	253838	ctg004650_HS.74	-	nohit	nohit
ctg004650_np12	292026	294086	ctg004650_HS.83	+	XP_024144850.1	zinc finger and SCAN domain-containing protein 2-like [Oryzias melastigma]
ctg004650_np12	326561	327549	ctg004650_HS.96	+	XP_004622548.1	major sperm protein 55/57-like [Sorex araneus]
ctg004650_np12	330918	332309	ctg004650_HS.99	+	nohit	nohit
ctg004650_np12	360121	361974	ctg004650_HS.101	+	nohit	nohit
ctg004650_np12	367049	371474	ctg004650_HS.103	+	nohit	nohit
ctg004650_np12	372851	378272	ctg004650_HS.104	-	XP_007898607.1	ethanolaminephosphotransferase 1 [Callorhinchus milii]
ctg004650_np12	433299	433909	ctg004650_HS.121	+	XP_018097505.1	histone H2AX [Xenopus laevis]
ctg004650_np12	434838	438237	ctg004650_HS.122	+	XP_006637021.2	protein rogdi homolog [Lepisosteus oculatus]
ctg004650_np12	438764	448933	ctg004650_HS.123	+	XP_017945616.1	chondroitin sulfate synthase 2 [Xenopus tropicalis]
ctg004650_np12	477308	477603	ctg004650_HS.131	+	nohit	nohit
ctg004650_np12	510804	511219	ctg004650_HS.146	+	nohit	nohit
ctg004650_np12	512838	526521	ctg004650_HS.147	-	XP_002613502.1	hypothetical protein BRAFLDRAFT_208336, partial [Branchiostoma floridae]
ctg004650_np12	569924	594501	ctg004650_HS.150	+	XP_015474721.1	elongator complex protein 2 [Parus major]
ctg004650_np12	594642	595661	ctg004650_HS.151	-	XP_018928577.1	retinal guanylyl cyclase 1-like [Cyprinus carpio]
ctg004650_np12	595677	596518	ctg004650_HS.152	-	XP_015107984.1	LOW QUALITY PROTEIN: myosin-4-like, partial [Vicugna pacos]
ctg004650_np12	599265	600992	ctg004650_HS.153	-	XP_010284466.1	NADH dehydrogenase [ubiquinone] iron-sulfur protein 8, mitochondrial, partial [Phaethon lepturus]
ctg004650_np12	605506	608535	ctg004650_HS.154	-	XP_015801497.1	NADH dehydrogenase [ubiquinone] iron-sulfur protein 8, mitochondrial [Nothobranchius furzeri]
ctg004650_np12	608629	610347	ctg004650_HS.155	-	XP_010224965.1	neurobeachin-like, partial [Tinamus guttatus]
ctg004650_np12	612108	614994	ctg004650_HS.156	-	XP_013026162.1	retinal guanylyl cyclase 1-like [Anser cygnoides domesticus]
ctg004650_np12	622920	624496	ctg004650_HS.157	-	nohit	nohit
ctg002290_np12	906	4197	ctg002290_HS.1	+	XP_004603666.1	BTB/POZ domain-containing protein 6 [Sorex araneus]
ctg002290_np12	7317	11153	ctg002290_HS.2	-	XP_006738401.1	BTB/POZ domain-containing protein 6 isoform X1 [Leptonychotes weddellii]
ctg002290_np12	13648	16569	ctg002290_HS.3	-	XP_019614593.1	BTB/POZ domain-containing protein 2-like [Branchiostoma belcheri]
ctg002290_np12	30150	31985	ctg002290_HS.6	-	XP_020484205.1	BTB/POZ domain-containing protein 6-B-like [Labrus bergylta]
ctg002290_np12	37477	37794	ctg002290_HS.7	+	XP_009981699.1	ubiquitin carboxyl-terminal hydrolase 7 [Tauraco erythrolophus]
ctg002290_np12	39818	41183	ctg002290_HS.9	+	XP_006793454.1	BTB/POZ domain-containing protein 6-B-like isoform X2 [Neolamprologus brichardi]
ctg002290_np12	46136	47383	ctg002290_HS.11	-	XP_004603666.1	BTB/POZ domain-containing protein 6 [Sorex araneus]
ctg002290_np12	47466	48538	ctg002290_HS.12	-	XP_022068102.1	BTB/POZ domain-containing protein 6-B isoform X1 [Acanthochromis polyacanthus]
ctg002290_np12	53208	56736	ctg002290_HS.14	+	XP_025043484.1	BTB/POZ domain-containing protein 2 isoform X5 [Pelodiscus sinensis]
ctg002290_np12	58067	76989	ctg002290_HS.15	-	XP_005878034.2	dol-P-Man:Man(7)GlcNAc(2)-PP-Dol alpha-1,6-mannosyltransferase, partial [Myotis brandtii]
ctg002290_np12	83123	84316	ctg002290_HS.17	-	nohit	nohit
ctg002290_np12	87388	90376	ctg002290_HS.18	+	XP_019614593.1	BTB/POZ domain-containing protein 2-like [Branchiostoma belcheri]
ctg002290_np12	94739	97692	ctg002290_HS.19	-	XP_019614593.1	BTB/POZ domain-containing protein 2-like [Branchiostoma belcheri]
ctg002290_np12	100299	103494	ctg002290_HS.20	+	XP_005753385.1	BTB/POZ domain-containing protein 6-B-like [Pundamilia nyererei]
ctg002290_np12	104501	106902	ctg002290_HS.21	-	XP_013929631.1	ubiquitin-60S ribosomal protein L40 [Thamnophis sirtalis]
ctg002290_np12	107972	110674	ctg002290_HS.22	-	XP_015249351.1	BTB/POZ domain-containing protein 2-like [Cyprinodon variegatus]
ctg002290_np12	113832	114499	ctg002290_HS.23	+	XP_019627799.1	ubiquitin carboxyl-terminal hydrolase 12-like [Branchiostoma belcheri]
ctg002290_np12	116093	118700	ctg002290_HS.24	+	nohit	nohit
ctg002290_np12	119860	122675	ctg002290_HS.25	+	XP_019614593.1	BTB/POZ domain-containing protein 2-like [Branchiostoma belcheri]
ctg002290_np12	127439	129768	ctg002290_HS.27	+	nohit	nohit
ctg002290_np12	131801	134145	ctg002290_HS.28	-	XP_019614593.1	BTB/POZ domain-containing protein 2-like [Branchiostoma belcheri]
ctg002290_np12	136994	139509	ctg002290_HS.30	-	XP_006869130.1	BTB/POZ domain-containing protein 2 [Chrysochloris asiatica]
ctg002290_np12	142959	144288	ctg002290_HS.31	+	XP_002120052.1	BTB/POZ domain-containing protein 1-like [Ciona intestinalis]
ctg002290_np12	150125	150418	ctg002290_HS.33	+	XP_005862128.1	cysteine-rich secretory protein 2 [Myotis brandtii]
ctg002290_np12	164665	165093	ctg002290_HS.35	+	nohit	nohit
ctg002290_np12	166310	169520	ctg002290_HS.36	+	nohit	nohit
ctg002290_np12	170898	171347	ctg002290_HS.37	-	nohit	nohit
ctg002290_np12	179618	180083	ctg002290_HS.38	+	nohit	nohit
ctg002290_np12	181732	184794	ctg002290_HS.39	+	XP_019614593.1	BTB/POZ domain-containing protein 2-like [Branchiostoma belcheri]
ctg002290_np12	188141	193447	ctg002290_HS.41	+	XP_019638120.1	uncharacterized protein LOC109480372 [Branchiostoma belcheri]
ctg002290_np12	200616	205604	ctg002290_HS.43	+	XP_013929631.1	ubiquitin-60S ribosomal protein L40 [Thamnophis sirtalis]
ctg002290_np12	208350	212755	ctg002290_HS.44	+	XP_007641403.1	BTB/POZ domain-containing protein 2 isoform X1 [Cricetulus griseus]
ctg002290_np12	214820	217117	ctg002290_HS.45	-	XP_013873646.1	nucleoside diphosphate kinase B-like [Austrofundulus limnaeus]
ctg002290_np12	218344	221446	ctg002290_HS.46	+	XP_005856842.1	trehalase [Myotis brandtii]
ctg002290_np12	222448	226386	ctg002290_HS.47	+	XP_026173736.1	trehalase [Mastacembelus armatus]
ctg002290_np12	241243	241972	ctg002290_HS.55	-	XP_021433866.1	UDP-glucuronosyltransferase 2B15-like isoform X2 [Oncorhynchus mykiss]
ctg002290_np12	247717	251909	ctg002290_HS.57	+	nohit	nohit
ctg002290_np12	253185	254275	ctg002290_HS.58	-	nohit	nohit
ctg002290_np12	259425	262197	ctg002290_HS.59	-	XP_015249351.1	BTB/POZ domain-containing protein 2-like [Cyprinodon variegatus]
ctg002290_np12	266007	270710	ctg002290_HS.60	+	XP_019614593.1	BTB/POZ domain-containing protein 2-like [Branchiostoma belcheri]
ctg002290_np12	273593	275092	ctg002290_HS.62	-	XP_010793187.1	ubiquitin carboxyl-terminal hydrolase 7 isoform X3 [Notothenia coriiceps]
ctg002290_np12	278553	279719	ctg002290_HS.67	-	nohit	nohit
ctg002970_np12	16409	20914	ctg002970_HS.3	-	XP_008112295.1	uncharacterized protein F54H12.2-like [Anolis carolinensis]
ctg002970_np12	21140	22900	ctg002970_HS.4	+	XP_026695841.1	uncharacterized protein LOC113475635, partial [Ciona intestinalis]
ctg002970_np12	23362	24982	ctg002970_HS.6	+	XP_019636790.1	uncharacterized protein LOC109479276 [Branchiostoma belcheri]
ctg002330_np12	5058	8012	ctg002330_HS.1	-	XP_007883910.1	heat shock-related 70 kDa protein 2-like [Callorhinchus milii]
ctg002330_np12	8732	10690	ctg002330_HS.2	-	NP_001106370.1	heat shock 70kDa protein [Xenopus tropicalis]
ctg002330_np12	12673	20182	ctg002330_HS.3	+	XP_019647485.1	carbonic anhydrase-related protein 10-like isoform X1 [Branchiostoma belcheri]
ctg002330_np12	132722	138803	ctg002330_HS.19	+	nohit	nohit
ctg002330_np12	186307	188680	ctg002330_HS.29	-	XP_009812020.1	LOW QUALITY PROTEIN: mRNA turnover protein 4 homolog, partial [Gavia stellata]
ctg002330_np12	188958	189845	ctg002330_HS.30	-	nohit	nohit
ctg003130_np12	290	12508	ctg003130_HS.1	-	XP_010391954.1	E3 ubiquitin-protein ligase UBR2 [Corvus cornix cornix]
ctg003130_np12	26101	27261	ctg003130_HS.6	-	nohit	nohit
ctg003130_np12	27496	27903	ctg003130_HS.7	-	nohit	nohit
ctg003130_np12	29832	30589	ctg003130_HS.8	-	nohit	nohit
ctg003130_np12	30824	32055	ctg003130_HS.9	-	nohit	nohit
ctg003130_np12	32290	33433	ctg003130_HS.10	-	nohit	nohit
ctg003130_np12	35409	39250	ctg003130_HS.12	-	XP_020481453.1	death-associated protein kinase 2-like [Labrus bergylta]
ctg003130_np12	40020	45860	ctg003130_HS.13	-	XP_005997923.1	pre-mRNA-splicing factor ATP-dependent RNA helicase DHX15 isoform X2 [Latimeria chalumnae]
ctg003130_np12	47620	50061	ctg003130_HS.15	+	nohit	nohit
ctg003130_np12	61261	63386	ctg003130_HS.18	-	XP_005450012.1	lysosomal acid phosphatase [Oreochromis niloticus]
ctg003130_np12	65718	66164	ctg003130_HS.20	-	XP_013206569.1	uncharacterized protein LOC106144132 [Microtus ochrogaster]
ctg003130_np12	66322	66892	ctg003130_HS.21	-	XP_013206569.1	uncharacterized protein LOC106144132 [Microtus ochrogaster]
ctg003130_np12	68140	69254	ctg003130_HS.23	+	nohit	nohit
ctg003130_np12	70251	73162	ctg003130_HS.24	-	XP_009872428.1	poly(A) polymerase gamma, partial [Apaloderma vittatum]
ctg003130_np12	75851	77192	ctg003130_HS.25	+	nohit	nohit
ctg003130_np12	77676	78743	ctg003130_HS.26	-	XP_012825133.1	putative transmembrane protein INAFM2 [Xenopus tropicalis]
ctg003130_np12	81069	82085	ctg003130_HS.27	-	nohit	nohit
ctg003130_np12	84017	87328	ctg003130_HS.28	+	nohit	nohit
ctg003130_np12	87646	90176	ctg003130_HS.29	+	nohit	nohit
ctg003130_np12	90749	92097	ctg003130_HS.30	+	nohit	nohit
ctg003130_np12	92732	97956	ctg003130_HS.31	+	XP_020388367.1	neurofilament heavy polypeptide [Rhincodon typus]
ctg003130_np12	107474	116604	ctg003130_HS.33	-	nohit	nohit
ctg003130_np12	118346	119306	ctg003130_HS.34	-	nohit	nohit
ctg003130_np12	120554	121754	ctg003130_HS.35	+	nohit	nohit
ctg003130_np12	128054	129980	ctg003130_HS.37	-	XP_020485385.1	cysteinyl leukotriene receptor 1 [Labrus bergylta]
ctg003130_np12	131607	135744	ctg003130_HS.38	+	XP_008172481.1	oocyte-specific histone RNA stem-loop-binding protein 2-like [Chrysemys picta bellii]
ctg003130_np12	136171	140329	ctg003130_HS.39	-	XP_018959383.1	probable RNA-binding protein 19, partial [Cyprinus carpio]
ctg003130_np12	140811	142223	ctg003130_HS.40	+	XP_005816118.1	histone RNA hairpin-binding protein isoform X1 [Xiphophorus maculatus]
ctg003130_np12	142694	145402	ctg003130_HS.41	-	XP_026079361.1	BTB/POZ domain-containing protein 3 isoform X2 [Carassius auratus]
ctg003130_np12	146581	155540	ctg003130_HS.42	+	XP_010853585.1	cytoplasmic FMR1-interacting protein 2 isoform X1 [Bison bison bison]
ctg003130_np12	157093	157574	ctg003130_HS.43	+	nohit	nohit
ctg003130_np12	158239	158812	ctg003130_HS.44	-	XP_017570027.1	ubiquitin-conjugating enzyme E2 D1 [Pygocentrus nattereri]
ctg003130_np12	162108	165910	ctg003130_HS.46	-	nohit	nohit
ctg003130_np12	175078	181771	ctg003130_HS.47	-	XP_007890579.1	polyribonucleotide nucleotidyltransferase 1, mitochondrial [Callorhinchus milii]
ctg003130_np12	182480	183865	ctg003130_HS.48	-	XP_013913287.1	uncharacterized protein C19orf52 homolog [Thamnophis sirtalis]
ctg003130_np12	183968	185032	ctg003130_HS.49	-	XP_019634514.1	DNA-directed RNA polymerases I and III subunit RPAC2-like [Branchiostoma belcheri]
ctg003130_np12	185418	187046	ctg003130_HS.50	-	XP_002131861.1	proliferating cell nuclear antigen-like [Ciona intestinalis]
ctg003130_np12	187717	188292	ctg003130_HS.51	+	XP_005937119.1	ubiquitin-conjugating enzyme E2 2-like [Haplochromis burtoni]
ctg003130_np12	190355	195845	ctg003130_HS.52	+	XP_002592519.1	hypothetical protein BRAFLDRAFT_69010 [Branchiostoma floridae]
ctg003130_np12	196297	202843	ctg003130_HS.53	-	XP_020797081.1	pre-mRNA-splicing factor ATP-dependent RNA helicase PRP16 isoform X1 [Boleophthalmus pectinirostris]
ctg003130_np12	219031	222937	ctg003130_HS.57	+	XP_015276374.1	alkylated DNA repair protein alkB homolog 8 [Gekko japonicus]
ctg003130_np12	224492	229966	ctg003130_HS.58	+	XP_003271633.1	lysine-specific histone demethylase 1A [Nomascus leucogenys]
ctg003130_np12	231977	233899	ctg003130_HS.59	+	XP_009907732.1	retina and anterior neural fold homeobox protein 2 [Picoides pubescens]
ctg003130_np12	234289	236204	ctg003130_HS.60	-	nohit	nohit
ctg003130_np12	236848	240919	ctg003130_HS.61	-	XP_025895156.1	1-aminocyclopropane-1-carboxylate synthase-like protein 1 [Nothoprocta perdicaria]
ctg003130_np12	246057	247646	ctg003130_HS.63	-	XP_022621357.1	fatty acid-binding protein, adipocyte-like [Seriola dumerili]
ctg003130_np12	254486	254936	ctg003130_HS.66	-	nohit	nohit
ctg003130_np12	265017	273035	ctg003130_HS.68	-	XP_008112295.1	uncharacterized protein F54H12.2-like [Anolis carolinensis]
ctg003130_np12	280972	285518	ctg003130_HS.70	+	nohit	nohit
ctg003130_np12	285776	289651	ctg003130_HS.71	+	nohit	nohit
ctg003130_np12	290730	296393	ctg003130_HS.72	+	XP_016387296.1	glycosyltransferase family 92 protein F13G3.3-like, partial [Sinocyclocheilus rhinocerous]
ctg003130_np12	301239	302586	ctg003130_HS.74	+	XP_004622465.1	cuticle collagen 6-like [Sorex araneus]
ctg003130_np12	304789	306396	ctg003130_HS.75	-	nohit	nohit
ctg003130_np12	310346	311794	ctg003130_HS.76	+	XP_018606289.1	tau-tubulin kinase 1-like [Scleropages formosus]
ctg003130_np12	313322	314426	ctg003130_HS.77	-	XP_004622465.1	cuticle collagen 6-like [Sorex araneus]
ctg003130_np12	326426	327844	ctg003130_HS.79	+	nohit	nohit
ctg003130_np12	328838	330219	ctg003130_HS.80	+	nohit	nohit
ctg003130_np12	332183	332859	ctg003130_HS.82	+	nohit	nohit
ctg003130_np12	333818	334653	ctg003130_HS.83	-	nohit	nohit
ctg003130_np12	335311	338004	ctg003130_HS.84	-	XP_002128413.1	spermatogenesis-defective protein 39 homolog [Ciona intestinalis]
ctg003130_np12	338307	339891	ctg003130_HS.85	+	nohit	nohit
ctg003130_np12	342088	345025	ctg003130_HS.87	+	XP_011906483.1	HIG1 domain family member 2A, mitochondrial [Cercocebus atys]
ctg003130_np12	347798	350767	ctg003130_HS.88	+	XP_027882116.1	drebrin-like protein A isoform X4 [Xiphophorus couchianus]
ctg003130_np12	353886	354242	ctg003130_HS.90	+	nohit	nohit
ctg003130_np12	356330	363505	ctg003130_HS.93	+	XP_019636790.1	uncharacterized protein LOC109479276 [Branchiostoma belcheri]
ctg003130_np12	370153	370725	ctg003130_HS.96	-	nohit	nohit
ctg002320_np12	2051	2804	ctg002320_HS.1	-	XP_023649843.1	elastin-like [Paramormyrops kingsleyae]
ctg002320_np12	6256	7828	ctg002320_HS.3	+	nohit	nohit
ctg002320_np12	17647	18351	ctg002320_HS.8	+	XP_019315229.1	activating transcription factor 7-interacting protein 1 [Panthera pardus]
ctg002320_np12	35196	35894	ctg002320_HS.15	+	nohit	nohit
ctg002320_np12	96578	97372	ctg002320_HS.37	-	XP_027244488.1	flocculation protein FLO11-like [Cricetulus griseus]
ctg002320_np12	116664	117017	ctg002320_HS.43	-	nohit	nohit
ctg002320_np12	124449	125418	ctg002320_HS.46	+	nohit	nohit
ctg002320_np12	137337	137753	ctg002320_HS.49	-	XP_014686152.1	TATA-box-binding protein-like [Equus asinus]
ctg002320_np12	139670	145053	ctg002320_HS.52	+	XP_019636790.1	uncharacterized protein LOC109479276 [Branchiostoma belcheri]
ctg002320_np12	161704	162453	ctg002320_HS.60	+	nohit	nohit
ctg002320_np12	168966	170899	ctg002320_HS.61	-	XP_019615465.1	hexokinase-2-like isoform X1 [Branchiostoma belcheri]
ctg002320_np12	192208	192716	ctg002320_HS.69	+	XP_025892546.1	adenosine monophosphate-protein transferase FICD [Nothoprocta perdicaria]
ctg002320_np12	196265	196773	ctg002320_HS.72	+	XP_025892546.1	adenosine monophosphate-protein transferase FICD [Nothoprocta perdicaria]
ctg002320_np12	200317	200825	ctg002320_HS.75	+	XP_025892546.1	adenosine monophosphate-protein transferase FICD [Nothoprocta perdicaria]
ctg002320_np12	217454	221141	ctg002320_HS.80	-	XP_019620965.1	ankyrin repeat domain-containing protein 29-like [Branchiostoma belcheri]
ctg002320_np12	223089	223509	ctg002320_HS.81	-	nohit	nohit
ctg002320_np12	231813	237092	ctg002320_HS.82	-	XP_012682249.1	somatostatin receptor type 1 [Clupea harengus]
ctg002320_np12	265503	267048	ctg002320_HS.88	-	XP_019622304.1	ankyrin repeat domain-containing protein 17-like [Branchiostoma belcheri]
ctg002320_np12	273202	273718	ctg002320_HS.91	-	nohit	nohit
ctg002320_np12	311521	313854	ctg002320_HS.105	+	nohit	nohit
ctg002320_np12	319605	320907	ctg002320_HS.106	+	XP_026220965.1	sodium/nucleoside cotransporter 2 [Anabas testudineus]
ctg002320_np12	323376	326017	ctg002320_HS.107	-	XP_007472554.1	sodium/nucleoside cotransporter 2-like isoform X4 [Monodelphis domestica]
ctg002320_np12	336135	337955	ctg002320_HS.108	+	XP_021504705.1	dimethyladenosine transferase 1, mitochondrial isoform X2 [Meriones unguiculatus]
ctg002320_np12	347915	349084	ctg002320_HS.112	-	nohit	nohit
ctg002320_np12	351184	354667	ctg002320_HS.113	+	XP_019639430.1	baculoviral IAP repeat-containing protein 7-like [Branchiostoma belcheri]
ctg002320_np12	358760	367320	ctg002320_HS.114	-	XP_018589931.1	protein disulfide-isomerase A6 [Scleropages formosus]
ctg002320_np12	370999	372282	ctg002320_HS.115	+	XP_020786319.1	gastrula zinc finger protein XlCGF52.1-like isoform X1 [Boleophthalmus pectinirostris]
ctg002320_np12	373912	374277	ctg002320_HS.116	-	nohit	nohit
ctg002320_np12	403675	404223	ctg002320_HS.123	-	XP_019750716.1	polyubiquitin-C isoform X3 [Hippocampus comes]
ctg002320_np12	414357	426115	ctg002320_HS.124	-	XP_004622418.1	fibrillin-1-like, partial [Sorex araneus]
ctg002320_np12	432463	436462	ctg002320_HS.125	-	XP_019618798.1	protein disulfide-isomerase A6-like [Branchiostoma belcheri]
ctg002320_np12	458364	459830	ctg002320_HS.126	+	XP_014350559.1	uncharacterized protein LOC106705510 [Latimeria chalumnae]
ctg002320_np12	473781	475916	ctg002320_HS.130	-	nohit	nohit
ctg002320_np12	493631	496364	ctg002320_HS.140	+	nohit	nohit
ctg002320_np12	503500	507431	ctg002320_HS.142	+	XP_004843072.1	ran-binding protein 10 isoform X1 [Heterocephalus glaber]
ctg002320_np12	520832	521527	ctg002320_HS.144	-	nohit	nohit
ctg002320_np12	542362	544108	ctg002320_HS.148	-	nohit	nohit
ctg002320_np12	566863	568687	ctg002320_HS.152	-	XP_019646217.1	uncharacterized protein LOC109486767 [Branchiostoma belcheri]
ctg002320_np12	571352	572859	ctg002320_HS.153	-	XP_004622479.1	spectrin alpha chain-like, partial [Sorex araneus]
ctg002320_np12	581622	582990	ctg002320_HS.155	-	XP_004622479.1	spectrin alpha chain-like, partial [Sorex araneus]
ctg002320_np12	587900	592838	ctg002320_HS.156	+	nohit	nohit
ctg002320_np12	626786	629558	ctg002320_HS.161	-	XP_019636790.1	uncharacterized protein LOC109479276 [Branchiostoma belcheri]
ctg002320_np12	630829	633131	ctg002320_HS.163	+	XP_011617521.1	aspartyl/asparaginyl beta-hydroxylase-like [Takifugu rubripes]
ctg002320_np12	643372	645042	ctg002320_HS.167	+	nohit	nohit
ctg002320_np12	673386	675087	ctg002320_HS.170	-	XP_010004373.1	general transcription factor II-I-like [Chaetura pelagica]
ctg002320_np12	678769	684479	ctg002320_HS.172	-	XP_019614593.1	BTB/POZ domain-containing protein 2-like [Branchiostoma belcheri]
ctg002320_np12	736735	738927	ctg002320_HS.178	+	nohit	nohit
ctg002320_np12	739984	740736	ctg002320_HS.179	+	nohit	nohit
ctg002320_np12	744510	748399	ctg002320_HS.181	+	XP_019629266.1	LOW QUALITY PROTEIN: glutathione synthetase-like [Branchiostoma belcheri]
ctg002320_np12	748515	753352	ctg002320_HS.182	+	XP_005448114.1	histone acetyltransferase p300 isoform X4 [Oreochromis niloticus]
ctg002320_np12	754586	758839	ctg002320_HS.183	+	XP_003229391.2	NAD-dependent protein deacetylase sirtuin-2 [Anolis carolinensis]
ctg002320_np12	774501	774852	ctg002320_HS.186	+	nohit	nohit
ctg002320_np12	774994	776316	ctg002320_HS.187	+	nohit	nohit
ctg002320_np12	776588	777236	ctg002320_HS.188	-	nohit	nohit
ctg002320_np12	777870	778821	ctg002320_HS.189	-	nohit	nohit
ctg002320_np12	787473	787824	ctg002320_HS.192	+	nohit	nohit
ctg002320_np12	787966	789285	ctg002320_HS.193	+	nohit	nohit
ctg002320_np12	789557	790205	ctg002320_HS.194	-	nohit	nohit
ctg002320_np12	790839	791783	ctg002320_HS.195	-	nohit	nohit
ctg002320_np12	806380	811707	ctg002320_HS.198	-	XP_027675966.1	GTPase Era, mitochondrial [Chelonia mydas]
ctg002320_np12	813576	834646	ctg002320_HS.199	-	XP_017336630.1	regulatory-associated protein of mTOR isoform X3 [Ictalurus punctatus]
ctg002320_np12	838353	838679	ctg002320_HS.201	+	nohit	nohit
ctg002320_np12	840299	841776	ctg002320_HS.202	+	nohit	nohit
ctg002320_np12	851154	854526	ctg002320_HS.205	+	XP_026795192.1	BTB/POZ domain-containing protein 6-B-like [Pangasianodon hypophthalmus]
ctg002320_np12	864542	866416	ctg002320_HS.208	+	nohit	nohit
ctg002320_np12	869278	871591	ctg002320_HS.209	+	XP_012906213.1	BTB/POZ domain-containing protein 6 [Mustela putorius furo]
ctg002320_np12	875130	876397	ctg002320_HS.211	-	XP_002607686.1	hypothetical protein BRAFLDRAFT_82868 [Branchiostoma floridae]
ctg002320_np12	879034	886801	ctg002320_HS.212	+	XP_009498724.1	ran-binding protein 9, partial [Phalacrocorax carbo]
ctg002320_np12	888378	892124	ctg002320_HS.213	-	XP_026694967.1	ran-binding protein 10 [Ciona intestinalis]
ctg002320_np12	901798	902189	ctg002320_HS.215	-	nohit	nohit
ctg002320_np12	903884	905979	ctg002320_HS.216	-	nohit	nohit
ctg002320_np12	910785	911454	ctg002320_HS.217	+	nohit	nohit
ctg002320_np12	912036	914475	ctg002320_HS.218	+	nohit	nohit
ctg002320_np12	916083	920313	ctg002320_HS.219	+	nohit	nohit
ctg002320_np12	930696	934465	ctg002320_HS.221	+	XP_026767056.1	putative proline-rich protein 21 [Pangasianodon hypophthalmus]
ctg002320_np12	934498	936117	ctg002320_HS.222	+	XP_026767056.1	putative proline-rich protein 21 [Pangasianodon hypophthalmus]
ctg002320_np12	944865	949110	ctg002320_HS.225	-	XP_023838068.1	probable tRNA (uracil-O(2)-)-methyltransferase [Salvelinus alpinus]
ctg002320_np12	952482	959806	ctg002320_HS.228	-	XP_002599643.1	hypothetical protein BRAFLDRAFT_119361 [Branchiostoma floridae]
ctg002320_np12	986285	988496	ctg002320_HS.229	+	nohit	nohit
ctg002320_np12	991348	992164	ctg002320_HS.231	-	nohit	nohit
ctg002320_np12	1005344	1008692	ctg002320_HS.232	-	XP_001376648.3	peptidyl-prolyl cis-trans isomerase FKBP9 [Monodelphis domestica]
ctg002320_np12	1012328	1015126	ctg002320_HS.233	-	XP_012431559.1	spectrin alpha chain, non-erythrocytic 1-like, partial [Taeniopygia guttata]
ctg002320_np12	1015151	1017614	ctg002320_HS.234	-	XP_019643312.1	spectrin alpha chain, non-erythrocytic 1-like [Branchiostoma belcheri]
ctg002320_np12	1025107	1031843	ctg002320_HS.235	+	XP_002592317.1	hypothetical protein BRAFLDRAFT_277179 [Branchiostoma floridae]
ctg002320_np12	1046899	1053602	ctg002320_HS.238	+	XP_019752738.1	cyclic nucleotide-gated cation channel alpha-3 isoform X2 [Hippocampus comes]
ctg002320_np12	1099261	1100483	ctg002320_HS.246	+	nohit	nohit
ctg002320_np12	1130599	1131144	ctg002320_HS.255	-	XP_007902991.1	DNA-binding protein SMUBP-2 [Callorhinchus milii]
ctg002320_np12	1131590	1132127	ctg002320_HS.256	-	nohit	nohit
ctg002320_np12	1149018	1150411	ctg002320_HS.260	+	XP_027023475.1	BTB/POZ domain-containing protein 6-B-like [Tachysurus fulvidraco]
ctg002320_np12	1172781	1175989	ctg002320_HS.266	+	XP_010566280.1	peptidyl-prolyl cis-trans isomerase FKBP9 [Haliaeetus leucocephalus]
ctg002320_np12	1177163	1178593	ctg002320_HS.267	-	nohit	nohit
ctg002320_np12	1184529	1191111	ctg002320_HS.268	-	XP_022541465.1	mucin-2-like isoform X6 [Astyanax mexicanus]
ctg002320_np12	1197281	1208059	ctg002320_HS.269	+	XP_012380864.1	canalicular multispecific organic anion transporter 1 isoform X2 [Dasypus novemcinctus]
ctg000520_np12	80332	81456	ctg000520_HS.11	+	XP_014898814.1	afadin-like, partial [Poecilia latipinna]
ctg000520_np12	81536	82174	ctg000520_HS.12	+	nohit	nohit
ctg000520_np12	95364	95897	ctg000520_HS.13	+	XP_015390629.1	LOW QUALITY PROTEIN: protein piccolo [Panthera tigris altaica]
ctg000520_np12	215223	216653	ctg000520_HS.16	+	XP_015686376.1	uncharacterized protein K02A2.6-like, partial [Protobothrops mucrosquamatus]
ctg000520_np12	227500	229236	ctg000520_HS.18	+	XP_014423932.1	uncharacterized protein LOC102513078 [Camelus ferus]
ctg000520_np12	277702	289209	ctg000520_HS.22	+	XP_018968246.1	uncharacterized protein LOC109099165 [Cyprinus carpio]
ctg001070_np12	29861	31165	ctg001070_HS.1	-	XP_016070241.1	diffuse panbronchiolitis critical region protein 1 [Miniopterus natalensis]
ctg001070_np12	76158	78249	ctg001070_HS.6	-	XP_011607390.1	chromobox protein homolog 3 [Takifugu rubripes]
ctg001070_np12	120504	121129	ctg001070_HS.8	-	nohit	nohit
ctg001070_np12	203777	205369	ctg001070_HS.12	+	nohit	nohit
ctg001070_np12	214983	215386	ctg001070_HS.13	-	nohit	nohit
ctg001070_np12	265998	266699	ctg001070_HS.16	-	nohit	nohit
ctg002210_np12	1826	2377	ctg002210_HS.1	-	nohit	nohit
ctg002210_np12	10823	14974	ctg002210_HS.2	+	XP_023997200.1	basic proline-rich protein-like [Salvelinus alpinus]
ctg002210_np12	35461	36798	ctg002210_HS.3	-	nohit	nohit
ctg002210_np12	45117	48390	ctg002210_HS.8	+	XP_002605802.1	hypothetical protein BRAFLDRAFT_218294, partial [Branchiostoma floridae]
ctg002210_np12	53032	78968	ctg002210_HS.9	+	nohit	nohit
ctg002210_np12	90969	91646	ctg002210_HS.11	-	nohit	nohit
ctg002210_np12	100079	101284	ctg002210_HS.13	+	XP_014031779.1	uncharacterized protein LOC106587709, partial [Salmo salar]
ctg002210_np12	103393	104357	ctg002210_HS.14	-	XP_024604800.1	mucin-2-like [Neophocaena asiaeorientalis asiaeorientalis]
ctg002210_np12	121945	122696	ctg002210_HS.15	-	XP_015797070.1	uncharacterized protein LOC107373450 isoform X5 [Nothobranchius furzeri]
ctg002210_np12	150380	151596	ctg002210_HS.16	-	nohit	nohit
ctg002210_np12	154454	170873	ctg002210_HS.17	-	nohit	nohit
ctg002210_np12	228789	231656	ctg002210_HS.23	-	XP_015354934.1	L-gulonolactone oxidase [Marmota marmota marmota]
ctg002210_np12	248266	257637	ctg002210_HS.26	-	XP_014423932.1	uncharacterized protein LOC102513078 [Camelus ferus]
ctg002210_np12	269498	269779	ctg002210_HS.27	-	nohit	nohit
ctg002210_np12	301934	303601	ctg002210_HS.28	-	nohit	nohit
ctg002210_np12	303854	305440	ctg002210_HS.29	-	nohit	nohit
ctg002210_np12	305577	308984	ctg002210_HS.30	-	XP_014423932.1	uncharacterized protein LOC102513078 [Camelus ferus]
ctg002210_np12	351114	361096	ctg002210_HS.32	-	XP_026063123.1	uncharacterized protein LOC113046525 [Carassius auratus]
ctg002210_np12	368367	371199	ctg002210_HS.34	+	XP_018095363.1	BTB (POZ) domain containing 2 S homeolog isoform X1 [Xenopus laevis]
ctg002210_np12	390631	391037	ctg002210_HS.37	+	XP_015665692.1	very long-chain acyl-CoA synthetase-like [Protobothrops mucrosquamatus]
ctg002210_np12	401785	402321	ctg002210_HS.38	+	XP_005877553.1	uncharacterized protein K02A2.6-like, partial [Myotis brandtii]
ctg002210_np12	465874	466383	ctg002210_HS.46	+	XP_015686376.1	uncharacterized protein K02A2.6-like, partial [Protobothrops mucrosquamatus]
ctg002210_np12	468581	469234	ctg002210_HS.48	+	XP_005877553.1	uncharacterized protein K02A2.6-like, partial [Myotis brandtii]
ctg002210_np12	478942	480450	ctg002210_HS.49	-	nohit	nohit
ctg002210_np12	481352	482520	ctg002210_HS.50	-	nohit	nohit
ctg003170_np12	31	2359	ctg003170_HS.1	-	nohit	nohit
ctg003170_np12	3597	5471	ctg003170_HS.2	-	XP_540123.4	transcription factor 23 [Canis lupus familiaris]
ctg003170_np12	6373	9106	ctg003170_HS.3	+	nohit	nohit
ctg003170_np12	13093	33525	ctg003170_HS.5	-	nohit	nohit
ctg003170_np12	34848	36049	ctg003170_HS.6	-	XP_008314294.1	mediator of RNA polymerase II transcription subunit 21 [Cynoglossus semilaevis]
ctg003170_np12	36406	37737	ctg003170_HS.7	-	NP_001279255.1	thioredoxin-like protein 4A [Callorhinchus milii]
ctg003170_np12	37989	39795	ctg003170_HS.8	-	nohit	nohit
ctg003170_np12	43574	44305	ctg003170_HS.9	-	nohit	nohit
ctg003170_np12	45606	50966	ctg003170_HS.10	-	XP_005329095.1	Niemann-Pick C1 protein [Ictidomys tridecemlineatus]
ctg003170_np12	52352	59217	ctg003170_HS.11	+	XP_005329095.1	Niemann-Pick C1 protein [Ictidomys tridecemlineatus]
ctg003170_np12	69568	75625	ctg003170_HS.12	-	XP_019640931.1	uncharacterized protein LOC109482591 [Branchiostoma belcheri]
ctg003170_np12	89557	90527	ctg003170_HS.15	+	nohit	nohit
ctg003170_np12	96366	98862	ctg003170_HS.16	-	nohit	nohit
ctg003170_np12	106533	107168	ctg003170_HS.20	+	nohit	nohit
ctg003170_np12	115857	117550	ctg003170_HS.23	+	nohit	nohit
ctg000740_np12	631	17305	ctg000740_HS.1	-	XP_011234353.1	death-associated protein kinase 1 [Ailuropoda melanoleuca]
ctg000740_np12	18887	19198	ctg000740_HS.2	+	nohit	nohit
ctg000740_np12	29493	34457	ctg000740_HS.3	+	XP_010728357.1	somatostatin receptor type 2 [Larimichthys crocea]
ctg000740_np12	35457	40403	ctg000740_HS.4	+	XP_023958771.1	trehalase isoform X1 [Chrysemys picta bellii]
ctg000740_np12	40827	47157	ctg000740_HS.5	-	XP_014727924.1	serpin B10-like isoform X5 [Sturnus vulgaris]
ctg000740_np12	50190	51931	ctg000740_HS.7	+	nohit	nohit
ctg000740_np12	55336	58749	ctg000740_HS.8	-	XP_015240332.1	cathepsin D [Cyprinodon variegatus]
ctg004080_np12	12568	18475	ctg004080_HS.2	+	XP_002601580.1	hypothetical protein BRAFLDRAFT_62836 [Branchiostoma floridae]
ctg004080_np12	21048	22177	ctg004080_HS.3	+	XP_019633489.1	uncharacterized protein LOC109476912 [Branchiostoma belcheri]
ctg001120_np12	39087	44464	ctg001120_HS.2	-	XP_019636790.1	uncharacterized protein LOC109479276 [Branchiostoma belcheri]
ctg001120_np12	45556	46521	ctg001120_HS.4	+	nohit	nohit
ctg001120_np12	81544	81960	ctg001120_HS.7	-	XP_002127120.1	TATA-box-binding protein [Ciona intestinalis]
ctg002780_np12	9368	10295	ctg002780_HS.2	+	XP_002590750.1	hypothetical protein BRAFLDRAFT_78164 [Branchiostoma floridae]
ctg002780_np12	30393	40510	ctg002780_HS.5	+	XP_003407186.1	aromatic-L-amino-acid decarboxylase [Loxodonta africana]
ctg002780_np12	46631	47007	ctg002780_HS.6	-	nohit	nohit
ctg002780_np12	76957	79878	ctg002780_HS.12	+	XP_008423123.1	carbonic anhydrase 4-like [Poecilia reticulata]
ctg002780_np12	84298	86030	ctg002780_HS.14	+	nohit	nohit
ctg002780_np12	87581	90337	ctg002780_HS.15	+	XP_009938429.1	2-hydroxyacylsphingosine 1-beta-galactosyltransferase-like [Opisthocomus hoazin]
ctg002780_np12	97524	101295	ctg002780_HS.17	-	nohit	nohit
ctg002780_np12	112624	113996	ctg002780_HS.19	+	XP_016382230.1	carbonic anhydrase 4-like [Sinocyclocheilus rhinocerous]
ctg002780_np12	115978	118295	ctg002780_HS.20	+	nohit	nohit
ctg002780_np12	118724	119152	ctg002780_HS.21	-	nohit	nohit
ctg002780_np12	124427	133577	ctg002780_HS.23	+	XP_016854856.1	uncharacterized protein LOC107983912 [Anolis carolinensis]
ctg002780_np12	138529	139695	ctg002780_HS.28	-	nohit	nohit
ctg002780_np12	139737	142039	ctg002780_HS.29	-	XP_019636790.1	uncharacterized protein LOC109479276 [Branchiostoma belcheri]
ctg002780_np12	142069	143284	ctg002780_HS.30	-	XP_026695841.1	uncharacterized protein LOC113475635, partial [Ciona intestinalis]
ctg002780_np12	144830	145489	ctg002780_HS.32	+	nohit	nohit
ctg003700_np12	7560	14388	ctg003700_HS.2	+	XP_002605418.1	hypothetical protein BRAFLDRAFT_164267, partial [Branchiostoma floridae]
ctg003700_np12	14701	16857	ctg003700_HS.3	-	XP_002609700.1	hypothetical protein BRAFLDRAFT_130060 [Branchiostoma floridae]
ctg003700_np12	17785	21166	ctg003700_HS.4	+	XP_015108101.1	ubiquitin-conjugating enzyme E2 25-like, partial [Vicugna pacos]
ctg003700_np12	21536	22483	ctg003700_HS.5	-	XP_019642319.1	D-tyrosyl-tRNA(Tyr) deacylase 1-like isoform X2 [Branchiostoma belcheri]
ctg003700_np12	22603	24237	ctg003700_HS.6	-	XP_019950194.1	ataxin-7-like protein 3 isoform X4 [Paralichthys olivaceus]
ctg003700_np12	24927	25310	ctg003700_HS.7	+	nohit	nohit
ctg003700_np12	31683	33750	ctg003700_HS.8	+	nohit	nohit
ctg003700_np12	35790	38982	ctg003700_HS.9	-	XP_015714383.1	probable arginine--tRNA ligase, mitochondrial [Coturnix japonica]
ctg003700_np12	39258	42391	ctg003700_HS.10	-	XP_010005321.1	methionine-R-sulfoxide reductase B2, mitochondrial [Chaetura pelagica]
ctg003700_np12	44246	45219	ctg003700_HS.11	+	nohit	nohit
ctg003700_np12	45674	47456	ctg003700_HS.12	+	XP_027010513.1	E3 ubiquitin-protein transferase MAEA [Tachysurus fulvidraco]
ctg003700_np12	47845	49837	ctg003700_HS.13	-	XP_019643097.1	beta-1,3-N-acetylglucosaminyltransferase lunatic fringe-like [Branchiostoma belcheri]
ctg003700_np12	51305	51891	ctg003700_HS.14	-	nohit	nohit
ctg003700_np12	52839	54501	ctg003700_HS.15	-	XP_011807883.1	U1 small nuclear ribonucleoprotein A isoform X4 [Colobus angolensis palliatus]
ctg003700_np12	54859	56257	ctg003700_HS.16	+	XP_005534099.1	guanine nucleotide-binding protein subunit beta-2-like 1 [Pseudopodoces humilis]
ctg003700_np12	57452	59148	ctg003700_HS.17	+	XP_023249612.1	ATPase family AAA domain-containing protein 1-A-like [Seriola lalandi dorsalis]
ctg003700_np12	60067	62429	ctg003700_HS.18	+	XP_015108088.1	LOW QUALITY PROTEIN: probable 4-aminobutyrate aminotransferase, mitochondrial, partial [Vicugna pacos]
ctg003700_np12	62720	63406	ctg003700_HS.19	+	NP_001085306.1	uncharacterized protein LOC443712 [Xenopus laevis]
ctg003700_np12	63577	69187	ctg003700_HS.20	+	XP_016008793.1	probable ATP-dependent RNA helicase DHX35 [Rousettus aegyptiacus]
ctg003700_np12	69588	73120	ctg003700_HS.21	+	nohit	nohit
ctg003700_np12	73375	78595	ctg003700_HS.22	-	XP_019476049.1	DNA repair protein RAD50 isoform X1 [Meleagris gallopavo]
ctg003700_np12	79302	81338	ctg003700_HS.23	+	nohit	nohit
ctg003700_np12	82291	92863	ctg003700_HS.24	-	XP_021442398.1	maestro heat-like repeat-containing protein family member 1 [Oncorhynchus mykiss]
ctg003700_np12	93061	94314	ctg003700_HS.25	-	nohit	nohit
ctg003700_np12	94500	95204	ctg003700_HS.26	-	nohit	nohit
ctg003700_np12	95594	97361	ctg003700_HS.27	+	XP_017351900.1	chromodomain Y-like protein [Ictalurus punctatus]
ctg003700_np12	98555	101101	ctg003700_HS.28	+	nohit	nohit
ctg003700_np12	101325	106649	ctg003700_HS.29	-	XP_009989394.1	T-box transcription factor TBX20, partial [Tauraco erythrolophus]
ctg003700_np12	109789	113676	ctg003700_HS.30	-	XP_019716126.1	2',5'-phosphodiesterase 12 [Hippocampus comes]
ctg003700_np12	117320	120243	ctg003700_HS.31	+	XP_019634374.1	mesoderm induction early response protein 1-like isoform X3 [Branchiostoma belcheri]
ctg003700_np12	120754	123907	ctg003700_HS.32	-	XP_013909777.1	72 kDa inositol polyphosphate 5-phosphatase [Thamnophis sirtalis]
ctg003700_np12	124383	128488	ctg003700_HS.33	+	XP_019623394.1	exocyst complex component 5-like [Branchiostoma belcheri]
ctg003700_np12	128755	131540	ctg003700_HS.34	+	XP_012432726.1	type II inositol 1,4,5-trisphosphate 5-phosphatase-like, partial [Taeniopygia guttata]
ctg003700_np12	132400	134477	ctg003700_HS.35	+	XP_012696417.1	retinoic acid receptor RXR-alpha-A-like [Clupea harengus]
ctg003700_np12	134707	137274	ctg003700_HS.36	+	XP_019507365.1	tubulin-specific chaperone E isoform X1 [Hipposideros armiger]
ctg003700_np12	137956	138843	ctg003700_HS.37	-	nohit	nohit
ctg003700_np12	139120	144441	ctg003700_HS.38	-	XP_004628299.2	sorting nexin-14 isoform X1 [Octodon degus]
ctg003700_np12	144644	149860	ctg003700_HS.39	-	XP_019389775.1	nitric oxide-associated protein 1 [Crocodylus porosus]
ctg003700_np12	149930	150342	ctg003700_HS.40	-	XP_007882867.1	phosphatidylinositol N-acetylglucosaminyltransferase subunit P [Callorhinchus milii]
ctg003700_np12	156282	161095	ctg003700_HS.42	+	XP_015283774.1	zinc finger protein 850-like, partial [Gekko japonicus]
ctg003700_np12	162282	164205	ctg003700_HS.43	-	nohit	nohit
ctg003700_np12	168191	174215	ctg003700_HS.44	+	XP_026123556.1	extended synaptotagmin-2-like isoform X4 [Carassius auratus]
ctg003700_np12	174751	178110	ctg003700_HS.45	-	XP_002751728.2	26S protease regulatory subunit 7 [Callithrix jacchus]
ctg003700_np12	182227	184271	ctg003700_HS.47	-	XP_018610674.1	erythrocyte band 7 integral membrane protein-like isoform X1 [Scleropages formosus]
ctg003700_np12	192685	201255	ctg003700_HS.49	-	XP_027692541.1	LOW QUALITY PROTEIN: transcription initiation factor TFIID subunit 1 [Vombatus ursinus]
ctg003700_np12	202534	203642	ctg003700_HS.50	+	nohit	nohit
ctg003700_np12	203690	204286	ctg003700_HS.51	+	nohit	nohit
ctg003700_np12	204426	208455	ctg003700_HS.52	-	XP_003463644.1	neuronal acetylcholine receptor subunit alpha-3 [Cavia porcellus]
ctg003700_np12	210402	214660	ctg003700_HS.53	+	XP_026526539.1	long-chain-fatty-acid--CoA ligase 5 [Notechis scutatus]
ctg003700_np12	215724	219760	ctg003700_HS.54	+	XP_020365361.1	hematopoietically-expressed homeobox protein HHEX-like, partial [Rhincodon typus]
ctg003700_np12	247244	248242	ctg003700_HS.55	-	nohit	nohit
ctg003700_np12	270217	270513	ctg003700_HS.59	+	nohit	nohit
ctg003700_np12	272082	273374	ctg003700_HS.60	-	XP_009898327.1	receptor-type tyrosine-protein phosphatase eta-like [Picoides pubescens]
ctg003700_np12	277647	282085	ctg003700_HS.61	-	XP_019628450.1	protein argonaute-2-like isoform X2 [Branchiostoma belcheri]
ctg003700_np12	283941	286001	ctg003700_HS.62	+	XP_023651030.1	UPF0160 protein MYG1, mitochondrial [Paramormyrops kingsleyae]
ctg003700_np12	286200	289524	ctg003700_HS.63	-	nohit	nohit
ctg003700_np12	290031	293156	ctg003700_HS.64	-	XP_019735394.1	deoxycytidylate deaminase isoform X1 [Hippocampus comes]
ctg003700_np12	293442	294285	ctg003700_HS.65	+	nohit	nohit
ctg003700_np12	294808	298339	ctg003700_HS.66	+	XP_019640478.1	carboxypeptidase N subunit 2-like [Branchiostoma belcheri]
ctg003700_np12	298802	303672	ctg003700_HS.67	-	XP_003224301.1	excitatory amino acid transporter 1 [Anolis carolinensis]
ctg003700_np12	314581	317491	ctg003700_HS.68	+	XP_019644846.1	ras-related protein Rab-22A-like [Branchiostoma belcheri]
ctg003700_np12	317868	319923	ctg003700_HS.69	-	nohit	nohit
ctg003700_np12	325796	326092	ctg003700_HS.71	+	nohit	nohit
ctg003700_np12	331708	335701	ctg003700_HS.72	+	XP_002611130.1	hypothetical protein BRAFLDRAFT_88471 [Branchiostoma floridae]
ctg003700_np12	338297	341209	ctg003700_HS.73	+	XP_015200664.1	pituitary homeobox 2 isoform X1 [Lepisosteus oculatus]
ctg003700_np12	341965	345087	ctg003700_HS.74	-	XP_006514252.1	CCR4-NOT transcription complex subunit 2 isoform X9 [Mus musculus]
ctg003700_np12	345261	345903	ctg003700_HS.75	-	XP_026869689.1	kxDL motif-containing protein 1 [Electrophorus electricus]
ctg003700_np12	346263	347040	ctg003700_HS.76	+	XP_019618111.1	ubiquitin-conjugating enzyme E2 E1-like [Branchiostoma belcheri]
ctg003700_np12	347821	349461	ctg003700_HS.77	+	XP_019645758.1	serine palmitoyltransferase 1-like [Branchiostoma belcheri]
ctg003700_np12	349671	352824	ctg003700_HS.78	-	XP_020650481.1	trehalase [Pogona vitticeps]
ctg003700_np12	352855	353193	ctg003700_HS.79	-	nohit	nohit
ctg003700_np12	355795	358073	ctg003700_HS.80	+	XP_026798598.1	serine palmitoyltransferase 1 [Pangasianodon hypophthalmus]
ctg003700_np12	358496	360915	ctg003700_HS.81	-	XP_018616236.1	beta-catenin-like protein 1 isoform X4 [Scleropages formosus]
ctg003700_np12	362025	362844	ctg003700_HS.83	-	XP_023646176.1	M-phase phosphoprotein 6 [Paramormyrops kingsleyae]
ctg003700_np12	365028	370075	ctg003700_HS.85	-	XP_019631005.1	nuclear pore complex protein Nup133-like [Branchiostoma belcheri]
ctg003700_np12	374975	378967	ctg003700_HS.87	+	XP_026160456.1	leucine-rich repeat-containing protein 15-like [Mastacembelus armatus]
ctg003700_np12	379358	386617	ctg003700_HS.88	-	XP_025789497.1	plasma membrane calcium-transporting ATPase 3 isoform X4 [Puma concolor]
ctg003700_np12	387800	388759	ctg003700_HS.89	-	XP_002592730.1	hypothetical protein BRAFLDRAFT_118403 [Branchiostoma floridae]
ctg003700_np12	391207	395505	ctg003700_HS.91	+	XP_016331624.1	bromodomain-containing protein 8-like isoform X6 [Sinocyclocheilus anshuiensis]
ctg003700_np12	395748	396665	ctg003700_HS.92	+	nohit	nohit
ctg003700_np12	396822	398717	ctg003700_HS.93	+	XP_026561002.1	HEAT repeat-containing protein 1 [Pseudonaja textilis]
ctg003700_np12	403330	407798	ctg003700_HS.94	+	XP_009945866.1	protein argonaute-1 isoform X2 [Leptosomus discolor]
ctg003700_np12	408251	409850	ctg003700_HS.95	-	XP_002724265.1	ubiquitin-associated and SH3 domain-containing protein A isoform X1 [Oryctolagus cuniculus]
ctg003700_np12	410651	411625	ctg003700_HS.96	+	nohit	nohit
ctg003700_np12	411761	415016	ctg003700_HS.97	+	XP_019633128.1	blastula protease 10-like [Branchiostoma belcheri]
ctg003700_np12	415514	417432	ctg003700_HS.98	-	nohit	nohit
ctg003700_np12	418413	420529	ctg003700_HS.99	+	nohit	nohit
ctg003700_np12	423440	430287	ctg003700_HS.100	+	XP_007667578.1	tectonin beta-propeller repeat-containing protein 2 isoform X1 [Ornithorhynchus anatinus]
ctg003700_np12	431551	435762	ctg003700_HS.101	-	XP_012881357.1	angiomotin [Dipodomys ordii]
ctg003700_np12	436295	437294	ctg003700_HS.102	+	XP_004225829.4	thioredoxin reductase-like selenoprotein T [Ciona intestinalis]
ctg003700_np12	437695	440347	ctg003700_HS.103	+	XP_005149927.1	threonylcarbamoyladenosine tRNA methylthiotransferase [Melopsittacus undulatus]
ctg003700_np12	440793	441346	ctg003700_HS.104	-	nohit	nohit
ctg003700_np12	443673	444994	ctg003700_HS.105	+	XP_002608462.1	hypothetical protein BRAFLDRAFT_96598 [Branchiostoma floridae]
ctg003700_np12	447171	452083	ctg003700_HS.106	-	XP_014820387.1	NAD(P) transhydrogenase, mitochondrial [Calidris pugnax]
ctg003700_np12	456715	461622	ctg003700_HS.108	+	XP_006763540.1	importin-7 isoform X1 [Myotis davidii]
ctg003700_np12	461914	464308	ctg003700_HS.109	+	XP_002606998.1	hypothetical protein BRAFLDRAFT_117595 [Branchiostoma floridae]
ctg003700_np12	464940	465565	ctg003700_HS.110	-	nohit	nohit
ctg003700_np12	466095	467159	ctg003700_HS.111	+	XP_024860030.1	ubinuclein-1 isoform X2 [Kryptolebias marmoratus]
ctg003700_np12	467624	475482	ctg003700_HS.112	+	XP_027248172.1	CCR4-NOT transcription complex subunit 2 isoform X10 [Cricetulus griseus]
ctg003700_np12	475672	479023	ctg003700_HS.113	+	XP_026144850.1	general transcription factor IIH subunit 4-like [Carassius auratus]
ctg003700_np12	480367	484866	ctg003700_HS.114	+	nohit	nohit
ctg003700_np12	485251	485894	ctg003700_HS.115	-	nohit	nohit
ctg003700_np12	487888	491353	ctg003700_HS.116	+	XP_017159916.1	membralin [Poecilia reticulata]
ctg003700_np12	491742	493817	ctg003700_HS.117	-	XP_026792353.1	translocation protein SEC62 [Pangasianodon hypophthalmus]
ctg003700_np12	494483	495735	ctg003700_HS.118	+	XP_002127927.1	persulfide dioxygenase ETHE1, mitochondrial [Ciona intestinalis]
ctg003700_np12	503725	505996	ctg003700_HS.119	+	XP_026160212.1	NEDD4-binding protein 2 isoform X1 [Mastacembelus armatus]
ctg003700_np12	506447	507612	ctg003700_HS.120	-	nohit	nohit
ctg003700_np12	507857	508876	ctg003700_HS.121	-	nohit	nohit
ctg003700_np12	509127	511297	ctg003700_HS.122	-	nohit	nohit
ctg003700_np12	513484	513986	ctg003700_HS.123	+	nohit	nohit
ctg003700_np12	515338	519246	ctg003700_HS.124	+	nohit	nohit
ctg003700_np12	519382	528797	ctg003700_HS.125	-	XP_019621443.1	acid-sensing ion channel 5-like isoform X1 [Branchiostoma belcheri]
ctg003700_np12	529319	532188	ctg003700_HS.126	-	NP_001016735.1	protein Wnt-11b-2 precursor [Xenopus tropicalis]
ctg003700_np12	532630	534114	ctg003700_HS.127	-	XP_018668108.1	uncharacterized protein LOC100181498 [Ciona intestinalis]
ctg003700_np12	552296	554483	ctg003700_HS.129	+	nohit	nohit
ctg003700_np12	554648	556709	ctg003700_HS.130	-	XP_015804255.1	3 beta-hydroxysteroid dehydrogenase type 7 [Nothobranchius furzeri]
ctg003700_np12	557020	558605	ctg003700_HS.131	-	XP_002610358.1	hypothetical protein BRAFLDRAFT_120055 [Branchiostoma floridae]
ctg003700_np12	559893	563212	ctg003700_HS.132	-	XP_002599939.1	hypothetical protein BRAFLDRAFT_74063 [Branchiostoma floridae]
ctg003700_np12	566310	568449	ctg003700_HS.133	-	XP_001379213.1	proton-coupled amino acid transporter 1-like [Monodelphis domestica]
ctg003700_np12	569350	571782	ctg003700_HS.134	+	XP_015214581.1	origin recognition complex subunit 2 isoform X2 [Lepisosteus oculatus]
ctg003700_np12	572154	575446	ctg003700_HS.135	-	XP_004622693.1	ligand-gated ion channel 50-like, partial [Sorex araneus]
ctg003700_np12	576939	580797	ctg003700_HS.136	-	XP_016351975.1	epidermal growth factor receptor substrate 15-like 1 [Sinocyclocheilus anshuiensis]
ctg003700_np12	581694	589994	ctg003700_HS.137	-	XP_026172192.1	canalicular multispecific organic anion transporter 2 isoform X2 [Mastacembelus armatus]
ctg003700_np12	592670	593288	ctg003700_HS.138	+	nohit	nohit
ctg003700_np12	593673	595223	ctg003700_HS.139	+	nohit	nohit
ctg003700_np12	596265	598066	ctg003700_HS.140	+	XP_007889539.1	receptor expression-enhancing protein 2 isoform X2 [Callorhinchus milii]
ctg003700_np12	600448	603427	ctg003700_HS.141	+	XP_019635705.1	LOW QUALITY PROTEIN: protein kinase C and casein kinase substrate in neurons protein 1-like [Branchiostoma belcheri]
ctg003700_np12	603763	606994	ctg003700_HS.142	-	XP_027701140.1	cyclin-dependent kinase 16 isoform X1 [Vombatus ursinus]
ctg003700_np12	614326	615845	ctg003700_HS.143	+	nohit	nohit
ctg003700_np12	616026	620092	ctg003700_HS.144	-	nohit	nohit
ctg003700_np12	620271	620888	ctg003700_HS.145	+	nohit	nohit
ctg003700_np12	621216	623391	ctg003700_HS.146	+	XP_002130931.1	E3 ubiquitin-protein ligase RING2 [Ciona intestinalis]
ctg003700_np12	623569	625579	ctg003700_HS.147	-	nohit	nohit
ctg003700_np12	633072	634386	ctg003700_HS.149	+	nohit	nohit
ctg003700_np12	634542	636016	ctg003700_HS.150	-	nohit	nohit
ctg003700_np12	638484	640829	ctg003700_HS.151	+	XP_014818446.1	serine--pyruvate aminotransferase isoform X2 [Calidris pugnax]
ctg003700_np12	641463	642644	ctg003700_HS.152	-	XP_017546926.1	ubiquitin-fold modifier 1 isoform X2 [Pygocentrus nattereri]
ctg003700_np12	643202	644497	ctg003700_HS.153	-	nohit	nohit
ctg003700_np12	645116	648929	ctg003700_HS.154	-	XP_010116821.1	neuropeptide FF receptor 2 [Chlamydotis macqueenii]
ctg003700_np12	649180	649491	ctg003700_HS.155	-	nohit	nohit
ctg003700_np12	654951	656708	ctg003700_HS.156	+	XP_006219902.1	32 kDa beta-galactoside-binding lectin lec-3-like, partial [Vicugna pacos]
ctg003700_np12	657312	658047	ctg003700_HS.157	+	nohit	nohit
ctg003700_np12	658245	658670	ctg003700_HS.158	-	nohit	nohit
ctg003700_np12	659080	659621	ctg003700_HS.159	-	nohit	nohit
ctg003700_np12	660365	660794	ctg003700_HS.160	-	nohit	nohit
ctg003700_np12	661297	662237	ctg003700_HS.161	-	XP_023824488.1	metalloproteinase inhibitor 3-like isoform X1 [Salvelinus alpinus]
ctg003700_np12	662788	664284	ctg003700_HS.162	-	XP_002605755.1	hypothetical protein BRAFLDRAFT_121873 [Branchiostoma floridae]
ctg003700_np12	665499	668442	ctg003700_HS.163	+	XP_002125842.1	ATP-dependent RNA helicase ddx24 [Ciona intestinalis]
ctg003700_np12	669460	673058	ctg003700_HS.164	+	XP_006984044.1	glycerophosphocholine phosphodiesterase GPCPD1 isoform X1 [Peromyscus maniculatus bairdii]
ctg003700_np12	673151	675354	ctg003700_HS.165	-	XP_013889270.1	RNA-binding protein 28 [Austrofundulus limnaeus]
ctg003700_np12	676236	682996	ctg003700_HS.166	-	XP_019625816.1	4-coumarate--CoA ligase 1-like isoform X2 [Branchiostoma belcheri]
ctg003700_np12	683719	688994	ctg003700_HS.167	+	XP_021080802.1	glycine dehydrogenase (decarboxylating), mitochondrial [Mesocricetus auratus]
ctg003700_np12	689393	690452	ctg003700_HS.168	-	nohit	nohit
ctg003700_np12	690680	692476	ctg003700_HS.169	+	XP_019638076.1	BLOC-1-related complex subunit 5-like isoform X1 [Branchiostoma belcheri]
ctg003700_np12	692800	693850	ctg003700_HS.170	+	XP_012669526.1	osteoclast-stimulating factor 1 [Otolemur garnettii]
ctg003700_np12	694367	696979	ctg003700_HS.171	+	XP_018610074.1	nuclear receptor subfamily 5 group A member 2-like [Scleropages formosus]
ctg003700_np12	701817	706671	ctg003700_HS.172	-	nohit	nohit
ctg003700_np12	707652	715308	ctg003700_HS.173	+	XP_009875703.1	zinc finger E-box-binding homeobox 2-like [Apaloderma vittatum]
ctg003700_np12	715594	717139	ctg003700_HS.174	-	nohit	nohit
ctg003700_np12	722351	726759	ctg003700_HS.175	+	XP_025045126.1	nociceptin receptor [Pelodiscus sinensis]
ctg003700_np12	727105	728621	ctg003700_HS.176	-	nohit	nohit
ctg003700_np12	729307	732646	ctg003700_HS.177	-	nohit	nohit
ctg003700_np12	733230	735398	ctg003700_HS.178	+	XP_018113207.1	cathepsin F-like [Xenopus laevis]
ctg003700_np12	736088	738056	ctg003700_HS.179	-	nohit	nohit
ctg003700_np12	741611	746644	ctg003700_HS.180	+	XP_019399199.1	metabotropic glutamate receptor 3 [Crocodylus porosus]
ctg003700_np12	747049	750367	ctg003700_HS.181	-	XP_016318316.1	serine/threonine-protein kinase PRP4 homolog [Sinocyclocheilus anshuiensis]
ctg003700_np12	751684	756485	ctg003700_HS.182	+	XP_027311669.1	exocyst complex component 6B isoform X4 [Anas platyrhynchos]
ctg003700_np12	757352	758863	ctg003700_HS.183	+	XP_010134641.1	serine/threonine-protein kinase D1, partial [Buceros rhinoceros silvestris]
ctg003700_np12	759694	762333	ctg003700_HS.184	-	XP_021490255.1	proton-coupled amino acid transporter 1 isoform X1 [Meriones unguiculatus]
ctg003700_np12	762915	767015	ctg003700_HS.185	+	XP_019639105.1	LOW QUALITY PROTEIN: ATP-dependent RNA helicase DEAH12, chloroplastic-like [Branchiostoma belcheri]
ctg003700_np12	767912	806441	ctg003700_HS.186	+	XP_023686623.1	ryanodine receptor 2 isoform X4 [Paramormyrops kingsleyae]
ctg003700_np12	813064	815230	ctg003700_HS.190	+	XP_021490255.1	proton-coupled amino acid transporter 1 isoform X1 [Meriones unguiculatus]
ctg003700_np12	816299	825703	ctg003700_HS.191	+	XP_009896843.1	insulin gene enhancer protein ISL-2 [Picoides pubescens]
ctg003700_np12	827153	828163	ctg003700_HS.192	+	XP_016115002.1	sigma non-opioid intracellular receptor 1 [Sinocyclocheilus grahami]
ctg003700_np12	828722	831694	ctg003700_HS.193	+	XP_011225862.1	NADH dehydrogenase [ubiquinone] flavoprotein 1, mitochondrial [Ailuropoda melanoleuca]
ctg003700_np12	831821	832639	ctg003700_HS.194	-	XP_008334278.1	Golgi-associated plant pathogenesis-related protein 1-like [Cynoglossus semilaevis]
ctg003700_np12	833156	834093	ctg003700_HS.195	-	XP_004440477.1	protein lin-7 homolog B [Ceratotherium simum simum]
ctg003700_np12	834432	842754	ctg003700_HS.196	-	XP_019647961.1	ERO1-like protein beta isoform X3 [Branchiostoma belcheri]
ctg003700_np12	849084	851127	ctg003700_HS.198	+	XP_006129727.1	4F2 cell-surface antigen heavy chain [Pelodiscus sinensis]
ctg003700_np12	851334	852692	ctg003700_HS.199	+	XP_004645979.1	cyclin-C isoform X2 [Octodon degus]
ctg003700_np12	852828	854083	ctg003700_HS.200	-	nohit	nohit
ctg003700_np12	854891	856733	ctg003700_HS.201	-	XP_019627957.1	mitochondrial import inner membrane translocase subunit Tim17-B-like [Branchiostoma belcheri]
ctg003700_np12	860981	865260	ctg003700_HS.203	-	XP_015212947.1	protein argonaute-2 isoform X2 [Lepisosteus oculatus]
ctg003700_np12	866141	870220	ctg003700_HS.204	+	XP_021470277.1	uncharacterized protein LOC110531406 [Oncorhynchus mykiss]
ctg003700_np12	874200	879711	ctg003700_HS.205	-	XP_004616151.1	aldose 1-epimerase [Sorex araneus]
ctg003700_np12	880118	882627	ctg003700_HS.206	+	XP_005955027.1	proton myo-inositol cotransporter-like [Pantholops hodgsonii]
ctg003700_np12	883071	885085	ctg003700_HS.207	+	XP_019646407.1	beta-parvin-like isoform X2 [Branchiostoma belcheri]
ctg003700_np12	885410	887516	ctg003700_HS.208	-	XP_012428545.1	BTB/POZ domain-containing protein KCTD12-like [Taeniopygia guttata]
ctg003700_np12	889848	891303	ctg003700_HS.209	-	nohit	nohit
ctg003700_np12	891667	892499	ctg003700_HS.210	-	XP_019642089.1	retinoic acid receptor responder protein 3-like [Branchiostoma belcheri]
ctg003700_np12	893026	894684	ctg003700_HS.211	+	XP_019629721.1	inositol monophosphatase 1-like isoform X1 [Branchiostoma belcheri]
ctg003700_np12	894858	897650	ctg003700_HS.212	-	XP_012696963.1	protein spinster homolog 1 isoform X2 [Clupea harengus]
ctg003700_np12	898170	899065	ctg003700_HS.213	+	nohit	nohit
ctg003700_np12	899296	908374	ctg003700_HS.214	-	XP_017554839.1	calcium-independent phospholipase A2-gamma-like [Pygocentrus nattereri]
ctg003700_np12	909355	911505	ctg003700_HS.215	+	XP_026853774.1	E3 ubiquitin-protein ligase ARIH1 [Electrophorus electricus]
ctg003700_np12	911778	914895	ctg003700_HS.216	+	XP_008842126.2	surfeit locus protein 1 isoform X2 [Nannospalax galili]
ctg003700_np12	915073	916527	ctg003700_HS.217	-	XP_015254259.1	RNA polymerase I-specific transcription initiation factor RRN3 [Cyprinodon variegatus]
ctg003700_np12	917664	924228	ctg003700_HS.218	-	XP_026998893.1	potassium channel subfamily K member 18 [Tachysurus fulvidraco]
ctg003700_np12	927300	928337	ctg003700_HS.219	+	XP_006897133.1	trichohyalin-like [Elephantulus edwardii]
ctg003700_np12	929617	939409	ctg003700_HS.220	+	nohit	nohit
ctg003700_np12	939575	942694	ctg003700_HS.221	+	XP_010188103.1	TSC22 domain family protein 2-like, partial [Mesitornis unicolor]
ctg003700_np12	943470	947837	ctg003700_HS.222	-	XP_010180039.1	peroxidasin homolog, partial [Mesitornis unicolor]
ctg003700_np12	951156	951740	ctg003700_HS.223	-	XP_019639238.1	glycine receptor subunit alphaZ1-like [Branchiostoma belcheri]
ctg003700_np12	951963	954593	ctg003700_HS.224	-	XP_002600957.1	hypothetical protein BRAFLDRAFT_79146 [Branchiostoma floridae]
ctg003700_np12	956283	960257	ctg003700_HS.225	-	XP_019639319.1	uncharacterized protein LOC109481218 [Branchiostoma belcheri]
ctg003700_np12	961111	965877	ctg003700_HS.226	-	XP_016338574.1	LOW QUALITY PROTEIN: telomerase-binding protein EST1A-like [Sinocyclocheilus anshuiensis]
ctg003700_np12	966858	968306	ctg003700_HS.227	+	XP_024140750.1	serine protease 27-like [Oryzias melastigma]
ctg003700_np12	968492	971469	ctg003700_HS.228	-	XP_018099693.1	intraflagellar transport protein 81 homolog isoform X2 [Xenopus laevis]
ctg003700_np12	972045	974161	ctg003700_HS.229	+	XP_019642059.1	chitobiosyldiphosphodolichol beta-mannosyltransferase-like [Branchiostoma belcheri]
ctg003700_np12	975471	977592	ctg003700_HS.230	+	XP_026998941.1	pre-mRNA-splicing factor 38B-like [Tachysurus fulvidraco]
ctg003700_np12	977748	978945	ctg003700_HS.231	+	XP_026876175.1	protein ABHD14A [Electrophorus electricus]
ctg003700_np12	983502	991877	ctg003700_HS.232	+	XP_009909925.1	sodium- and chloride-dependent GABA transporter 1-like [Picoides pubescens]
ctg003700_np12	991978	1012524	ctg003700_HS.233	-	XP_008436472.1	cubilin [Poecilia reticulata]
ctg003700_np12	1013180	1017970	ctg003700_HS.234	-	XP_019629052.1	vacuolar protein sorting-associated protein 35-like isoform X6 [Branchiostoma belcheri]
ctg003700_np12	1018557	1021267	ctg003700_HS.235	-	nohit	nohit
ctg003700_np12	1021689	1023432	ctg003700_HS.236	+	XP_021231204.1	GPN-loop GTPase 2 [Numida meleagris]
ctg003700_np12	1023966	1030915	ctg003700_HS.237	+	nohit	nohit
ctg003700_np12	1031031	1031759	ctg003700_HS.238	-	XP_009859025.1	39S ribosomal protein L14, mitochondrial-like [Ciona intestinalis]
ctg003700_np12	1032096	1033856	ctg003700_HS.239	+	XP_014348185.1	integrin-linked kinase-associated serine/threonine phosphatase 2C [Latimeria chalumnae]
ctg003700_np12	1034049	1036013	ctg003700_HS.240	+	XP_017396307.1	target of EGR1 protein 1 isoform X2 [Cebus capucinus imitator]
ctg003700_np12	1036174	1037932	ctg003700_HS.241	-	XP_020785606.1	mitochondrial ribosome-associated GTPase 2 [Boleophthalmus pectinirostris]
ctg003700_np12	1038142	1040848	ctg003700_HS.242	-	XP_018541108.1	lysophospholipid acyltransferase 1 [Lates calcarifer]
ctg003700_np12	1041449	1044541	ctg003700_HS.243	-	XP_020380424.1	signal transducer and activator of transcription 5B-like [Rhincodon typus]
ctg003700_np12	1045235	1047741	ctg003700_HS.244	-	NP_001091657.2	serine protease hepsin [Danio rerio]
ctg003700_np12	1048569	1054778	ctg003700_HS.245	-	XP_019645465.1	RAB6A-GEF complex partner protein 1-like [Branchiostoma belcheri]
ctg003700_np12	1062181	1065960	ctg003700_HS.247	+	XP_027284933.1	histamine H1 receptor [Cricetulus griseus]
ctg003700_np12	1066137	1067451	ctg003700_HS.248	-	nohit	nohit
ctg003700_np12	1067905	1069190	ctg003700_HS.249	-	XP_015222729.1	uncharacterized protein LOC107079889 isoform X1 [Lepisosteus oculatus]
ctg003700_np12	1070886	1071533	ctg003700_HS.250	-	nohit	nohit
ctg003700_np12	1072801	1075747	ctg003700_HS.251	+	XP_004622471.1	trehalose-phosphatase-like, partial [Sorex araneus]
ctg003700_np12	1076939	1078401	ctg003700_HS.252	+	XP_019634502.1	ras-related protein Rab-30-like [Branchiostoma belcheri]
ctg003700_np12	1078902	1080358	ctg003700_HS.253	+	XP_019748807.1	CCAAT/enhancer-binding protein gamma [Hippocampus comes]
ctg003700_np12	1080622	1084807	ctg003700_HS.254	+	XP_010311779.1	peroxidasin homolog, partial [Balearica regulorum gibbericeps]
ctg003700_np12	1085269	1087473	ctg003700_HS.255	-	XP_019641603.1	endoplasmic reticulum-Golgi intermediate compartment protein 3-like [Branchiostoma belcheri]
ctg003700_np12	1087785	1092590	ctg003700_HS.256	+	XP_019125128.1	ATP-dependent RNA helicase DDX39A-like [Larimichthys crocea]
ctg003700_np12	1094626	1099126	ctg003700_HS.257	+	XP_016338155.1	ubiquitin carboxyl-terminal hydrolase 7 isoform X2 [Sinocyclocheilus anshuiensis]
ctg003700_np12	1100002	1102881	ctg003700_HS.258	+	XP_018409682.1	nucleolar GTP-binding protein 1 [Nanorana parkeri]
ctg003700_np12	1103066	1104897	ctg003700_HS.259	+	XP_024910605.1	LOW QUALITY PROTEIN: ribosomal RNA-processing protein 8 [Cynoglossus semilaevis]
ctg003700_np12	1105001	1106275	ctg003700_HS.260	-	XP_026860319.1	5-formyltetrahydrofolate cyclo-ligase-like [Electrophorus electricus]
ctg003700_np12	1106856	1107404	ctg003700_HS.261	-	nohit	nohit
ctg003700_np12	1108762	1111031	ctg003700_HS.262	-	XP_019626030.1	BRCA2 and CDKN1A-interacting protein-like [Branchiostoma belcheri]
ctg003700_np12	1114794	1121327	ctg003700_HS.263	+	XP_016387364.1	discoidin domain-containing receptor 2-like isoform X3 [Sinocyclocheilus rhinocerous]
ctg003700_np12	1124732	1127253	ctg003700_HS.264	+	XP_027431742.1	somatomedin-B and thrombospondin type-1 domain-containing protein isoform X1 [Zalophus californianus]
ctg003700_np12	1129157	1131201	ctg003700_HS.265	+	XP_006010772.1	zinc transporter SLC39A7 isoform X2 [Latimeria chalumnae]
ctg003700_np12	1131590	1133691	ctg003700_HS.266	-	XP_022048461.1	dnaJ homolog subfamily B member 9-like isoform X2 [Acanthochromis polyacanthus]
ctg003700_np12	1134342	1135937	ctg003700_HS.267	+	XP_015108118.1	LOW QUALITY PROTEIN: calumenin-B-like, partial [Vicugna pacos]
ctg003700_np12	1137964	1145037	ctg003700_HS.268	+	XP_019394414.1	membrane-associated phosphatidylinositol transfer protein 2 isoform X8 [Crocodylus porosus]
ctg003700_np12	1147078	1148002	ctg003700_HS.269	+	nohit	nohit
ctg003700_np12	1149401	1158445	ctg003700_HS.270	+	XP_019621189.1	hemicentin-1-like isoform X1 [Branchiostoma belcheri]
ctg003700_np12	1158494	1160237	ctg003700_HS.271	-	nohit	nohit
ctg003700_np12	1166474	1175105	ctg003700_HS.272	+	XP_007893882.1	hemicentin-1 [Callorhinchus milii]
ctg003700_np12	1175792	1177064	ctg003700_HS.273	-	XP_019629518.1	trimeric intracellular cation channel type A-like [Branchiostoma belcheri]
ctg003700_np12	1177452	1179338	ctg003700_HS.274	-	XP_019641783.1	type 2 phosphatidylinositol 4,5-bisphosphate 4-phosphatase-like [Branchiostoma belcheri]
ctg003700_np12	1179829	1185094	ctg003700_HS.275	-	XP_017456449.1	transcription elongation regulator 1 isoform X5 [Rattus norvegicus]
ctg003700_np12	1193412	1194885	ctg003700_HS.278	+	XP_014012148.1	glyoxal reductase-like [Salmo salar]
ctg003700_np12	1195233	1197987	ctg003700_HS.279	+	NP_001086628.1	NOP58 ribonucleoprotein L homeolog [Xenopus laevis]
ctg003700_np12	1199286	1199808	ctg003700_HS.280	+	nohit	nohit
ctg003700_np12	1200252	1205471	ctg003700_HS.281	-	nohit	nohit
ctg003700_np12	1206816	1208092	ctg003700_HS.283	-	nohit	nohit
ctg003700_np12	1209050	1211429	ctg003700_HS.284	-	XP_007069919.1	S-adenosylmethionine synthase [Chelonia mydas]
ctg003700_np12	1215388	1220374	ctg003700_HS.285	+	XP_005926286.1	UHRF1-binding protein 1 isoform X2 [Haplochromis burtoni]
ctg003700_np12	1220758	1222634	ctg003700_HS.286	-	nohit	nohit
ctg003700_np12	1223370	1224718	ctg003700_HS.287	-	XP_018600914.1	oxidoreductase-like domain-containing protein 1 isoform X2 [Scleropages formosus]
ctg003700_np12	1226271	1230127	ctg003700_HS.288	+	XP_002607817.1	hypothetical protein BRAFLDRAFT_64101 [Branchiostoma floridae]
ctg003700_np12	1232284	1234760	ctg003700_HS.290	-	XP_019621673.1	DNA-directed RNA polymerase I subunit RPA49-like [Branchiostoma belcheri]
ctg003700_np12	1235804	1238527	ctg003700_HS.291	-	XP_010872908.1	galanin receptor type 2 [Esox lucius]
ctg003700_np12	1239745	1240240	ctg003700_HS.292	-	XP_017271124.1	meprin A subunit beta-like [Kryptolebias marmoratus]
ctg003700_np12	1240291	1246369	ctg003700_HS.293	-	XP_019620930.1	TBC1 domain family member 15-like isoform X3 [Branchiostoma belcheri]
ctg003700_np12	1247308	1250097	ctg003700_HS.294	+	XP_006976593.1	probable ATP-dependent RNA helicase DDX47 isoform X1 [Peromyscus maniculatus bairdii]
ctg003700_np12	1250203	1253983	ctg003700_HS.295	-	XP_009957631.1	RNA polymerase II subunit A C-terminal domain phosphatase-like, partial [Leptosomus discolor]
ctg003700_np12	1259575	1261456	ctg003700_HS.298	+	XP_025916035.1	disks large homolog 4-like [Apteryx rowi]
ctg003700_np12	1261594	1263949	ctg003700_HS.299	-	XP_014963315.1	tRNA (adenine(58)-N(1))-methyltransferase non-catalytic subunit TRM6 isoform X3 [Ovis aries musimon]
ctg003700_np12	1264229	1269349	ctg003700_HS.300	+	nohit	nohit
ctg003700_np12	1270480	1280008	ctg003700_HS.301	+	XP_019623600.1	ack-related non-receptor tyrosine kinase-like [Branchiostoma belcheri]
ctg003700_np12	1280592	1281540	ctg003700_HS.302	-	XP_010183937.1	photoreceptor-specific nuclear receptor, partial [Mesitornis unicolor]
ctg003700_np12	1282608	1284482	ctg003700_HS.303	+	XP_022525479.1	serine/threonine-protein kinase Nek7 isoform X1 [Astyanax mexicanus]
ctg003700_np12	1284653	1287364	ctg003700_HS.304	-	XP_019637889.1	peroxisomal targeting signal 1 receptor-like [Branchiostoma belcheri]
ctg003700_np12	1289100	1296821	ctg003700_HS.305	-	nohit	nohit
ctg003700_np12	1297883	1302222	ctg003700_HS.306	-	XP_009909971.1	SHC-transforming protein 1, partial [Picoides pubescens]
ctg003700_np12	1308243	1311478	ctg003700_HS.307	+	XP_007195823.1	calcitonin receptor [Balaenoptera acutorostrata scammoni]
ctg003700_np12	1312294	1313521	ctg003700_HS.308	+	XP_027255872.1	ankyrin repeat domain-containing protein 33B isoform X2 [Cricetulus griseus]
ctg003700_np12	1314536	1315506	ctg003700_HS.309	-	XP_019634204.1	protein MCM10 homolog [Branchiostoma belcheri]
ctg003700_np12	1315698	1317118	ctg003700_HS.310	-	XP_020855450.1	protein MCM10 homolog [Phascolarctos cinereus]
ctg003700_np12	1317568	1323943	ctg003700_HS.311	-	XP_019617863.1	RB1-inducible coiled-coil protein 1-like [Branchiostoma belcheri]
ctg003700_np12	1324550	1326531	ctg003700_HS.312	+	XP_010001854.1	epsin-2 isoform X3 [Chaetura pelagica]
ctg003700_np12	1326934	1332656	ctg003700_HS.313	-	XP_026129541.1	disks large homolog 2 isoform X16 [Carassius auratus]
ctg003700_np12	1334669	1335855	ctg003700_HS.314	-	XP_015227678.1	dnaJ homolog subfamily A member 3, mitochondrial isoform X1 [Cyprinodon variegatus]
ctg003700_np12	1336963	1341208	ctg003700_HS.315	+	XP_023125599.1	collagen alpha-6(VI) chain isoform X3 [Amphiprion ocellaris]
ctg003700_np12	1342076	1342829	ctg003700_HS.316	+	nohit	nohit
ctg003700_np12	1344287	1351116	ctg003700_HS.317	+	XP_019646579.1	uncharacterized protein LOC109487069 [Branchiostoma belcheri]
ctg003700_np12	1352674	1353360	ctg003700_HS.318	-	XP_003801217.1	cystatin-C-like [Otolemur garnettii]
ctg003700_np12	1354192	1355345	ctg003700_HS.319	+	XP_005940466.1	ADP-ribosylation factor-like protein 6 isoform X4 [Haplochromis burtoni]
ctg003700_np12	1355698	1357498	ctg003700_HS.320	-	nohit	nohit
ctg003700_np12	1357760	1359290	ctg003700_HS.321	-	XP_010562282.1	alpha-methylacyl-CoA racemase [Haliaeetus leucocephalus]
ctg003700_np12	1359545	1361417	ctg003700_HS.322	-	XP_023683807.1	Bardet-Biedl syndrome 5 protein homolog isoform X1 [Paramormyrops kingsleyae]
ctg003700_np12	1361537	1363004	ctg003700_HS.323	-	XP_026782670.1	enoyl-[acyl-carrier-protein] reductase, mitochondrial [Pangasianodon hypophthalmus]
ctg003700_np12	1363489	1370102	ctg003700_HS.324	-	XP_010888670.1	kelch domain-containing protein 10-like isoform X1 [Esox lucius]
ctg003700_np12	1371502	1373369	ctg003700_HS.325	+	XP_002126811.1	UDP-galactose translocator [Ciona intestinalis]
ctg003700_np12	1373755	1379394	ctg003700_HS.326	-	XP_010727707.2	S phase cyclin A-associated protein in the endoplasmic reticulum isoform X4 [Larimichthys crocea]
ctg003700_np12	1381524	1382274	ctg003700_HS.327	+	XP_003755568.1	guanosine-3',5'-bis(diphosphate) 3'-pyrophosphohydrolase MESH1 [Sarcophilus harrisii]
ctg003700_np12	1386082	1387968	ctg003700_HS.328	+	XP_023832963.1	nuclear autoantigenic sperm protein [Salvelinus alpinus]
ctg003700_np12	1388349	1391011	ctg003700_HS.329	-	XP_019619036.1	intraflagellar transport protein 52 homolog isoform X2 [Branchiostoma belcheri]
ctg003700_np12	1392466	1395296	ctg003700_HS.330	+	XP_012678395.1	relaxin receptor 2-like [Clupea harengus]
ctg003700_np12	1396282	1399212	ctg003700_HS.331	+	nohit	nohit
ctg003700_np12	1399876	1407387	ctg003700_HS.332	-	XP_011972370.1	very-long-chain 3-oxoacyl-CoA reductase [Ovis aries musimon]
ctg003700_np12	1408225	1409581	ctg003700_HS.333	+	nohit	nohit
ctg003700_np12	1409868	1413464	ctg003700_HS.334	-	XP_019378341.1	low-density lipoprotein receptor-related protein 1B [Gavialis gangeticus]
ctg003700_np12	1414497	1415963	ctg003700_HS.335	+	XP_015108169.1	cuticle collagen 39-like [Vicugna pacos]
ctg003700_np12	1416151	1417381	ctg003700_HS.336	-	nohit	nohit
ctg003700_np12	1417395	1425982	ctg003700_HS.337	-	XP_002608525.1	hypothetical protein BRAFLDRAFT_92393 [Branchiostoma floridae]
ctg003700_np12	1427856	1429012	ctg003700_HS.338	+	XP_023681970.1	erythrocyte band 7 integral membrane protein-like [Paramormyrops kingsleyae]
ctg003700_np12	1429299	1431194	ctg003700_HS.339	+	XP_009884920.1	phosphatidate phosphatase LPIN2 isoform X1 [Charadrius vociferus]
ctg003700_np12	1431884	1436725	ctg003700_HS.340	+	XP_016379411.1	acid-sensing ion channel 1-like isoform X2 [Sinocyclocheilus rhinocerous]
ctg003700_np12	1437021	1441701	ctg003700_HS.341	+	XP_019634292.1	transient receptor potential cation channel subfamily V member 5-like [Branchiostoma belcheri]
ctg003700_np12	1442380	1443003	ctg003700_HS.343	+	nohit	nohit
ctg003700_np12	1443140	1447179	ctg003700_HS.344	-	XP_009952183.1	D(2) dopamine receptor isoform X1 [Leptosomus discolor]
ctg003700_np12	1448894	1451363	ctg003700_HS.345	-	XP_019619251.1	cyclin-dependent kinase 9-like isoform X2 [Branchiostoma belcheri]
ctg003700_np12	1453983	1456369	ctg003700_HS.347	+	nohit	nohit
ctg003700_np12	1457032	1463684	ctg003700_HS.348	-	XP_020465315.1	protein disulfide-isomerase A4 [Monopterus albus]
ctg003700_np12	1464224	1467221	ctg003700_HS.349	-	nohit	nohit
ctg003700_np12	1472283	1472558	ctg003700_HS.350	+	nohit	nohit
ctg003700_np12	1475525	1477539	ctg003700_HS.351	-	XP_011615076.1	flavin-containing monooxygenase FMO GS-OX-like 4 [Takifugu rubripes]
ctg003700_np12	1480365	1484095	ctg003700_HS.352	+	XP_026857235.1	ensconsin-like isoform X2 [Electrophorus electricus]
ctg003700_np12	1484523	1510077	ctg003700_HS.353	-	XP_019621843.1	fucose-1-phosphate guanylyltransferase-like [Branchiostoma belcheri]
ctg003700_np12	1510824	1511485	ctg003700_HS.354	+	nohit	nohit
ctg003700_np12	1511736	1516299	ctg003700_HS.355	-	XP_019629195.1	sodium-dependent noradrenaline transporter-like [Branchiostoma belcheri]
ctg003700_np12	1518322	1520452	ctg003700_HS.356	-	XP_019636184.1	sugar transporter SWEET1-like isoform X1 [Branchiostoma belcheri]
ctg003700_np12	1524648	1527765	ctg003700_HS.357	-	XP_018922804.1	putative E3 ubiquitin-protein ligase UNKL [Cyprinus carpio]
ctg003700_np12	1528526	1532053	ctg003700_HS.358	+	nohit	nohit
ctg003700_np12	1533180	1535706	ctg003700_HS.359	-	XP_004709265.1	hexosaminidase D [Echinops telfairi]
ctg003700_np12	1536300	1539772	ctg003700_HS.360	+	nohit	nohit
ctg003700_np12	1541023	1542805	ctg003700_HS.361	-	XP_026342610.1	serine/threonine-protein phosphatase 2A 56 kDa regulatory subunit epsilon isoform isoform X3 [Ursus arctos horribilis]
ctg003700_np12	1543298	1546936	ctg003700_HS.362	-	nohit	nohit
ctg003700_np12	1551727	1559111	ctg003700_HS.365	+	XP_007891875.1	intraflagellar transport protein 140 homolog [Callorhinchus milii]
ctg003700_np12	1559646	1564416	ctg003700_HS.366	-	XP_022609535.1	guanylate cyclase soluble subunit beta-2-like [Seriola dumerili]
ctg003700_np12	1565065	1569265	ctg003700_HS.367	-	XP_025719682.1	LOW QUALITY PROTEIN: zinc finger protein 594 [Callorhinus ursinus]
ctg003700_np12	1571429	1572203	ctg003700_HS.368	-	XP_024266775.1	uncharacterized protein LOC112243169, partial [Oncorhynchus tshawytscha]
ctg003700_np12	1573008	1573650	ctg003700_HS.369	-	nohit	nohit
ctg003700_np12	1574074	1576501	ctg003700_HS.370	-	XP_005050822.1	THAP domain-containing protein 4 isoform X4 [Ficedula albicollis]
ctg003700_np12	1579056	1581890	ctg003700_HS.371	+	nohit	nohit
ctg003700_np12	1582357	1582709	ctg003700_HS.372	-	nohit	nohit
ctg003700_np12	1583522	1584585	ctg003700_HS.373	+	XP_019621776.1	emopamil-binding protein-like [Branchiostoma belcheri]
ctg003700_np12	1584729	1585086	ctg003700_HS.374	-	nohit	nohit
ctg003700_np12	1585419	1589835	ctg003700_HS.375	-	XP_019744466.1	transmembrane protein 200B-like [Hippocampus comes]
ctg003700_np12	1589983	1590381	ctg003700_HS.376	+	nohit	nohit
ctg003700_np12	1591442	1593080	ctg003700_HS.377	-	XP_022525046.1	zinc transporter ZIP11 [Astyanax mexicanus]
ctg000070_np12	39668	53408	ctg000070_HS.2	-	XP_020755680.1	peroxidasin homolog isoform X2 [Odocoileus virginianus texanus]
ctg000070_np12	60558	72927	ctg000070_HS.3	+	XP_012916598.1	E3 ubiquitin-protein ligase RFWD2 isoform X1 [Mustela putorius furo]
ctg000070_np12	73483	78454	ctg000070_HS.4	+	XP_009896232.1	LOW QUALITY PROTEIN: exocyst complex component 7 [Picoides pubescens]
ctg000070_np12	82248	82817	ctg000070_HS.5	+	nohit	nohit
ctg000070_np12	89936	92093	ctg000070_HS.7	-	XP_016420228.1	uncharacterized protein F54H12.2-like [Sinocyclocheilus rhinocerous]
ctg001710_np12	70056	75609	ctg001710_HS.3	-	XP_012432527.1	LOW QUALITY PROTEIN: serine/threonine-protein kinase PLK1, partial [Taeniopygia guttata]
ctg001710_np12	89106	92832	ctg001710_HS.5	+	XP_019633128.1	blastula protease 10-like [Branchiostoma belcheri]
ctg001710_np12	158666	159553	ctg001710_HS.10	+	nohit	nohit
ctg001710_np12	165318	177064	ctg001710_HS.12	+	XP_016854856.1	uncharacterized protein LOC107983912 [Anolis carolinensis]
ctg001710_np12	352130	352486	ctg001710_HS.26	+	nohit	nohit
ctg001710_np12	376267	379268	ctg001710_HS.28	+	nohit	nohit
ctg001710_np12	390083	391547	ctg001710_HS.32	-	nohit	nohit
ctg001710_np12	398520	399856	ctg001710_HS.33	-	nohit	nohit
ctg001710_np12	402048	403222	ctg001710_HS.35	-	nohit	nohit
ctg001710_np12	417989	422118	ctg001710_HS.37	-	XP_004688240.1	N-acetyllactosaminide beta-1,3-N-acetylglucosaminyltransferase 3 [Condylura cristata]
ctg001710_np12	423922	428634	ctg001710_HS.39	-	XP_009301795.1	aspartyl/asparaginyl beta-hydroxylase isoform X1 [Danio rerio]
ctg001420_np12	4493	9841	ctg001420_HS.3	+	XP_006889807.1	cytochrome P450 3A9-like [Elephantulus edwardii]
ctg001420_np12	11834	12160	ctg001420_HS.4	-	nohit	nohit
ctg001420_np12	36861	39649	ctg001420_HS.7	+	nohit	nohit
ctg001420_np12	40655	42141	ctg001420_HS.8	-	nohit	nohit
ctg001420_np12	44495	53744	ctg001420_HS.9	-	XP_025211964.1	chitotriosidase-1 isoform X1 [Theropithecus gelada]
ctg001420_np12	58117	60284	ctg001420_HS.10	-	nohit	nohit
ctg001420_np12	62477	63661	ctg001420_HS.11	-	nohit	nohit
ctg001420_np12	63871	78528	ctg001420_HS.12	-	XP_019634675.1	E3 ubiquitin-protein ligase TRIP12-like isoform X3 [Branchiostoma belcheri]
ctg001420_np12	103324	113041	ctg001420_HS.18	+	XP_011845878.1	chitotriosidase-1 isoform X1 [Mandrillus leucophaeus]
ctg001420_np12	142496	144685	ctg001420_HS.19	+	nohit	nohit
ctg001420_np12	149569	150654	ctg001420_HS.21	-	XP_006219923.1	14-3-3-like protein 2 [Vicugna pacos]
ctg001420_np12	160383	161627	ctg001420_HS.26	-	nohit	nohit
ctg001420_np12	228627	229446	ctg001420_HS.27	+	nohit	nohit
ctg001420_np12	232660	237417	ctg001420_HS.30	+	XP_019636790.1	uncharacterized protein LOC109479276 [Branchiostoma belcheri]
ctg001420_np12	321503	323290	ctg001420_HS.40	+	XP_009862242.1	heterogeneous nuclear ribonucleoproteins A2/B1 isoform X2 [Ciona intestinalis]
ctg001420_np12	353992	357198	ctg001420_HS.43	-	nohit	nohit
ctg001420_np12	367339	368493	ctg001420_HS.45	-	XP_014048012.1	extracellular matrix protein FRAS1-like isoform X1 [Salmo salar]
ctg001420_np12	380909	384195	ctg001420_HS.48	+	nohit	nohit
ctg001420_np12	399424	401151	ctg001420_HS.52	+	XP_016854857.1	uncharacterized protein LOC107983913 [Anolis carolinensis]
ctg001420_np12	594446	595199	ctg001420_HS.55	+	nohit	nohit
ctg001420_np12	609761	610145	ctg001420_HS.59	+	nohit	nohit
ctg001420_np12	613945	616338	ctg001420_HS.60	-	XP_014392960.1	nicotinamide/nicotinic acid mononucleotide adenylyltransferase 3 isoform X3 [Myotis brandtii]
ctg001420_np12	700262	701965	ctg001420_HS.63	+	XP_014026125.1	uncharacterized protein LOC106584967 [Salmo salar]
ctg001420_np12	761659	763392	ctg001420_HS.67	-	XP_015686376.1	uncharacterized protein K02A2.6-like, partial [Protobothrops mucrosquamatus]
ctg001420_np12	778926	782362	ctg001420_HS.69	+	XP_015686376.1	uncharacterized protein K02A2.6-like, partial [Protobothrops mucrosquamatus]
ctg001420_np12	803276	803670	ctg001420_HS.71	+	nohit	nohit
ctg001420_np12	803755	804100	ctg001420_HS.72	+	nohit	nohit
ctg001420_np12	804671	807599	ctg001420_HS.73	-	nohit	nohit
ctg001420_np12	830618	831669	ctg001420_HS.74	+	nohit	nohit
ctg001420_np12	1058319	1058801	ctg001420_HS.81	+	nohit	nohit
ctg001420_np12	1097018	1106042	ctg001420_HS.86	-	XP_027312086.1	long-chain-fatty-acid--CoA ligase 1 [Anas platyrhynchos]
ctg001420_np12	1125597	1126656	ctg001420_HS.87	+	nohit	nohit
ctg001420_np12	1155319	1160847	ctg001420_HS.88	+	XP_018109274.1	uncharacterized protein LOC108711758 [Xenopus laevis]
ctg001420_np12	1161141	1163805	ctg001420_HS.89	-	XP_019636790.1	uncharacterized protein LOC109479276 [Branchiostoma belcheri]
ctg001420_np12	1164034	1165565	ctg001420_HS.90	+	nohit	nohit
ctg001420_np12	1253304	1257116	ctg001420_HS.92	-	nohit	nohit
ctg001420_np12	1289117	1289642	ctg001420_HS.93	-	nohit	nohit
ctg001420_np12	1293019	1295142	ctg001420_HS.95	+	nohit	nohit
ctg001420_np12	1295398	1295946	ctg001420_HS.96	+	nohit	nohit
ctg001420_np12	1297052	1297577	ctg001420_HS.97	-	nohit	nohit
ctg001420_np12	1302420	1303214	ctg001420_HS.99	+	nohit	nohit
ctg001420_np12	1312202	1317424	ctg001420_HS.103	-	XP_008112295.1	uncharacterized protein F54H12.2-like [Anolis carolinensis]
ctg003870_np12	49940	51577	ctg003870_HS.1	+	XP_024658979.1	LOW QUALITY PROTEIN: uncharacterized protein LOC112435127 [Maylandia zebra]
ctg001550_np12	1690	10579	ctg001550_HS.1	+	nohit	nohit
ctg001550_np12	11294	31737	ctg001550_HS.2	-	XP_019647707.1	protein eva-1 homolog C-like [Branchiostoma belcheri]
ctg001550_np12	34176	37704	ctg001550_HS.3	-	XP_019628283.1	gliomedin-like [Branchiostoma belcheri]
ctg001550_np12	37980	42482	ctg001550_HS.4	-	XP_021569419.1	hemicentin-2 [Carlito syrichta]
ctg001550_np12	43708	44827	ctg001550_HS.5	-	XP_017284156.1	TM2 domain-containing protein 3 [Kryptolebias marmoratus]
ctg001550_np12	45053	45554	ctg001550_HS.6	-	NP_001090871.1	uncharacterized protein LOC100038295 [Xenopus tropicalis]
ctg001550_np12	45767	52300	ctg001550_HS.7	-	XP_014126587.1	elongator complex protein 1 [Zonotrichia albicollis]
ctg001550_np12	53819	55058	ctg001550_HS.8	+	nohit	nohit
ctg001550_np12	55280	56575	ctg001550_HS.9	-	XP_016535656.1	tenascin-like isoform X3 [Poecilia formosa]
ctg001550_np12	62765	65221	ctg001550_HS.12	+	XP_002122321.1	trafficking protein particle complex subunit 12-like [Ciona intestinalis]
ctg001550_np12	65638	77405	ctg001550_HS.13	-	XP_018412469.1	armadillo repeat protein deleted in velo-cardio-facial syndrome isoform X3 [Nanorana parkeri]
ctg001550_np12	80458	81628	ctg001550_HS.14	-	XP_009993559.1	testis-specific serine/threonine-protein kinase 6 [Chaetura pelagica]
ctg001550_np12	82819	84084	ctg001550_HS.15	+	nohit	nohit
ctg001550_np12	85371	88934	ctg001550_HS.16	+	nohit	nohit
ctg001550_np12	89315	92178	ctg001550_HS.17	-	XP_025955739.1	catalase [Dromaius novaehollandiae]
ctg001550_np12	93711	95750	ctg001550_HS.18	+	XP_012724501.1	eukaryotic translation initiation factor 2 subunit 1 [Fundulus heteroclitus]
ctg001550_np12	97447	98458	ctg001550_HS.19	+	nohit	nohit
ctg001550_np12	98495	100765	ctg001550_HS.20	+	XP_014037279.1	uncharacterized protein LOC106590659, partial [Salmo salar]
ctg001550_np12	101545	104720	ctg001550_HS.21	-	XP_012973605.1	ADP-ribosylation factor-like protein 13B isoform X2 [Mesocricetus auratus]
ctg001550_np12	105440	121534	ctg001550_HS.22	-	XP_019638518.1	tensin-like isoform X3 [Branchiostoma belcheri]
ctg001550_np12	130027	141056	ctg001550_HS.24	+	XP_018592837.1	histone-lysine N-methyltransferase ASH1L isoform X1 [Scleropages formosus]
ctg001550_np12	142259	144029	ctg001550_HS.25	-	XP_023855407.1	potassium channel subfamily K member 2-like [Salvelinus alpinus]
ctg001550_np12	145795	150628	ctg001550_HS.26	+	nohit	nohit
ctg001550_np12	150729	154457	ctg001550_HS.27	-	XP_015108084.1	LOW QUALITY PROTEIN: putative UDP-glucuronosyltransferase ugt-48 [Vicugna pacos]
ctg001550_np12	154905	156478	ctg001550_HS.28	-	XP_021173998.1	collagen alpha-1(V) chain isoform X1 [Fundulus heteroclitus]
ctg001550_np12	156724	157011	ctg001550_HS.29	+	nohit	nohit
ctg001550_np12	157700	159893	ctg001550_HS.30	-	XP_015499335.1	dynein light chain 1, cytoplasmic isoform X2 [Parus major]
ctg001550_np12	160475	162512	ctg001550_HS.31	-	nohit	nohit
ctg001550_np12	162900	164201	ctg001550_HS.32	+	NP_001016166.1	histone deacetylase complex subunit SAP18 [Xenopus tropicalis]
ctg001550_np12	164427	167764	ctg001550_HS.33	+	XP_014806182.1	BTB/POZ domain-containing protein 9 [Calidris pugnax]
ctg001550_np12	167962	169536	ctg001550_HS.34	-	XP_016159302.1	hemK methyltransferase family member 2 [Ficedula albicollis]
ctg001550_np12	169857	173556	ctg001550_HS.35	-	XP_008495781.1	V-type proton ATPase subunit H isoform X2 [Calypte anna]
ctg001550_np12	173816	176128	ctg001550_HS.36	-	XP_002610005.1	hypothetical protein BRAFLDRAFT_62187 [Branchiostoma floridae]
ctg001550_np12	176394	177526	ctg001550_HS.37	+	XP_009320237.1	DNA-directed RNA polymerase III subunit RPC8 [Pygoscelis adeliae]
ctg001550_np12	177699	183697	ctg001550_HS.38	+	XP_027490742.1	very low-density lipoprotein receptor isoform X3 [Corapipo altera]
ctg001550_np12	184627	185707	ctg001550_HS.39	-	XP_005993902.1	histone chaperone ASF1A [Latimeria chalumnae]
ctg001550_np12	193273	199632	ctg001550_HS.41	+	XP_027751942.1	MDS1 and EVI1 complex locus protein, partial [Empidonax traillii]
ctg001550_np12	207646	208950	ctg001550_HS.43	+	XP_017931434.1	receptor-type tyrosine-protein phosphatase eta [Manacus vitellinus]
ctg001550_np12	210844	211963	ctg001550_HS.44	+	nohit	nohit
ctg001550_np12	212118	212641	ctg001550_HS.45	+	XP_017339652.1	cytochrome c oxidase assembly factor 3 homolog, mitochondrial [Ictalurus punctatus]
ctg001550_np12	213752	218571	ctg001550_HS.46	+	XP_012425712.1	TBC1 domain family member 20 [Taeniopygia guttata]
ctg001550_np12	218774	220181	ctg001550_HS.47	-	XP_006010008.1	signal recognition particle subunit SRP72-like [Latimeria chalumnae]
ctg001550_np12	220397	221516	ctg001550_HS.48	+	nohit	nohit
ctg001550_np12	222082	227683	ctg001550_HS.49	-	XP_015501496.1	canalicular multispecific organic anion transporter 2 [Parus major]
ctg001550_np12	229330	231665	ctg001550_HS.50	-	XP_007507870.1	LOW QUALITY PROTEIN: neuromedin-U receptor 2 [Monodelphis domestica]
ctg001550_np12	234884	238814	ctg001550_HS.51	+	XP_021460295.1	EF-hand calcium-binding domain-containing protein 7 [Oncorhynchus mykiss]
ctg001550_np12	240939	242777	ctg001550_HS.52	-	XP_017579934.1	uncharacterized protein LOC108443662 [Pygocentrus nattereri]
ctg001550_np12	243734	244799	ctg001550_HS.53	+	nohit	nohit
ctg001550_np12	244808	245488	ctg001550_HS.54	-	nohit	nohit
ctg001550_np12	246639	248173	ctg001550_HS.55	+	nohit	nohit
ctg001550_np12	248267	249568	ctg001550_HS.56	-	nohit	nohit
ctg001550_np12	250033	251183	ctg001550_HS.57	+	nohit	nohit
ctg001550_np12	253386	255233	ctg001550_HS.58	-	nohit	nohit
ctg001550_np12	255518	258119	ctg001550_HS.59	+	NP_001085042.1	actin-related protein 2/3 complex subunit 2-B [Xenopus laevis]
ctg001550_np12	258463	259884	ctg001550_HS.60	-	XP_003225272.1	membrane-associated tyrosine- and threonine-specific cdc2-inhibitory kinase [Anolis carolinensis]
ctg001550_np12	260049	260950	ctg001550_HS.61	-	XP_002131417.1	membrane-associated tyrosine- and threonine-specific cdc2-inhibitory kinase [Ciona intestinalis]
ctg001550_np12	261642	264108	ctg001550_HS.62	+	XP_012630092.1	mRNA decay activator protein ZFP36 [Microcebus murinus]
ctg001550_np12	264409	267318	ctg001550_HS.63	+	XP_019631249.1	mutS protein homolog 5-like [Branchiostoma belcheri]
ctg001550_np12	267371	268083	ctg001550_HS.64	+	XP_023658277.1	mutS protein homolog 5 [Paramormyrops kingsleyae]
ctg001550_np12	268168	268886	ctg001550_HS.65	-	nohit	nohit
ctg001550_np12	269401	270411	ctg001550_HS.66	+	nohit	nohit
ctg001550_np12	270426	270772	ctg001550_HS.67	+	nohit	nohit
ctg001550_np12	271278	274709	ctg001550_HS.68	+	XP_003220339.1	non-specific lipid-transfer protein [Anolis carolinensis]
ctg001550_np12	274835	280623	ctg001550_HS.69	-	nohit	nohit
ctg001550_np12	287948	290429	ctg001550_HS.71	-	XP_006219865.2	LOW QUALITY PROTEIN: calponin homolog OV9M-like [Vicugna pacos]
ctg001550_np12	292518	295396	ctg001550_HS.72	-	XP_019625050.1	glycine receptor subunit alphaZ1-like isoform X2 [Branchiostoma belcheri]
ctg001550_np12	297480	298784	ctg001550_HS.74	+	XP_017931434.1	receptor-type tyrosine-protein phosphatase eta [Manacus vitellinus]
ctg001550_np12	299962	302330	ctg001550_HS.75	-	XP_019625050.1	glycine receptor subunit alphaZ1-like isoform X2 [Branchiostoma belcheri]
ctg001550_np12	304419	305723	ctg001550_HS.77	+	XP_017931434.1	receptor-type tyrosine-protein phosphatase eta [Manacus vitellinus]
ctg001550_np12	308649	309154	ctg001550_HS.78	+	nohit	nohit
ctg001550_np12	309877	310533	ctg001550_HS.79	+	nohit	nohit
ctg001550_np12	312228	321354	ctg001550_HS.81	+	XP_017931434.1	receptor-type tyrosine-protein phosphatase eta [Manacus vitellinus]
ctg001550_np12	322498	323151	ctg001550_HS.82	+	nohit	nohit
ctg001550_np12	324332	326391	ctg001550_HS.83	+	XP_014353437.1	ankyrin-1-like [Latimeria chalumnae]
ctg001550_np12	326548	327920	ctg001550_HS.84	-	XP_018609389.1	probable rRNA-processing protein EBP2 [Scleropages formosus]
ctg001550_np12	332659	333975	ctg001550_HS.86	+	XP_008403593.1	aquaporin-9 [Poecilia reticulata]
ctg001550_np12	335033	335315	ctg001550_HS.87	+	nohit	nohit
ctg001550_np12	335495	337714	ctg001550_HS.88	-	XP_010342117.1	lipoamide acyltransferase component of branched-chain alpha-keto acid dehydrogenase complex, mitochondrial isoform X2 [Saimiri boliviensis boliviensis]
ctg001550_np12	339473	343282	ctg001550_HS.90	-	XP_014700850.1	trafficking protein particle complex subunit 8 isoform X2 [Equus asinus]
ctg001550_np12	343497	344891	ctg001550_HS.91	-	XP_002593594.1	hypothetical protein BRAFLDRAFT_284100, partial [Branchiostoma floridae]
ctg001550_np12	345172	346615	ctg001550_HS.92	-	XP_018543628.1	potassium channel subfamily K member 5-like [Lates calcarifer]
ctg001550_np12	346960	352044	ctg001550_HS.93	-	nohit	nohit
ctg001550_np12	353840	356710	ctg001550_HS.94	-	XP_012823070.1	UDP-glucuronosyltransferase 3A1 [Xenopus tropicalis]
ctg001550_np12	357056	358482	ctg001550_HS.95	-	XP_017572554.1	dehydrogenase/reductase SDR family member 1 [Pygocentrus nattereri]
ctg001550_np12	358835	360492	ctg001550_HS.96	+	nohit	nohit
ctg001550_np12	360991	361721	ctg001550_HS.97	+	nohit	nohit
ctg001550_np12	361990	363452	ctg001550_HS.98	-	XP_027964670.1	checkpoint protein HUS1 isoform X1 [Eumetopias jubatus]
ctg001550_np12	363700	364297	ctg001550_HS.99	-	XP_006630542.1	CDGSH iron-sulfur domain-containing protein 1 [Lepisosteus oculatus]
ctg001550_np12	364738	366547	ctg001550_HS.100	-	XP_006219983.1	mitoferrin-like, partial [Vicugna pacos]
ctg001550_np12	366677	367658	ctg001550_HS.101	-	XP_002594430.1	hypothetical protein BRAFLDRAFT_119955 [Branchiostoma floridae]
ctg001550_np12	369204	370743	ctg001550_HS.102	+	XP_002596315.1	hypothetical protein BRAFLDRAFT_225597 [Branchiostoma floridae]
ctg001550_np12	370943	375040	ctg001550_HS.103	-	XP_026880129.1	heat shock 70 kDa protein 13 [Electrophorus electricus]
ctg001550_np12	375393	376767	ctg001550_HS.104	+	nohit	nohit
ctg001550_np12	377078	378143	ctg001550_HS.105	-	XP_019618978.1	torsin-1A-like [Branchiostoma belcheri]
ctg001550_np12	378206	378626	ctg001550_HS.106	-	XP_020390651.1	torsin-1A-like [Rhincodon typus]
ctg001550_np12	378755	379272	ctg001550_HS.107	-	XP_002610493.1	hypothetical protein BRAFLDRAFT_117815 [Branchiostoma floridae]
ctg001550_np12	379416	382551	ctg001550_HS.108	-	XP_022429343.1	RNA 3'-terminal phosphate cyclase-like protein [Delphinapterus leucas]
ctg001550_np12	390700	401071	ctg001550_HS.109	+	XP_015211159.1	inactive tyrosine-protein kinase transmembrane receptor ROR1 [Lepisosteus oculatus]
ctg001550_np12	408455	412688	ctg001550_HS.110	+	nohit	nohit
ctg001550_np12	413282	414001	ctg001550_HS.111	+	nohit	nohit
ctg001550_np12	420905	427811	ctg001550_HS.112	+	XP_023796456.1	homeobox protein Nkx-6.3 [Cyanistes caeruleus]
ctg001550_np12	428555	429762	ctg001550_HS.113	-	nohit	nohit
ctg001550_np12	433115	434438	ctg001550_HS.114	+	nohit	nohit
ctg001550_np12	435067	437576	ctg001550_HS.115	-	XP_015108071.1	LOW QUALITY PROTEIN: uncharacterized transporter slc-17.2-like [Vicugna pacos]
ctg001550_np12	439745	441781	ctg001550_HS.116	-	XP_027252619.1	collagen alpha-1(III) chain isoform X3 [Cricetulus griseus]
ctg001550_np12	441833	443400	ctg001550_HS.117	+	nohit	nohit
ctg001550_np12	443944	444366	ctg001550_HS.118	-	nohit	nohit
ctg001550_np12	446662	447899	ctg001550_HS.119	-	nohit	nohit
ctg001550_np12	448214	449548	ctg001550_HS.120	+	XP_022070633.1	retinol dehydrogenase 12-like [Acanthochromis polyacanthus]
ctg001550_np12	451897	453230	ctg001550_HS.121	-	XP_022070633.1	retinol dehydrogenase 12-like [Acanthochromis polyacanthus]
ctg001550_np12	453336	453710	ctg001550_HS.122	+	nohit	nohit
ctg001550_np12	455441	456812	ctg001550_HS.123	-	XP_009582815.1	E3 UFM1-protein ligase 1, partial [Fulmarus glacialis]
ctg001550_np12	457292	459455	ctg001550_HS.124	-	XP_002593654.1	hypothetical protein BRAFLDRAFT_108123 [Branchiostoma floridae]
ctg001550_np12	459751	465404	ctg001550_HS.125	-	XP_002931527.2	conserved oligomeric Golgi complex subunit 2 isoform X2 [Xenopus tropicalis]
ctg001550_np12	465676	466773	ctg001550_HS.126	+	XP_023650937.1	dolichol-phosphate mannosyltransferase subunit 1 isoform X1 [Paramormyrops kingsleyae]
ctg001550_np12	468496	479379	ctg001550_HS.127	+	XP_019635147.1	sushi, von Willebrand factor type A, EGF and pentraxin domain-containing protein 1-like [Branchiostoma belcheri]
ctg001550_np12	479774	483101	ctg001550_HS.128	-	nohit	nohit
ctg001550_np12	483266	491094	ctg001550_HS.129	+	XP_002611840.1	hypothetical protein BRAFLDRAFT_123361 [Branchiostoma floridae]
ctg001550_np12	493061	495350	ctg001550_HS.131	-	nohit	nohit
ctg001550_np12	496692	498647	ctg001550_HS.132	+	nohit	nohit
ctg001550_np12	499009	502143	ctg001550_HS.133	-	XP_013914187.1	hepatocyte nuclear factor 6 [Thamnophis sirtalis]
ctg001550_np12	503559	505553	ctg001550_HS.134	-	XP_010716582.1	dual specificity protein phosphatase 7 [Meleagris gallopavo]
ctg001550_np12	511741	514516	ctg001550_HS.135	-	XP_019746370.1	abl interactor 2 isoform X6 [Hippocampus comes]
ctg001550_np12	514884	515567	ctg001550_HS.136	-	XP_002590257.1	hypothetical protein BRAFLDRAFT_273506 [Branchiostoma floridae]
ctg001550_np12	515995	519756	ctg001550_HS.137	+	nohit	nohit
ctg001550_np12	519992	521205	ctg001550_HS.138	+	XP_026989590.1	deubiquitinase OTUD6B [Tachysurus fulvidraco]
ctg001550_np12	521392	521913	ctg001550_HS.139	+	XP_026109993.1	dolichyl-diphosphooligosaccharide--protein glycosyltransferase subunit dad1-like [Carassius auratus]
ctg001550_np12	522121	523928	ctg001550_HS.140	+	XP_013920753.1	ELMO domain-containing protein 2 isoform X1 [Thamnophis sirtalis]
ctg001550_np12	524150	525849	ctg001550_HS.141	-	XP_005969452.1	biotin synthase-like [Pantholops hodgsonii]
ctg001550_np12	527156	529695	ctg001550_HS.143	+	XP_014039194.1	carboxypeptidase E [Salmo salar]
ctg001550_np12	534110	536494	ctg001550_HS.144	+	XP_002596928.1	hypothetical protein BRAFLDRAFT_215895, partial [Branchiostoma floridae]
ctg001550_np12	536952	542109	ctg001550_HS.145	+	XP_011536756.1	anaphase-promoting complex subunit 7 isoform X1 [Homo sapiens]
ctg001550_np12	542635	546365	ctg001550_HS.146	-	nohit	nohit
ctg001550_np12	548675	549203	ctg001550_HS.148	+	nohit	nohit
ctg001550_np12	549301	550665	ctg001550_HS.149	-	XP_025896746.1	2-acylglycerol O-acyltransferase 2 [Nothoprocta perdicaria]
ctg001550_np12	551039	552445	ctg001550_HS.150	+	nohit	nohit
ctg001550_np12	553750	555704	ctg001550_HS.151	+	XP_003457542.1	elongation of very long chain fatty acids protein 6 isoform X1 [Oreochromis niloticus]
ctg001550_np12	556009	557479	ctg001550_HS.152	-	nohit	nohit
ctg001550_np12	559293	560958	ctg001550_HS.153	-	XP_002602229.1	hypothetical protein BRAFLDRAFT_216617 [Branchiostoma floridae]
ctg001550_np12	561533	563243	ctg001550_HS.154	-	XP_015820333.1	tumor susceptibility gene 101 protein isoform X1 [Nothobranchius furzeri]
ctg001550_np12	563821	565558	ctg001550_HS.155	+	XP_004622715.1	uncharacterized protein LOC101546178, partial [Sorex araneus]
ctg001550_np12	566496	568676	ctg001550_HS.156	-	XP_026858427.1	glutamate dehydrogenase, mitochondrial [Electrophorus electricus]
ctg001550_np12	570880	575932	ctg001550_HS.157	-	XP_016042192.1	intersectin-1 isoform X3 [Erinaceus europaeus]
ctg001550_np12	576527	577776	ctg001550_HS.158	-	nohit	nohit
ctg001550_np12	580619	581738	ctg001550_HS.159	+	nohit	nohit
ctg001550_np12	584805	586471	ctg001550_HS.160	-	XP_019623363.1	oligodendrocyte transcription factor 2-like [Branchiostoma belcheri]
ctg001550_np12	588337	597986	ctg001550_HS.162	+	XP_021551810.1	cGMP-dependent protein kinase 1 [Neomonachus schauinslandi]
ctg001550_np12	598568	599750	ctg001550_HS.163	-	XP_003226237.1	60S ribosomal protein L13a [Anolis carolinensis]
ctg001550_np12	601753	605281	ctg001550_HS.164	+	nohit	nohit
ctg001550_np12	605494	606108	ctg001550_HS.165	+	nohit	nohit
ctg001550_np12	606233	607713	ctg001550_HS.166	+	XP_027675705.1	AFG1-like ATPase [Chelonia mydas]
ctg001550_np12	608124	609377	ctg001550_HS.167	+	XP_003419762.1	clarin-3 [Loxodonta africana]
ctg001550_np12	609805	612210	ctg001550_HS.168	-	nohit	nohit
ctg001550_np12	613183	615309	ctg001550_HS.169	+	nohit	nohit
ctg001550_np12	615429	616747	ctg001550_HS.170	-	nohit	nohit
ctg001550_np12	617588	620693	ctg001550_HS.171	+	XP_015197512.1	periostin isoform X6 [Lepisosteus oculatus]
ctg001550_np12	648641	653150	ctg001550_HS.173	-	XP_026174109.1	serine/threonine-protein kinase LATS1 [Mastacembelus armatus]
ctg001550_np12	654336	660433	ctg001550_HS.174	+	nohit	nohit
ctg001550_np12	662065	663152	ctg001550_HS.175	+	nohit	nohit
ctg001550_np12	663251	666673	ctg001550_HS.176	+	XP_019633128.1	blastula protease 10-like [Branchiostoma belcheri]
ctg001550_np12	667539	668542	ctg001550_HS.177	-	XP_026159348.1	transmembrane protein 134 isoform X1 [Mastacembelus armatus]
ctg001550_np12	671177	673221	ctg001550_HS.178	+	XP_015108167.1	LOW QUALITY PROTEIN: nuclear hormone receptor family member nhr-31-like, partial [Vicugna pacos]
ctg001550_np12	673332	675418	ctg001550_HS.179	-	XP_015256190.1	zinc finger CCHC domain-containing protein 4 isoform X2 [Cyprinodon variegatus]
ctg001550_np12	675840	678055	ctg001550_HS.180	+	XP_023611402.1	probable ATP-dependent RNA helicase DDX5 isoform X1 [Myotis lucifugus]
ctg001550_np12	690602	696180	ctg001550_HS.182	+	XP_016850344.1	uncharacterized protein LOC103279368 [Anolis carolinensis]
ctg001550_np12	718677	719936	ctg001550_HS.183	+	XP_007905264.1	E3 ubiquitin-protein ligase MARCH3-like [Callorhinchus milii]
ctg001550_np12	720286	721747	ctg001550_HS.184	-	nohit	nohit
ctg001550_np12	722286	723293	ctg001550_HS.185	-	XP_019392986.1	1,2-dihydroxy-3-keto-5-methylthiopentene dioxygenase [Crocodylus porosus]
ctg001550_np12	724227	725693	ctg001550_HS.186	-	XP_004622465.1	cuticle collagen 6-like [Sorex araneus]
ctg001550_np12	726606	727448	ctg001550_HS.187	-	nohit	nohit
ctg001550_np12	732530	732862	ctg001550_HS.188	+	nohit	nohit
ctg001550_np12	733661	748948	ctg001550_HS.189	+	XP_023136356.1	talin-2-like isoform X2 [Amphiprion ocellaris]
ctg001550_np12	749509	751803	ctg001550_HS.190	+	XP_009894868.1	UDP-glucose 6-dehydrogenase isoform X1 [Picoides pubescens]
ctg001550_np12	752024	753246	ctg001550_HS.191	-	XP_020456538.1	cell cycle checkpoint protein RAD1 [Monopterus albus]
ctg001550_np12	753611	755037	ctg001550_HS.192	+	XP_020645049.1	E3 ubiquitin-protein ligase TRAIP [Pogona vitticeps]
ctg001550_np12	755268	757081	ctg001550_HS.193	+	XP_019634861.1	cytochrome P450 4V2-like isoform X1 [Branchiostoma belcheri]
ctg001550_np12	757268	758726	ctg001550_HS.194	+	XP_023688752.1	cyclin-dependent kinase 2 [Paramormyrops kingsleyae]
ctg001550_np12	759510	760969	ctg001550_HS.196	+	XP_002588691.1	hypothetical protein BRAFLDRAFT_154979, partial [Branchiostoma floridae]
ctg001550_np12	761034	762761	ctg001550_HS.197	+	XP_025920061.1	serine/threonine-protein kinase MAK isoform X2 [Apteryx rowi]
ctg002570_np12	18098	22176	ctg002570_HS.2	-	XP_027023475.1	BTB/POZ domain-containing protein 6-B-like [Tachysurus fulvidraco]
ctg002570_np12	44238	80788	ctg002570_HS.7	-	nohit	nohit
ctg002570_np12	85160	88374	ctg002570_HS.8	-	XP_009068639.1	DENN domain-containing protein 5B-like, partial [Acanthisitta chloris]
ctg002570_np12	154028	154846	ctg002570_HS.12	-	nohit	nohit
ctg002570_np12	198571	200364	ctg002570_HS.13	-	XP_011605480.1	DENN domain-containing protein 5B-like isoform X1 [Takifugu rubripes]
ctg002570_np12	206278	223524	ctg002570_HS.14	-	XP_020042527.1	DENN domain-containing protein 5A isoform X2 [Castor canadensis]
ctg002570_np12	224873	228877	ctg002570_HS.15	-	nohit	nohit
ctg002570_np12	230816	231995	ctg002570_HS.16	-	XP_004227365.1	uncharacterized protein LOC101242881 [Ciona intestinalis]
ctg002570_np12	232985	233944	ctg002570_HS.17	+	nohit	nohit
ctg002570_np12	247731	253607	ctg002570_HS.19	+	nohit	nohit
ctg002570_np12	267994	268581	ctg002570_HS.21	+	nohit	nohit
ctg002570_np12	271036	278573	ctg002570_HS.22	-	XP_022366612.1	sialin isoform X2 [Enhydra lutris kenyoni]
ctg002570_np12	284582	287793	ctg002570_HS.23	+	nohit	nohit
ctg002570_np12	299029	300897	ctg002570_HS.24	-	XP_009291233.1	prolyl 4-hydroxylase, alpha polypeptide I b isoform X1 [Danio rerio]
ctg002570_np12	302586	309449	ctg002570_HS.25	-	XP_015815760.1	STAM-binding protein [Nothobranchius furzeri]
ctg002570_np12	327752	328750	ctg002570_HS.26	-	nohit	nohit
ctg002570_np12	337083	337708	ctg002570_HS.27	-	nohit	nohit
ctg001310_np12	26244	54444	ctg001310_HS.1	+	XP_027548288.1	E3 ubiquitin-protein ligase UBR5 isoform X15 [Neopelma chrysocephalum]
ctg001310_np12	55660	59989	ctg001310_HS.2	-	XP_007907218.1	GTPase KRas isoform X1 [Callorhinchus milii]
ctg001310_np12	141873	143716	ctg001310_HS.9	-	XP_002592034.1	hypothetical protein BRAFLDRAFT_122399 [Branchiostoma floridae]
ctg001310_np12	143750	145625	ctg001310_HS.10	+	nohit	nohit
ctg001310_np12	163735	165223	ctg001310_HS.13	-	nohit	nohit
ctg001310_np12	172385	172765	ctg001310_HS.14	+	nohit	nohit
ctg001310_np12	172978	174168	ctg001310_HS.15	+	XP_023362202.1	smoothelin-like protein 1 [Sarcophilus harrisii]
ctg001310_np12	218371	221916	ctg001310_HS.16	-	XP_017458833.1	keratin-associated protein 5-3-like [Rattus norvegicus]
ctg001310_np12	226012	229034	ctg001310_HS.17	-	nohit	nohit
ctg001310_np12	285720	289366	ctg001310_HS.20	-	XP_025753705.1	uncharacterized protein LOC109205073 [Oreochromis niloticus]
ctg001310_np12	302781	304930	ctg001310_HS.23	-	nohit	nohit
ctg001310_np12	314183	315157	ctg001310_HS.26	+	XP_019639705.1	programmed cell death protein 6-like [Branchiostoma belcheri]
ctg001310_np12	322332	329178	ctg001310_HS.27	-	XP_002123084.2	uncharacterized protein F54H12.2-like [Ciona intestinalis]
ctg001310_np12	332747	333073	ctg001310_HS.28	-	nohit	nohit
ctg003910_np12	16031	21199	ctg003910_HS.3	+	XP_018612045.1	glutathione synthetase [Scleropages formosus]
ctg003910_np12	23053	24750	ctg003910_HS.5	-	nohit	nohit
ctg003910_np12	24780	27090	ctg003910_HS.6	-	XP_002586683.1	hypothetical protein BRAFLDRAFT_105490 [Branchiostoma floridae]
ctg003910_np12	129567	130909	ctg003910_HS.8	-	nohit	nohit
ctg003090_np12	132116	132547	ctg003090_HS.3	+	XP_027134835.1	nascent polypeptide-associated complex subunit alpha, muscle-specific form-like [Larimichthys crocea]
ctg003090_np12	132720	134801	ctg003090_HS.4	+	nohit	nohit
ctg002000_np12	19372	24885	ctg002000_HS.3	-	XP_018109274.1	uncharacterized protein LOC108711758 [Xenopus laevis]
ctg002000_np12	71959	73509	ctg002000_HS.4	-	nohit	nohit
ctg002000_np12	83764	85641	ctg002000_HS.8	+	XP_020392874.1	tyrosine-protein kinase Fer [Rhincodon typus]
ctg002000_np12	86401	88040	ctg002000_HS.9	+	XP_002609701.1	hypothetical protein BRAFLDRAFT_242494, partial [Branchiostoma floridae]
ctg002000_np12	90481	92030	ctg002000_HS.10	+	nohit	nohit
ctg000790_np12	2082	10251	ctg000790_HS.2	+	XP_013985093.1	uncharacterized protein LOC106563771 [Salmo salar]
ctg000790_np12	10295	11118	ctg000790_HS.3	-	XP_008396867.1	TATA box-binding protein-like protein 2 isoform X3 [Poecilia reticulata]
ctg000790_np12	14038	15312	ctg000790_HS.6	+	nohit	nohit
ctg000790_np12	16699	17832	ctg000790_HS.8	+	nohit	nohit
ctg000790_np12	20715	21600	ctg000790_HS.12	+	nohit	nohit
ctg000790_np12	74108	74416	ctg000790_HS.13	+	nohit	nohit
ctg000790_np12	74840	79987	ctg000790_HS.14	-	XP_019631451.1	uncharacterized protein LOC109475285 [Branchiostoma belcheri]
ctg000790_np12	84489	85803	ctg000790_HS.16	-	XP_026063123.1	uncharacterized protein LOC113046525 [Carassius auratus]
ctg000790_np12	86842	87150	ctg000790_HS.17	+	nohit	nohit
ctg000790_np12	89114	89437	ctg000790_HS.18	-	nohit	nohit
ctg000790_np12	93596	97555	ctg000790_HS.20	+	XP_015281503.1	LOW QUALITY PROTEIN: uncharacterized protein LOC107122876 [Gekko japonicus]
ctg000790_np12	166399	168077	ctg000790_HS.23	-	XP_026109252.1	uncharacterized protein LOC113081367 [Carassius auratus]
ctg001330_np12	55176	59128	ctg001330_HS.3	-	XP_002121070.1	pyridoxal 5'-phosphate synthase subunit SNZERR [Ciona intestinalis]
ctg001330_np12	68270	69806	ctg001330_HS.6	+	XP_010783883.1	lysine-specific demethylase 4A-like, partial [Notothenia coriiceps]
ctg001330_np12	74699	80206	ctg001330_HS.9	+	XP_023194843.1	uncharacterized protein LOC111609654 isoform X1 [Xiphophorus maculatus]
ctg001330_np12	80398	84230	ctg001330_HS.10	-	XP_019636790.1	uncharacterized protein LOC109479276 [Branchiostoma belcheri]
ctg001330_np12	84532	87034	ctg001330_HS.11	+	XP_022533928.1	aspartyl/asparaginyl beta-hydroxylase isoform X6 [Astyanax mexicanus]
ctg001330_np12	89787	90146	ctg001330_HS.13	-	nohit	nohit
ctg001330_np12	95993	100054	ctg001330_HS.14	-	XP_017542606.1	UDP-glucuronosyltransferase-like isoform X2 [Pygocentrus nattereri]
ctg001330_np12	116987	121326	ctg001330_HS.15	-	XP_015805638.1	solute carrier family 2, facilitated glucose transporter member 3-like isoform X2 [Nothobranchius furzeri]
ctg001330_np12	122443	125133	ctg001330_HS.16	+	XP_002613407.1	hypothetical protein BRAFLDRAFT_93771 [Branchiostoma floridae]
ctg001330_np12	129705	132972	ctg001330_HS.18	+	XP_002613407.1	hypothetical protein BRAFLDRAFT_93771 [Branchiostoma floridae]
ctg001330_np12	134419	134943	ctg001330_HS.19	-	nohit	nohit
ctg001330_np12	135310	135930	ctg001330_HS.20	-	nohit	nohit
ctg001330_np12	142716	144631	ctg001330_HS.21	+	nohit	nohit
ctg001330_np12	151513	153223	ctg001330_HS.23	+	nohit	nohit
ctg001330_np12	155624	161102	ctg001330_HS.24	-	nohit	nohit
ctg001330_np12	166051	167628	ctg001330_HS.25	-	XP_006118867.1	bile acid receptor-like isoform X1 [Pelodiscus sinensis]
ctg001330_np12	172223	178578	ctg001330_HS.26	+	nohit	nohit
ctg001330_np12	211077	212083	ctg001330_HS.29	+	nohit	nohit
ctg001330_np12	352579	354947	ctg001330_HS.44	-	XP_027020086.1	heterogeneous nuclear ribonucleoprotein A3 isoform X1 [Tachysurus fulvidraco]
ctg001330_np12	363616	363954	ctg001330_HS.45	-	nohit	nohit
ctg001330_np12	411868	431949	ctg001330_HS.54	-	XP_012791463.1	innexin-10-like [Sorex araneus]
ctg001330_np12	447290	448397	ctg001330_HS.55	+	nohit	nohit
ctg001330_np12	468668	469689	ctg001330_HS.58	-	nohit	nohit
ctg001330_np12	470785	477103	ctg001330_HS.60	+	XP_019636790.1	uncharacterized protein LOC109479276 [Branchiostoma belcheri]
ctg001330_np12	493153	493706	ctg001330_HS.66	+	nohit	nohit
ctg001330_np12	538152	539559	ctg001330_HS.72	+	XP_010004373.1	general transcription factor II-I-like [Chaetura pelagica]
ctg001330_np12	547362	547812	ctg001330_HS.74	+	nohit	nohit
ctg001330_np12	662710	664608	ctg001330_HS.89	+	nohit	nohit
ctg001330_np12	665237	666522	ctg001330_HS.90	+	nohit	nohit
ctg001330_np12	667892	668419	ctg001330_HS.92	+	nohit	nohit
ctg001330_np12	677412	679313	ctg001330_HS.97	-	nohit	nohit
ctg001330_np12	684661	685327	ctg001330_HS.102	-	nohit	nohit
ctg001330_np12	705580	707534	ctg001330_HS.103	+	XP_019646217.1	uncharacterized protein LOC109486767 [Branchiostoma belcheri]
ctg001330_np12	707560	708221	ctg001330_HS.104	+	nohit	nohit
ctg001330_np12	762410	763785	ctg001330_HS.113	+	XP_024835072.1	zinc finger protein 665 isoform X1 [Bos taurus]
ctg001330_np12	766069	766877	ctg001330_HS.114	+	nohit	nohit
ctg001330_np12	767048	773136	ctg001330_HS.115	+	XP_026002898.1	uncharacterized protein LOC113009052 [Astatotilapia calliptera]
ctg001330_np12	777925	780540	ctg001330_HS.121	-	nohit	nohit
ctg001330_np12	780553	782498	ctg001330_HS.122	-	XP_019636790.1	uncharacterized protein LOC109479276 [Branchiostoma belcheri]
ctg001330_np12	787114	791688	ctg001330_HS.124	+	XP_005973125.1	mannitol 2-dehydrogenase-like [Pantholops hodgsonii]
ctg001330_np12	933676	935223	ctg001330_HS.142	-	XP_018944325.1	uncharacterized protein LOC109072540 [Cyprinus carpio]
ctg001330_np12	943679	945350	ctg001330_HS.146	-	XP_005973125.1	mannitol 2-dehydrogenase-like [Pantholops hodgsonii]
ctg001330_np12	952441	954362	ctg001330_HS.149	-	XP_006870489.1	adenosine monophosphate-protein transferase FICD [Chrysochloris asiatica]
ctg001330_np12	997749	998187	ctg001330_HS.152	-	XP_009907926.1	adenosine monophosphate-protein transferase FICD [Picoides pubescens]
ctg001330_np12	998520	1003393	ctg001330_HS.153	-	XP_005973125.1	mannitol 2-dehydrogenase-like [Pantholops hodgsonii]
ctg001330_np12	1007310	1008124	ctg001330_HS.155	-	nohit	nohit
ctg001330_np12	1043804	1046243	ctg001330_HS.158	+	XP_019646217.1	uncharacterized protein LOC109486767 [Branchiostoma belcheri]
ctg001330_np12	1047421	1053736	ctg001330_HS.159	+	nohit	nohit
ctg001330_np12	1060995	1062203	ctg001330_HS.160	-	nohit	nohit
ctg001330_np12	1068709	1076063	ctg001330_HS.162	-	nohit	nohit
ctg001330_np12	1081181	1084043	ctg001330_HS.163	+	XP_026581089.1	MAP kinase-activated protein kinase 3 isoform X1 [Pseudonaja textilis]
ctg001330_np12	1084742	1086717	ctg001330_HS.164	+	nohit	nohit
ctg001330_np12	1086916	1091264	ctg001330_HS.165	+	nohit	nohit
ctg001330_np12	1093845	1095386	ctg001330_HS.167	+	XP_006870489.1	adenosine monophosphate-protein transferase FICD [Chrysochloris asiatica]
ctg001330_np12	1097419	1102462	ctg001330_HS.168	-	XP_012791463.1	innexin-10-like [Sorex araneus]
ctg001330_np12	1107475	1109140	ctg001330_HS.169	-	nohit	nohit
ctg001330_np12	1111859	1116859	ctg001330_HS.170	-	XP_019638167.1	ankyrin-3-like [Branchiostoma belcheri]
ctg000230_np12	11516	14089	ctg000230_HS.3	-	XP_016854857.1	uncharacterized protein LOC107983913 [Anolis carolinensis]
ctg000230_np12	14724	15455	ctg000230_HS.4	+	XP_014118355.1	DNA-directed RNA polymerase II subunit RPB1-like [Pseudopodoces humilis]
ctg000230_np12	50499	59713	ctg000230_HS.7	-	XP_021480526.1	V-type proton ATPase 116 kDa subunit a-like isoform X2 [Oncorhynchus mykiss]
ctg000230_np12	74538	76439	ctg000230_HS.9	-	nohit	nohit
ctg000230_np12	84716	85125	ctg000230_HS.12	-	nohit	nohit
ctg000230_np12	101983	102704	ctg000230_HS.13	-	nohit	nohit
ctg000230_np12	110712	113709	ctg000230_HS.16	+	nohit	nohit
ctg000230_np12	125206	126192	ctg000230_HS.17	+	NP_001072021.1	nuclear receptor [Ciona intestinalis]
ctg000230_np12	148295	150018	ctg000230_HS.24	+	NP_001072021.1	nuclear receptor [Ciona intestinalis]
ctg000230_np12	174293	175684	ctg000230_HS.32	+	XP_007533936.2	nuclear receptor ROR-alpha [Erinaceus europaeus]
ctg000230_np12	188079	193165	ctg000230_HS.34	-	nohit	nohit
ctg000230_np12	200696	201309	ctg000230_HS.35	+	nohit	nohit
ctg000230_np12	205318	206480	ctg000230_HS.36	-	XP_019716503.1	histone-lysine N-methyltransferase EHMT1-like isoform X4 [Hippocampus comes]
ctg000230_np12	207027	208118	ctg000230_HS.37	-	nohit	nohit
ctg000230_np12	213136	214668	ctg000230_HS.38	+	nohit	nohit
ctg000230_np12	271544	286514	ctg000230_HS.40	+	XP_011373311.1	dystonin isoform X3 [Pteropus vampyrus]
ctg000230_np12	288016	294725	ctg000230_HS.41	-	XP_010737602.1	terminal nucleotidyltransferase 5A [Larimichthys crocea]
ctg000230_np12	302790	304475	ctg000230_HS.42	+	nohit	nohit
ctg000230_np12	306570	307150	ctg000230_HS.45	-	nohit	nohit
ctg000230_np12	307399	307722	ctg000230_HS.46	+	nohit	nohit
ctg000230_np12	312421	314532	ctg000230_HS.47	-	nohit	nohit
ctg000230_np12	320904	323756	ctg000230_HS.48	+	nohit	nohit
ctg000230_np12	324696	326607	ctg000230_HS.49	-	nohit	nohit
ctg000230_np12	328287	333716	ctg000230_HS.50	-	XP_013859017.1	sodium/nucleoside cotransporter 1-like [Austrofundulus limnaeus]
ctg000230_np12	336642	340912	ctg000230_HS.51	+	XP_018606289.1	tau-tubulin kinase 1-like [Scleropages formosus]
ctg000230_np12	342725	346583	ctg000230_HS.52	-	nohit	nohit
ctg000230_np12	346591	349966	ctg000230_HS.53	-	nohit	nohit
ctg000230_np12	353817	356515	ctg000230_HS.54	+	nohit	nohit
ctg001800_np12	12490	19331	ctg001800_HS.2	+	XP_019636184.1	sugar transporter SWEET1-like isoform X1 [Branchiostoma belcheri]
ctg001800_np12	29417	31068	ctg001800_HS.4	-	nohit	nohit
ctg001800_np12	40699	41626	ctg001800_HS.5	+	nohit	nohit
ctg001800_np12	54635	55662	ctg001800_HS.7	+	nohit	nohit
ctg001800_np12	104852	106038	ctg001800_HS.10	-	XP_007883676.1	SH3 domain-containing protein C23A1.17-like [Callorhinchus milii]
ctg001800_np12	117660	118275	ctg001800_HS.13	-	XP_016137782.1	cathepsin L1-like [Sinocyclocheilus grahami]
ctg001800_np12	158621	159467	ctg001800_HS.19	-	nohit	nohit
ctg003990_np12	7146	13169	ctg003990_HS.2	-	XP_004698441.1	zinc finger protein 622 [Echinops telfairi]
ctg003990_np12	16892	19122	ctg003990_HS.3	+	nohit	nohit
ctg003990_np12	20409	21131	ctg003990_HS.4	+	nohit	nohit
ctg003990_np12	42483	45978	ctg003990_HS.7	-	XP_006793454.1	BTB/POZ domain-containing protein 6-B-like isoform X2 [Neolamprologus brichardi]
ctg003990_np12	66748	69459	ctg003990_HS.9	+	XP_014423932.1	uncharacterized protein LOC102513078 [Camelus ferus]
ctg003990_np12	73653	77696	ctg003990_HS.11	+	XP_014423932.1	uncharacterized protein LOC102513078 [Camelus ferus]
ctg003990_np12	88819	91319	ctg003990_HS.14	-	XP_002586683.1	hypothetical protein BRAFLDRAFT_105490 [Branchiostoma floridae]
ctg003990_np12	112367	113596	ctg003990_HS.19	+	XP_025032279.1	olfactory receptor 1019-like [Python bivittatus]
ctg003990_np12	139340	141705	ctg003990_HS.25	+	XP_027023475.1	BTB/POZ domain-containing protein 6-B-like [Tachysurus fulvidraco]
ctg003990_np12	142863	144284	ctg003990_HS.26	-	XP_015814432.1	protein DDI1 homolog 2 isoform X1 [Nothobranchius furzeri]
ctg003990_np12	147529	150412	ctg003990_HS.27	-	XP_019633489.1	uncharacterized protein LOC109476912 [Branchiostoma belcheri]
ctg003990_np12	151959	155186	ctg003990_HS.28	+	XP_023805184.1	microtubule-associated protein futsch isoform X2 [Oryzias latipes]
ctg003990_np12	156276	161001	ctg003990_HS.29	+	XP_002601580.1	hypothetical protein BRAFLDRAFT_62836 [Branchiostoma floridae]
ctg003990_np12	162310	165839	ctg003990_HS.30	+	XP_026795192.1	BTB/POZ domain-containing protein 6-B-like [Pangasianodon hypophthalmus]
ctg003990_np12	169860	186779	ctg003990_HS.32	-	XP_005753385.1	BTB/POZ domain-containing protein 6-B-like [Pundamilia nyererei]
ctg003990_np12	188987	191695	ctg003990_HS.34	+	XP_023805177.1	microtubule-associated protein futsch isoform X1 [Oryzias latipes]
ctg003990_np12	201411	203518	ctg003990_HS.35	+	XP_021060189.1	BTB/POZ domain-containing protein 2 isoform X3 [Mus pahari]
ctg003990_np12	206614	209005	ctg003990_HS.36	+	XP_007489458.1	BTB/POZ domain-containing protein 2, partial [Monodelphis domestica]
ctg003990_np12	212674	214910	ctg003990_HS.38	+	XP_019633489.1	uncharacterized protein LOC109476912 [Branchiostoma belcheri]
ctg003990_np12	216988	218185	ctg003990_HS.39	+	nohit	nohit
ctg003990_np12	224313	224837	ctg003990_HS.40	+	nohit	nohit
ctg003990_np12	224861	225142	ctg003990_HS.41	+	nohit	nohit
ctg003990_np12	225866	226429	ctg003990_HS.43	+	XP_014423932.1	uncharacterized protein LOC102513078 [Camelus ferus]
ctg002490_np12	42762	48245	ctg002490_HS.5	+	XP_023194843.1	uncharacterized protein LOC111609654 isoform X1 [Xiphophorus maculatus]
ctg002490_np12	379670	381440	ctg002490_HS.13	-	XP_014343812.1	26S protease regulatory subunit 6A [Latimeria chalumnae]
ctg002490_np12	390941	391741	ctg002490_HS.16	-	nohit	nohit
ctg002490_np12	462847	465617	ctg002490_HS.35	-	XP_009994486.1	thrombospondin-3 [Chaetura pelagica]
ctg002490_np12	470661	472602	ctg002490_HS.37	-	XP_014004181.1	uncharacterized protein LOC106573561 [Salmo salar]
ctg002490_np12	473556	474127	ctg002490_HS.38	+	nohit	nohit
ctg002490_np12	475523	477360	ctg002490_HS.39	+	XP_024062677.1	chromobox protein homolog 5 [Terrapene mexicana triunguis]
ctg002490_np12	532183	541989	ctg002490_HS.54	+	XP_026063123.1	uncharacterized protein LOC113046525 [Carassius auratus]
ctg001900_np12	3029	4252	ctg001900_HS.2	-	XP_027474292.1	lysoplasmalogenase isoform X2 [Zalophus californianus]
ctg001900_np12	11606	19074	ctg001900_HS.5	+	XP_018087735.1	presenilin-1-like [Xenopus laevis]
ctg001900_np12	22558	25615	ctg001900_HS.6	+	XP_001518433.3	retinoic acid receptor beta, partial [Ornithorhynchus anatinus]
ctg001900_np12	26088	27845	ctg001900_HS.7	-	nohit	nohit
ctg001900_np12	29088	31809	ctg001900_HS.8	+	nohit	nohit
ctg001900_np12	33461	40820	ctg001900_HS.9	-	XP_009644858.1	kinesin-like protein KIF17 [Egretta garzetta]
ctg001900_np12	41792	46754	ctg001900_HS.10	-	XP_026112140.1	E3 ubiquitin-protein ligase MYLIP-A-like [Carassius auratus]
ctg001900_np12	47121	48883	ctg001900_HS.11	-	nohit	nohit
ctg001900_np12	60900	68561	ctg001900_HS.12	+	nohit	nohit
ctg001900_np12	70807	74570	ctg001900_HS.14	+	XP_005955027.1	proton myo-inositol cotransporter-like [Pantholops hodgsonii]
ctg001900_np12	77206	82525	ctg001900_HS.15	-	XP_018673140.1	uncharacterized protein LOC100176471 [Ciona intestinalis]
ctg001240_np12	1981	2648	ctg001240_HS.1	-	XP_006204808.1	adenosine monophosphate-protein transferase FICD [Vicugna pacos]
ctg001240_np12	3015	3568	ctg001240_HS.2	-	nohit	nohit
ctg001240_np12	11552	15706	ctg001240_HS.5	+	XP_019218366.1	phosphatidylinositol-glycan biosynthesis class F protein [Oreochromis niloticus]
ctg001240_np12	16295	20934	ctg001240_HS.6	+	XP_018429354.1	nitrogen permease regulator 2-like protein [Nanorana parkeri]
ctg001240_np12	30090	35576	ctg001240_HS.8	+	XP_019643312.1	spectrin alpha chain, non-erythrocytic 1-like [Branchiostoma belcheri]
ctg001240_np12	56961	60349	ctg001240_HS.11	-	XP_019643312.1	spectrin alpha chain, non-erythrocytic 1-like [Branchiostoma belcheri]
ctg001240_np12	62375	70197	ctg001240_HS.12	-	XP_026801012.1	cyclic nucleotide-gated channel rod photoreceptor subunit alpha-like [Pangasianodon hypophthalmus]
ctg001240_np12	72320	75469	ctg001240_HS.13	+	XP_002607686.1	hypothetical protein BRAFLDRAFT_82868 [Branchiostoma floridae]
ctg001240_np12	77443	78523	ctg001240_HS.14	+	XP_004622421.1	transthyretin-like protein 46 [Sorex araneus]
ctg001240_np12	84756	96404	ctg001240_HS.15	+	XP_010886748.1	ovochymase-2 isoform X1 [Esox lucius]
ctg001240_np12	97907	99726	ctg001240_HS.16	+	nohit	nohit
ctg001240_np12	100378	101851	ctg001240_HS.17	+	nohit	nohit
ctg001240_np12	117466	124216	ctg001240_HS.20	+	XP_018888662.1	spectrin alpha chain, non-erythrocytic 1-like [Gorilla gorilla gorilla]
ctg001240_np12	126370	150543	ctg001240_HS.21	+	XP_024854814.1	spectrin alpha chain, non-erythrocytic 1 isoform X19 [Bos taurus]
ctg001240_np12	152296	161145	ctg001240_HS.22	+	XP_012708995.1	folylpolyglutamate synthase, mitochondrial [Fundulus heteroclitus]
ctg001240_np12	162502	163651	ctg001240_HS.23	-	nohit	nohit
ctg001240_np12	164759	166496	ctg001240_HS.24	-	nohit	nohit
ctg001240_np12	167745	171337	ctg001240_HS.25	-	XP_005466359.2	zinc finger BED domain-containing protein 4-like [Oreochromis niloticus]
ctg001240_np12	174457	176046	ctg001240_HS.26	-	XP_021571064.1	uncharacterized protein LOC110596169 isoform X2 [Carlito syrichta]
ctg001240_np12	179228	186936	ctg001240_HS.27	+	XP_004622607.1	probable G-protein coupled receptor C02B8.5, partial [Sorex araneus]
ctg001240_np12	199652	200755	ctg001240_HS.29	+	nohit	nohit
ctg001240_np12	202678	206543	ctg001240_HS.30	+	nohit	nohit
ctg001240_np12	277456	284777	ctg001240_HS.34	+	XP_012388276.1	long-chain fatty acid transport protein 4 [Orcinus orca]
ctg001240_np12	285939	290662	ctg001240_HS.35	+	nohit	nohit
ctg001240_np12	292801	294501	ctg001240_HS.36	+	nohit	nohit
ctg001240_np12	295696	297921	ctg001240_HS.37	+	XP_004416081.1	ubiquitin-like, partial [Odobenus rosmarus divergens]
ctg001240_np12	301021	301916	ctg001240_HS.38	-	nohit	nohit
ctg001240_np12	345987	355970	ctg001240_HS.39	-	XP_026063123.1	uncharacterized protein LOC113046525 [Carassius auratus]
ctg001240_np12	651686	653485	ctg001240_HS.54	+	nohit	nohit
ctg001240_np12	655331	655843	ctg001240_HS.56	-	nohit	nohit
ctg001240_np12	656877	667277	ctg001240_HS.58	+	XP_026063123.1	uncharacterized protein LOC113046525 [Carassius auratus]
ctg001240_np12	668463	669020	ctg001240_HS.60	+	nohit	nohit
ctg001240_np12	684138	684491	ctg001240_HS.70	-	nohit	nohit
ctg001240_np12	685513	686240	ctg001240_HS.71	-	nohit	nohit
ctg001240_np12	736014	736707	ctg001240_HS.74	+	nohit	nohit
ctg001240_np12	765821	766162	ctg001240_HS.75	-	XP_013855290.1	mucin-2-like, partial [Austrofundulus limnaeus]
ctg001870_np12	22957	29245	ctg001870_HS.2	+	nohit	nohit
ctg001870_np12	30325	34108	ctg001870_HS.3	-	XP_002592897.1	hypothetical protein BRAFLDRAFT_65483 [Branchiostoma floridae]
ctg001870_np12	34731	38229	ctg001870_HS.4	-	NP_001016563.1	ras association domain-containing protein 7 [Xenopus tropicalis]
ctg001870_np12	38640	39566	ctg001870_HS.5	+	XP_026696541.1	60S ribosomal protein L30 [Ciona intestinalis]
ctg001870_np12	40240	42949	ctg001870_HS.6	-	XP_026566022.1	glyoxalase domain-containing protein 4 [Pseudonaja textilis]
ctg001870_np12	45465	51158	ctg001870_HS.7	-	nohit	nohit
ctg001870_np12	55487	62968	ctg001870_HS.9	+	XP_019641940.1	serine/threonine-protein kinase SBK1-like [Branchiostoma belcheri]
ctg001870_np12	64065	65047	ctg001870_HS.10	-	XP_023596404.1	patched domain-containing protein 3 [Trichechus manatus latirostris]
ctg001870_np12	65236	67553	ctg001870_HS.11	+	nohit	nohit
ctg001870_np12	67630	79792	ctg001870_HS.12	-	XP_019626086.1	patched domain-containing protein 3-like [Branchiostoma belcheri]
ctg001870_np12	86488	92011	ctg001870_HS.14	-	XP_006219837.1	intermediate filament protein ifb-1 [Vicugna pacos]
ctg001870_np12	97896	98959	ctg001870_HS.15	-	nohit	nohit
ctg001870_np12	107296	109575	ctg001870_HS.16	-	nohit	nohit
ctg001870_np12	113111	115871	ctg001870_HS.17	+	nohit	nohit
ctg001870_np12	116402	125627	ctg001870_HS.18	-	XP_027324186.1	transcription factor COE1 isoform X9 [Anas platyrhynchos]
ctg001870_np12	136122	139935	ctg001870_HS.21	+	XP_002921423.1	39S ribosomal protein L4, mitochondrial isoform X2 [Ailuropoda melanoleuca]
ctg001870_np12	140149	144607	ctg001870_HS.22	+	XP_009904944.1	protein lunapark [Picoides pubescens]
ctg001870_np12	160325	163287	ctg001870_HS.25	-	nohit	nohit
ctg001870_np12	174273	186618	ctg001870_HS.26	-	XP_015223856.1	myosin light chain kinase 3 isoform X2 [Lepisosteus oculatus]
ctg001870_np12	191151	197074	ctg001870_HS.27	+	XP_023387155.1	sodium/hydrogen exchanger 9B1 [Pteropus vampyrus]
ctg001870_np12	198426	200156	ctg001870_HS.28	+	nohit	nohit
ctg001870_np12	200918	202591	ctg001870_HS.29	-	XP_003977663.1	40S ribosomal protein S9 [Takifugu rubripes]
ctg001870_np12	214803	218188	ctg001870_HS.34	+	XP_006219837.1	intermediate filament protein ifb-1 [Vicugna pacos]
ctg001870_np12	218827	220444	ctg001870_HS.35	-	XP_003977663.1	40S ribosomal protein S9 [Takifugu rubripes]
ctg001870_np12	221315	223898	ctg001870_HS.36	+	XP_008843374.1	josephin-2 [Nannospalax galili]
ctg001870_np12	224143	225120	ctg001870_HS.37	+	nohit	nohit
ctg001870_np12	225549	227152	ctg001870_HS.38	+	nohit	nohit
ctg001870_np12	229641	230984	ctg001870_HS.39	-	nohit	nohit
ctg002090_np12	31099	36564	ctg002090_HS.4	+	XP_018109274.1	uncharacterized protein LOC108711758 [Xenopus laevis]
ctg002090_np12	36778	39137	ctg002090_HS.5	-	XP_019636790.1	uncharacterized protein LOC109479276 [Branchiostoma belcheri]
ctg002090_np12	40065	40608	ctg002090_HS.8	-	nohit	nohit
ctg002090_np12	41767	44603	ctg002090_HS.10	-	XP_019636790.1	uncharacterized protein LOC109479276 [Branchiostoma belcheri]
ctg002090_np12	46796	49632	ctg002090_HS.14	-	XP_019636790.1	uncharacterized protein LOC109479276 [Branchiostoma belcheri]
ctg002090_np12	50919	55754	ctg002090_HS.17	+	XP_008112295.1	uncharacterized protein F54H12.2-like [Anolis carolinensis]
ctg002090_np12	147406	152755	ctg002090_HS.37	+	XP_019631451.1	uncharacterized protein LOC109475285 [Branchiostoma belcheri]
ctg002090_np12	155995	160136	ctg002090_HS.38	-	XP_018424568.1	collagen alpha-1(XVII) chain [Nanorana parkeri]
ctg002090_np12	162900	164649	ctg002090_HS.39	-	XP_002594272.1	hypothetical protein BRAFLDRAFT_65126 [Branchiostoma floridae]
ctg002090_np12	177640	180192	ctg002090_HS.42	+	nohit	nohit
ctg002090_np12	182673	184490	ctg002090_HS.43	+	nohit	nohit
ctg002090_np12	190505	194168	ctg002090_HS.44	-	XP_018103008.1	vitamin D3 receptor-like [Xenopus laevis]
ctg002090_np12	209458	210108	ctg002090_HS.47	+	nohit	nohit
ctg002090_np12	216694	218106	ctg002090_HS.48	+	XP_017521737.1	histone H4-like, partial [Manis javanica]
ctg001280_np12	15638	17807	ctg001280_HS.2	+	nohit	nohit
ctg001280_np12	19108	34655	ctg001280_HS.3	+	XP_019311083.1	ran-binding protein 10 isoform X1 [Panthera pardus]
ctg001280_np12	38196	38606	ctg001280_HS.5	+	XP_018419176.1	ran-binding protein 9 isoform X1 [Nanorana parkeri]
ctg001280_np12	40977	45632	ctg001280_HS.6	+	XP_023654146.1	reticulocalbin-1-like isoform X1 [Paramormyrops kingsleyae]
ctg001280_np12	64569	65234	ctg001280_HS.7	-	XP_006194590.1	uncharacterized protein LOC102523903, partial [Camelus ferus]
ctg001280_np12	79124	83191	ctg001280_HS.10	+	XP_019636790.1	uncharacterized protein LOC109479276 [Branchiostoma belcheri]
ctg001280_np12	87852	94604	ctg001280_HS.15	-	XP_018109274.1	uncharacterized protein LOC108711758 [Xenopus laevis]
ctg001280_np12	98573	99769	ctg001280_HS.16	+	nohit	nohit
ctg001280_np12	116481	117701	ctg001280_HS.18	+	nohit	nohit
ctg001280_np12	126522	130012	ctg001280_HS.21	-	XP_026694967.1	ran-binding protein 10 [Ciona intestinalis]
ctg001280_np12	133316	136023	ctg001280_HS.22	+	XP_022432810.1	ovochymase-1 [Delphinapterus leucas]
ctg001280_np12	158137	158548	ctg001280_HS.28	-	XP_008514246.1	seminal vesicle secretory protein 2-like [Equus przewalskii]
ctg001280_np12	158564	160668	ctg001280_HS.29	-	XP_012697036.1	serrate RNA effector molecule homolog [Clupea harengus]
ctg001280_np12	165873	169508	ctg001280_HS.31	+	nohit	nohit
ctg001280_np12	169650	170112	ctg001280_HS.32	+	XP_027004109.1	repetitive proline-rich cell wall protein 2-like isoform X10 [Tachysurus fulvidraco]
ctg001280_np12	176364	178523	ctg001280_HS.33	-	XP_012516020.1	ran-binding protein 10 [Propithecus coquereli]
ctg001280_np12	181895	184053	ctg001280_HS.34	-	XP_012516020.1	ran-binding protein 10 [Propithecus coquereli]
ctg001280_np12	186244	188428	ctg001280_HS.35	-	nohit	nohit
ctg001280_np12	190596	192755	ctg001280_HS.36	-	nohit	nohit
ctg001280_np12	194251	197668	ctg001280_HS.37	-	XP_026639019.1	exostosin-like 3 [Microtus ochrogaster]
ctg001280_np12	199326	200768	ctg001280_HS.38	+	nohit	nohit
ctg001280_np12	202932	203591	ctg001280_HS.39	-	XP_010166163.1	ubiquitin carboxyl-terminal hydrolase 7-like, partial [Antrostomus carolinensis]
ctg001280_np12	211008	214943	ctg001280_HS.42	-	XP_017539635.1	protein lifeguard 1-like [Pygocentrus nattereri]
ctg001280_np12	217725	218783	ctg001280_HS.43	-	nohit	nohit
ctg001280_np12	226306	226779	ctg001280_HS.44	+	nohit	nohit
ctg001280_np12	234668	237418	ctg001280_HS.46	+	nohit	nohit
ctg001280_np12	251944	259421	ctg001280_HS.49	-	XP_012402081.1	UDP-GalNAc:beta-1,3-N-acetylgalactosaminyltransferase 1 [Sarcophilus harrisii]
ctg001280_np12	259492	260336	ctg001280_HS.50	-	XP_020831049.1	UDP-GlcNAc:betaGal beta-1,3-N-acetylglucosaminyltransferase 7-like isoform X1 [Phascolarctos cinereus]
ctg001280_np12	260449	261006	ctg001280_HS.51	-	nohit	nohit
ctg001280_np12	262349	272818	ctg001280_HS.52	-	XP_002598387.1	hypothetical protein BRAFLDRAFT_96869 [Branchiostoma floridae]
ctg001280_np12	292627	295481	ctg001280_HS.56	+	XP_001517181.4	UDP-glucuronosyltransferase 3A2-like, partial [Ornithorhynchus anatinus]
ctg001280_np12	302401	302733	ctg001280_HS.59	+	nohit	nohit
ctg001280_np12	316003	321478	ctg001280_HS.61	+	XP_018109274.1	uncharacterized protein LOC108711758 [Xenopus laevis]
ctg001280_np12	322639	328114	ctg001280_HS.62	-	XP_018109274.1	uncharacterized protein LOC108711758 [Xenopus laevis]
ctg001280_np12	334963	335557	ctg001280_HS.64	+	NP_001010999.1	Cyp2f2 protein [Xenopus tropicalis]
ctg001280_np12	335701	340363	ctg001280_HS.65	+	XP_015253796.1	cytochrome P450 2J6-like [Cyprinodon variegatus]
ctg001280_np12	340514	340975	ctg001280_HS.66	-	XP_019616709.1	patched domain-containing protein 3-like [Branchiostoma belcheri]
ctg001280_np12	341132	344807	ctg001280_HS.67	-	XP_019616709.1	patched domain-containing protein 3-like [Branchiostoma belcheri]
ctg001280_np12	345297	346551	ctg001280_HS.68	+	XP_019904821.1	cytochrome P450 2M1-like isoform X2 [Esox lucius]
ctg001280_np12	354004	355443	ctg001280_HS.70	-	XP_023859278.1	UDP-N-acetylhexosamine pyrophosphorylase isoform X2 [Salvelinus alpinus]
ctg001280_np12	355597	358842	ctg001280_HS.71	+	XP_018427180.1	UDP-N-acetylhexosamine pyrophosphorylase isoform X1 [Nanorana parkeri]
ctg001280_np12	366133	369157	ctg001280_HS.73	+	XP_006006036.1	terminal uridylyltransferase 4 isoform X3 [Latimeria chalumnae]
ctg001280_np12	409112	410354	ctg001280_HS.79	-	nohit	nohit
ctg001280_np12	425708	427433	ctg001280_HS.81	-	nohit	nohit
ctg001280_np12	431407	431806	ctg001280_HS.82	-	nohit	nohit
ctg001280_np12	433825	439383	ctg001280_HS.83	-	nohit	nohit
ctg000750_np12	17014	18178	ctg000750_HS.2	-	nohit	nohit
ctg000750_np12	18193	18554	ctg000750_HS.3	-	nohit	nohit
ctg000750_np12	19518	21124	ctg000750_HS.4	-	XP_015814432.1	protein DDI1 homolog 2 isoform X1 [Nothobranchius furzeri]
ctg000750_np12	30725	34037	ctg000750_HS.7	+	XP_006635962.2	transcription termination factor 3, mitochondrial isoform X1 [Lepisosteus oculatus]
ctg000750_np12	47160	58573	ctg000750_HS.10	+	XP_022524480.1	uncharacterized protein LOC111192142 [Astyanax mexicanus]
ctg000750_np12	61142	62308	ctg000750_HS.12	+	XP_026695841.1	uncharacterized protein LOC113475635, partial [Ciona intestinalis]
ctg001670_np12	43329	45055	ctg001670_HS.2	-	nohit	nohit
ctg001670_np12	55326	56301	ctg001670_HS.4	+	XP_019640741.1	leukocyte elastase inhibitor-like isoform X4 [Branchiostoma belcheri]
ctg001670_np12	56845	59195	ctg001670_HS.5	+	nohit	nohit
ctg003470_np12	840	5508	ctg003470_HS.1	+	nohit	nohit
ctg003470_np12	8883	11649	ctg003470_HS.3	-	XP_005955027.1	proton myo-inositol cotransporter-like [Pantholops hodgsonii]
ctg003470_np12	13895	22731	ctg003470_HS.5	-	nohit	nohit
ctg003470_np12	31257	32494	ctg003470_HS.7	+	nohit	nohit
ctg003470_np12	33006	36447	ctg003470_HS.8	+	XP_026112140.1	E3 ubiquitin-protein ligase MYLIP-A-like [Carassius auratus]
ctg003470_np12	37674	42961	ctg003470_HS.9	+	XP_009644858.1	kinesin-like protein KIF17 [Egretta garzetta]
ctg003470_np12	44261	46724	ctg003470_HS.10	-	nohit	nohit
ctg003470_np12	48944	50693	ctg003470_HS.12	+	nohit	nohit
ctg003470_np12	51166	54220	ctg003470_HS.13	-	XP_001518433.3	retinoic acid receptor beta, partial [Ornithorhynchus anatinus]
ctg003470_np12	58025	64455	ctg003470_HS.14	-	XP_010854103.1	presenilin-1 isoform X2 [Bison bison bison]
ctg003470_np12	71771	73128	ctg003470_HS.15	+	XP_027474292.1	lysoplasmalogenase isoform X2 [Zalophus californianus]
ctg003470_np12	81199	87276	ctg003470_HS.18	+	XP_019639833.1	fatty acyl-CoA reductase 1-like [Branchiostoma belcheri]
ctg003470_np12	90855	92285	ctg003470_HS.20	+	nohit	nohit
ctg003470_np12	93854	98274	ctg003470_HS.21	+	XP_016098009.1	tyrosinase [Sinocyclocheilus grahami]
ctg003470_np12	98634	99797	ctg003470_HS.22	-	nohit	nohit
ctg003470_np12	102433	105098	ctg003470_HS.23	+	XP_010157069.1	2-hydroxyacylsphingosine 1-beta-galactosyltransferase-like [Eurypyga helias]
ctg003470_np12	106584	108815	ctg003470_HS.24	-	nohit	nohit
ctg003470_np12	111237	111600	ctg003470_HS.25	+	XP_019623626.1	molybdopterin synthase sulfur carrier subunit-like [Branchiostoma belcheri]
ctg003470_np12	112363	114505	ctg003470_HS.26	+	nohit	nohit
ctg003470_np12	114731	119554	ctg003470_HS.27	-	XP_012597117.1	adenylosuccinate lyase isoform X1 [Microcebus murinus]
ctg003470_np12	125506	128401	ctg003470_HS.29	-	XP_026214230.1	collagen alpha-1(IV) chain-like [Anabas testudineus]
ctg003470_np12	133863	135494	ctg003470_HS.30	-	XP_026579409.1	BPTI/Kunitz domain-containing protein-like isoform X2 [Pseudonaja textilis]
ctg003470_np12	136646	143830	ctg003470_HS.31	+	XP_015712223.1	xanthine dehydrogenase/oxidase [Coturnix japonica]
ctg003470_np12	144086	147050	ctg003470_HS.32	-	XP_012993160.1	uncharacterized protein LOC105022425 isoform X1 [Esox lucius]
ctg003470_np12	148967	150485	ctg003470_HS.33	+	XP_014684356.1	mu-type opioid receptor [Equus asinus]
ctg002690_np12	86	597	ctg002690_HS.1	+	XP_012727988.1	ribonuclease UK114 [Fundulus heteroclitus]
ctg002690_np12	1518	2145	ctg002690_HS.2	-	XP_007488213.1	ribonuclease UK114 [Monodelphis domestica]
ctg002690_np12	2667	3179	ctg002690_HS.3	+	XP_006273299.1	ribonuclease UK114 [Alligator mississippiensis]
ctg002690_np12	4095	4615	ctg002690_HS.4	-	XP_012019439.1	ribonuclease UK114 isoform X3 [Ovis aries musimon]
ctg002690_np12	5246	5758	ctg002690_HS.5	+	XP_006273299.1	ribonuclease UK114 [Alligator mississippiensis]
ctg002690_np12	6674	7194	ctg002690_HS.6	-	XP_012019439.1	ribonuclease UK114 isoform X3 [Ovis aries musimon]
ctg002690_np12	7825	8337	ctg002690_HS.7	+	XP_006273299.1	ribonuclease UK114 [Alligator mississippiensis]
ctg002690_np12	9253	9773	ctg002690_HS.8	-	XP_012019439.1	ribonuclease UK114 isoform X3 [Ovis aries musimon]
ctg002690_np12	10858	11370	ctg002690_HS.9	+	XP_006273299.1	ribonuclease UK114 [Alligator mississippiensis]
ctg002690_np12	12276	12794	ctg002690_HS.10	-	XP_012019439.1	ribonuclease UK114 isoform X3 [Ovis aries musimon]
ctg002690_np12	13424	13936	ctg002690_HS.11	+	XP_006273299.1	ribonuclease UK114 [Alligator mississippiensis]
[truncated: 16,228 more rows]

## Sheet: blast_uniprot
contig	gene_start	gene_stop	gene id	dir	uniprot	uniprot description
ctg002270_np12	8565	9517	ctg002270_HS.2	-	Q5XGC9|SRFB1_XENTR	Serum response factor-binding protein 1 OS=Xenopus tropicalis
ctg002270_np12	9555	10601	ctg002270_HS.3	-	nohit	nohit
ctg002270_np12	10840	11200	ctg002270_HS.4	-	nohit	nohit
ctg002270_np12	13254	13676	ctg002270_HS.5	-	O22494|GSHB_SOLLC	Glutathione synthetase, chloroplastic OS=Solanum lycopersicum
ctg002270_np12	26668	27620	ctg002270_HS.9	-	Q5XGC9|SRFB1_XENTR	Serum response factor-binding protein 1 OS=Xenopus tropicalis
ctg002270_np12	27658	28704	ctg002270_HS.10	-	nohit	nohit
ctg002270_np12	28943	29303	ctg002270_HS.11	-	nohit	nohit
ctg002270_np12	31357	31779	ctg002270_HS.12	-	O22494|GSHB_SOLLC	Glutathione synthetase, chloroplastic OS=Solanum lycopersicum
ctg002270_np12	58885	61183	ctg002270_HS.24	-	nohit	nohit
ctg002270_np12	78503	80791	ctg002270_HS.33	-	nohit	nohit
ctg002270_np12	93475	103576	ctg002270_HS.37	+	Q9UPN9|TRI33_HUMAN	E3 ubiquitin-protein ligase TRIM33 OS=Homo sapiens
ctg000370_np12	12277	14223	ctg000370_HS.2	+	nohit	nohit
ctg000370_np12	16359	20528	ctg000370_HS.3	-	P34611|NCL1_CAEEL	B-box type zinc finger protein ncl-1 OS=Caenorhabditis elegans
ctg000370_np12	25610	30460	ctg000370_HS.5	-	nohit	nohit
ctg000370_np12	30953	33641	ctg000370_HS.6	+	O01767|EGG4_CAEEL	Inactive protein-tyrosine phosphatase egg-4 OS=Caenorhabditis elegans
ctg000370_np12	33992	36254	ctg000370_HS.7	-	P35449|NHX9_CAEEL	Probable Na(+)/H(+) antiporter nhx-9 OS=Caenorhabditis elegans
ctg000370_np12	36287	37389	ctg000370_HS.8	-	P48763|SL9A2_RAT	Sodium/hydrogen exchanger 2 OS=Rattus norvegicus
ctg000370_np12	40412	41153	ctg000370_HS.9	+	nohit	nohit
ctg000370_np12	43285	49828	ctg000370_HS.10	+	P41950|DEX1_CAEEL	Dendrite extension defective protein 1 OS=Caenorhabditis elegans
ctg000370_np12	50287	55544	ctg000370_HS.11	+	Q15643|TRIPB_HUMAN	Thyroid receptor-interacting protein 11 OS=Homo sapiens
ctg000370_np12	55997	60563	ctg000370_HS.12	+	Q02328|SLAP2_CAEEL	Huntington interacting protein related 1 OS=Caenorhabditis elegans
ctg000370_np12	61978	64942	ctg000370_HS.13	+	Q22695|CD5R1_CAEEL	Cyclin-dependent kinase 5 activator 1 OS=Caenorhabditis elegans
ctg000370_np12	68465	72239	ctg000370_HS.15	-	Q11179|MK15_CAEEL	Mitogen-activated protein kinase 15 OS=Caenorhabditis elegans
ctg000370_np12	73065	74211	ctg000370_HS.16	-	O01367|HOW_DROME	Protein held out wings OS=Drosophila melanogaster
ctg000370_np12	75449	76880	ctg000370_HS.17	+	P53022|MSP2_GLORO	Major sperm protein 2 OS=Globodera rostochiensis
ctg000370_np12	77739	81657	ctg000370_HS.18	-	P34418|MIG39_CAEEL	Zinc finger BED domain-containing protein 39 OS=Caenorhabditis elegans
ctg000370_np12	93457	97022	ctg000370_HS.19	-	P34298|DOXA1_CAEEL	Dual oxidase maturation factor 1 OS=Caenorhabditis elegans
ctg000370_np12	104638	107468	ctg000370_HS.21	+	Q9H2F5|EPC1_HUMAN	Enhancer of polycomb homolog 1 OS=Homo sapiens
ctg000370_np12	107907	114575	ctg000370_HS.22	-	Q90Z08|U119B_DANRE	Protein unc-119 homolog B OS=Danio rerio
ctg000370_np12	114631	126289	ctg000370_HS.23	+	Q9H5I5|PIEZ2_HUMAN	Piezo-type mechanosensitive ion channel component 2 OS=Homo sapiens
ctg000370_np12	126707	127781	ctg000370_HS.24	+	Q8BGN2|CD033_MOUSE	UPF0462 protein C4orf33 homolog OS=Mus musculus
ctg000370_np12	128004	128458	ctg000370_HS.25	+	P32529|RPA12_YEAST	DNA-directed RNA polymerase I subunit RPA12 OS=Saccharomyces cerevisiae (strain ATCC 204508 / S288c)
ctg000370_np12	129171	136276	ctg000370_HS.26	+	P14543|NID1_HUMAN	Nidogen-1 OS=Homo sapiens
ctg000370_np12	136810	139007	ctg000370_HS.27	-	Q9DCB4|ARP21_MOUSE	cAMP-regulated phosphoprotein 21 OS=Mus musculus
ctg000370_np12	140867	141706	ctg000370_HS.28	+	Q18007|ACM1_CAEEL	Probable muscarinic acetylcholine receptor gar-1 OS=Caenorhabditis elegans
ctg000370_np12	141727	144784	ctg000370_HS.29	+	Q18007|ACM1_CAEEL	Probable muscarinic acetylcholine receptor gar-1 OS=Caenorhabditis elegans
ctg000370_np12	144832	145813	ctg000370_HS.30	+	Q18007|ACM1_CAEEL	Probable muscarinic acetylcholine receptor gar-1 OS=Caenorhabditis elegans
ctg000370_np12	145855	148331	ctg000370_HS.31	-	Q9XVS7|NXF1_CAEEL	Nuclear RNA export factor 1 OS=Caenorhabditis elegans
ctg000370_np12	149971	152558	ctg000370_HS.32	-	Q9XVS7|NXF1_CAEEL	Nuclear RNA export factor 1 OS=Caenorhabditis elegans
ctg000370_np12	152675	155454	ctg000370_HS.33	+	P53021|MSP1_GLORO	Major sperm protein 1 OS=Globodera rostochiensis
ctg000370_np12	156081	156541	ctg000370_HS.34	-	O60725|ICMT_HUMAN	Protein-S-isoprenylcysteine O-methyltransferase OS=Homo sapiens
ctg000370_np12	156594	157593	ctg000370_HS.35	-	Q9WVM4|ICMT_RAT	Protein-S-isoprenylcysteine O-methyltransferase (Fragment) OS=Rattus norvegicus
ctg000370_np12	157902	160534	ctg000370_HS.36	-	Q63789|P55G_RAT	Phosphatidylinositol 3-kinase regulatory subunit gamma OS=Rattus norvegicus
ctg000370_np12	160964	163288	ctg000370_HS.37	+	nohit	nohit
ctg000370_np12	164226	168708	ctg000370_HS.38	+	Q2WF59|ZER1_CAEEL	Zyg eleven-related protein 1 OS=Caenorhabditis elegans
ctg000370_np12	169153	170579	ctg000370_HS.39	-	Q5ZKR4|RABL3_CHICK	Rab-like protein 3 OS=Gallus gallus
ctg000370_np12	170804	173008	ctg000370_HS.40	-	Q45EK7|TRM44_CAEEL	Probable tRNA (uracil-O(2)-)-methyltransferase OS=Caenorhabditis elegans
ctg000370_np12	173169	174526	ctg000370_HS.41	-	Q9JII5|DAZP1_MOUSE	DAZ-associated protein 1 OS=Mus musculus
ctg000370_np12	175068	179435	ctg000370_HS.42	+	Q8CJB9|BRE1B_RAT	E3 ubiquitin-protein ligase BRE1B OS=Rattus norvegicus
ctg000370_np12	179962	182990	ctg000370_HS.43	-	P34542|YNC9_CAEEL	Uncharacterized protein R05D3.9 OS=Caenorhabditis elegans
ctg000370_np12	184877	185588	ctg000370_HS.44	+	G5EFH1|INS17_CAEEL	Insulin-like peptide 17 OS=Caenorhabditis elegans
ctg000370_np12	186201	187237	ctg000370_HS.45	-	A8PJ38|RS3A_BRUMA	40S ribosomal protein S3a OS=Brugia malayi
ctg000370_np12	187754	190526	ctg000370_HS.46	+	Q20898|IFET1_CAEEL	Translational repressor ifet-1 OS=Caenorhabditis elegans
ctg000370_np12	192699	200722	ctg000370_HS.47	-	P15146|MTAP2_RAT	Microtubule-associated protein 2 OS=Rattus norvegicus
ctg000370_np12	201694	212641	ctg000370_HS.48	-	nohit	nohit
ctg000370_np12	215510	222975	ctg000370_HS.49	-	Q9HCD6|TANC2_HUMAN	Protein TANC2 OS=Homo sapiens
ctg000370_np12	228000	229038	ctg000370_HS.50	-	Q06AB3|UCHL3_PIG	Ubiquitin carboxyl-terminal hydrolase isozyme L3 OS=Sus scrofa
ctg000370_np12	231062	232393	ctg000370_HS.51	-	Q5UR67|RIBX_MIMIV	N-glycosidase R617 OS=Acanthamoeba polyphaga mimivirus
ctg000370_np12	233847	235670	ctg000370_HS.52	-	P35122|UCHL_DROME	Ubiquitin carboxyl-terminal hydrolase OS=Drosophila melanogaster
ctg000370_np12	236780	238743	ctg000370_HS.53	+	P34429|RFC5_CAEEL	Probable replication factor C subunit 5 OS=Caenorhabditis elegans
ctg000370_np12	238929	239622	ctg000370_HS.54	+	Q6GM07|CINP_XENLA	Cyclin-dependent kinase 2-interacting protein OS=Xenopus laevis
ctg000370_np12	239767	244990	ctg000370_HS.55	+	Q4QR29|CTR9_XENLA	RNA polymerase-associated protein CTR9 homolog OS=Xenopus laevis
ctg000370_np12	246026	249077	ctg000370_HS.56	+	Q9XU75|SURO1_CAEEL	Putative carboxypeptidase suro-1 OS=Caenorhabditis elegans
ctg000370_np12	249346	252234	ctg000370_HS.57	-	nohit	nohit
ctg000370_np12	252370	255794	ctg000370_HS.58	-	Q8BH74|NU107_MOUSE	Nuclear pore complex protein Nup107 OS=Mus musculus
ctg000370_np12	256155	260005	ctg000370_HS.59	+	Q09511|RSP4_CAEEL	Probable splicing factor, arginine/serine-rich 4 OS=Caenorhabditis elegans
ctg000370_np12	260448	261714	ctg000370_HS.60	+	Q9VB74|NKAP_DROME	NKAP family protein CG6066 OS=Drosophila melanogaster
ctg000370_np12	261967	263159	ctg000370_HS.61	+	Q9CXR4|PIGC_MOUSE	Phosphatidylinositol N-acetylglucosaminyltransferase subunit C OS=Mus musculus
ctg000370_np12	263379	264548	ctg000370_HS.62	+	Q7ZXH2|NSE2_XENLA	E3 SUMO-protein ligase NSE2 OS=Xenopus laevis
ctg000370_np12	267717	271613	ctg000370_HS.63	+	P13528|UNC86_CAEEL	Transcription factor unc-86 OS=Caenorhabditis elegans
ctg000370_np12	271897	273199	ctg000370_HS.64	-	Q5UR67|RIBX_MIMIV	N-glycosidase R617 OS=Acanthamoeba polyphaga mimivirus
ctg000370_np12	273444	273857	ctg000370_HS.65	+	nohit	nohit
ctg000370_np12	274360	278561	ctg000370_HS.66	-	F1M5N7|KI21B_RAT	Kinesin-like protein KIF21B OS=Rattus norvegicus
ctg000370_np12	279025	284524	ctg000370_HS.67	+	O15164|TIF1A_HUMAN	Transcription intermediary factor 1-alpha OS=Homo sapiens
ctg000370_np12	285390	287249	ctg000370_HS.68	+	Q91XD6|VPS36_MOUSE	Vacuolar protein-sorting-associated protein 36 OS=Mus musculus
ctg000370_np12	291018	300039	ctg000370_HS.69	+	nohit	nohit
ctg000370_np12	301122	302805	ctg000370_HS.70	+	Q6A4L1|S12A8_XENLA	Solute carrier family 12 member 8 OS=Xenopus laevis
ctg000370_np12	302889	304294	ctg000370_HS.71	+	A0AV02|S12A8_HUMAN	Solute carrier family 12 member 8 OS=Homo sapiens
ctg000370_np12	304746	306008	ctg000370_HS.72	-	nohit	nohit
ctg000370_np12	309084	315805	ctg000370_HS.73	-	D3ZEN0|MILK2_RAT	MICAL-like protein 2 OS=Rattus norvegicus
ctg000370_np12	317544	325246	ctg000370_HS.74	-	nohit	nohit
ctg000370_np12	325578	328597	ctg000370_HS.75	-	nohit	nohit
ctg000370_np12	329358	331353	ctg000370_HS.76	-	Q9GYF1|TNNI2_CAEEL	Troponin I 2 OS=Caenorhabditis elegans
ctg000370_np12	332332	336996	ctg000370_HS.77	-	Q9W770|SPON1_CHICK	Spondin-1 OS=Gallus gallus
ctg000370_np12	337582	341174	ctg000370_HS.78	-	E1BD52|TM245_BOVIN	Transmembrane protein 245 OS=Bos taurus
ctg000370_np12	341341	342784	ctg000370_HS.79	+	Q28CW2|IFT43_XENTR	Intraflagellar transport protein 43 homolog OS=Xenopus tropicalis
ctg000370_np12	343183	350032	ctg000370_HS.80	-	Q94637|VIT6_OSCTI	Vitellogenin-6 OS=Oscheius tipulae
ctg000370_np12	350679	353526	ctg000370_HS.81	+	Q9D8W5|PSD12_MOUSE	26S proteasome non-ATPase regulatory subunit 12 OS=Mus musculus
ctg000370_np12	353696	358234	ctg000370_HS.82	+	Q9XWS2|EXOC4_CAEEL	Exocyst complex component 4 OS=Caenorhabditis elegans
ctg000370_np12	358584	365157	ctg000370_HS.83	-	Q90WU3|DDX1_CHICK	ATP-dependent RNA helicase DDX1 OS=Gallus gallus
ctg000370_np12	365688	367548	ctg000370_HS.84	+	Q5ZIQ3|HNRPK_CHICK	Heterogeneous nuclear ribonucleoprotein K OS=Gallus gallus
ctg000370_np12	368098	371714	ctg000370_HS.85	+	Q4KTA7|TERT_TAKRU	Telomerase reverse transcriptase OS=Takifugu rubripes
ctg000370_np12	371816	372523	ctg000370_HS.86	-	nohit	nohit
ctg000370_np12	372882	375189	ctg000370_HS.87	-	Q5RFK6|SUH_PONAB	Recombining binding protein suppressor of hairless OS=Pongo abelii
ctg000370_np12	377279	378474	ctg000370_HS.89	+	O95639|CPSF4_HUMAN	Cleavage and polyadenylation specificity factor subunit 4 OS=Homo sapiens
ctg000370_np12	378629	382871	ctg000370_HS.90	+	Q5REK3|MPPB_PONAB	Mitochondrial-processing peptidase subunit beta OS=Pongo abelii
ctg000370_np12	383023	387590	ctg000370_HS.91	+	Q90YL3|MED26_DANRE	Mediator of RNA polymerase II transcription subunit 26 OS=Danio rerio
ctg000370_np12	388696	389902	ctg000370_HS.92	+	nohit	nohit
ctg000370_np12	390363	396389	ctg000370_HS.93	-	A0A0G2K344|PK3CA_RAT	Phosphatidylinositol 4,5-bisphosphate 3-kinase catalytic subunit alpha isoform OS=Rattus norvegicus
ctg000370_np12	396793	397790	ctg000370_HS.94	-	Q8VZP1|GPP2_ARATH	(DL)-glycerol-3-phosphatase 2 OS=Arabidopsis thaliana
ctg000370_np12	398657	399591	ctg000370_HS.95	+	nohit	nohit
ctg000370_np12	399765	400199	ctg000370_HS.96	-	Q17754|TIM9_CAEEL	Mitochondrial import inner membrane translocase subunit Tim9 OS=Caenorhabditis elegans
ctg000370_np12	400372	402822	ctg000370_HS.97	-	P47208|TCPD_CAEEL	T-complex protein 1 subunit delta OS=Caenorhabditis elegans
ctg000370_np12	404585	405380	ctg000370_HS.98	+	Q4KLF8|ARPC5_RAT	Actin-related protein 2/3 complex subunit 5 OS=Rattus norvegicus
ctg000370_np12	405727	408889	ctg000370_HS.99	+	Q9QX47|SON_MOUSE	Protein SON OS=Mus musculus
ctg000370_np12	410470	411228	ctg000370_HS.100	+	nohit	nohit
ctg000370_np12	411611	412147	ctg000370_HS.101	-	Q9CQU8|IMP1L_MOUSE	Mitochondrial inner membrane protease subunit 1 OS=Mus musculus
ctg000370_np12	413047	413808	ctg000370_HS.102	-	nohit	nohit
ctg000370_np12	415603	424958	ctg000370_HS.103	-	Q9QX47|SON_MOUSE	Protein SON OS=Mus musculus
ctg000370_np12	427230	437492	ctg000370_HS.104	+	Q9NQT8|KI13B_HUMAN	Kinesin-like protein KIF13B OS=Homo sapiens
ctg000370_np12	441134	441411	ctg000370_HS.105	-	nohit	nohit
ctg000370_np12	448647	456290	ctg000370_HS.106	+	P10070|GLI2_HUMAN	Zinc finger protein GLI2 OS=Homo sapiens
ctg000370_np12	457562	458196	ctg000370_HS.107	-	nohit	nohit
ctg000370_np12	460409	461673	ctg000370_HS.108	+	A1Z713|VPS13_DROME	Vacuolar protein sorting-associated protein 13 OS=Drosophila melanogaster
ctg000370_np12	461809	471215	ctg000370_HS.109	+	Q8BX70|VP13C_MOUSE	Vacuolar protein sorting-associated protein 13C OS=Mus musculus
ctg000370_np12	472239	472970	ctg000370_HS.110	-	nohit	nohit
ctg000370_np12	473633	474570	ctg000370_HS.111	+	Q8VZP1|GPP2_ARATH	(DL)-glycerol-3-phosphatase 2 OS=Arabidopsis thaliana
ctg000370_np12	476155	479891	ctg000370_HS.112	-	Q19787|BED3_CAEEL	Zinc finger BED domain-containing protein 3 OS=Caenorhabditis elegans
ctg000370_np12	490081	500768	ctg000370_HS.114	-	P98199|AT8B2_MOUSE	Phospholipid-transporting ATPase ID OS=Mus musculus
ctg000370_np12	504617	506964	ctg000370_HS.115	-	P51875|GNAO_CAEEL	Guanine nucleotide-binding protein G(o) subunit alpha OS=Caenorhabditis elegans
ctg000370_np12	514852	515273	ctg000370_HS.117	-	nohit	nohit
ctg000370_np12	515439	520181	ctg000370_HS.118	-	O73925|KCNQ1_SQUAC	Potassium voltage-gated channel subfamily KQT member 1 OS=Squalus acanthias
ctg000370_np12	524354	526129	ctg000370_HS.119	-	nohit	nohit
ctg000370_np12	529693	531852	ctg000370_HS.120	-	Q09638|NPR15_CAEEL	Neuropeptide receptor 15 OS=Caenorhabditis elegans
ctg000370_np12	533947	534673	ctg000370_HS.121	+	nohit	nohit
ctg000370_np12	535770	537878	ctg000370_HS.122	+	P34571|SRT55_CAEEL	Serpentine receptor class T-55 OS=Caenorhabditis elegans
ctg000370_np12	538046	538954	ctg000370_HS.123	-	Q20970|SYMC_CAEEL	Methionine--tRNA ligase, cytoplasmic OS=Caenorhabditis elegans
ctg000370_np12	539198	539861	ctg000370_HS.124	-	P48817|NDK_BRUMA	Nucleoside diphosphate kinase OS=Brugia malayi
ctg000370_np12	540613	547937	ctg000370_HS.125	+	A8X7H5|PURA_CAEBR	Adenylosuccinate synthetase OS=Caenorhabditis briggsae
ctg000370_np12	549737	550578	ctg000370_HS.126	-	nohit	nohit
ctg000370_np12	551029	555107	ctg000370_HS.127	+	nohit	nohit
ctg000370_np12	558787	560063	ctg000370_HS.129	-	nohit	nohit
ctg000370_np12	561738	562532	ctg000370_HS.130	+	Q6NZW8|AR8BA_DANRE	ADP-ribosylation factor-like protein 8B-A OS=Danio rerio
ctg000370_np12	563158	566869	ctg000370_HS.131	+	D3ZZL9|GCC2_RAT	GRIP and coiled-coil domain-containing protein 2 OS=Rattus norvegicus
ctg000370_np12	568554	569390	ctg000370_HS.133	+	Q5M7D6|P4R2A_XENLA	Serine/threonine-protein phosphatase 4 regulatory subunit 2-A OS=Xenopus laevis
ctg000370_np12	570645	574371	ctg000370_HS.134	+	G5EFE7|FUT8_CAEEL	Alpha-(1,6)-fucosyltransferase OS=Caenorhabditis elegans
ctg000370_np12	576836	580248	ctg000370_HS.135	+	P07314|GGT1_RAT	Glutathione hydrolase 1 proenzyme OS=Rattus norvegicus
ctg000370_np12	580555	582800	ctg000370_HS.136	-	Q93324|MANBA_CAEEL	Probable beta-mannosidase OS=Caenorhabditis elegans
ctg000370_np12	584019	586262	ctg000370_HS.137	-	O00462|MANBA_HUMAN	Beta-mannosidase OS=Homo sapiens
ctg000370_np12	586649	589080	ctg000370_HS.138	-	Q7SXY4|DC2L1_DANRE	Cytoplasmic dynein 2 light intermediate chain 1 OS=Danio rerio
ctg000370_np12	590518	591591	ctg000370_HS.139	-	Q21184|CO155_CAEEL	Putative cuticle collagen 155 OS=Caenorhabditis elegans
ctg000370_np12	594852	595942	ctg000370_HS.140	+	Q21184|CO155_CAEEL	Putative cuticle collagen 155 OS=Caenorhabditis elegans
ctg000370_np12	596264	597904	ctg000370_HS.141	-	nohit	nohit
ctg000370_np12	598664	603318	ctg000370_HS.142	-	nohit	nohit
ctg000370_np12	604574	608115	ctg000370_HS.143	+	O60287|NPA1P_HUMAN	Nucleolar pre-ribosomal-associated protein 1 OS=Homo sapiens
ctg000370_np12	608325	610335	ctg000370_HS.144	+	A8QBF3|EIF3I_BRUMA	Eukaryotic translation initiation factor 3 subunit I OS=Brugia malayi
ctg000370_np12	610689	611643	ctg000370_HS.145	-	nohit	nohit
ctg000370_np12	612277	614170	ctg000370_HS.146	-	A0A0R4IXF6|KAT2A_DANRE	Histone acetyltransferase KAT2A OS=Danio rerio
ctg000370_np12	615160	616998	ctg000370_HS.147	+	nohit	nohit
ctg000370_np12	617833	621035	ctg000370_HS.148	+	O43824|GTPB6_HUMAN	Putative GTP-binding protein 6 OS=Homo sapiens
ctg000370_np12	621450	623391	ctg000370_HS.149	-	Q6AYU1|MO4L1_RAT	Mortality factor 4-like protein 1 OS=Rattus norvegicus
ctg000370_np12	623773	624649	ctg000370_HS.150	+	Q24251|ATP5H_DROME	ATP synthase subunit d, mitochondrial OS=Drosophila melanogaster
ctg000370_np12	624906	628188	ctg000370_HS.151	+	Q9VJE5|CL190_DROME	Restin homolog OS=Drosophila melanogaster
ctg000370_np12	628537	632580	ctg000370_HS.152	+	P91134|PURA_CAEEL	Adenylosuccinate synthetase OS=Caenorhabditis elegans
ctg000370_np12	632669	636448	ctg000370_HS.153	-	Q11073|YT45_CAEEL	Uncharacterized protein B0416.5 OS=Caenorhabditis elegans
ctg000370_np12	637338	638285	ctg000370_HS.154	+	P9WHK1|Y0571_MYCTU	Putative phosphoribosyl transferase Rv0571c OS=Mycobacterium tuberculosis (strain ATCC 25618 / H37Rv)
ctg000370_np12	638927	640550	ctg000370_HS.155	+	nohit	nohit
ctg000370_np12	642736	643975	ctg000370_HS.156	+	nohit	nohit
ctg000370_np12	645940	646633	ctg000370_HS.157	+	nohit	nohit
ctg000370_np12	647345	648420	ctg000370_HS.158	+	nohit	nohit
ctg000370_np12	648463	649092	ctg000370_HS.159	+	nohit	nohit
ctg000370_np12	653683	655843	ctg000370_HS.162	+	P9WHK1|Y0571_MYCTU	Putative phosphoribosyl transferase Rv0571c OS=Mycobacterium tuberculosis (strain ATCC 25618 / H37Rv)
ctg000370_np12	656827	657520	ctg000370_HS.163	+	nohit	nohit
ctg000370_np12	658232	659975	ctg000370_HS.164	+	nohit	nohit
ctg000370_np12	676732	677426	ctg000370_HS.166	+	Q18786|SMD2_CAEEL	Probable small nuclear ribonucleoprotein Sm D2 OS=Caenorhabditis elegans
ctg000370_np12	678446	683076	ctg000370_HS.167	-	P00489|PYGM_RABIT	Glycogen phosphorylase, muscle form OS=Oryctolagus cuniculus
ctg000370_np12	685738	688212	ctg000370_HS.168	+	Q04456|EST1_CAEBR	Gut esterase 1 OS=Caenorhabditis briggsae
ctg000370_np12	689713	690014	ctg000370_HS.170	+	nohit	nohit
ctg000370_np12	690402	692017	ctg000370_HS.171	-	Q5R5X0|PININ_PONAB	Pinin OS=Pongo abelii
ctg000370_np12	692410	695102	ctg000370_HS.172	+	Q18787|PRS7_CAEEL	26S proteasome regulatory subunit 7 OS=Caenorhabditis elegans
ctg000370_np12	695469	697999	ctg000370_HS.173	-	Q5ZJ66|SYEM_CHICK	Probable glutamate--tRNA ligase, mitochondrial OS=Gallus gallus
ctg000370_np12	698357	699868	ctg000370_HS.174	-	nohit	nohit
ctg000370_np12	700203	704964	ctg000370_HS.175	+	Q09441|SWSN7_CAEEL	SWI/SNF nucleosome remodeling complex component OS=Caenorhabditis elegans
ctg000370_np12	705633	708981	ctg000370_HS.176	+	nohit	nohit
ctg000370_np12	709786	713101	ctg000370_HS.177	-	O17966|TOP1_CAEEL	DNA topoisomerase 1 OS=Caenorhabditis elegans
ctg000370_np12	713501	714851	ctg000370_HS.178	+	nohit	nohit
ctg000370_np12	715504	715815	ctg000370_HS.179	-	nohit	nohit
ctg000370_np12	716336	717891	ctg000370_HS.180	-	Q9VQ93|GOLP3_DROME	Golgi phosphoprotein 3 homolog sauron OS=Drosophila melanogaster
ctg000370_np12	718537	719967	ctg000370_HS.181	+	Q08E20|ESTD_BOVIN	S-formylglutathione hydrolase OS=Bos taurus
ctg000370_np12	720296	722589	ctg000370_HS.182	-	P17809|GTR1_MOUSE	Solute carrier family 2, facilitated glucose transporter member 1 OS=Mus musculus
ctg000370_np12	723970	725006	ctg000370_HS.185	-	nohit	nohit
ctg000370_np12	729799	732589	ctg000370_HS.186	+	B1V8A0|SH3GH_CAEEL	Endophilin-A homolog OS=Caenorhabditis elegans
ctg000370_np12	732963	734029	ctg000370_HS.187	-	nohit	nohit
ctg000370_np12	735039	736653	ctg000370_HS.188	+	nohit	nohit
ctg000370_np12	738598	746699	ctg000370_HS.189	+	nohit	nohit
ctg000370_np12	749144	756329	ctg000370_HS.190	-	Q9C0K0|BC11B_HUMAN	B-cell lymphoma/leukemia 11B OS=Homo sapiens
ctg000370_np12	761096	761512	ctg000370_HS.191	-	nohit	nohit
ctg000370_np12	769380	775215	ctg000370_HS.192	-	P41990|APX1_CAEEL	Anterior pharynx in excess protein 1 OS=Caenorhabditis elegans
ctg000370_np12	776132	776449	ctg000370_HS.193	+	nohit	nohit
ctg000370_np12	780479	785019	ctg000370_HS.195	+	Q9UI40|NCKX2_HUMAN	Sodium/potassium/calcium exchanger 2 OS=Homo sapiens
ctg000370_np12	788314	793173	ctg000370_HS.196	-	Q09573|KCC3_CAEEL	Potassium/chloride cotransporter 3 OS=Caenorhabditis elegans
ctg000370_np12	801302	804203	ctg000370_HS.198	+	A1L244|SAC1B_DANRE	Phosphatidylinositide phosphatase SAC1-B OS=Danio rerio
ctg000370_np12	827000	832393	ctg000370_HS.200	+	A1L244|SAC1B_DANRE	Phosphatidylinositide phosphatase SAC1-B OS=Danio rerio
ctg000370_np12	839478	840324	ctg000370_HS.203	+	Q4VBH4|UB2WA_DANRE	Probable ubiquitin-conjugating enzyme E2 W-A OS=Danio rerio
ctg000370_np12	840888	842826	ctg000370_HS.204	+	A6QPQ5|RM01_BOVIN	39S ribosomal protein L1, mitochondrial OS=Bos taurus
ctg000370_np12	843965	846418	ctg000370_HS.205	+	O44186|DEGS1_CAEEL	Putative sphingolipid delta(4)-desaturase OS=Caenorhabditis elegans
ctg000370_np12	847429	854517	ctg000370_HS.206	-	Q9ULJ8|NEB1_HUMAN	Neurabin-1 OS=Homo sapiens
ctg000370_np12	861465	862672	ctg000370_HS.207	-	nohit	nohit
ctg000370_np12	863437	867368	ctg000370_HS.208	+	O01479|TMOD_CAEEL	Tropomodulin OS=Caenorhabditis elegans
ctg000370_np12	868561	869584	ctg000370_HS.209	-	Q9SZ54|GPX7_ARATH	Putative glutathione peroxidase 7, chloroplastic OS=Arabidopsis thaliana
ctg000370_np12	870556	871994	ctg000370_HS.210	+	Q9HFJ5|APTH1_NEUCR	Acyl-protein thioesterase 1 OS=Neurospora crassa (strain ATCC 24698 / 74-OR23-1A / CBS 708.71 / DSM 1257 / FGSC 987)
ctg000370_np12	872386	875595	ctg000370_HS.211	+	nohit	nohit
ctg000370_np12	875859	876451	ctg000370_HS.212	+	nohit	nohit
ctg000370_np12	877007	887560	ctg000370_HS.213	+	Q17336|CWC22_CAEEL	Pre-mRNA-splicing factor CWC22 homolog OS=Caenorhabditis elegans
ctg000370_np12	887800	889001	ctg000370_HS.214	+	A3NKP8|BETB_BURP6	NAD/NADP-dependent betaine aldehyde dehydrogenase OS=Burkholderia pseudomallei (strain 668)
ctg000370_np12	889180	890102	ctg000370_HS.215	+	nohit	nohit
ctg000370_np12	891138	891483	ctg000370_HS.216	-	nohit	nohit
ctg000370_np12	891639	893006	ctg000370_HS.217	-	P28494|MA2A1_RAT	Alpha-mannosidase 2 OS=Rattus norvegicus
ctg000370_np12	893520	893768	ctg000370_HS.219	-	nohit	nohit
ctg000370_np12	894546	895379	ctg000370_HS.220	-	nohit	nohit
ctg002010_np12	366	695	ctg002010_HS.1	-	nohit	nohit
ctg002010_np12	38290	40102	ctg002010_HS.7	-	P68253|1433G_SHEEP	14-3-3 protein gamma (Fragments) OS=Ovis aries
ctg002010_np12	40151	41096	ctg002010_HS.8	-	P92177|1433E_DROME	14-3-3 protein epsilon OS=Drosophila melanogaster
ctg002010_np12	48352	50060	ctg002010_HS.13	-	nohit	nohit
ctg002010_np12	53689	55375	ctg002010_HS.14	-	nohit	nohit
ctg002010_np12	56777	59077	ctg002010_HS.15	+	nohit	nohit
ctg002010_np12	59578	60045	ctg002010_HS.16	+	nohit	nohit
ctg003320_np12	10350	11129	ctg003320_HS.2	-	nohit	nohit
ctg003320_np12	25855	26634	ctg003320_HS.5	+	nohit	nohit
ctg003320_np12	43537	45709	ctg003320_HS.7	-	nohit	nohit
ctg003320_np12	51078	51500	ctg003320_HS.8	-	nohit	nohit
ctg003320_np12	76714	81278	ctg003320_HS.10	+	Q27081|CFB_TACTR	Clotting factor B OS=Tachypleus tridentatus
ctg003320_np12	82433	82766	ctg003320_HS.11	+	nohit	nohit
ctg003320_np12	105053	106143	ctg003320_HS.14	+	P40313|CTRL_HUMAN	Chymotrypsin-like protease CTRL-1 OS=Homo sapiens
ctg003320_np12	107295	107627	ctg003320_HS.15	+	nohit	nohit
ctg004520_np12	2743	4111	ctg004520_HS.3	+	Q8KAE4|Y2219_CHLTE	Macro domain-containing protein CT2219 OS=Chlorobaculum tepidum (strain ATCC 49652 / DSM 12025 / NBRC 103806 / TLS)
ctg004520_np12	4174	4888	ctg004520_HS.4	+	nohit	nohit
ctg004520_np12	33183	33530	ctg004520_HS.5	-	nohit	nohit
ctg004520_np12	129424	135279	ctg004520_HS.6	-	nohit	nohit
ctg000550_np12	2224	3346	ctg000550_HS.2	+	P83917|CBX1_MOUSE	Chromobox protein homolog 1 OS=Mus musculus
ctg000550_np12	3552	6318	ctg000550_HS.3	+	A0JNJ3|SPART_BOVIN	Spartin OS=Bos taurus
ctg000550_np12	6732	9249	ctg000550_HS.4	-	Q6AY46|TRM61_RAT	tRNA (adenine(58)-N(1))-methyltransferase catalytic subunit TRMT61A OS=Rattus norvegicus
ctg000550_np12	9282	10001	ctg000550_HS.5	-	Q6NWF4|VPS25_DANRE	Vacuolar protein-sorting-associated protein 25 OS=Danio rerio
ctg000550_np12	10365	11638	ctg000550_HS.6	+	P39017|RS6_XENLA	40S ribosomal protein S6 OS=Xenopus laevis
ctg000550_np12	11875	14889	ctg000550_HS.7	-	Q5R4I4|LFG2_PONAB	Protein lifeguard 2 OS=Pongo abelii
ctg000550_np12	15618	34020	ctg000550_HS.8	+	Q84J50|HS177_ORYSJ	17.7 kDa class I heat shock protein OS=Oryza sativa subsp. japonica
ctg000550_np12	44411	50848	ctg000550_HS.9	+	Q9GZU7|CTDS1_HUMAN	Carboxy-terminal domain RNA polymerase II polypeptide A small phosphatase 1 OS=Homo sapiens
ctg000550_np12	56286	56633	ctg000550_HS.12	-	nohit	nohit
ctg000550_np12	59970	67281	ctg000550_HS.13	+	O18214|MAB3_CAEEL	Protein male abnormal 3 OS=Caenorhabditis elegans
ctg000550_np12	68365	70249	ctg000550_HS.14	-	A7RP64|PNO1_NEMVE	RNA-binding protein pno1 OS=Nematostella vectensis
ctg000550_np12	71078	74008	ctg000550_HS.15	-	Q12788|TBL3_HUMAN	Transducin beta-like protein 3 OS=Homo sapiens
ctg000550_np12	74366	75458	ctg000550_HS.16	-	O02173|TPPC2_CAEEL	Probable trafficking protein particle complex subunit 2 OS=Caenorhabditis elegans
ctg000550_np12	77598	78422	ctg000550_HS.17	-	B8CY71|LON_HALOH	Lon protease OS=Halothermothrix orenii (strain H 168 / OCM 544 / DSM 9562)
ctg000550_np12	79242	81460	ctg000550_HS.19	-	Q2KJJ5|TBL3_BOVIN	Transducin beta-like protein 3 OS=Bos taurus
ctg000550_np12	99266	103511	ctg000550_HS.20	-	O18214|MAB3_CAEEL	Protein male abnormal 3 OS=Caenorhabditis elegans
ctg000550_np12	104694	106107	ctg000550_HS.21	-	O51558|LON2_BORBU	Lon protease 2 OS=Borrelia burgdorferi (strain ATCC 35210 / B31 / CIP 102532 / DSM 4680)
ctg000550_np12	106336	107802	ctg000550_HS.22	-	Q627R7|RL5_CAEBR	60S ribosomal protein L5 OS=Caenorhabditis briggsae
ctg000550_np12	109307	111405	ctg000550_HS.23	-	Q5E9H5|BCS1_BOVIN	Mitochondrial chaperone BCS1 OS=Bos taurus
ctg000550_np12	111642	112568	ctg000550_HS.24	+	A2BG43|GLTP_DANRE	Glycolipid transfer protein OS=Danio rerio
ctg000550_np12	113129	114953	ctg000550_HS.25	-	Q09583|PSA3_CAEEL	Proteasome subunit alpha type-3 OS=Caenorhabditis elegans
ctg000550_np12	115417	116137	ctg000550_HS.26	-	Q9NUW8|TYDP1_HUMAN	Tyrosyl-DNA phosphodiesterase 1 OS=Homo sapiens
ctg000550_np12	116317	119003	ctg000550_HS.27	-	Q9TXV7|TYDP1_CAEEL	Probable tyrosyl-DNA phosphodiesterase OS=Caenorhabditis elegans
ctg000550_np12	120020	124811	ctg000550_HS.28	-	P34276|YKJ2_CAEEL	GILT-like protein C02D5.2 OS=Caenorhabditis elegans
ctg000550_np12	126253	128052	ctg000550_HS.29	+	Q91WN1|DNJC9_MOUSE	DnaJ homolog subfamily C member 9 OS=Mus musculus
ctg000550_np12	128326	132079	ctg000550_HS.30	+	Q91WV7|SLC31_MOUSE	Neutral and basic amino acid transport protein rBAT OS=Mus musculus
ctg000550_np12	132659	134608	ctg000550_HS.31	-	Q2HCW8|GWT1_CHAGB	GPI-anchored wall transfer protein 1 OS=Chaetomium globosum (strain ATCC 6205 / CBS 148.51 / DSM 1962 / NBRC 6347 / NRRL 1970)
ctg000550_np12	134662	135755	ctg000550_HS.32	-	nohit	nohit
ctg000550_np12	136286	140216	ctg000550_HS.33	-	Q9N491|SQV2_CAEEL	Beta-1,3-galactosyltransferase sqv-2 OS=Caenorhabditis elegans
ctg000550_np12	140960	142366	ctg000550_HS.34	-	Q8N2K1|UB2J2_HUMAN	Ubiquitin-conjugating enzyme E2 J2 OS=Homo sapiens
ctg000550_np12	142815	143682	ctg000550_HS.35	-	Q5R630|NECP1_PONAB	Adaptin ear-binding coat-associated protein 1 OS=Pongo abelii
ctg000550_np12	144885	148426	ctg000550_HS.36	+	Q9R1K5|FZR1_MOUSE	Fizzy-related protein homolog OS=Mus musculus
ctg000550_np12	149988	150400	ctg000550_HS.37	-	nohit	nohit
ctg000550_np12	151366	158334	ctg000550_HS.38	+	Q5XGC9|SRFB1_XENTR	Serum response factor-binding protein 1 OS=Xenopus tropicalis
ctg000550_np12	158700	166282	ctg000550_HS.39	-	Q8I4B0|KCNSK_CAEEL	Potassium voltage-gated channel protein shk-1 OS=Caenorhabditis elegans
ctg000550_np12	167360	175769	ctg000550_HS.40	-	Q18237|SMC5_CAEEL	Structural maintenance of chromosomes protein 5 OS=Caenorhabditis elegans
ctg000550_np12	201288	216543	ctg000550_HS.43	+	Q03567|SL172_CAEEL	Uncharacterized transporter slc-17.2 OS=Caenorhabditis elegans
ctg000550_np12	225495	247456	ctg000550_HS.44	-	G5EEV2|TRR1_CAEEL	Transcription-associated protein 1 OS=Caenorhabditis elegans
ctg000550_np12	247772	248992	ctg000550_HS.45	-	P52879|RER1_CAEEL	Protein RER1 homolog OS=Caenorhabditis elegans
ctg000550_np12	250577	252766	ctg000550_HS.46	+	Q09517|LE767_CAEEL	Very-long-chain 3-oxooacyl-coA reductase let-767 OS=Caenorhabditis elegans
ctg000550_np12	254227	258190	ctg000550_HS.47	-	Q8WVM8|SCFD1_HUMAN	Sec1 family domain-containing protein 1 OS=Homo sapiens
ctg000550_np12	258902	261976	ctg000550_HS.48	+	nohit	nohit
ctg000550_np12	262006	264836	ctg000550_HS.49	+	Q80YV3|TRRAP_MOUSE	Transformation/transcription domain-associated protein OS=Mus musculus
ctg000550_np12	265880	268095	ctg000550_HS.50	+	P46467|VPS4B_MOUSE	Vacuolar protein sorting-associated protein 4B OS=Mus musculus
ctg000550_np12	269246	273929	ctg000550_HS.51	+	nohit	nohit
ctg000550_np12	297097	301226	ctg000550_HS.53	+	P33538|DPOM_NEUIN	Probable DNA polymerase OS=Neurospora intermedia
ctg003940_np12	3623	5761	ctg003940_HS.1	-	nohit	nohit
ctg003940_np12	39730	45130	ctg003940_HS.6	+	Q19746|INX3_CAEEL	Innexin-3 OS=Caenorhabditis elegans
ctg003940_np12	130656	131135	ctg003940_HS.12	-	nohit	nohit
ctg003940_np12	147024	147502	ctg003940_HS.15	-	nohit	nohit
ctg003940_np12	151400	155472	ctg003940_HS.16	-	nohit	nohit
ctg003940_np12	199791	204420	ctg003940_HS.19	+	P51855|GSHB_MOUSE	Glutathione synthetase OS=Mus musculus
ctg001920_np12	8365	14459	ctg001920_HS.2	-	Q54KA7|SECG_DICDI	Ankyrin repeat, PH and SEC7 domain containing protein secG OS=Dictyostelium discoideum
ctg001920_np12	19033	19475	ctg001920_HS.3	-	nohit	nohit
ctg001920_np12	23791	24375	ctg001920_HS.4	+	nohit	nohit
ctg001920_np12	30887	31949	ctg001920_HS.6	-	nohit	nohit
ctg001920_np12	81520	94644	ctg001920_HS.13	-	Q7TN31|AGGF1_MOUSE	Angiogenic factor with G patch and FHA domains 1 OS=Mus musculus
ctg001920_np12	108994	109756	ctg001920_HS.15	-	nohit	nohit
ctg001920_np12	110547	112734	ctg001920_HS.16	-	nohit	nohit
ctg001920_np12	128375	131657	ctg001920_HS.18	-	nohit	nohit
ctg001920_np12	134913	137906	ctg001920_HS.19	-	Q18081|UGT48_CAEEL	Putative UDP-glucuronosyltransferase ugt-48 OS=Caenorhabditis elegans
ctg001920_np12	150128	154409	ctg001920_HS.20	+	P18569|EGT_NPVAC	Ecdysteroid UDP-glucosyltransferase OS=Autographa californica nuclear polyhedrosis virus
ctg001920_np12	156766	159335	ctg001920_HS.21	+	nohit	nohit
ctg001920_np12	161838	162419	ctg001920_HS.22	+	Q21767|SRD2_CAEEL	Serpentine receptor class delta-2 OS=Caenorhabditis elegans
ctg001920_np12	167873	169426	ctg001920_HS.23	+	Q96QE2|MYCT_HUMAN	Proton myo-inositol cotransporter OS=Homo sapiens
ctg001920_np12	169484	172979	ctg001920_HS.24	+	Q921A2|MYCT_RAT	Proton myo-inositol cotransporter OS=Rattus norvegicus
ctg001920_np12	173633	175966	ctg001920_HS.25	-	nohit	nohit
ctg001920_np12	177528	179048	ctg001920_HS.26	-	A1T1P0|Y241_MYCVP	Uncharacterized methyltransferase Mvan_0241 OS=Mycobacterium vanbaalenii (strain DSM 7251 / PYR-1)
ctg001920_np12	182032	190067	ctg001920_HS.27	+	Q94225|SULP3_CAEEL	Sulfate permease family protein 3 OS=Caenorhabditis elegans
ctg001920_np12	193135	201828	ctg001920_HS.28	+	Q21219|PEPT1_CAEEL	Peptide transporter family 1 OS=Caenorhabditis elegans
ctg001920_np12	202769	210476	ctg001920_HS.29	-	Q21878|NHR1_CAEEL	Nuclear hormone receptor family member nhr-1 OS=Caenorhabditis elegans
ctg001920_np12	215924	223785	ctg001920_HS.31	+	P34456|YMD2_CAEEL	Uncharacterized protein F54H12.2 OS=Caenorhabditis elegans
ctg003740_np12	6810	8740	ctg003740_HS.2	-	nohit	nohit
ctg003740_np12	12001	13355	ctg003740_HS.3	+	O45306|SRE21_CAEEL	Serpentine receptor class epsilon-21 OS=Caenorhabditis elegans
ctg003740_np12	17972	21256	ctg003740_HS.4	+	Q09453|GLRB4_CAEEL	Glycine receptor subunit beta-type 4 OS=Caenorhabditis elegans
ctg003740_np12	22837	24440	ctg003740_HS.5	-	Q95029|CATL_DROME	Cathepsin L OS=Drosophila melanogaster
ctg000330_np12	14572	18700	ctg000330_HS.1	+	nohit	nohit
ctg000330_np12	33641	50471	ctg000330_HS.4	+	Q9U3P2|SYG2_CAEEL	Synaptogenesis protein syg-2 OS=Caenorhabditis elegans
ctg000330_np12	53661	55587	ctg000330_HS.5	-	nohit	nohit
ctg000330_np12	57320	57784	ctg000330_HS.6	-	nohit	nohit
ctg000330_np12	57805	59459	ctg000330_HS.7	+	nohit	nohit
ctg000330_np12	68557	68982	ctg000330_HS.10	+	nohit	nohit
ctg000330_np12	69135	69634	ctg000330_HS.11	+	nohit	nohit
ctg000330_np12	73485	75204	ctg000330_HS.12	-	nohit	nohit
ctg000330_np12	84634	88142	ctg000330_HS.15	+	nohit	nohit
ctg000330_np12	89213	91359	ctg000330_HS.16	+	nohit	nohit
ctg002930_np12	18664	20006	ctg002930_HS.2	+	nohit	nohit
ctg002930_np12	62395	62923	ctg002930_HS.4	+	nohit	nohit
ctg002930_np12	68227	70074	ctg002930_HS.5	+	Q9U256|PA2L_CAEEL	Phospholipase A2-like protein Y52B11A.8 OS=Caenorhabditis elegans
ctg002930_np12	70246	71815	ctg002930_HS.6	+	Q9U256|PA2L_CAEEL	Phospholipase A2-like protein Y52B11A.8 OS=Caenorhabditis elegans
ctg002930_np12	77128	77946	ctg002930_HS.7	-	nohit	nohit
ctg002930_np12	79542	80600	ctg002930_HS.8	-	nohit	nohit
ctg002930_np12	138063	138395	ctg002930_HS.28	+	nohit	nohit
ctg002930_np12	139694	140047	ctg002930_HS.29	+	nohit	nohit
ctg002930_np12	144339	152215	ctg002930_HS.30	+	nohit	nohit
ctg002930_np12	153964	156704	ctg002930_HS.31	-	O62243|NAS1_CAEEL	Zinc metalloproteinase nas-1 OS=Caenorhabditis elegans
ctg001010_np12	29033	33453	ctg001010_HS.3	+	Q9BX70|BTBD2_HUMAN	BTB/POZ domain-containing protein 2 OS=Homo sapiens
ctg001010_np12	39137	43410	ctg001010_HS.4	+	Q5TZE1|BTB6B_DANRE	BTB/POZ domain-containing protein 6-B OS=Danio rerio
ctg001010_np12	45820	48323	ctg001010_HS.6	+	Q8K2J9|BTBD6_MOUSE	BTB/POZ domain-containing protein 6 OS=Mus musculus
ctg001010_np12	52915	54593	ctg001010_HS.9	-	P34457|YMD3_CAEEL	Putative uncharacterized transposon-derived protein F54H12.3 OS=Caenorhabditis elegans
ctg001700_np12	18742	20471	ctg001700_HS.2	-	nohit	nohit
ctg001700_np12	26716	28831	ctg001700_HS.3	-	nohit	nohit
ctg001700_np12	47775	54935	ctg001700_HS.7	-	O75132|ZBED4_HUMAN	Zinc finger BED domain-containing protein 4 OS=Homo sapiens
ctg001700_np12	55460	58066	ctg001700_HS.8	-	nohit	nohit
ctg001700_np12	76373	84523	ctg001700_HS.13	+	Q8K2J9|BTBD6_MOUSE	BTB/POZ domain-containing protein 6 OS=Mus musculus
ctg001700_np12	90153	91711	ctg001700_HS.15	+	nohit	nohit
ctg001700_np12	97317	99606	ctg001700_HS.17	-	nohit	nohit
ctg001700_np12	102725	105674	ctg001700_HS.18	+	Q32PA9|FKBP2_BOVIN	Peptidyl-prolyl cis-trans isomerase FKBP2 OS=Bos taurus
ctg001700_np12	125983	132141	ctg001700_HS.21	+	Q5ZL98|RPC1_CHICK	DNA-directed RNA polymerase III subunit RPC1 OS=Gallus gallus
ctg001700_np12	133101	134235	ctg001700_HS.22	-	nohit	nohit
ctg001700_np12	163015	167233	ctg001700_HS.24	+	nohit	nohit
ctg001700_np12	169754	170301	ctg001700_HS.26	+	nohit	nohit
ctg001700_np12	183255	185662	ctg001700_HS.29	-	nohit	nohit
ctg001700_np12	196207	197206	ctg001700_HS.30	+	Q9XTY1|GCY22_CAEEL	Receptor-type guanylate cyclase gcy-22 OS=Caenorhabditis elegans
ctg001700_np12	208534	209681	ctg001700_HS.32	-	nohit	nohit
ctg001700_np12	222902	224360	ctg001700_HS.35	+	Q21278|SLU7_CAEEL	Pre-mRNA-splicing factor SLU7 OS=Caenorhabditis elegans
ctg001700_np12	225206	226348	ctg001700_HS.36	-	nohit	nohit
ctg001700_np12	244395	247490	ctg001700_HS.37	+	nohit	nohit
ctg001700_np12	252810	255902	ctg001700_HS.39	+	nohit	nohit
ctg001700_np12	295219	301969	ctg001700_HS.45	+	O61856|ILVBL_CAEEL	Acetolactate synthase-like protein OS=Caenorhabditis elegans
ctg001700_np12	317712	323897	ctg001700_HS.48	+	nohit	nohit
ctg004350_np12	80753	82198	ctg004350_HS.1	-	P28192|PTP4_CAEEL	Tyrosine-protein phosphatase 4 OS=Caenorhabditis elegans
ctg004350_np12	192339	193714	ctg004350_HS.4	+	nohit	nohit
ctg004350_np12	231771	236919	ctg004350_HS.7	+	P34457|YMD3_CAEEL	Putative uncharacterized transposon-derived protein F54H12.3 OS=Caenorhabditis elegans
ctg004350_np12	274441	275031	ctg004350_HS.8	-	nohit	nohit
ctg004350_np12	295920	298293	ctg004350_HS.12	-	nohit	nohit
ctg004350_np12	370569	373280	ctg004350_HS.15	+	nohit	nohit
ctg004350_np12	379809	381343	ctg004350_HS.18	+	P34457|YMD3_CAEEL	Putative uncharacterized transposon-derived protein F54H12.3 OS=Caenorhabditis elegans
ctg004350_np12	420356	420708	ctg004350_HS.22	-	nohit	nohit
ctg004350_np12	612834	614072	ctg004350_HS.28	+	nohit	nohit
ctg004350_np12	633254	634300	ctg004350_HS.29	+	nohit	nohit
ctg003250_np12	4199	4749	ctg003250_HS.2	+	nohit	nohit
ctg003250_np12	5245	8037	ctg003250_HS.4	+	P34457|YMD3_CAEEL	Putative uncharacterized transposon-derived protein F54H12.3 OS=Caenorhabditis elegans
ctg003250_np12	20989	22513	ctg003250_HS.7	+	B8EMF2|LON_METSB	Lon protease OS=Methylocella silvestris (strain DSM 15510 / CIP 108128 / LMG 27833 / NCIMB 13906 / BL2)
ctg003250_np12	28605	30840	ctg003250_HS.9	+	B8EMF2|LON_METSB	Lon protease OS=Methylocella silvestris (strain DSM 15510 / CIP 108128 / LMG 27833 / NCIMB 13906 / BL2)
ctg003250_np12	41022	43361	ctg003250_HS.12	+	B8EMF2|LON_METSB	Lon protease OS=Methylocella silvestris (strain DSM 15510 / CIP 108128 / LMG 27833 / NCIMB 13906 / BL2)
ctg003250_np12	64124	66215	ctg003250_HS.16	+	B8EMF2|LON_METSB	Lon protease OS=Methylocella silvestris (strain DSM 15510 / CIP 108128 / LMG 27833 / NCIMB 13906 / BL2)
ctg003250_np12	71709	77744	ctg003250_HS.19	+	Q5ZHN9|PGPS1_CHICK	CDP-diacylglycerol--glycerol-3-phosphate 3-phosphatidyltransferase, mitochondrial OS=Gallus gallus
ctg003250_np12	78177	83053	ctg003250_HS.20	+	Q8K2Y7|RM47_MOUSE	39S ribosomal protein L47, mitochondrial OS=Mus musculus
ctg003250_np12	83676	85440	ctg003250_HS.21	+	Q612X6|MED11_CAEBR	Mediator of RNA polymerase II transcription subunit 11 OS=Caenorhabditis briggsae
ctg003250_np12	109407	110081	ctg003250_HS.24	+	P51987|CCNB_HYDVD	G2/mitotic-specific cyclin-B OS=Hydra viridissima
ctg003250_np12	123048	128426	ctg003250_HS.30	+	P34456|YMD2_CAEEL	Uncharacterized protein F54H12.2 OS=Caenorhabditis elegans
ctg003250_np12	132649	132946	ctg003250_HS.34	+	nohit	nohit
ctg003250_np12	139712	140009	ctg003250_HS.39	+	nohit	nohit
ctg003250_np12	145241	150715	ctg003250_HS.41	+	P30322|DPOM_AGABT	Probable DNA polymerase (Fragment) OS=Agaricus bitorquis
ctg003250_np12	151905	157379	ctg003250_HS.42	-	P30322|DPOM_AGABT	Probable DNA polymerase (Fragment) OS=Agaricus bitorquis
ctg003250_np12	159611	169621	ctg003250_HS.43	-	nohit	nohit
ctg003250_np12	175793	176090	ctg003250_HS.45	-	nohit	nohit
ctg003250_np12	178220	179449	ctg003250_HS.47	-	Q0JPA4|CCA12_ORYSJ	Cyclin-A1-2 OS=Oryza sativa subsp. japonica
ctg003250_np12	215962	216794	ctg003250_HS.48	+	nohit	nohit
ctg003250_np12	231824	235072	ctg003250_HS.52	+	Q9D0I8|MRT4_MOUSE	mRNA turnover protein 4 homolog OS=Mus musculus
ctg003250_np12	237954	238859	ctg003250_HS.53	-	Q22943|PAFA_CAEEL	Platelet-activating factor acetylhydrolase homolog 2 OS=Caenorhabditis elegans
ctg003250_np12	242334	245825	ctg003250_HS.54	+	Q20140|KAD1_CAEEL	Adenylate kinase isoenzyme 1 OS=Caenorhabditis elegans
ctg003250_np12	257618	272022	ctg003250_HS.55	+	Q5DTL9|S4A10_MOUSE	Sodium-driven chloride bicarbonate exchanger OS=Mus musculus
ctg003250_np12	277014	280307	ctg003250_HS.56	+	Q02333|YOL6_CAEEL	Uncharacterized protein ZK370.6 OS=Caenorhabditis elegans
ctg003250_np12	280687	282080	ctg003250_HS.57	+	nohit	nohit
ctg003250_np12	409782	411535	ctg003250_HS.61	+	nohit	nohit
ctg003250_np12	411817	413655	ctg003250_HS.62	-	nohit	nohit
ctg000820_np12	3608	7027	ctg000820_HS.3	-	nohit	nohit
ctg000820_np12	7200	7634	ctg000820_HS.4	-	nohit	nohit
ctg000820_np12	21356	23536	ctg000820_HS.6	-	P51991|ROA3_HUMAN	Heterogeneous nuclear ribonucleoprotein A3 OS=Homo sapiens
ctg000820_np12	36904	37860	ctg000820_HS.8	-	nohit	nohit
ctg000820_np12	50498	50932	ctg000820_HS.9	-	nohit	nohit
ctg000820_np12	73421	73855	ctg000820_HS.12	-	nohit	nohit
ctg000820_np12	103234	104161	ctg000820_HS.16	+	nohit	nohit
ctg000820_np12	105258	110531	ctg000820_HS.18	-	A5WFR0|PIF1_PSYWF	ATP-dependent DNA helicase pif1 OS=Psychrobacter sp. (strain PRwf-1)
ctg000820_np12	133895	134344	ctg000820_HS.22	-	nohit	nohit
ctg000820_np12	152695	158425	ctg000820_HS.24	-	P34456|YMD2_CAEEL	Uncharacterized protein F54H12.2 OS=Caenorhabditis elegans
ctg000820_np12	159909	164159	ctg000820_HS.27	-	P34457|YMD3_CAEEL	Putative uncharacterized transposon-derived protein F54H12.3 OS=Caenorhabditis elegans
ctg000820_np12	164901	166140	ctg000820_HS.29	+	P93348|TBP_TOBAC	TATA-box-binding protein OS=Nicotiana tabacum
ctg000820_np12	177934	183048	ctg000820_HS.32	-	P34456|YMD2_CAEEL	Uncharacterized protein F54H12.2 OS=Caenorhabditis elegans
ctg000820_np12	191337	193514	ctg000820_HS.36	+	nohit	nohit
ctg000820_np12	202546	205496	ctg000820_HS.37	-	nohit	nohit
ctg000820_np12	208154	208459	ctg000820_HS.38	+	nohit	nohit
ctg000820_np12	212192	213009	ctg000820_HS.39	-	nohit	nohit
ctg000820_np12	214549	217460	ctg000820_HS.40	+	nohit	nohit
ctg000820_np12	219975	222043	ctg000820_HS.41	+	nohit	nohit
ctg000820_np12	222823	224983	ctg000820_HS.42	-	nohit	nohit
ctg000820_np12	241595	250180	ctg000820_HS.44	-	P41696|AZF1_YEAST	Asparagine-rich zinc finger protein AZF1 OS=Saccharomyces cerevisiae (strain ATCC 204508 / S288c)
ctg000820_np12	253170	254234	ctg000820_HS.45	+	nohit	nohit
ctg001320_np12	54022	56191	ctg001320_HS.4	+	nohit	nohit
ctg001320_np12	58817	60443	ctg001320_HS.5	-	Q5DTY9|KCD16_MOUSE	BTB/POZ domain-containing protein KCTD16 OS=Mus musculus
ctg001320_np12	70521	73426	ctg001320_HS.7	+	nohit	nohit
ctg001320_np12	78142	78866	ctg001320_HS.9	+	nohit	nohit
ctg001320_np12	83896	84612	ctg001320_HS.10	+	nohit	nohit
ctg001320_np12	86538	88244	ctg001320_HS.11	+	nohit	nohit
ctg001320_np12	107833	115101	ctg001320_HS.12	+	nohit	nohit
ctg002400_np12	3311	4462	ctg002400_HS.15	-	nohit	nohit
ctg000940_np12	6920	9521	ctg000940_HS.2	-	Q06850|CDPK1_ARATH	Calcium-dependent protein kinase 1 OS=Arabidopsis thaliana
ctg000940_np12	36576	44375	ctg000940_HS.5	-	nohit	nohit
ctg000940_np12	75838	77196	ctg000940_HS.11	+	nohit	nohit
ctg000480_np12	41078	45427	ctg000480_HS.2	-	P34457|YMD3_CAEEL	Putative uncharacterized transposon-derived protein F54H12.3 OS=Caenorhabditis elegans
ctg000480_np12	49209	49683	ctg000480_HS.4	-	nohit	nohit
ctg000480_np12	59100	60753	ctg000480_HS.6	-	O61573|GCH1_OSTOS	GTP cyclohydrolase 1 OS=Ostertagia ostertagi
ctg000480_np12	66120	68474	ctg000480_HS.7	+	nohit	nohit
ctg000480_np12	85944	90929	ctg000480_HS.11	-	nohit	nohit
ctg000480_np12	93108	94139	ctg000480_HS.12	-	nohit	nohit
ctg000480_np12	96177	97840	ctg000480_HS.14	+	Q21184|CO155_CAEEL	Putative cuticle collagen 155 OS=Caenorhabditis elegans
ctg000480_np12	98466	102833	ctg000480_HS.15	-	P46416|GSHB_ARATH	Glutathione synthetase, chloroplastic OS=Arabidopsis thaliana
ctg000480_np12	106026	107583	ctg000480_HS.16	-	O75179|ANR17_HUMAN	Ankyrin repeat domain-containing protein 17 OS=Homo sapiens
ctg000480_np12	116579	129932	ctg000480_HS.19	+	Q8VD65|PI3R4_MOUSE	Phosphoinositide 3-kinase regulatory subunit 4 OS=Mus musculus
ctg000480_np12	130234	132529	ctg000480_HS.20	-	Q09638|NPR15_CAEEL	Neuropeptide receptor 15 OS=Caenorhabditis elegans
ctg000480_np12	136719	138158	ctg000480_HS.22	-	nohit	nohit
ctg000480_np12	142114	147517	ctg000480_HS.23	-	nohit	nohit
ctg000480_np12	152324	152644	ctg000480_HS.24	+	nohit	nohit
ctg000480_np12	155910	159815	ctg000480_HS.25	-	Q18515|C1GLT_CAEEL	Glycoprotein-N-acetylgalactosamine 3-beta-galactosyltransferase 1 OS=Caenorhabditis elegans
ctg000480_np12	174789	187769	ctg000480_HS.29	-	Q9BWT3|PAPOG_HUMAN	Poly(A) polymerase gamma OS=Homo sapiens
ctg000480_np12	209714	211012	ctg000480_HS.33	-	nohit	nohit
ctg000480_np12	217269	217668	ctg000480_HS.35	-	nohit	nohit
ctg000480_np12	220085	222926	ctg000480_HS.36	-	nohit	nohit
ctg000480_np12	226615	232172	ctg000480_HS.37	+	nohit	nohit
ctg000480_np12	234455	248901	ctg000480_HS.38	-	Q8ND82|Z280C_HUMAN	Zinc finger protein 280C OS=Homo sapiens
ctg000480_np12	249290	251018	ctg000480_HS.39	-	nohit	nohit
ctg000480_np12	257831	260051	ctg000480_HS.41	+	Q05192|FTF1B_DROME	Nuclear hormone receptor FTZ-F1 beta OS=Drosophila melanogaster
ctg000480_np12	285843	287395	ctg000480_HS.45	+	O75179|ANR17_HUMAN	Ankyrin repeat domain-containing protein 17 OS=Homo sapiens
ctg000480_np12	288094	289145	ctg000480_HS.46	+	nohit	nohit
ctg000480_np12	289901	291394	ctg000480_HS.47	+	nohit	nohit
ctg000480_np12	293432	294727	ctg000480_HS.49	+	nohit	nohit
ctg000480_np12	294952	298481	ctg000480_HS.50	-	P14248|RPB1_PLAFD	DNA-directed RNA polymerase II subunit RPB1 OS=Plasmodium falciparum (isolate CDC / Honduras)
ctg000480_np12	299467	300036	ctg000480_HS.51	+	nohit	nohit
ctg000480_np12	300545	301288	ctg000480_HS.52	-	nohit	nohit
ctg000480_np12	301499	301750	ctg000480_HS.53	-	nohit	nohit
ctg000480_np12	303456	319056	ctg000480_HS.54	-	Q6PCL9|PAPOG_MOUSE	Poly(A) polymerase gamma OS=Mus musculus
ctg000480_np12	335165	351163	ctg000480_HS.55	+	Q02357|ANK1_MOUSE	Ankyrin-1 OS=Mus musculus
ctg000480_np12	354832	356991	ctg000480_HS.56	+	P34571|SRT55_CAEEL	Serpentine receptor class T-55 OS=Caenorhabditis elegans
ctg000480_np12	363328	365568	ctg000480_HS.58	+	nohit	nohit
ctg000480_np12	368205	372121	ctg000480_HS.59	+	Q619W7|HEXA_CAEBR	Beta-hexosaminidase A OS=Caenorhabditis briggsae
ctg000480_np12	372923	374420	ctg000480_HS.60	+	Q619W7|HEXA_CAEBR	Beta-hexosaminidase A OS=Caenorhabditis briggsae
ctg000480_np12	376532	380457	ctg000480_HS.61	-	P35668|GSHB_XENLA	Glutathione synthetase OS=Xenopus laevis
ctg000480_np12	387849	388440	ctg000480_HS.64	+	nohit	nohit
ctg000480_np12	389188	390485	ctg000480_HS.65	+	nohit	nohit
ctg000480_np12	392770	393361	ctg000480_HS.66	+	nohit	nohit
ctg000480_np12	394186	395464	ctg000480_HS.67	+	nohit	nohit
ctg000480_np12	397355	398382	ctg000480_HS.68	-	nohit	nohit
ctg000480_np12	402474	403788	ctg000480_HS.69	-	nohit	nohit
ctg000480_np12	405123	407588	ctg000480_HS.70	+	Q66JI9|COPG2_XENTR	Coatomer subunit gamma-2 OS=Xenopus tropicalis
ctg000480_np12	416939	420600	ctg000480_HS.73	-	A5Z2X3|FUTB2_CAEEL	Galactoside 2-alpha-L-fucosyltransferase OS=Caenorhabditis elegans
ctg000480_np12	431246	433576	ctg000480_HS.75	+	Q92235|FPPS_GIBFU	Farnesyl pyrophosphate synthase OS=Gibberella fujikuroi
ctg000480_np12	442226	450885	ctg000480_HS.76	-	Q22498|COPG_CAEEL	Probable coatomer subunit gamma OS=Caenorhabditis elegans
ctg000480_np12	458609	459648	ctg000480_HS.78	+	nohit	nohit
ctg000480_np12	462878	463762	ctg000480_HS.80	-	nohit	nohit
ctg000480_np12	464611	465369	ctg000480_HS.81	-	nohit	nohit
ctg000480_np12	466824	468575	ctg000480_HS.83	-	Q06852|SLAP1_CLOTH	Cell surface glycoprotein 1 OS=Clostridium thermocellum (strain ATCC 27405 / DSM 1237 / NBRC 103400 / NCIMB 10682 / NRRL B-4536 / VPI 7372)
ctg000480_np12	472651	472918	ctg000480_HS.85	+	nohit	nohit
ctg000480_np12	490466	490922	ctg000480_HS.98	+	nohit	nohit
ctg000480_np12	491234	493155	ctg000480_HS.99	-	nohit	nohit
ctg000480_np12	494985	497690	ctg000480_HS.100	+	nohit	nohit
ctg000480_np12	503404	505333	ctg000480_HS.101	-	nohit	nohit
ctg000480_np12	506667	508295	ctg000480_HS.102	+	Q20681|BAT38_CAEEL	BTB and MATH domain-containing protein 38 OS=Caenorhabditis elegans
ctg000480_np12	511201	521557	ctg000480_HS.104	-	nohit	nohit
ctg000480_np12	523735	525658	ctg000480_HS.105	+	nohit	nohit
ctg000480_np12	526163	527068	ctg000480_HS.106	-	nohit	nohit
ctg000480_np12	537835	538715	ctg000480_HS.109	+	nohit	nohit
ctg000480_np12	557605	558680	ctg000480_HS.114	-	nohit	nohit
ctg000480_np12	560094	561569	ctg000480_HS.115	-	nohit	nohit
ctg000480_np12	568039	571362	ctg000480_HS.116	+	P0C6A1|GTR7_MOUSE	Solute carrier family 2, facilitated glucose transporter member 7 OS=Mus musculus
ctg000480_np12	572493	573762	ctg000480_HS.117	+	nohit	nohit
ctg000480_np12	574528	575160	ctg000480_HS.118	-	nohit	nohit
ctg000480_np12	578023	578445	ctg000480_HS.119	-	nohit	nohit
ctg000480_np12	581703	582416	ctg000480_HS.120	+	nohit	nohit
ctg000480_np12	585188	586123	ctg000480_HS.121	-	nohit	nohit
ctg000480_np12	587631	589114	ctg000480_HS.122	-	nohit	nohit
ctg000480_np12	594864	600229	ctg000480_HS.123	-	nohit	nohit
ctg000480_np12	612095	612837	ctg000480_HS.124	-	nohit	nohit
ctg000480_np12	617149	624817	ctg000480_HS.125	-	O95816|BAG2_HUMAN	BAG family molecular chaperone regulator 2 OS=Homo sapiens
ctg000480_np12	630327	632826	ctg000480_HS.126	+	nohit	nohit
ctg000480_np12	634132	634980	ctg000480_HS.127	+	nohit	nohit
ctg000480_np12	642683	644967	ctg000480_HS.129	-	Q8W571|ATL32_ARATH	RING-H2 finger protein ATL32 OS=Arabidopsis thaliana
ctg000480_np12	659029	661007	ctg000480_HS.131	-	nohit	nohit
ctg000480_np12	662024	665049	ctg000480_HS.132	-	Q93243|NAS37_CAEEL	Zinc metalloproteinase nas-37 OS=Caenorhabditis elegans
ctg000480_np12	666403	669321	ctg000480_HS.133	-	Q8LGA5|ATL31_ARATH	E3 ubiquitin-protein ligase ATL31 OS=Arabidopsis thaliana
ctg000480_np12	670185	674414	ctg000480_HS.134	-	nohit	nohit
ctg000480_np12	678468	682353	ctg000480_HS.136	+	P23253|TCNA_TRYCR	Sialidase OS=Trypanosoma cruzi
ctg000480_np12	685303	687008	ctg000480_HS.137	+	Q9PTY5|RANB9_XENLA	Ran-binding protein 9 OS=Xenopus laevis
ctg000480_np12	688752	691494	ctg000480_HS.138	+	O17898|NHR60_CAEEL	Nuclear hormone receptor family member nhr-60 OS=Caenorhabditis elegans
ctg000480_np12	693295	697538	ctg000480_HS.140	-	Q10172|PAN1_SCHPO	Actin cytoskeleton-regulatory complex protein pan1 OS=Schizosaccharomyces pombe (strain 972 / ATCC 24843)
ctg000480_np12	699159	702455	ctg000480_HS.141	-	O17898|NHR60_CAEEL	Nuclear hormone receptor family member nhr-60 OS=Caenorhabditis elegans
ctg000480_np12	704884	710473	ctg000480_HS.142	-	nohit	nohit
ctg000480_np12	713438	715321	ctg000480_HS.143	-	nohit	nohit
ctg000480_np12	735739	737116	ctg000480_HS.148	-	nohit	nohit
ctg000480_np12	737974	738650	ctg000480_HS.149	-	nohit	nohit
ctg000480_np12	743980	752811	ctg000480_HS.152	+	Q22505|IMMT1_CAEEL	MICOS complex subunit MIC60-1 OS=Caenorhabditis elegans
ctg000480_np12	753570	754852	ctg000480_HS.153	-	Q28247|CO4A5_CANLF	Collagen alpha-5(IV) chain OS=Canis lupus familiaris
ctg000480_np12	757260	757784	ctg000480_HS.154	+	Q9ERG0|LIMA1_MOUSE	LIM domain and actin-binding protein 1 OS=Mus musculus
ctg000480_np12	759294	761481	ctg000480_HS.155	-	Q7JLI1|NAS31_CAEEL	Zinc metalloproteinase nas-31 OS=Caenorhabditis elegans
ctg000480_np12	769185	771875	ctg000480_HS.156	-	Q2KJI7|AFG32_BOVIN	AFG3-like protein 2 OS=Bos taurus
ctg000480_np12	784452	789177	ctg000480_HS.157	+	Q9NRS4|TMPS4_HUMAN	Transmembrane protease serine 4 OS=Homo sapiens
ctg000480_np12	790054	791576	ctg000480_HS.158	+	nohit	nohit
ctg000480_np12	791942	792247	ctg000480_HS.159	-	nohit	nohit
ctg000480_np12	798731	801034	ctg000480_HS.163	+	nohit	nohit
ctg000480_np12	802043	807551	ctg000480_HS.164	-	nohit	nohit
ctg000480_np12	809079	811247	ctg000480_HS.165	-	nohit	nohit
ctg000480_np12	842737	850434	ctg000480_HS.170	-	Q920A7|AFG31_MOUSE	AFG3-like protein 1 OS=Mus musculus
ctg000480_np12	861438	862436	ctg000480_HS.171	+	nohit	nohit
ctg000140_np12	10921	11919	ctg000140_HS.1	+	nohit	nohit
ctg000140_np12	16631	17258	ctg000140_HS.3	+	nohit	nohit
ctg000140_np12	20805	21986	ctg000140_HS.4	+	nohit	nohit
ctg000140_np12	46565	52055	ctg000140_HS.8	+	P48637|GSHB_HUMAN	Glutathione synthetase OS=Homo sapiens
ctg000140_np12	60114	63935	ctg000140_HS.9	-	Q86RQ1|CLE2_HETGL	CLAVATA3/ESR (CLE)-related protein 2 OS=Heterodera glycines
ctg000140_np12	70833	77025	ctg000140_HS.10	+	nohit	nohit
ctg000140_np12	77982	78631	ctg000140_HS.11	-	nohit	nohit
ctg000140_np12	84055	86584	ctg000140_HS.12	+	nohit	nohit
ctg000140_np12	88070	90673	ctg000140_HS.13	-	nohit	nohit
ctg000140_np12	94528	97987	ctg000140_HS.15	-	nohit	nohit
ctg000140_np12	100800	102939	ctg000140_HS.16	+	Q03575|TTR5_CAEEL	Transthyretin-like protein 5 OS=Caenorhabditis elegans
ctg000140_np12	106187	107098	ctg000140_HS.17	-	O96821|CDC2H_PLAKH	Cell division control protein 2 homolog OS=Plasmodium knowlesi (strain H)
ctg000140_np12	117434	117993	ctg000140_HS.20	+	nohit	nohit
ctg000140_np12	120071	125459	ctg000140_HS.21	+	Q90WD8|OVCH2_BUFJA	Ovochymase-2 OS=Bufo japonicus
ctg000140_np12	134889	136293	ctg000140_HS.23	+	nohit	nohit
ctg000140_np12	137755	138661	ctg000140_HS.24	+	nohit	nohit
ctg000140_np12	139649	141053	ctg000140_HS.25	+	nohit	nohit
ctg000140_np12	142807	143681	ctg000140_HS.26	+	nohit	nohit
ctg000140_np12	149837	151543	ctg000140_HS.28	+	nohit	nohit
ctg000140_np12	151920	160078	ctg000140_HS.29	-	nohit	nohit
ctg000140_np12	161608	163735	ctg000140_HS.30	-	nohit	nohit
ctg000140_np12	170672	171749	ctg000140_HS.32	+	nohit	nohit
ctg000140_np12	177039	180612	ctg000140_HS.34	-	P34456|YMD2_CAEEL	Uncharacterized protein F54H12.2 OS=Caenorhabditis elegans
ctg000140_np12	180742	189171	ctg000140_HS.35	-	P34456|YMD2_CAEEL	Uncharacterized protein F54H12.2 OS=Caenorhabditis elegans
ctg000140_np12	189301	193822	ctg000140_HS.36	-	P34457|YMD3_CAEEL	Putative uncharacterized transposon-derived protein F54H12.3 OS=Caenorhabditis elegans
ctg000140_np12	222601	223296	ctg000140_HS.39	+	Q86RQ1|CLE2_HETGL	CLAVATA3/ESR (CLE)-related protein 2 OS=Heterodera glycines
ctg000140_np12	227713	228405	ctg000140_HS.40	-	nohit	nohit
ctg000140_np12	238444	248821	ctg000140_HS.43	+	P48637|GSHB_HUMAN	Glutathione synthetase OS=Homo sapiens
ctg000140_np12	251630	252292	ctg000140_HS.44	-	Q9BN21|CLE1_HETGL	CLAVATA3/ESR (CLE)-related protein 1 OS=Heterodera glycines
ctg000140_np12	254455	260584	ctg000140_HS.45	-	Q9BN21|CLE1_HETGL	CLAVATA3/ESR (CLE)-related protein 1 OS=Heterodera glycines
ctg000140_np12	263396	264738	ctg000140_HS.46	+	nohit	nohit
ctg000140_np12	278935	283766	ctg000140_HS.50	+	O22494|GSHB_SOLLC	Glutathione synthetase, chloroplastic OS=Solanum lycopersicum
ctg000140_np12	287992	293516	ctg000140_HS.51	+	P48637|GSHB_HUMAN	Glutathione synthetase OS=Homo sapiens
ctg000140_np12	297583	298983	ctg000140_HS.54	+	nohit	nohit
ctg000140_np12	301355	302050	ctg000140_HS.55	-	Q86RQ1|CLE2_HETGL	CLAVATA3/ESR (CLE)-related protein 2 OS=Heterodera glycines
ctg000140_np12	305284	305978	ctg000140_HS.56	-	Q86RQ1|CLE2_HETGL	CLAVATA3/ESR (CLE)-related protein 2 OS=Heterodera glycines
ctg000140_np12	311793	316218	ctg000140_HS.57	+	Q86RQ1|CLE2_HETGL	CLAVATA3/ESR (CLE)-related protein 2 OS=Heterodera glycines
ctg000140_np12	320660	329227	ctg000140_HS.59	-	Q86RQ1|CLE2_HETGL	CLAVATA3/ESR (CLE)-related protein 2 OS=Heterodera glycines
ctg004640_np12	10865	19823	ctg004640_HS.3	+	nohit	nohit
ctg004640_np12	24812	42771	ctg004640_HS.5	-	Q9Y493|ZAN_HUMAN	Zonadhesin OS=Homo sapiens
ctg004640_np12	46196	47702	ctg004640_HS.6	+	nohit	nohit
ctg004640_np12	49971	56647	ctg004640_HS.8	+	nohit	nohit
ctg004640_np12	56929	57274	ctg004640_HS.9	+	nohit	nohit
ctg004640_np12	58658	63371	ctg004640_HS.10	-	P34571|SRT55_CAEEL	Serpentine receptor class T-55 OS=Caenorhabditis elegans
ctg004640_np12	85393	89921	ctg004640_HS.11	+	P34571|SRT55_CAEEL	Serpentine receptor class T-55 OS=Caenorhabditis elegans
ctg004640_np12	101883	102872	ctg004640_HS.15	+	nohit	nohit
ctg004460_np12	4305	4721	ctg004460_HS.4	+	O43133|TBP_CANAL	TATA-box-binding protein OS=Candida albicans (strain SC5314 / ATCC MYA-2876)
ctg004460_np12	8005	10032	ctg004460_HS.8	-	P34457|YMD3_CAEEL	Putative uncharacterized transposon-derived protein F54H12.3 OS=Caenorhabditis elegans
ctg004460_np12	10062	11277	ctg004460_HS.9	-	nohit	nohit
ctg004460_np12	12726	13463	ctg004460_HS.11	+	O29874|TBP_ARCFU	TATA-box-binding protein OS=Archaeoglobus fulgidus (strain ATCC 49558 / VC-16 / DSM 4304 / JCM 9628 / NBRC 100126)
ctg004460_np12	13541	15052	ctg004460_HS.12	-	nohit	nohit
ctg004460_np12	16588	17244	ctg004460_HS.14	+	O43133|TBP_CANAL	TATA-box-binding protein OS=Candida albicans (strain SC5314 / ATCC MYA-2876)
ctg000170_np12	45226	47918	ctg000170_HS.1	-	nohit	nohit
ctg000170_np12	48780	49811	ctg000170_HS.2	+	P51590|CP2J3_RAT	Cytochrome P450 2J3 OS=Rattus norvegicus
ctg000170_np12	49821	52186	ctg000170_HS.3	+	P56593|CP2AC_MOUSE	Cytochrome P450 2A12 OS=Mus musculus
ctg000170_np12	58172	73812	ctg000170_HS.5	-	Q9VXG4|ANX11_DROME	Annexin B11 OS=Drosophila melanogaster
ctg000170_np12	76169	77268	ctg000170_HS.6	-	nohit	nohit
ctg000170_np12	92015	93250	ctg000170_HS.8	-	nohit	nohit
ctg000170_np12	102524	103378	ctg000170_HS.10	+	nohit	nohit
ctg000170_np12	106169	107260	ctg000170_HS.13	+	nohit	nohit
ctg000170_np12	129804	131229	ctg000170_HS.15	-	P25052|TENA_BACSU	Aminopyrimidine aminohydrolase OS=Bacillus subtilis (strain 168)
ctg000170_np12	152608	153568	ctg000170_HS.18	-	P25052|TENA_BACSU	Aminopyrimidine aminohydrolase OS=Bacillus subtilis (strain 168)
ctg000170_np12	222555	223286	ctg000170_HS.21	+	nohit	nohit
ctg000170_np12	225950	226681	ctg000170_HS.23	-	nohit	nohit
ctg000170_np12	241811	245858	ctg000170_HS.26	-	nohit	nohit
ctg000170_np12	246046	246780	ctg000170_HS.27	+	nohit	nohit
ctg003510_np12	3396	4271	ctg003510_HS.1	+	nohit	nohit
ctg003510_np12	6462	9245	ctg003510_HS.2	-	Q29611|CLN3_CANLF	Battenin OS=Canis lupus familiaris
ctg003510_np12	10770	17853	ctg003510_HS.3	-	Q6PCL9|PAPOG_MOUSE	Poly(A) polymerase gamma OS=Mus musculus
ctg003510_np12	18460	19398	ctg003510_HS.4	-	nohit	nohit
ctg003510_np12	20485	21175	ctg003510_HS.5	-	nohit	nohit
ctg003510_np12	22145	23536	ctg003510_HS.6	-	nohit	nohit
ctg003510_np12	23874	29545	ctg003510_HS.7	-	A7MBP4|IFT46_DANRE	Intraflagellar transport protein 46 homolog OS=Danio rerio
ctg003510_np12	31101	32177	ctg003510_HS.8	-	nohit	nohit
ctg003510_np12	41161	52265	ctg003510_HS.11	+	Q21313|EPI1_CAEEL	Laminin-like protein epi-1 OS=Caenorhabditis elegans
ctg003510_np12	85151	89792	ctg003510_HS.17	+	nohit	nohit
ctg003510_np12	116327	130063	ctg003510_HS.18	+	nohit	nohit
ctg003510_np12	137018	138813	ctg003510_HS.22	+	Q5W7F2|AGD3_ARATH	ADP-ribosylation factor GTPase-activating protein AGD3 OS=Arabidopsis thaliana
ctg003510_np12	139965	143545	ctg003510_HS.23	+	nohit	nohit
ctg003510_np12	145124	146466	ctg003510_HS.24	-	O45306|SRE21_CAEEL	Serpentine receptor class epsilon-21 OS=Caenorhabditis elegans
ctg003510_np12	162446	164342	ctg003510_HS.28	+	Q9VQN8|FIGL1_DROME	Fidgetin-like protein 1 OS=Drosophila melanogaster
ctg003510_np12	167726	172009	ctg003510_HS.29	+	P16157|ANK1_HUMAN	Ankyrin-1 OS=Homo sapiens
ctg003510_np12	172822	177984	ctg003510_HS.30	-	nohit	nohit
ctg003510_np12	181366	182722	ctg003510_HS.31	+	O45306|SRE21_CAEEL	Serpentine receptor class epsilon-21 OS=Caenorhabditis elegans
ctg003510_np12	187336	189787	ctg003510_HS.33	+	Q09453|GLRB4_CAEEL	Glycine receptor subunit beta-type 4 OS=Caenorhabditis elegans
ctg003150_np12	152	1053	ctg003150_HS.1	-	nohit	nohit
ctg003150_np12	1241	1726	ctg003150_HS.2	+	nohit	nohit
ctg003150_np12	3243	5527	ctg003150_HS.3	-	nohit	nohit
ctg003150_np12	11004	12250	ctg003150_HS.5	-	nohit	nohit
ctg003150_np12	13768	17538	ctg003150_HS.6	+	P54708|AT12A_RAT	Potassium-transporting ATPase alpha chain 2 OS=Rattus norvegicus
ctg003150_np12	17575	24733	ctg003150_HS.7	+	P13607|ATNA_DROME	Sodium/potassium-transporting ATPase subunit alpha OS=Drosophila melanogaster
ctg003150_np12	25314	25803	ctg003150_HS.8	-	Q5F285|TM256_MOUSE	Transmembrane protein 256 OS=Mus musculus
ctg003150_np12	26448	28231	ctg003150_HS.9	+	Q8N0V3|RBFA_HUMAN	Putative ribosome-binding factor A, mitochondrial OS=Homo sapiens
ctg003150_np12	28330	29942	ctg003150_HS.10	-	nohit	nohit
ctg003150_np12	30557	30915	ctg003150_HS.11	-	nohit	nohit
ctg003150_np12	30939	32794	ctg003150_HS.12	-	nohit	nohit
ctg003150_np12	32873	33569	ctg003150_HS.13	-	nohit	nohit
ctg003150_np12	34194	36677	ctg003150_HS.14	-	nohit	nohit
ctg003150_np12	37246	37809	ctg003150_HS.15	-	nohit	nohit
ctg003150_np12	39391	40233	ctg003150_HS.16	+	nohit	nohit
ctg003150_np12	41149	43141	ctg003150_HS.17	+	nohit	nohit
ctg003150_np12	43369	47171	ctg003150_HS.18	-	Q6NUQ1|RINT1_HUMAN	RAD50-interacting protein 1 OS=Homo sapiens
ctg003150_np12	51218	54768	ctg003150_HS.19	+	Q9UQ53|MGT4B_HUMAN	Alpha-1,3-mannosyl-glycoprotein 4-beta-N-acetylglucosaminyltransferase B OS=Homo sapiens
ctg003150_np12	56606	58233	ctg003150_HS.20	+	Q93352|HM36_CAEEL	Homeobox protein ceh-36 OS=Caenorhabditis elegans
ctg003150_np12	59001	60602	ctg003150_HS.21	+	O16000|STX1A_CAEEL	Syntaxin-1A homolog OS=Caenorhabditis elegans
ctg003150_np12	62331	64063	ctg003150_HS.23	-	nohit	nohit
ctg003150_np12	65611	69036	ctg003150_HS.24	+	P34183|SYH_CAEEL	Histidine--tRNA ligase OS=Caenorhabditis elegans
ctg003150_np12	69525	71687	ctg003150_HS.25	+	Q13112|CAF1B_HUMAN	Chromatin assembly factor 1 subunit B OS=Homo sapiens
ctg003150_np12	71895	73688	ctg003150_HS.26	-	Q02330|SMA2_CAEEL	Dwarfin sma-2 OS=Caenorhabditis elegans
ctg003150_np12	73950	76331	ctg003150_HS.27	-	P70032|PLK1_XENLA	Serine/threonine-protein kinase PLK1 OS=Xenopus laevis
ctg003150_np12	76818	80191	ctg003150_HS.28	+	P35251|RFC1_HUMAN	Replication factor C subunit 1 OS=Homo sapiens
ctg003150_np12	80454	81271	ctg003150_HS.29	+	G5ED35|TTR52_CAEEL	Transthyretin-like protein 52 OS=Caenorhabditis elegans
ctg003150_np12	81826	85895	ctg003150_HS.30	+	G5EGH7|LON8_CAEEL	Protein lon-8 OS=Caenorhabditis elegans
ctg003150_np12	86429	88828	ctg003150_HS.31	+	P70032|PLK1_XENLA	Serine/threonine-protein kinase PLK1 OS=Xenopus laevis
ctg003150_np12	89348	90931	ctg003150_HS.32	+	Q3UEG6|AGT2_MOUSE	Alanine--glyoxylate aminotransferase 2, mitochondrial OS=Mus musculus
ctg003150_np12	91201	91925	ctg003150_HS.33	-	Q23405|HIM14_CAEEL	MutS protein homolog him-14 OS=Caenorhabditis elegans
ctg003150_np12	91961	94613	ctg003150_HS.34	-	Q23405|HIM14_CAEEL	MutS protein homolog him-14 OS=Caenorhabditis elegans
ctg003150_np12	95185	96909	ctg003150_HS.35	+	Q8BTS4|NUP54_MOUSE	Nuclear pore complex protein Nup54 OS=Mus musculus
ctg003150_np12	97031	102260	ctg003150_HS.36	+	P34668|YO12_CAEEL	Putative ATP-dependent RNA helicase ZK686.2 OS=Caenorhabditis elegans
ctg003150_np12	102577	103844	ctg003150_HS.37	+	Q9JK41|COPT1_RAT	High affinity copper uptake protein 1 OS=Rattus norvegicus
ctg003150_np12	104362	105586	ctg003150_HS.38	+	Q3MHC1|NAA60_RAT	N-alpha-acetyltransferase 60 OS=Rattus norvegicus
ctg003150_np12	105849	107280	ctg003150_HS.39	-	P25666|HTRL_ECOLI	Protein HtrL OS=Escherichia coli (strain K12)
ctg003150_np12	109767	114912	ctg003150_HS.40	+	nohit	nohit
ctg003150_np12	115360	120349	ctg003150_HS.41	+	P15941|MUC1_HUMAN	Mucin-1 OS=Homo sapiens
ctg003150_np12	121153	122036	ctg003150_HS.42	+	nohit	nohit
ctg003150_np12	122244	125111	ctg003150_HS.43	-	nohit	nohit
ctg003150_np12	125702	132311	ctg003150_HS.44	-	Q45FA5|SRPK_PHYPO	Serine/threonine-protein kinase SRPK OS=Physarum polycephalum
ctg003150_np12	134459	136911	ctg003150_HS.45	-	A7MG20|YMDB_CROS8	O-acetyl-ADP-ribose deacetylase OS=Cronobacter sakazakii (strain ATCC BAA-894)
ctg003150_np12	137383	137747	ctg003150_HS.46	-	nohit	nohit
ctg003150_np12	138563	139688	ctg003150_HS.47	+	nohit	nohit
ctg003150_np12	140324	142075	ctg003150_HS.48	+	nohit	nohit
ctg003150_np12	142347	142965	ctg003150_HS.49	+	nohit	nohit
ctg003150_np12	143718	145371	ctg003150_HS.50	-	Q09621|LACT2_CAEEL	Beta-lactamase domain-containing protein 2 OS=Caenorhabditis elegans
ctg003150_np12	145937	148532	ctg003150_HS.51	-	Q09621|LACT2_CAEEL	Beta-lactamase domain-containing protein 2 OS=Caenorhabditis elegans
ctg003150_np12	149164	150737	ctg003150_HS.52	-	Q91VC9|GHITM_MOUSE	Growth hormone-inducible transmembrane protein OS=Mus musculus
ctg003150_np12	151885	153526	ctg003150_HS.53	-	Q0IJ05|OSBL9_XENTR	Oxysterol-binding protein-related protein 9 OS=Xenopus tropicalis
ctg003150_np12	154076	157088	ctg003150_HS.54	+	Q5ZL26|KPRB_CHICK	Phosphoribosyl pyrophosphate synthase-associated protein 2 OS=Gallus gallus
ctg003150_np12	158602	160490	ctg003150_HS.55	-	P62246|RS15A_RAT	40S ribosomal protein S15a OS=Rattus norvegicus
ctg003150_np12	160951	163015	ctg003150_HS.56	+	Q5E996|NOP16_BOVIN	Nucleolar protein 16 OS=Bos taurus
ctg003150_np12	163483	165830	ctg003150_HS.57	+	Q09476|PXL1_CAEEL	Paxillin homolog 1 OS=Caenorhabditis elegans
ctg003150_np12	170352	180680	ctg003150_HS.58	+	nohit	nohit
ctg003150_np12	181975	182652	ctg003150_HS.59	+	Q21882|HIUH1_CAEEL	Probable 5-hydroxyisourate hydrolase R09H10.3 OS=Caenorhabditis elegans
ctg003150_np12	184355	189621	ctg003150_HS.60	+	Q9JIL5|TULP4_MOUSE	Tubby-related protein 4 OS=Mus musculus
ctg003150_np12	190087	191110	ctg003150_HS.61	-	Q24439|ATPO_DROME	ATP synthase subunit O, mitochondrial OS=Drosophila melanogaster
ctg003150_np12	193666	194031	ctg003150_HS.63	-	nohit	nohit
ctg003150_np12	194441	196434	ctg003150_HS.64	-	Q9WU61|CLCC1_RAT	Chloride channel CLIC-like protein 1 OS=Rattus norvegicus
ctg003150_np12	196704	197857	ctg003150_HS.65	-	P68037|UB2L3_MOUSE	Ubiquitin-conjugating enzyme E2 L3 OS=Mus musculus
ctg003150_np12	198396	199114	ctg003150_HS.66	+	Q9NB21|RS7_CULQU	40S ribosomal protein S7 OS=Culex quinquefasciatus
ctg003150_np12	199376	202455	ctg003150_HS.67	+	Q9U6P6|RNH2A_CAEEL	Ribonuclease H2 subunit A OS=Caenorhabditis elegans
ctg003150_np12	203309	206446	ctg003150_HS.68	+	Q17745|TRXR1_CAEEL	Thioredoxin reductase 1 OS=Caenorhabditis elegans
ctg003150_np12	206735	207548	ctg003150_HS.69	-	Q9GKT6|CNRP1_MACFA	CB1 cannabinoid receptor-interacting protein 1 OS=Macaca fascicularis
ctg003150_np12	209398	215049	ctg003150_HS.70	+	Q10917|YT13_CAEEL	Putative transporter B0252.3 OS=Caenorhabditis elegans
ctg003150_np12	215344	216037	ctg003150_HS.71	-	Q86SZ2|TPC6B_HUMAN	Trafficking protein particle complex subunit 6B OS=Homo sapiens
ctg003150_np12	217400	218362	ctg003150_HS.73	-	Q5RGJ6|WASC3_DANRE	WASH complex subunit 3 OS=Danio rerio
ctg003150_np12	219019	229035	ctg003150_HS.74	+	Q96N67|DOCK7_HUMAN	Dedicator of cytokinesis protein 7 OS=Homo sapiens
ctg003150_np12	230913	231290	ctg003150_HS.75	-	nohit	nohit
ctg003150_np12	231307	234423	ctg003150_HS.76	+	Q09453|GLRB4_CAEEL	Glycine receptor subunit beta-type 4 OS=Caenorhabditis elegans
ctg003150_np12	234819	235895	ctg003150_HS.77	-	Q6RUV5|RAC1_RAT	Ras-related C3 botulinum toxin substrate 1 OS=Rattus norvegicus
ctg003150_np12	236480	237219	ctg003150_HS.78	+	P90921|ATPL1_CAEEL	Probable ATP synthase subunit g 1, mitochondrial OS=Caenorhabditis elegans
ctg003150_np12	239897	240423	ctg003150_HS.79	+	nohit	nohit
ctg003150_np12	241001	243065	ctg003150_HS.80	-	Q619C0|VATB_CAEBR	Probable V-type proton ATPase subunit B OS=Caenorhabditis briggsae
ctg003150_np12	244016	244518	ctg003150_HS.81	+	Q6B858|FANK1_BOVIN	Fibronectin type 3 and ankyrin repeat domains protein 1 OS=Bos taurus
ctg003150_np12	244700	247123	ctg003150_HS.82	-	P49109|FMO5_CAVPO	Dimethylaniline monooxygenase [N-oxide-forming] 5 OS=Cavia porcellus
ctg003150_np12	248806	251367	ctg003150_HS.83	+	P52717|YUW5_CAEEL	Uncharacterized serine carboxypeptidase F41C3.5 OS=Caenorhabditis elegans
ctg003150_np12	251728	252463	ctg003150_HS.84	+	Q6DNF4|GCY36_CAEEL	Soluble guanylate cyclase gcy-36 OS=Caenorhabditis elegans
ctg003150_np12	252566	255898	ctg003150_HS.85	+	Q6DNF4|GCY36_CAEEL	Soluble guanylate cyclase gcy-36 OS=Caenorhabditis elegans
ctg003150_np12	256627	265987	ctg003150_HS.86	-	Q80V70|MEGF6_MOUSE	Multiple epidermal growth factor-like domains protein 6 OS=Mus musculus
ctg003150_np12	268082	270755	ctg003150_HS.87	-	P29176|FOSX_MSVFR	Transforming protein v-Fos/v-Fox OS=FBR murine osteosarcoma virus
ctg003150_np12	275460	275858	ctg003150_HS.88	+	P80585|TBCA_CHICK	Tubulin-specific chaperone A OS=Gallus gallus
ctg003150_np12	276129	279822	ctg003150_HS.89	-	Q64264|5HT1A_MOUSE	5-hydroxytryptamine receptor 1A OS=Mus musculus
ctg003150_np12	281781	284772	ctg003150_HS.90	-	P36220|TBA_TORMA	Tubulin alpha chain OS=Torpedo marmorata
ctg003150_np12	285234	294399	ctg003150_HS.91	-	Q9U2G0|U520_CAEEL	Putative U5 small nuclear ribonucleoprotein 200 kDa helicase OS=Caenorhabditis elegans
ctg003150_np12	295152	295949	ctg003150_HS.92	-	P21574|YBX2A_XENLA	Y-box-binding protein 2-A OS=Xenopus laevis
ctg003150_np12	298347	298931	ctg003150_HS.93	+	nohit	nohit
ctg003150_np12	299018	301088	ctg003150_HS.94	-	Q9D5J6|SHPK_MOUSE	Sedoheptulokinase OS=Mus musculus
ctg003150_np12	301506	305190	ctg003150_HS.95	+	nohit	nohit
ctg003150_np12	305475	305999	ctg003150_HS.96	-	G5EEC2|FLP7_CAEEL	FMRFamide-like neuropeptides 7 OS=Caenorhabditis elegans
ctg003150_np12	309014	315329	ctg003150_HS.97	-	Q8WML3|KAT6B_MACFA	Histone acetyltransferase KAT6B OS=Macaca fascicularis
ctg003150_np12	315716	316270	ctg003150_HS.98	+	Q8ISP0|RS18_BRABE	40S ribosomal protein S18 OS=Branchiostoma belcheri
ctg003150_np12	316476	318108	ctg003150_HS.99	+	Q5RFJ1|ILF2_PONAB	Interleukin enhancer-binding factor 2 OS=Pongo abelii
ctg003150_np12	318227	322259	ctg003150_HS.100	-	A7RX26|HUTI_NEMVE	Probable imidazolonepropionase OS=Nematostella vectensis
ctg003150_np12	322437	324883	ctg003150_HS.101	+	F1MX48|UVSSA_BOVIN	UV-stimulated scaffold protein A OS=Bos taurus
ctg003150_np12	327155	328018	ctg003150_HS.102	-	P17078|RL35_RAT	60S ribosomal protein L35 OS=Rattus norvegicus
ctg003150_np12	328050	328730	ctg003150_HS.103	-	nohit	nohit
ctg003150_np12	329698	331515	ctg003150_HS.104	-	Q19746|INX3_CAEEL	Innexin-3 OS=Caenorhabditis elegans
ctg003150_np12	332558	333987	ctg003150_HS.105	-	Q3ZBL9|CCNH_BOVIN	Cyclin-H OS=Bos taurus
ctg003150_np12	334393	336302	ctg003150_HS.106	+	Q9JLR1|S61A2_MOUSE	Protein transport protein Sec61 subunit alpha isoform 2 OS=Mus musculus
ctg003150_np12	337366	337753	ctg003150_HS.107	+	nohit	nohit
ctg003150_np12	337802	353590	ctg003150_HS.108	+	Q17551|RPM1_CAEEL	E3 ubiquitin-protein ligase rpm-1 OS=Caenorhabditis elegans
ctg003150_np12	354363	354680	ctg003150_HS.109	+	nohit	nohit
ctg003150_np12	354731	356485	ctg003150_HS.110	+	P34311|YKR5_CAEEL	Probable G-protein coupled receptor C06G4.5 OS=Caenorhabditis elegans
ctg003150_np12	356899	362944	ctg003150_HS.111	+	P55011|S12A2_HUMAN	Solute carrier family 12 member 2 OS=Homo sapiens
ctg003150_np12	363528	365244	ctg003150_HS.112	+	Q3SX22|BSDC1_BOVIN	BSD domain-containing protein 1 OS=Bos taurus
ctg003150_np12	365696	366275	ctg003150_HS.113	-	nohit	nohit
ctg003150_np12	366536	368006	ctg003150_HS.114	-	Q91Z53|GRHPR_MOUSE	Glyoxylate reductase/hydroxypyruvate reductase OS=Mus musculus
ctg003150_np12	368341	371852	ctg003150_HS.115	-	O59028|MDH_PYRHO	Malate dehydrogenase OS=Pyrococcus horikoshii (strain ATCC 700860 / DSM 12428 / JCM 9974 / NBRC 100139 / OT-3)
ctg003150_np12	372170	373042	ctg003150_HS.116	-	nohit	nohit
ctg003150_np12	374322	375513	ctg003150_HS.117	-	nohit	nohit
ctg003150_np12	377207	384577	ctg003150_HS.118	-	nohit	nohit
ctg003150_np12	385123	386100	ctg003150_HS.119	+	Q8LD27|PSB6_ARATH	Proteasome subunit beta type-6 OS=Arabidopsis thaliana
ctg003150_np12	386517	388689	ctg003150_HS.120	+	Q5R650|WDR37_PONAB	WD repeat-containing protein 37 OS=Pongo abelii
ctg003150_np12	388971	391277	ctg003150_HS.121	-	Q09298|PINK1_CAEEL	Serine/threonine-protein kinase pink-1, mitochondrial OS=Caenorhabditis elegans
ctg003150_np12	391502	392980	ctg003150_HS.122	+	Q22329|PORCN_CAEEL	Protein-serine O-palmitoleoyltransferase porcupine OS=Caenorhabditis elegans
ctg003150_np12	394294	395228	ctg003150_HS.124	+	nohit	nohit
ctg004440_np12	8419	19687	ctg004440_HS.1	+	P27393|CO4A2_ASCSU	Collagen alpha-2(IV) chain OS=Ascaris suum
ctg004440_np12	26099	27474	ctg004440_HS.3	+	nohit	nohit
ctg004440_np12	29167	30274	ctg004440_HS.4	-	nohit	nohit
ctg004650_np12	15067	15541	ctg004650_HS.2	+	P53021|MSP1_GLORO	Major sperm protein 1 OS=Globodera rostochiensis
ctg004650_np12	34453	35333	ctg004650_HS.9	-	nohit	nohit
ctg004650_np12	36245	37090	ctg004650_HS.10	-	nohit	nohit
ctg004650_np12	41218	42385	ctg004650_HS.11	-	nohit	nohit
ctg004650_np12	44994	47701	ctg004650_HS.12	+	Q20655|14332_CAEEL	14-3-3-like protein 2 OS=Caenorhabditis elegans
ctg004650_np12	55305	56260	ctg004650_HS.16	+	nohit	nohit
ctg004650_np12	62692	66645	ctg004650_HS.18	-	nohit	nohit
ctg004650_np12	66865	67703	ctg004650_HS.19	-	nohit	nohit
ctg004650_np12	70632	71785	ctg004650_HS.20	-	nohit	nohit
ctg004650_np12	98587	99138	ctg004650_HS.31	+	P53021|MSP1_GLORO	Major sperm protein 1 OS=Globodera rostochiensis
ctg004650_np12	140338	141432	ctg004650_HS.43	+	Q20655|14332_CAEEL	14-3-3-like protein 2 OS=Caenorhabditis elegans
ctg004650_np12	146299	147466	ctg004650_HS.44	-	nohit	nohit
ctg004650_np12	150089	151189	ctg004650_HS.45	+	Q20655|14332_CAEEL	14-3-3-like protein 2 OS=Caenorhabditis elegans
ctg004650_np12	210344	211153	ctg004650_HS.61	+	P53021|MSP1_GLORO	Major sperm protein 1 OS=Globodera rostochiensis
ctg004650_np12	220723	221821	ctg004650_HS.65	-	Q80TC5|POGK_MOUSE	Pogo transposable element with KRAB domain OS=Mus musculus
ctg004650_np12	231196	232739	ctg004650_HS.68	+	O65020|ETO1_ARATH	Ethylene-overproduction protein 1 OS=Arabidopsis thaliana
ctg004650_np12	241846	242496	ctg004650_HS.71	+	nohit	nohit
ctg004650_np12	243182	245607	ctg004650_HS.72	+	Q20681|BAT38_CAEEL	BTB and MATH domain-containing protein 38 OS=Caenorhabditis elegans
ctg004650_np12	252913	253838	ctg004650_HS.74	-	nohit	nohit
ctg004650_np12	292026	294086	ctg004650_HS.83	+	Q80TC5|POGK_MOUSE	Pogo transposable element with KRAB domain OS=Mus musculus
ctg004650_np12	326561	327549	ctg004650_HS.96	+	P53021|MSP1_GLORO	Major sperm protein 1 OS=Globodera rostochiensis
ctg004650_np12	330918	332309	ctg004650_HS.99	+	P53021|MSP1_GLORO	Major sperm protein 1 OS=Globodera rostochiensis
ctg004650_np12	360121	361974	ctg004650_HS.101	+	nohit	nohit
ctg004650_np12	367049	371474	ctg004650_HS.103	+	nohit	nohit
ctg004650_np12	372851	378272	ctg004650_HS.104	-	Q9C0D9|EPT1_HUMAN	Ethanolaminephosphotransferase 1 OS=Homo sapiens
ctg004650_np12	433299	433909	ctg004650_HS.121	+	Q6GM86|H2AX_XENLA	Histone H2AX OS=Xenopus laevis
ctg004650_np12	434838	438237	ctg004650_HS.122	+	O17213|ROGDI_CAEEL	Protein rogdi homolog OS=Caenorhabditis elegans
ctg004650_np12	438764	448933	ctg004650_HS.123	+	P45895|CHSSB_CAEEL	Chondroitin sulfate synthase mig-22 OS=Caenorhabditis elegans
ctg004650_np12	477308	477603	ctg004650_HS.131	+	nohit	nohit
ctg004650_np12	510804	511219	ctg004650_HS.146	+	nohit	nohit
ctg004650_np12	512838	526521	ctg004650_HS.147	-	Q0EEE2|PTHD3_MOUSE	Patched domain-containing protein 3 OS=Mus musculus
ctg004650_np12	569924	594501	ctg004650_HS.150	+	Q6IA86|ELP2_HUMAN	Elongator complex protein 2 OS=Homo sapiens
ctg004650_np12	594642	595661	ctg004650_HS.151	-	E7EAU8|GCY9_CAEEL	Receptor-type guanylate cyclase gcy-9 OS=Caenorhabditis elegans
ctg004650_np12	595677	596518	ctg004650_HS.152	-	P12845|MYO2_CAEEL	Myosin-2 OS=Caenorhabditis elegans
ctg004650_np12	599265	600992	ctg004650_HS.153	-	Q22619|NDUS8_CAEEL	Probable NADH dehydrogenase [ubiquinone] iron-sulfur protein 8, mitochondrial OS=Caenorhabditis elegans
ctg004650_np12	605506	608535	ctg004650_HS.154	-	Q22619|NDUS8_CAEEL	Probable NADH dehydrogenase [ubiquinone] iron-sulfur protein 8, mitochondrial OS=Caenorhabditis elegans
ctg004650_np12	608629	610347	ctg004650_HS.155	-	Q19317|NBEA_CAEEL	Putative neurobeachin homolog OS=Caenorhabditis elegans
ctg004650_np12	612108	614994	ctg004650_HS.156	-	E7EAU8|GCY9_CAEEL	Receptor-type guanylate cyclase gcy-9 OS=Caenorhabditis elegans
ctg004650_np12	622920	624496	ctg004650_HS.157	-	nohit	nohit
ctg002290_np12	906	4197	ctg002290_HS.1	+	Q9BX70|BTBD2_HUMAN	BTB/POZ domain-containing protein 2 OS=Homo sapiens
ctg002290_np12	7317	11153	ctg002290_HS.2	-	Q96KE9|BTBD6_HUMAN	BTB/POZ domain-containing protein 6 OS=Homo sapiens
ctg002290_np12	13648	16569	ctg002290_HS.3	-	Q9BX70|BTBD2_HUMAN	BTB/POZ domain-containing protein 2 OS=Homo sapiens
ctg002290_np12	30150	31985	ctg002290_HS.6	-	Q9BX70|BTBD2_HUMAN	BTB/POZ domain-containing protein 2 OS=Homo sapiens
ctg002290_np12	37477	37794	ctg002290_HS.7	+	Q6U7I1|UBP7_CHICK	Ubiquitin carboxyl-terminal hydrolase 7 OS=Gallus gallus
ctg002290_np12	39818	41183	ctg002290_HS.9	+	Q9BX70|BTBD2_HUMAN	BTB/POZ domain-containing protein 2 OS=Homo sapiens
ctg002290_np12	46136	47383	ctg002290_HS.11	-	Q9BX70|BTBD2_HUMAN	BTB/POZ domain-containing protein 2 OS=Homo sapiens
ctg002290_np12	47466	48538	ctg002290_HS.12	-	Q5TZE1|BTB6B_DANRE	BTB/POZ domain-containing protein 6-B OS=Danio rerio
ctg002290_np12	53208	56736	ctg002290_HS.14	+	Q9BX70|BTBD2_HUMAN	BTB/POZ domain-containing protein 2 OS=Homo sapiens
ctg002290_np12	58067	76989	ctg002290_HS.15	-	P13821|SANT_PLAFW	S-antigen protein OS=Plasmodium falciparum (isolate Wellcome)
ctg002290_np12	83123	84316	ctg002290_HS.17	-	nohit	nohit
ctg002290_np12	87388	90376	ctg002290_HS.18	+	Q9BX70|BTBD2_HUMAN	BTB/POZ domain-containing protein 2 OS=Homo sapiens
ctg002290_np12	94739	97692	ctg002290_HS.19	-	Q9BX70|BTBD2_HUMAN	BTB/POZ domain-containing protein 2 OS=Homo sapiens
ctg002290_np12	100299	103494	ctg002290_HS.20	+	Q5TZE1|BTB6B_DANRE	BTB/POZ domain-containing protein 6-B OS=Danio rerio
ctg002290_np12	104501	106902	ctg002290_HS.21	-	P46575|RL40_EIMBO	Ubiquitin-60S ribosomal protein L40 OS=Eimeria bovis
ctg002290_np12	107972	110674	ctg002290_HS.22	-	Q9BX70|BTBD2_HUMAN	BTB/POZ domain-containing protein 2 OS=Homo sapiens
ctg002290_np12	113832	114499	ctg002290_HS.23	+	nohit	nohit
ctg002290_np12	116093	118700	ctg002290_HS.24	+	Q3SX23|LONP2_BOVIN	Lon protease homolog 2, peroxisomal OS=Bos taurus
ctg002290_np12	119860	122675	ctg002290_HS.25	+	Q9BX70|BTBD2_HUMAN	BTB/POZ domain-containing protein 2 OS=Homo sapiens
ctg002290_np12	127439	129768	ctg002290_HS.27	+	nohit	nohit
ctg002290_np12	131801	134145	ctg002290_HS.28	-	Q9BX70|BTBD2_HUMAN	BTB/POZ domain-containing protein 2 OS=Homo sapiens
ctg002290_np12	136994	139509	ctg002290_HS.30	-	Q9BX70|BTBD2_HUMAN	BTB/POZ domain-containing protein 2 OS=Homo sapiens
ctg002290_np12	142959	144288	ctg002290_HS.31	+	Q0V9W6|BTBD6_XENTR	BTB/POZ domain-containing protein 6 OS=Xenopus tropicalis
ctg002290_np12	150125	150418	ctg002290_HS.33	+	P16562|CRIS2_HUMAN	Cysteine-rich secretory protein 2 OS=Homo sapiens
ctg002290_np12	164665	165093	ctg002290_HS.35	+	nohit	nohit
ctg002290_np12	166310	169520	ctg002290_HS.36	+	nohit	nohit
ctg002290_np12	170898	171347	ctg002290_HS.37	-	nohit	nohit
ctg002290_np12	179618	180083	ctg002290_HS.38	+	nohit	nohit
ctg002290_np12	181732	184794	ctg002290_HS.39	+	Q9BX70|BTBD2_HUMAN	BTB/POZ domain-containing protein 2 OS=Homo sapiens
ctg002290_np12	188141	193447	ctg002290_HS.41	+	Q4VSI4|UBP7_RAT	Ubiquitin carboxyl-terminal hydrolase 7 OS=Rattus norvegicus
ctg002290_np12	200616	205604	ctg002290_HS.43	+	P46575|RL40_EIMBO	Ubiquitin-60S ribosomal protein L40 OS=Eimeria bovis
ctg002290_np12	208350	212755	ctg002290_HS.44	+	Q9BX70|BTBD2_HUMAN	BTB/POZ domain-containing protein 2 OS=Homo sapiens
ctg002290_np12	214820	217117	ctg002290_HS.45	-	Q8DM56|NDK_THEEB	Nucleoside diphosphate kinase OS=Thermosynechococcus elongatus (strain BP-1)
ctg002290_np12	218344	221446	ctg002290_HS.46	+	Q9W2M2|TREA_DROME	Trehalase OS=Drosophila melanogaster
ctg002290_np12	222448	226386	ctg002290_HS.47	+	P19813|TREA_RABIT	Trehalase OS=Oryctolagus cuniculus
ctg002290_np12	241243	241972	ctg002290_HS.55	-	P16662|UD2B7_HUMAN	UDP-glucuronosyltransferase 2B7 OS=Homo sapiens
ctg002290_np12	247717	251909	ctg002290_HS.57	+	Q5UQ50|COLL6_MIMIV	Collagen-like protein 6 OS=Acanthamoeba polyphaga mimivirus
ctg002290_np12	253185	254275	ctg002290_HS.58	-	nohit	nohit
ctg002290_np12	259425	262197	ctg002290_HS.59	-	Q9BX70|BTBD2_HUMAN	BTB/POZ domain-containing protein 2 OS=Homo sapiens
ctg002290_np12	266007	270710	ctg002290_HS.60	+	Q9BX70|BTBD2_HUMAN	BTB/POZ domain-containing protein 2 OS=Homo sapiens
ctg002290_np12	273593	275092	ctg002290_HS.62	-	Q6U7I1|UBP7_CHICK	Ubiquitin carboxyl-terminal hydrolase 7 OS=Gallus gallus
ctg002290_np12	278553	279719	ctg002290_HS.67	-	nohit	nohit
ctg002970_np12	16409	20914	ctg002970_HS.3	-	P34456|YMD2_CAEEL	Uncharacterized protein F54H12.2 OS=Caenorhabditis elegans
ctg002970_np12	21140	22900	ctg002970_HS.4	+	nohit	nohit
ctg002970_np12	23362	24982	ctg002970_HS.6	+	P34457|YMD3_CAEEL	Putative uncharacterized transposon-derived protein F54H12.3 OS=Caenorhabditis elegans
ctg002330_np12	5058	8012	ctg002330_HS.1	-	Q557E0|HS7C2_DICDI	Heat shock cognate 70 kDa protein 2 OS=Dictyostelium discoideum
ctg002330_np12	8732	10690	ctg002330_HS.2	-	P11503|HSP70_ONCVO	Heat shock 70 kDa protein (Fragment) OS=Onchocerca volvulus
ctg002330_np12	12673	20182	ctg002330_HS.3	+	Q18932|CAH2_CAEEL	Putative carbonic anhydrase-like protein 2 OS=Caenorhabditis elegans
ctg002330_np12	132722	138803	ctg002330_HS.19	+	nohit	nohit
ctg002330_np12	186307	188680	ctg002330_HS.29	-	Q9D0I8|MRT4_MOUSE	mRNA turnover protein 4 homolog OS=Mus musculus
ctg002330_np12	188958	189845	ctg002330_HS.30	-	nohit	nohit
ctg003130_np12	290	12508	ctg003130_HS.1	-	P91133|UBR1_CAEEL	E3 ubiquitin-protein ligase ubr-1 OS=Caenorhabditis elegans
ctg003130_np12	26101	27261	ctg003130_HS.6	-	nohit	nohit
ctg003130_np12	27496	27903	ctg003130_HS.7	-	nohit	nohit
ctg003130_np12	29832	30589	ctg003130_HS.8	-	nohit	nohit
ctg003130_np12	30824	32055	ctg003130_HS.9	-	nohit	nohit
ctg003130_np12	32290	33433	ctg003130_HS.10	-	nohit	nohit
ctg003130_np12	35409	39250	ctg003130_HS.12	-	A8X6H4|CMK1_CAEBR	Calcium/calmodulin-dependent protein kinase type 1 OS=Caenorhabditis briggsae
ctg003130_np12	40020	45860	ctg003130_HS.13	-	Q20875|DHX15_CAEEL	Pre-mRNA-splicing factor ATP-dependent RNA helicase ddx-15 OS=Caenorhabditis elegans
ctg003130_np12	47620	50061	ctg003130_HS.15	+	nohit	nohit
ctg003130_np12	61261	63386	ctg003130_HS.18	-	B1H1P9|PPAL_XENLA	Lysosomal acid phosphatase OS=Xenopus laevis
ctg003130_np12	65718	66164	ctg003130_HS.20	-	Q8ILR9|YPF17_PLAF7	Protein PF14_0175 OS=Plasmodium falciparum (isolate 3D7)
ctg003130_np12	66322	66892	ctg003130_HS.21	-	P08016|EGGS_SCHMA	Putative eggshell protein (Fragment) OS=Schistosoma mansoni
ctg003130_np12	68140	69254	ctg003130_HS.23	+	nohit	nohit
ctg003130_np12	70251	73162	ctg003130_HS.24	-	Q6PCL9|PAPOG_MOUSE	Poly(A) polymerase gamma OS=Mus musculus
ctg003130_np12	75851	77192	ctg003130_HS.25	+	nohit	nohit
ctg003130_np12	77676	78743	ctg003130_HS.26	-	nohit	nohit
ctg003130_np12	81069	82085	ctg003130_HS.27	-	nohit	nohit
ctg003130_np12	84017	87328	ctg003130_HS.28	+	nohit	nohit
ctg003130_np12	87646	90176	ctg003130_HS.29	+	nohit	nohit
ctg003130_np12	90749	92097	ctg003130_HS.30	+	P54127|SRG5_CAEEL	Serpentine receptor class gamma-5 OS=Caenorhabditis elegans
ctg003130_np12	92732	97956	ctg003130_HS.31	+	nohit	nohit
ctg003130_np12	107474	116604	ctg003130_HS.33	-	A0QU81|SCMU_MYCS2	Secreted chorismate mutase OS=Mycobacterium smegmatis (strain ATCC 700084 / mc(2)155)
ctg003130_np12	118346	119306	ctg003130_HS.34	-	nohit	nohit
ctg003130_np12	120554	121754	ctg003130_HS.35	+	nohit	nohit
ctg003130_np12	128054	129980	ctg003130_HS.37	-	P30937|SSR4_RAT	Somatostatin receptor type 4 OS=Rattus norvegicus
ctg003130_np12	131607	135744	ctg003130_HS.38	+	Q09599|SLBP_CAEEL	Histone RNA hairpin-binding protein OS=Caenorhabditis elegans
ctg003130_np12	136171	140329	ctg003130_HS.39	-	Q9Y4C8|RBM19_HUMAN	Probable RNA-binding protein 19 OS=Homo sapiens
ctg003130_np12	140811	142223	ctg003130_HS.40	+	Q09599|SLBP_CAEEL	Histone RNA hairpin-binding protein OS=Caenorhabditis elegans
ctg003130_np12	142694	145402	ctg003130_HS.41	-	P58545|BTBD3_MOUSE	BTB/POZ domain-containing protein 3 OS=Mus musculus
ctg003130_np12	146581	155540	ctg003130_HS.42	+	O44518|CYFIP_CAEEL	Cytoplasmic FMR1-interacting protein homolog OS=Caenorhabditis elegans
ctg003130_np12	157093	157574	ctg003130_HS.43	+	Q03561|NLP36_CAEEL	Neuropeptide-like peptide 36 OS=Caenorhabditis elegans
ctg003130_np12	158239	158812	ctg003130_HS.44	-	P35129|UBC2_CAEEL	Ubiquitin-conjugating enzyme E2 2 OS=Caenorhabditis elegans
ctg003130_np12	162108	165910	ctg003130_HS.46	-	Q11178|ATTF4_CAEEL	AT hook-containing protein attf-4 OS=Caenorhabditis elegans
ctg003130_np12	175078	181771	ctg003130_HS.47	-	Q8K1R3|PNPT1_MOUSE	Polyribonucleotide nucleotidyltransferase 1, mitochondrial OS=Mus musculus
ctg003130_np12	182480	183865	ctg003130_HS.48	-	Q9BSF4|TIM29_HUMAN	Mitochondrial import inner membrane translocase subunit Tim29 OS=Homo sapiens
ctg003130_np12	183968	185032	ctg003130_HS.49	-	Q61IX2|RPAC2_CAEBR	Probable DNA-directed RNA polymerases I and III subunit RPAC2 OS=Caenorhabditis briggsae
ctg003130_np12	185418	187046	ctg003130_HS.50	-	O02115|PCNA_CAEEL	Proliferating cell nuclear antigen OS=Caenorhabditis elegans
ctg003130_np12	187717	188292	ctg003130_HS.51	+	P35129|UBC2_CAEEL	Ubiquitin-conjugating enzyme E2 2 OS=Caenorhabditis elegans
ctg003130_np12	190355	195845	ctg003130_HS.52	+	P34269|TYR1_CAEEL	Putative tyrosinase-like protein tyr-1 OS=Caenorhabditis elegans
ctg003130_np12	196297	202843	ctg003130_HS.53	-	P34498|MOG1_CAEEL	Probable pre-mRNA-splicing factor ATP-dependent RNA helicase mog-1 OS=Caenorhabditis elegans
ctg003130_np12	219031	222937	ctg003130_HS.57	+	Q07G10|ALKB8_XENTR	Alkylated DNA repair protein alkB homolog 8 OS=Xenopus tropicalis
ctg003130_np12	224492	229966	ctg003130_HS.58	+	Q6ZQ88|KDM1A_MOUSE	Lysine-specific histone demethylase 1A OS=Mus musculus
ctg003130_np12	231977	233899	ctg003130_HS.59	+	Q9I9A2|RX2_ORYLA	Retinal homeobox protein Rx2 OS=Oryzias latipes
ctg003130_np12	234289	236204	ctg003130_HS.60	-	nohit	nohit
ctg003130_np12	236848	240919	ctg003130_HS.61	-	Q5E9H2|1A1L1_BOVIN	1-aminocyclopropane-1-carboxylate synthase-like protein 1 OS=Bos taurus
ctg003130_np12	246057	247646	ctg003130_HS.63	-	O01812|FABP6_CAEEL	Fatty acid-binding protein homolog 6 OS=Caenorhabditis elegans
ctg003130_np12	254486	254936	ctg003130_HS.66	-	nohit	nohit
ctg003130_np12	265017	273035	ctg003130_HS.68	-	P34456|YMD2_CAEEL	Uncharacterized protein F54H12.2 OS=Caenorhabditis elegans
ctg003130_np12	280972	285518	ctg003130_HS.70	+	nohit	nohit
ctg003130_np12	285776	289651	ctg003130_HS.71	+	Q32PF6|DBP_BOVIN	D site-binding protein OS=Bos taurus
ctg003130_np12	290730	296393	ctg003130_HS.72	+	Q93834|YYVP_CAEEL	Glycosyltransferase family 92 protein F59C6.8 OS=Caenorhabditis elegans
ctg003130_np12	301239	302586	ctg003130_HS.74	+	P20631|COL13_CAEEL	Cuticle collagen 13 OS=Caenorhabditis elegans
ctg003130_np12	304789	306396	ctg003130_HS.75	-	Q06852|SLAP1_CLOTH	Cell surface glycoprotein 1 OS=Clostridium thermocellum (strain ATCC 27405 / DSM 1237 / NBRC 103400 / NCIMB 10682 / NRRL B-4536 / VPI 7372)
ctg003130_np12	310346	311794	ctg003130_HS.76	+	Q54DF7|Y2354_DICDI	Probable serine/threonine-protein kinase DDB_G0292354 OS=Dictyostelium discoideum
ctg003130_np12	313322	314426	ctg003130_HS.77	-	P34804|COL40_CAEEL	Cuticle collagen 40 OS=Caenorhabditis elegans
ctg003130_np12	326426	327844	ctg003130_HS.79	+	nohit	nohit
ctg003130_np12	328838	330219	ctg003130_HS.80	+	nohit	nohit
ctg003130_np12	332183	332859	ctg003130_HS.82	+	Q03575|TTR5_CAEEL	Transthyretin-like protein 5 OS=Caenorhabditis elegans
ctg003130_np12	333818	334653	ctg003130_HS.83	-	nohit	nohit
ctg003130_np12	335311	338004	ctg003130_HS.84	-	Q23288|SPE39_CAEEL	Spermatogenesis-defective protein 39 OS=Caenorhabditis elegans
ctg003130_np12	338307	339891	ctg003130_HS.85	+	P34523|YM62_CAEEL	Uncharacterized protein K12H4.2 OS=Caenorhabditis elegans
ctg003130_np12	342088	345025	ctg003130_HS.87	+	C5P447|RCF1_COCP7	Respiratory supercomplex factor 1, mitochondrial OS=Coccidioides posadasii (strain C735)
ctg003130_np12	347798	350767	ctg003130_HS.88	+	Q6GM14|DBNLB_XENLA	Drebrin-like protein B OS=Xenopus laevis
ctg003130_np12	353886	354242	ctg003130_HS.90	+	nohit	nohit
ctg003130_np12	356330	363505	ctg003130_HS.93	+	P34456|YMD2_CAEEL	Uncharacterized protein F54H12.2 OS=Caenorhabditis elegans
ctg003130_np12	370153	370725	ctg003130_HS.96	-	nohit	nohit
ctg002320_np12	2051	2804	ctg002320_HS.1	-	nohit	nohit
ctg002320_np12	6256	7828	ctg002320_HS.3	+	Q6FQE9|DDI1_CANGA	DNA damage-inducible protein 1 OS=Candida glabrata (strain ATCC 2001 / CBS 138 / JCM 3761 / NBRC 0622 / NRRL Y-65)
ctg002320_np12	17647	18351	ctg002320_HS.8	+	nohit	nohit
ctg002320_np12	35196	35894	ctg002320_HS.15	+	nohit	nohit
ctg002320_np12	96578	97372	ctg002320_HS.37	-	nohit	nohit
ctg002320_np12	116664	117017	ctg002320_HS.43	-	nohit	nohit
ctg002320_np12	124449	125418	ctg002320_HS.46	+	nohit	nohit
ctg002320_np12	137337	137753	ctg002320_HS.49	-	P26355|TBP_DICDI	TATA-box-binding protein OS=Dictyostelium discoideum
ctg002320_np12	139670	145053	ctg002320_HS.52	+	P34456|YMD2_CAEEL	Uncharacterized protein F54H12.2 OS=Caenorhabditis elegans
ctg002320_np12	161704	162453	ctg002320_HS.60	+	nohit	nohit
ctg002320_np12	168966	170899	ctg002320_HS.61	-	Q1W674|HXK2_PIG	Hexokinase-2 OS=Sus scrofa
ctg002320_np12	192208	192716	ctg002320_HS.69	+	B0W429|FICD_CULQU	Adenosine monophosphate-protein transferase Fic OS=Culex quinquefasciatus
ctg002320_np12	196265	196773	ctg002320_HS.72	+	B0W429|FICD_CULQU	Adenosine monophosphate-protein transferase Fic OS=Culex quinquefasciatus
ctg002320_np12	200317	200825	ctg002320_HS.75	+	B0W429|FICD_CULQU	Adenosine monophosphate-protein transferase Fic OS=Culex quinquefasciatus
ctg002320_np12	217454	221141	ctg002320_HS.80	-	Q9ULJ7|ANR50_HUMAN	Ankyrin repeat domain-containing protein 50 OS=Homo sapiens
ctg002320_np12	223089	223509	ctg002320_HS.81	-	nohit	nohit
ctg002320_np12	231813	237092	ctg002320_HS.82	-	P34311|YKR5_CAEEL	Probable G-protein coupled receptor C06G4.5 OS=Caenorhabditis elegans
ctg002320_np12	265503	267048	ctg002320_HS.88	-	Q7T163|KDISB_DANRE	Kinase D-interacting substrate of 220 kDa B OS=Danio rerio
ctg002320_np12	273202	273718	ctg002320_HS.91	-	nohit	nohit
ctg002320_np12	311521	313854	ctg002320_HS.105	+	nohit	nohit
ctg002320_np12	319605	320907	ctg002320_HS.106	+	O43868|S28A2_HUMAN	Sodium/nucleoside cotransporter 2 OS=Homo sapiens
ctg002320_np12	323376	326017	ctg002320_HS.107	-	nohit	nohit
ctg002320_np12	336135	337955	ctg002320_HS.108	+	P91424|TFB1M_CAEEL	Dimethyladenosine transferase 1, mitochondrial OS=Caenorhabditis elegans
ctg002320_np12	347915	349084	ctg002320_HS.112	-	nohit	nohit
ctg002320_np12	351184	354667	ctg002320_HS.113	+	Q90660|BIR_CHICK	Inhibitor of apoptosis protein OS=Gallus gallus
ctg002320_np12	358760	367320	ctg002320_HS.114	-	Q11067|PDIA6_CAEEL	Protein disulfide-isomerase A6 homolog OS=Caenorhabditis elegans
ctg002320_np12	370999	372282	ctg002320_HS.115	+	nohit	nohit
ctg002320_np12	373912	374277	ctg002320_HS.116	-	nohit	nohit
ctg002320_np12	403675	404223	ctg002320_HS.123	-	P0CG70|UBI4P_NEUCR	Polyubiquitin OS=Neurospora crassa (strain ATCC 24698 / 74-OR23-1A / CBS 708.71 / DSM 1257 / FGSC 987)
ctg002320_np12	414357	426115	ctg002320_HS.124	-	P41950|DEX1_CAEEL	Dendrite extension defective protein 1 OS=Caenorhabditis elegans
ctg002320_np12	432463	436462	ctg002320_HS.125	-	Q11067|PDIA6_CAEEL	Protein disulfide-isomerase A6 homolog OS=Caenorhabditis elegans
ctg002320_np12	458364	459830	ctg002320_HS.126	+	nohit	nohit
ctg002320_np12	473781	475916	ctg002320_HS.130	-	nohit	nohit
ctg002320_np12	493631	496364	ctg002320_HS.140	+	nohit	nohit
ctg002320_np12	503500	507431	ctg002320_HS.142	+	P69566|RANB9_MOUSE	Ran-binding protein 9 OS=Mus musculus
ctg002320_np12	520832	521527	ctg002320_HS.144	-	nohit	nohit
ctg002320_np12	542362	544108	ctg002320_HS.148	-	nohit	nohit
ctg002320_np12	566863	568687	ctg002320_HS.152	-	nohit	nohit
ctg002320_np12	571352	572859	ctg002320_HS.153	-	P13395|SPTCA_DROME	Spectrin alpha chain OS=Drosophila melanogaster
ctg002320_np12	581622	582990	ctg002320_HS.155	-	P13395|SPTCA_DROME	Spectrin alpha chain OS=Drosophila melanogaster
ctg002320_np12	587900	592838	ctg002320_HS.156	+	P40714|CSCA_ECOLX	Sucrose-6-phosphate hydrolase OS=Escherichia coli
ctg002320_np12	626786	629558	ctg002320_HS.161	-	P34457|YMD3_CAEEL	Putative uncharacterized transposon-derived protein F54H12.3 OS=Caenorhabditis elegans
ctg002320_np12	630829	633131	ctg002320_HS.163	+	Q8IDX6|RBP2A_PLAF7	Reticulocyte-binding protein 2 homolog a OS=Plasmodium falciparum (isolate 3D7)
ctg002320_np12	643372	645042	ctg002320_HS.167	+	nohit	nohit
ctg002320_np12	673386	675087	ctg002320_HS.170	-	nohit	nohit
ctg002320_np12	678769	684479	ctg002320_HS.172	-	Q9BX70|BTBD2_HUMAN	BTB/POZ domain-containing protein 2 OS=Homo sapiens
ctg002320_np12	736735	738927	ctg002320_HS.178	+	nohit	nohit
ctg002320_np12	739984	740736	ctg002320_HS.179	+	nohit	nohit
ctg002320_np12	744510	748399	ctg002320_HS.181	+	P35668|GSHB_XENLA	Glutathione synthetase OS=Xenopus laevis
ctg002320_np12	748515	753352	ctg002320_HS.182	+	Q09472|EP300_HUMAN	Histone acetyltransferase p300 OS=Homo sapiens
ctg002320_np12	754586	758839	ctg002320_HS.183	+	Q9I7I7|SIRT2_DROME	NAD-dependent protein deacetylase Sirt2 OS=Drosophila melanogaster
ctg002320_np12	774501	774852	ctg002320_HS.186	+	nohit	nohit
ctg002320_np12	774994	776316	ctg002320_HS.187	+	nohit	nohit
ctg002320_np12	776588	777236	ctg002320_HS.188	-	nohit	nohit
ctg002320_np12	777870	778821	ctg002320_HS.189	-	nohit	nohit
ctg002320_np12	787473	787824	ctg002320_HS.192	+	nohit	nohit
ctg002320_np12	787966	789285	ctg002320_HS.193	+	nohit	nohit
ctg002320_np12	789557	790205	ctg002320_HS.194	-	nohit	nohit
ctg002320_np12	790839	791783	ctg002320_HS.195	-	nohit	nohit
ctg002320_np12	806380	811707	ctg002320_HS.198	-	Q09523|YQN2_CAEEL	Uncharacterized GTP-binding protein E02H1.2 OS=Caenorhabditis elegans
ctg002320_np12	813576	834646	ctg002320_HS.199	-	Q8N122|RPTOR_HUMAN	Regulatory-associated protein of mTOR OS=Homo sapiens
ctg002320_np12	838353	838679	ctg002320_HS.201	+	nohit	nohit
ctg002320_np12	840299	841776	ctg002320_HS.202	+	nohit	nohit
ctg002320_np12	851154	854526	ctg002320_HS.205	+	Q9BX70|BTBD2_HUMAN	BTB/POZ domain-containing protein 2 OS=Homo sapiens
ctg002320_np12	864542	866416	ctg002320_HS.208	+	nohit	nohit
ctg002320_np12	869278	871591	ctg002320_HS.209	+	Q96KE9|BTBD6_HUMAN	BTB/POZ domain-containing protein 6 OS=Homo sapiens
ctg002320_np12	875130	876397	ctg002320_HS.211	-	Q6U7I1|UBP7_CHICK	Ubiquitin carboxyl-terminal hydrolase 7 OS=Gallus gallus
ctg002320_np12	879034	886801	ctg002320_HS.212	+	Q1LUS8|RBP10_DANRE	Ran-binding protein 10 OS=Danio rerio
ctg002320_np12	888378	892124	ctg002320_HS.213	-	O94712|YC5C_SCHPO	Uncharacterized protein C1259.12c OS=Schizosaccharomyces pombe (strain 972 / ATCC 24843)
ctg002320_np12	901798	902189	ctg002320_HS.215	-	nohit	nohit
ctg002320_np12	903884	905979	ctg002320_HS.216	-	nohit	nohit
ctg002320_np12	910785	911454	ctg002320_HS.217	+	nohit	nohit
ctg002320_np12	912036	914475	ctg002320_HS.218	+	nohit	nohit
ctg002320_np12	916083	920313	ctg002320_HS.219	+	Q95RI5|FAXC_DROME	Failed axon connections OS=Drosophila melanogaster
ctg002320_np12	930696	934465	ctg002320_HS.221	+	nohit	nohit
ctg002320_np12	934498	936117	ctg002320_HS.222	+	Q5ZIJ0|BUD13_CHICK	BUD13 homolog OS=Gallus gallus
ctg002320_np12	944865	949110	ctg002320_HS.225	-	Q60K16|TRM44_CAEBR	Probable tRNA (uracil-O(2)-)-methyltransferase OS=Caenorhabditis briggsae
ctg002320_np12	952482	959806	ctg002320_HS.228	-	nohit	nohit
ctg002320_np12	986285	988496	ctg002320_HS.229	+	Q8WZ42|TITIN_HUMAN	Titin OS=Homo sapiens
ctg002320_np12	991348	992164	ctg002320_HS.231	-	nohit	nohit
ctg002320_np12	1005344	1008692	ctg002320_HS.232	-	Q2KJC8|FKBP9_BOVIN	Peptidyl-prolyl cis-trans isomerase FKBP9 OS=Bos taurus
ctg002320_np12	1012328	1015126	ctg002320_HS.233	-	P13395|SPTCA_DROME	Spectrin alpha chain OS=Drosophila melanogaster
ctg002320_np12	1015151	1017614	ctg002320_HS.234	-	P13395|SPTCA_DROME	Spectrin alpha chain OS=Drosophila melanogaster
ctg002320_np12	1025107	1031843	ctg002320_HS.235	+	Q91W10|S39A8_MOUSE	Zinc transporter ZIP8 OS=Mus musculus
ctg002320_np12	1046899	1053602	ctg002320_HS.238	+	Q03611|CNG_CAEEL	Cyclic nucleotide-gated cation channel OS=Caenorhabditis elegans
ctg002320_np12	1099261	1100483	ctg002320_HS.246	+	nohit	nohit
ctg002320_np12	1130599	1131144	ctg002320_HS.255	-	nohit	nohit
ctg002320_np12	1131590	1132127	ctg002320_HS.256	-	nohit	nohit
ctg002320_np12	1149018	1150411	ctg002320_HS.260	+	Q5TZE1|BTB6B_DANRE	BTB/POZ domain-containing protein 6-B OS=Danio rerio
ctg002320_np12	1172781	1175989	ctg002320_HS.266	+	Q2KJC8|FKBP9_BOVIN	Peptidyl-prolyl cis-trans isomerase FKBP9 OS=Bos taurus
ctg002320_np12	1177163	1178593	ctg002320_HS.267	-	nohit	nohit
ctg002320_np12	1184529	1191111	ctg002320_HS.268	-	nohit	nohit
ctg002320_np12	1197281	1208059	ctg002320_HS.269	+	B2RX12|MRP3_MOUSE	Canalicular multispecific organic anion transporter 2 OS=Mus musculus
ctg000520_np12	80332	81456	ctg000520_HS.11	+	Q9QZQ1|AFAD_MOUSE	Afadin OS=Mus musculus
ctg000520_np12	81536	82174	ctg000520_HS.12	+	nohit	nohit
ctg000520_np12	95364	95897	ctg000520_HS.13	+	nohit	nohit
ctg000520_np12	215223	216653	ctg000520_HS.16	+	Q09575|YRD6_CAEEL	Uncharacterized protein K02A2.6 OS=Caenorhabditis elegans
ctg000520_np12	227500	229236	ctg000520_HS.18	+	nohit	nohit
ctg000520_np12	277702	289209	ctg000520_HS.22	+	nohit	nohit
ctg001070_np12	29861	31165	ctg001070_HS.1	-	nohit	nohit
ctg001070_np12	76158	78249	ctg001070_HS.6	-	Q6DGD3|SV91A_DANRE	Histone-lysine N-methyltransferase SUV39H1-A OS=Danio rerio
ctg001070_np12	120504	121129	ctg001070_HS.8	-	nohit	nohit
ctg001070_np12	203777	205369	ctg001070_HS.12	+	nohit	nohit
ctg001070_np12	214983	215386	ctg001070_HS.13	-	nohit	nohit
ctg001070_np12	265998	266699	ctg001070_HS.16	-	nohit	nohit
ctg002210_np12	1826	2377	ctg002210_HS.1	-	nohit	nohit
ctg002210_np12	10823	14974	ctg002210_HS.2	+	nohit	nohit
ctg002210_np12	35461	36798	ctg002210_HS.3	-	nohit	nohit
ctg002210_np12	45117	48390	ctg002210_HS.8	+	Q09270|YQF6_CAEEL	CRAL-TRIO domain-containing protein C34C12.6 OS=Caenorhabditis elegans
ctg002210_np12	53032	78968	ctg002210_HS.9	+	Q20762|YAO6_CAEEL	Uncharacterized protein F54D1.6 OS=Caenorhabditis elegans
ctg002210_np12	90969	91646	ctg002210_HS.11	-	nohit	nohit
ctg002210_np12	100079	101284	ctg002210_HS.13	+	nohit	nohit
ctg002210_np12	103393	104357	ctg002210_HS.14	-	nohit	nohit
ctg002210_np12	121945	122696	ctg002210_HS.15	-	P51861|CDR1_HUMAN	Cerebellar degeneration-related antigen 1 OS=Homo sapiens
ctg002210_np12	150380	151596	ctg002210_HS.16	-	nohit	nohit
ctg002210_np12	154454	170873	ctg002210_HS.17	-	nohit	nohit
ctg002210_np12	228789	231656	ctg002210_HS.23	-	Q9ZBU1|XYOA_STRCO	Probable xylitol oxidase OS=Streptomyces coelicolor (strain ATCC BAA-471 / A3(2) / M145)
ctg002210_np12	248266	257637	ctg002210_HS.26	-	nohit	nohit
ctg002210_np12	269498	269779	ctg002210_HS.27	-	nohit	nohit
ctg002210_np12	301934	303601	ctg002210_HS.28	-	nohit	nohit
ctg002210_np12	303854	305440	ctg002210_HS.29	-	nohit	nohit
ctg002210_np12	305577	308984	ctg002210_HS.30	-	nohit	nohit
ctg002210_np12	351114	361096	ctg002210_HS.32	-	nohit	nohit
ctg002210_np12	368367	371199	ctg002210_HS.34	+	Q9BX70|BTBD2_HUMAN	BTB/POZ domain-containing protein 2 OS=Homo sapiens
ctg002210_np12	390631	391037	ctg002210_HS.37	+	Q4R3Y4|S27A4_MACFA	Long-chain fatty acid transport protein 4 OS=Macaca fascicularis
ctg002210_np12	401785	402321	ctg002210_HS.38	+	nohit	nohit
ctg002210_np12	465874	466383	ctg002210_HS.46	+	nohit	nohit
ctg002210_np12	468581	469234	ctg002210_HS.48	+	Q09575|YRD6_CAEEL	Uncharacterized protein K02A2.6 OS=Caenorhabditis elegans
ctg002210_np12	478942	480450	ctg002210_HS.49	-	nohit	nohit
ctg002210_np12	481352	482520	ctg002210_HS.50	-	nohit	nohit
ctg003170_np12	31	2359	ctg003170_HS.1	-	nohit	nohit
ctg003170_np12	3597	5471	ctg003170_HS.2	-	P34555|HLH4_CAEEL	Helix-loop-helix protein 4 OS=Caenorhabditis elegans
ctg003170_np12	6373	9106	ctg003170_HS.3	+	nohit	nohit
ctg003170_np12	13093	33525	ctg003170_HS.5	-	Q5UP41|YR871_MIMIV	Uncharacterized protein R871 OS=Acanthamoeba polyphaga mimivirus
ctg003170_np12	34848	36049	ctg003170_HS.6	-	Q6BER6|MED21_CAEEL	Mediator of RNA polymerase II transcription subunit 21 OS=Caenorhabditis elegans
ctg003170_np12	36406	37737	ctg003170_HS.7	-	P83877|TXN4A_MOUSE	Thioredoxin-like protein 4A OS=Mus musculus
ctg003170_np12	37989	39795	ctg003170_HS.8	-	Q4PRC9|SL4_DABSI	Snaclec 4 OS=Daboia siamensis
ctg003170_np12	43574	44305	ctg003170_HS.9	-	nohit	nohit
ctg003170_np12	45606	50966	ctg003170_HS.10	-	O15118|NPC1_HUMAN	NPC intracellular cholesterol transporter 1 OS=Homo sapiens
ctg003170_np12	52352	59217	ctg003170_HS.11	+	O15118|NPC1_HUMAN	NPC intracellular cholesterol transporter 1 OS=Homo sapiens
ctg003170_np12	69568	75625	ctg003170_HS.12	-	Q7XM31|RDR2_ORYSJ	Probable RNA-dependent RNA polymerase 2 OS=Oryza sativa subsp. japonica
ctg003170_np12	89557	90527	ctg003170_HS.15	+	nohit	nohit
ctg003170_np12	96366	98862	ctg003170_HS.16	-	Q18211|RCC1_CAEEL	Regulator of chromosome condensation OS=Caenorhabditis elegans
ctg003170_np12	106533	107168	ctg003170_HS.20	+	nohit	nohit
ctg003170_np12	115857	117550	ctg003170_HS.23	+	nohit	nohit
ctg000740_np12	631	17305	ctg000740_HS.1	-	O44997|DAPK_CAEEL	Death-associated protein kinase dapk-1 OS=Caenorhabditis elegans
ctg000740_np12	18887	19198	ctg000740_HS.2	+	nohit	nohit
ctg000740_np12	29493	34457	ctg000740_HS.3	+	P30937|SSR4_RAT	Somatostatin receptor type 4 OS=Rattus norvegicus
ctg000740_np12	35457	40403	ctg000740_HS.4	+	P19813|TREA_RABIT	Trehalase OS=Oryctolagus cuniculus
ctg000740_np12	40827	47157	ctg000740_HS.5	-	Q8VHP7|ILEUB_MOUSE	Leukocyte elastase inhibitor B OS=Mus musculus
ctg000740_np12	50190	51931	ctg000740_HS.7	+	nohit	nohit
ctg000740_np12	55336	58749	ctg000740_HS.8	-	O93428|CATD_CHIHA	Cathepsin D OS=Chionodraco hamatus
ctg004080_np12	12568	18475	ctg004080_HS.2	+	Q9BX70|BTBD2_HUMAN	BTB/POZ domain-containing protein 2 OS=Homo sapiens
ctg004080_np12	21048	22177	ctg004080_HS.3	+	nohit	nohit
ctg001120_np12	39087	44464	ctg001120_HS.2	-	P34456|YMD2_CAEEL	Uncharacterized protein F54H12.2 OS=Caenorhabditis elegans
ctg001120_np12	45556	46521	ctg001120_HS.4	+	A6H909|TBPL2_RAT	TATA box-binding protein-like protein 2 OS=Rattus norvegicus
ctg001120_np12	81544	81960	ctg001120_HS.7	-	Q27850|TBP_TETTH	TATA-box-binding protein OS=Tetrahymena thermophila
ctg002780_np12	9368	10295	ctg002780_HS.2	+	nohit	nohit
ctg002780_np12	30393	40510	ctg002780_HS.5	+	Q95ZS2|TDC1_CAEEL	Tyrosine decarboxylase OS=Caenorhabditis elegans
ctg002780_np12	46631	47007	ctg002780_HS.6	-	nohit	nohit
ctg002780_np12	76957	79878	ctg002780_HS.12	+	Q10462|CAH5_CAEEL	Putative carbonic anhydrase 5 OS=Caenorhabditis elegans
ctg002780_np12	84298	86030	ctg002780_HS.14	+	nohit	nohit
ctg002780_np12	87581	90337	ctg002780_HS.15	+	P18569|EGT_NPVAC	Ecdysteroid UDP-glucosyltransferase OS=Autographa californica nuclear polyhedrosis virus
ctg002780_np12	97524	101295	ctg002780_HS.17	-	P34571|SRT55_CAEEL	Serpentine receptor class T-55 OS=Caenorhabditis elegans
ctg002780_np12	112624	113996	ctg002780_HS.19	+	Q10462|CAH5_CAEEL	Putative carbonic anhydrase 5 OS=Caenorhabditis elegans
ctg002780_np12	115978	118295	ctg002780_HS.20	+	nohit	nohit
ctg002780_np12	118724	119152	ctg002780_HS.21	-	nohit	nohit
ctg002780_np12	124427	133577	ctg002780_HS.23	+	Q7ZV90|PIF1_DANRE	ATP-dependent DNA helicase PIF1 OS=Danio rerio
ctg002780_np12	138529	139695	ctg002780_HS.28	-	nohit	nohit
ctg002780_np12	139737	142039	ctg002780_HS.29	-	P34457|YMD3_CAEEL	Putative uncharacterized transposon-derived protein F54H12.3 OS=Caenorhabditis elegans
ctg002780_np12	142069	143284	ctg002780_HS.30	-	nohit	nohit
ctg002780_np12	144830	145489	ctg002780_HS.32	+	O43133|TBP_CANAL	TATA-box-binding protein OS=Candida albicans (strain SC5314 / ATCC MYA-2876)
ctg003700_np12	7560	14388	ctg003700_HS.2	+	G5ECB2|GABR2_CAEEL	Gamma-aminobutyric acid type B receptor subunit 2 OS=Caenorhabditis elegans
ctg003700_np12	14701	16857	ctg003700_HS.3	-	Q2LGB5|TOLIP_BOVIN	Toll-interacting protein OS=Bos taurus
ctg003700_np12	17785	21166	ctg003700_HS.4	+	Q93571|UBC25_CAEEL	Ubiquitin-conjugating enzyme E2 25 OS=Caenorhabditis elegans
ctg003700_np12	21536	22483	ctg003700_HS.5	-	Q9VGP0|DTD_DROME	D-aminoacyl-tRNA deacylase OS=Drosophila melanogaster
ctg003700_np12	22603	24237	ctg003700_HS.6	-	B4MVH6|SG111_DROWI	SAGA-associated factor 11 homolog 1 OS=Drosophila willistoni
ctg003700_np12	24927	25310	ctg003700_HS.7	+	nohit	nohit
ctg003700_np12	31683	33750	ctg003700_HS.8	+	nohit	nohit
ctg003700_np12	35790	38982	ctg003700_HS.9	-	Q558Z0|SYRC_DICDI	Probable arginine--tRNA ligase, cytoplasmic OS=Dictyostelium discoideum
ctg003700_np12	39258	42391	ctg003700_HS.10	-	P34436|YL56_CAEEL	Uncharacterized protein F44E2.6 OS=Caenorhabditis elegans
ctg003700_np12	44246	45219	ctg003700_HS.11	+	nohit	nohit
ctg003700_np12	45674	47456	ctg003700_HS.12	+	Q7SXR3|MAEA_DANRE	Macrophage erythroblast attacher OS=Danio rerio
ctg003700_np12	47845	49837	ctg003700_HS.13	-	Q24342|FNG_DROME	Fringe glycosyltransferase OS=Drosophila melanogaster
ctg003700_np12	51305	51891	ctg003700_HS.14	-	nohit	nohit
ctg003700_np12	52839	54501	ctg003700_HS.15	-	Q9CQI7|RU2B_MOUSE	U2 small nuclear ribonucleoprotein B'' OS=Mus musculus
ctg003700_np12	54859	56257	ctg003700_HS.16	+	P63245|RACK1_RAT	Receptor of activated protein C kinase 1 OS=Rattus norvegicus
ctg003700_np12	57452	59148	ctg003700_HS.17	+	P54815|MSP1_CAEEL	Mitochondrial sorting homolog OS=Caenorhabditis elegans
ctg003700_np12	60067	62429	ctg003700_HS.18	+	Q21217|GABT_CAEEL	Probable 4-aminobutyrate aminotransferase, mitochondrial OS=Caenorhabditis elegans
ctg003700_np12	62720	63406	ctg003700_HS.19	+	Q5R9W6|TAF13_PONAB	Transcription initiation factor TFIID subunit 13 OS=Pongo abelii
ctg003700_np12	63577	69187	ctg003700_HS.20	+	Q9BKQ8|DHX35_CAEEL	Probable ATP-dependent RNA helicase DHX35 homolog OS=Caenorhabditis elegans
ctg003700_np12	69588	73120	ctg003700_HS.21	+	nohit	nohit
ctg003700_np12	73375	78595	ctg003700_HS.22	-	O44199|RAD50_CAEEL	DNA repair protein rad-50 OS=Caenorhabditis elegans
ctg003700_np12	79302	81338	ctg003700_HS.23	+	Q8IID4|DYHC2_PLAF7	Dynein heavy chain-like protein PF11_0240 OS=Plasmodium falciparum (isolate 3D7)
ctg003700_np12	82291	92863	ctg003700_HS.24	-	Q54F23|MROH1_DICDI	Maestro heat-like repeat-containing protein family member 1 OS=Dictyostelium discoideum
ctg003700_np12	93061	94314	ctg003700_HS.25	-	nohit	nohit
ctg003700_np12	94500	95204	ctg003700_HS.26	-	Q02516|HAP5_YEAST	Transcriptional activator HAP5 OS=Saccharomyces cerevisiae (strain ATCC 204508 / S288c)
ctg003700_np12	95594	97361	ctg003700_HS.27	+	P05205|HP1_DROME	Heterochromatin protein 1 OS=Drosophila melanogaster
ctg003700_np12	98555	101101	ctg003700_HS.28	+	nohit	nohit
ctg003700_np12	101325	106649	ctg003700_HS.29	-	P90971|TBX12_CAEEL	T-box protein 12 OS=Caenorhabditis elegans
ctg003700_np12	109789	113676	ctg003700_HS.30	-	Q3TIU4|PDE12_MOUSE	2',5'-phosphodiesterase 12 OS=Mus musculus
ctg003700_np12	117320	120243	ctg003700_HS.31	+	Q4R3R9|MIER3_MACFA	Mesoderm induction early response protein 3 OS=Macaca fascicularis
ctg003700_np12	120754	123907	ctg003700_HS.32	-	Q9WVR1|INP5E_RAT	72 kDa inositol polyphosphate 5-phosphatase OS=Rattus norvegicus
ctg003700_np12	124383	128488	ctg003700_HS.33	+	Q18406|EXOC5_CAEEL	Exocyst complex component 5 OS=Caenorhabditis elegans
ctg003700_np12	128755	131540	ctg003700_HS.34	+	D3ZGS3|OCRL_RAT	Inositol polyphosphate 5-phosphatase OCRL-1 OS=Rattus norvegicus
ctg003700_np12	132400	134477	ctg003700_HS.35	+	O45666|NHR49_CAEEL	Nuclear hormone receptor family member nhr-49 OS=Caenorhabditis elegans
ctg003700_np12	134707	137274	ctg003700_HS.36	+	Q8CIV8|TBCE_MOUSE	Tubulin-specific chaperone E OS=Mus musculus
ctg003700_np12	137956	138843	ctg003700_HS.37	-	nohit	nohit
ctg003700_np12	139120	144441	ctg003700_HS.38	-	Q5R903|SNX14_PONAB	Sorting nexin-14 OS=Pongo abelii
ctg003700_np12	144644	149860	ctg003700_HS.39	-	Q9JJG9|NOA1_MOUSE	Nitric oxide-associated protein 1 OS=Mus musculus
ctg003700_np12	149930	150342	ctg003700_HS.40	-	nohit	nohit
ctg003700_np12	156282	161095	ctg003700_HS.42	+	E9QAG8|ZN431_MOUSE	Zinc finger protein 431 OS=Mus musculus
ctg003700_np12	162282	164205	ctg003700_HS.43	-	nohit	nohit
ctg003700_np12	168191	174215	ctg003700_HS.44	+	Q3TZZ7|ESYT2_MOUSE	Extended synaptotagmin-2 OS=Mus musculus
ctg003700_np12	174751	178110	ctg003700_HS.45	-	Q18787|PRS7_CAEEL	26S proteasome regulatory subunit 7 OS=Caenorhabditis elegans
ctg003700_np12	182227	184271	ctg003700_HS.47	-	Q21190|UNC1_CAEEL	Protein unc-1 OS=Caenorhabditis elegans
ctg003700_np12	192685	201255	ctg003700_HS.49	-	G5EGM3|TAF1_CAEEL	Transcription initiation factor TFIID subunit 1 OS=Caenorhabditis elegans
ctg003700_np12	202534	203642	ctg003700_HS.50	+	nohit	nohit
ctg003700_np12	203690	204286	ctg003700_HS.51	+	nohit	nohit
ctg003700_np12	204426	208455	ctg003700_HS.52	-	P48181|ACH2_CAEEL	Acetylcholine receptor subunit beta-type unc-29 OS=Caenorhabditis elegans
ctg003700_np12	210402	214660	ctg003700_HS.53	+	Q9JID6|ACSL1_CAVPO	Long-chain-fatty-acid--CoA ligase 1 OS=Cavia porcellus
ctg003700_np12	215724	219760	ctg003700_HS.54	+	Q9IAV3|HHEX_DANRE	Hematopoietically-expressed homeobox protein hhex OS=Danio rerio
ctg003700_np12	247244	248242	ctg003700_HS.55	-	nohit	nohit
ctg003700_np12	270217	270513	ctg003700_HS.59	+	nohit	nohit
ctg003700_np12	272082	273374	ctg003700_HS.60	-	Q9W6V5|PTPRJ_CHICK	Receptor-type tyrosine-protein phosphatase eta OS=Gallus gallus
ctg003700_np12	277647	282085	ctg003700_HS.61	-	Q5ZMW0|AGO4_CHICK	Protein argonaute-4 OS=Gallus gallus
ctg003700_np12	283941	286001	ctg003700_HS.62	+	O17606|YK4P_CAEEL	UPF0160 protein C27H6.8 OS=Caenorhabditis elegans
ctg003700_np12	286200	289524	ctg003700_HS.63	-	nohit	nohit
ctg003700_np12	290031	293156	ctg003700_HS.64	-	Q5M9G0|DCTD_RAT	Deoxycytidylate deaminase OS=Rattus norvegicus
ctg003700_np12	293442	294285	ctg003700_HS.65	+	nohit	nohit
ctg003700_np12	294808	298339	ctg003700_HS.66	+	Q7KIN0|TOLL7_DROME	Toll-like receptor 7 OS=Drosophila melanogaster
ctg003700_np12	298802	303672	ctg003700_HS.67	-	Q10901|EAA1_CAEEL	Excitatory amino acid transporter OS=Caenorhabditis elegans
ctg003700_np12	314581	317491	ctg003700_HS.68	+	O18334|RAB6_DROME	Ras-related protein Rab6 OS=Drosophila melanogaster
ctg003700_np12	317868	319923	ctg003700_HS.69	-	nohit	nohit
ctg003700_np12	325796	326092	ctg003700_HS.71	+	nohit	nohit
ctg003700_np12	331708	335701	ctg003700_HS.72	+	O02833|ALS_PAPHA	Insulin-like growth factor-binding protein complex acid labile subunit OS=Papio hamadryas
ctg003700_np12	338297	341209	ctg003700_HS.73	+	P52906|UNC30_CAEEL	Homeobox protein unc-30 OS=Caenorhabditis elegans
ctg003700_np12	341965	345087	ctg003700_HS.74	-	Q9NZN8|CNOT2_HUMAN	CCR4-NOT transcription complex subunit 2 OS=Homo sapiens
ctg003700_np12	345261	345903	ctg003700_HS.75	-	Q9VTY4|KXDL1_DROME	KxDL motif-containing protein CG10681 OS=Drosophila melanogaster
ctg003700_np12	346263	347040	ctg003700_HS.76	+	P52485|UBCD2_DROME	Ubiquitin-conjugating enzyme E2-24 kDa OS=Drosophila melanogaster
ctg003700_np12	347821	349461	ctg003700_HS.77	+	P91079|SPTC1_CAEEL	Serine palmitoyltransferase 1 OS=Caenorhabditis elegans
ctg003700_np12	349671	352824	ctg003700_HS.78	-	P19813|TREA_RABIT	Trehalase OS=Oryctolagus cuniculus
ctg003700_np12	352855	353193	ctg003700_HS.79	-	nohit	nohit
ctg003700_np12	355795	358073	ctg003700_HS.80	+	P91079|SPTC1_CAEEL	Serine palmitoyltransferase 1 OS=Caenorhabditis elegans
ctg003700_np12	358496	360915	ctg003700_HS.81	-	O62703|CTBL1_BOVIN	Beta-catenin-like protein 1 OS=Bos taurus
ctg003700_np12	362025	362844	ctg003700_HS.83	-	nohit	nohit
ctg003700_np12	365028	370075	ctg003700_HS.85	-	P34343|NU133_CAEEL	Nuclear pore complex protein 15 OS=Caenorhabditis elegans
ctg003700_np12	374975	378967	ctg003700_HS.87	+	Q80X72|LRC15_MOUSE	Leucine-rich repeat-containing protein 15 OS=Mus musculus
ctg003700_np12	379358	386617	ctg003700_HS.88	-	Q16720|AT2B3_HUMAN	Plasma membrane calcium-transporting ATPase 3 OS=Homo sapiens
ctg003700_np12	387800	388759	ctg003700_HS.89	-	Q9SI54|LSM7_ARATH	Sm-like protein LSM7 OS=Arabidopsis thaliana
ctg003700_np12	391207	395505	ctg003700_HS.91	+	Q8R3B7|BRD8_MOUSE	Bromodomain-containing protein 8 OS=Mus musculus
ctg003700_np12	395748	396665	ctg003700_HS.92	+	nohit	nohit
ctg003700_np12	396822	398717	ctg003700_HS.93	+	Q23495|HEAT1_CAEEL	HEAT repeat-containing protein 1 homolog OS=Caenorhabditis elegans
ctg003700_np12	403330	407798	ctg003700_HS.94	+	Q09249|YQ53_CAEEL	Uncharacterized protein C16C10.3 OS=Caenorhabditis elegans
ctg003700_np12	408251	409850	ctg003700_HS.95	-	P57075|UBS3A_HUMAN	Ubiquitin-associated and SH3 domain-containing protein A OS=Homo sapiens
ctg003700_np12	410651	411625	ctg003700_HS.96	+	Q20942|NAS38_CAEEL	Zinc metalloproteinase nas-38 OS=Caenorhabditis elegans
ctg003700_np12	411761	415016	ctg003700_HS.97	+	Q20942|NAS38_CAEEL	Zinc metalloproteinase nas-38 OS=Caenorhabditis elegans
ctg003700_np12	415514	417432	ctg003700_HS.98	-	Q23247|YH82_CAEEL	Uncharacterized protein ZC168.2 OS=Caenorhabditis elegans
ctg003700_np12	418413	420529	ctg003700_HS.99	+	nohit	nohit
ctg003700_np12	423440	430287	ctg003700_HS.100	+	O15040|TCPR2_HUMAN	Tectonin beta-propeller repeat-containing protein 2 OS=Homo sapiens
ctg003700_np12	431551	435762	ctg003700_HS.101	-	Q4VCS5|AMOT_HUMAN	Angiomotin OS=Homo sapiens
ctg003700_np12	436295	437294	ctg003700_HS.102	+	Q9BN19|HSP6_HETGL	Putative esophageal gland cell secretory protein 6 OS=Heterodera glycines
ctg003700_np12	437695	440347	ctg003700_HS.103	+	Q7K4W1|CDKAL_DROME	Threonylcarbamoyladenosine tRNA methylthiotransferase OS=Drosophila melanogaster
ctg003700_np12	440793	441346	ctg003700_HS.104	-	Q23247|YH82_CAEEL	Uncharacterized protein ZC168.2 OS=Caenorhabditis elegans
ctg003700_np12	443673	444994	ctg003700_HS.105	+	Q11098|TSP17_CAEEL	Tetraspanin-17 OS=Caenorhabditis elegans
ctg003700_np12	447171	452083	ctg003700_HS.106	-	Q61941|NNTM_MOUSE	NAD(P) transhydrogenase, mitochondrial OS=Mus musculus
ctg003700_np12	456715	461622	ctg003700_HS.108	+	O95373|IPO7_HUMAN	Importin-7 OS=Homo sapiens
ctg003700_np12	461914	464308	ctg003700_HS.109	+	Q8CFY5|COX10_MOUSE	Protoheme IX farnesyltransferase, mitochondrial OS=Mus musculus
ctg003700_np12	464940	465565	ctg003700_HS.110	-	nohit	nohit
ctg003700_np12	466095	467159	ctg003700_HS.111	+	Q4G0F8|UBN1_MOUSE	Ubinuclein-1 OS=Mus musculus
ctg003700_np12	467624	475482	ctg003700_HS.112	+	Q9NZN8|CNOT2_HUMAN	CCR4-NOT transcription complex subunit 2 OS=Homo sapiens
ctg003700_np12	475672	479023	ctg003700_HS.113	+	O70422|TF2H4_MOUSE	General transcription factor IIH subunit 4 OS=Mus musculus
ctg003700_np12	480367	484866	ctg003700_HS.114	+	nohit	nohit
ctg003700_np12	485251	485894	ctg003700_HS.115	-	nohit	nohit
ctg003700_np12	487888	491353	ctg003700_HS.116	+	Q4ZIN3|MBRL_HUMAN	Membralin OS=Homo sapiens
ctg003700_np12	491742	493817	ctg003700_HS.117	-	Q5R4Q3|SEC62_PONAB	Translocation protein SEC62 OS=Pongo abelii
ctg003700_np12	494483	495735	ctg003700_HS.118	+	Q9DCM0|ETHE1_MOUSE	Persulfide dioxygenase ETHE1, mitochondrial OS=Mus musculus
ctg003700_np12	503725	505996	ctg003700_HS.119	+	nohit	nohit
ctg003700_np12	506447	507612	ctg003700_HS.120	-	nohit	nohit
ctg003700_np12	507857	508876	ctg003700_HS.121	-	nohit	nohit
ctg003700_np12	509127	511297	ctg003700_HS.122	-	nohit	nohit
ctg003700_np12	513484	513986	ctg003700_HS.123	+	nohit	nohit
ctg003700_np12	515338	519246	ctg003700_HS.124	+	nohit	nohit
ctg003700_np12	519382	528797	ctg003700_HS.125	-	Q9R0Y1|ASIC5_MOUSE	Acid-sensing ion channel 5 OS=Mus musculus
ctg003700_np12	529319	532188	ctg003700_HS.126	-	Q28J82|W11B2_XENTR	Protein Wnt-11b-2 OS=Xenopus tropicalis
ctg003700_np12	532630	534114	ctg003700_HS.127	-	nohit	nohit
ctg003700_np12	552296	554483	ctg003700_HS.129	+	nohit	nohit
ctg003700_np12	554648	556709	ctg003700_HS.130	-	O57245|3BHS_VACCA	3 beta-hydroxysteroid dehydrogenase/Delta 5-->4-isomerase OS=Vaccinia virus (strain Ankara)
ctg003700_np12	557020	558605	ctg003700_HS.131	-	Q9VXG4|ANX11_DROME	Annexin B11 OS=Drosophila melanogaster
ctg003700_np12	559893	563212	ctg003700_HS.132	-	P34269|TYR1_CAEEL	Putative tyrosinase-like protein tyr-1 OS=Caenorhabditis elegans
ctg003700_np12	566310	568449	ctg003700_HS.133	-	Q4KL91|S36A4_XENLA	Proton-coupled amino acid transporter 4 OS=Xenopus laevis
ctg003700_np12	569350	571782	ctg003700_HS.134	+	Q21037|ORC2_CAEEL	Origin recognition complex subunit 2 OS=Caenorhabditis elegans
ctg003700_np12	572154	575446	ctg003700_HS.135	-	G5EDN0|ACC3_CAEEL	Acetylcholine-gated chloride channel subunit acc-3 OS=Caenorhabditis elegans
ctg003700_np12	576939	580797	ctg003700_HS.136	-	Q9UBC2|EP15R_HUMAN	Epidermal growth factor receptor substrate 15-like 1 OS=Homo sapiens
ctg003700_np12	581694	589994	ctg003700_HS.137	-	Q5F364|MRP1_CHICK	Multidrug resistance-associated protein 1 OS=Gallus gallus
ctg003700_np12	592670	593288	ctg003700_HS.138	+	P34625|YOJ2_CAEEL	Uncharacterized protein ZK353.2 OS=Caenorhabditis elegans
ctg003700_np12	593673	595223	ctg003700_HS.139	+	P34688|DPY7_CAEEL	Cuticle collagen dpy-7 OS=Caenorhabditis elegans
ctg003700_np12	596265	598066	ctg003700_HS.140	+	Q10010|YSV4_CAEEL	Uncharacterized protein T19C3.4 OS=Caenorhabditis elegans
ctg003700_np12	600448	603427	ctg003700_HS.141	+	Q4V920|PACN1_DANRE	Protein kinase C and casein kinase substrate in neurons protein 1 OS=Danio rerio
ctg003700_np12	603763	606994	ctg003700_HS.142	-	Q8I7M8|CDK17_CAEEL	Cyclin-dependent kinase 17 OS=Caenorhabditis elegans
ctg003700_np12	614326	615845	ctg003700_HS.143	+	nohit	nohit
ctg003700_np12	616026	620092	ctg003700_HS.144	-	nohit	nohit
ctg003700_np12	620271	620888	ctg003700_HS.145	+	nohit	nohit
ctg003700_np12	621216	623391	ctg003700_HS.146	+	Q66J69|RNG2A_XENLA	E3 ubiquitin-protein ligase RING2-A OS=Xenopus laevis
ctg003700_np12	623569	625579	ctg003700_HS.147	-	Q09608|YRN8_CAEEL	Uncharacterized protein R07B1.8 OS=Caenorhabditis elegans
ctg003700_np12	633072	634386	ctg003700_HS.149	+	nohit	nohit
ctg003700_np12	634542	636016	ctg003700_HS.150	-	nohit	nohit
ctg003700_np12	638484	640829	ctg003700_HS.151	+	P41689|SPYA_FELCA	Serine--pyruvate aminotransferase, mitochondrial OS=Felis catus
ctg003700_np12	641463	642644	ctg003700_HS.152	-	P34661|UFM1_CAEEL	Ubiquitin-fold modifier 1 OS=Caenorhabditis elegans
ctg003700_np12	643202	644497	ctg003700_HS.153	-	nohit	nohit
ctg003700_np12	645116	648929	ctg003700_HS.154	-	Q9Y5X5|NPFF2_HUMAN	Neuropeptide FF receptor 2 OS=Homo sapiens
ctg003700_np12	649180	649491	ctg003700_HS.155	-	nohit	nohit
ctg003700_np12	654951	656708	ctg003700_HS.156	+	P36573|LEC1_CAEEL	32 kDa beta-galactoside-binding lectin OS=Caenorhabditis elegans
ctg003700_np12	657312	658047	ctg003700_HS.157	+	nohit	nohit
ctg003700_np12	658245	658670	ctg003700_HS.158	-	nohit	nohit
ctg003700_np12	659080	659621	ctg003700_HS.159	-	nohit	nohit
ctg003700_np12	660365	660794	ctg003700_HS.160	-	nohit	nohit
ctg003700_np12	661297	662237	ctg003700_HS.161	-	Q21265|TIMPL_CAEEL	Putative metalloproteinase inhibitor tag-225 OS=Caenorhabditis elegans
ctg003700_np12	662788	664284	ctg003700_HS.162	-	G5EBU3|MMPC_CAEEL	Matrix metalloproteinase-C OS=Caenorhabditis elegans
ctg003700_np12	665499	668442	ctg003700_HS.163	+	A3AVH5|RH13_ORYSJ	DEAD-box ATP-dependent RNA helicase 13 OS=Oryza sativa subsp. japonica
ctg003700_np12	669460	673058	ctg003700_HS.164	+	Q10003|GPCP2_CAEEL	Putative glycerophosphocholine phosphodiesterase GPCPD1 homolog 2 OS=Caenorhabditis elegans
ctg003700_np12	673151	675354	ctg003700_HS.165	-	Q9NW13|RBM28_HUMAN	RNA-binding protein 28 OS=Homo sapiens
ctg003700_np12	676236	682996	ctg003700_HS.166	-	Q54P77|4CL1_DICDI	Probable 4-coumarate--CoA ligase 1 OS=Dictyostelium discoideum
ctg003700_np12	683719	688994	ctg003700_HS.167	+	Q91W43|GCSP_MOUSE	Glycine dehydrogenase (decarboxylating), mitochondrial OS=Mus musculus
ctg003700_np12	689393	690452	ctg003700_HS.168	-	Q19787|BED3_CAEEL	Zinc finger BED domain-containing protein 3 OS=Caenorhabditis elegans
ctg003700_np12	690680	692476	ctg003700_HS.169	+	Q969J3|BORC5_HUMAN	BLOC-1-related complex subunit 5 OS=Homo sapiens
ctg003700_np12	692800	693850	ctg003700_HS.170	+	Q6P686|OSTF1_RAT	Osteoclast-stimulating factor 1 OS=Rattus norvegicus
ctg003700_np12	694367	696979	ctg003700_HS.171	+	Q9TZ99|NH121_CAEEL	Nuclear hormone receptor family member nhr-121 OS=Caenorhabditis elegans
ctg003700_np12	701817	706671	ctg003700_HS.172	-	nohit	nohit
ctg003700_np12	707652	715308	ctg003700_HS.173	+	G5EBU4|ZAG1_CAEEL	Zinc finger E-box-binding homeobox protein zag-1 OS=Caenorhabditis elegans
ctg003700_np12	715594	717139	ctg003700_HS.174	-	nohit	nohit
ctg003700_np12	722351	726759	ctg003700_HS.175	+	P34311|YKR5_CAEEL	Probable G-protein coupled receptor C06G4.5 OS=Caenorhabditis elegans
ctg003700_np12	727105	728621	ctg003700_HS.176	-	nohit	nohit
ctg003700_np12	729307	732646	ctg003700_HS.177	-	nohit	nohit
ctg003700_np12	733230	735398	ctg003700_HS.178	+	Q26534|CATL_SCHMA	Cathepsin L OS=Schistosoma mansoni
ctg003700_np12	736088	738056	ctg003700_HS.179	-	nohit	nohit
ctg003700_np12	741611	746644	ctg003700_HS.180	+	Q09630|GRM1_CAEEL	Probable metabotropic glutamate receptor mgl-1 OS=Caenorhabditis elegans
ctg003700_np12	747049	750367	ctg003700_HS.181	-	Q5RKH1|PRP4B_RAT	Serine/threonine-protein kinase PRP4 homolog OS=Rattus norvegicus
ctg003700_np12	751684	756485	ctg003700_HS.182	+	Q18286|EXOC6_CAEEL	Exocyst complex component 6 OS=Caenorhabditis elegans
ctg003700_np12	757352	758863	ctg003700_HS.183	+	Q9XUJ7|DKF1_CAEEL	Serine/threonine-protein kinase dkf-1 OS=Caenorhabditis elegans
ctg003700_np12	759694	762333	ctg003700_HS.184	-	Q4KL91|S36A4_XENLA	Proton-coupled amino acid transporter 4 OS=Xenopus laevis
ctg003700_np12	762915	767015	ctg003700_HS.185	+	F4KGU4|DEAHC_ARATH	ATP-dependent RNA helicase DEAH12, chloroplastic OS=Arabidopsis thaliana
ctg003700_np12	767912	806441	ctg003700_HS.186	+	Q24498|RYR_DROME	Ryanodine receptor OS=Drosophila melanogaster
ctg003700_np12	813064	815230	ctg003700_HS.190	+	Q7Z2H8|S36A1_HUMAN	Proton-coupled amino acid transporter 1 OS=Homo sapiens
ctg003700_np12	816299	825703	ctg003700_HS.191	+	P53405|ISL1_DANRE	Insulin gene enhancer protein isl-1 OS=Danio rerio
ctg003700_np12	827153	828163	ctg003700_HS.192	+	Q7ZWG9|SGMR1_DANRE	Sigma non-opioid intracellular receptor 1 OS=Danio rerio
ctg003700_np12	828722	831694	ctg003700_HS.193	+	Q91YT0|NDUV1_MOUSE	NADH dehydrogenase [ubiquinone] flavoprotein 1, mitochondrial OS=Mus musculus
ctg003700_np12	831821	832639	ctg003700_HS.194	-	Q9CYL5|GAPR1_MOUSE	Golgi-associated plant pathogenesis-related protein 1 OS=Mus musculus
ctg003700_np12	833156	834093	ctg003700_HS.195	-	Q9HAP6|LIN7B_HUMAN	Protein lin-7 homolog B OS=Homo sapiens
ctg003700_np12	834432	842754	ctg003700_HS.196	-	Q7YTU4|ERO1_CAEEL	Endoplasmic reticulum oxidoreductin-1 OS=Caenorhabditis elegans
ctg003700_np12	849084	851127	ctg003700_HS.198	+	Q7YQK3|4F2_RABIT	4F2 cell-surface antigen heavy chain OS=Oryctolagus cuniculus
ctg003700_np12	851334	852692	ctg003700_HS.199	+	Q7QB13|CCNC_ANOGA	Cyclin-C OS=Anopheles gambiae
ctg003700_np12	852828	854083	ctg003700_HS.200	-	O76565|YFE5_CAEEL	Uncharacterized protein F13C5.5 OS=Caenorhabditis elegans
ctg003700_np12	854891	856733	ctg003700_HS.201	-	O44477|T17B1_CAEEL	Probable mitochondrial import inner membrane translocase subunit tim-17B.1 OS=Caenorhabditis elegans
ctg003700_np12	860981	865260	ctg003700_HS.203	-	Q21770|WAGO1_CAEEL	Argonaute protein wago-1 OS=Caenorhabditis elegans
ctg003700_np12	866141	870220	ctg003700_HS.204	+	Q84TF0|AKRCA_ARATH	Aldo-keto reductase family 4 member C10 OS=Arabidopsis thaliana
ctg003700_np12	874200	879711	ctg003700_HS.205	-	Q66HG4|GALM_RAT	Aldose 1-epimerase OS=Rattus norvegicus
ctg003700_np12	880118	882627	ctg003700_HS.206	+	P54723|YFIG_BACSU	Putative metabolite transport protein YfiG OS=Bacillus subtilis (strain 168)
ctg003700_np12	883071	885085	ctg003700_HS.207	+	O16785|PARV_CAEEL	Paralyzed arrest at two-fold protein 6 OS=Caenorhabditis elegans
ctg003700_np12	885410	887516	ctg003700_HS.208	-	Q5DTY9|KCD16_MOUSE	BTB/POZ domain-containing protein KCTD16 OS=Mus musculus
ctg003700_np12	889848	891303	ctg003700_HS.209	-	nohit	nohit
ctg003700_np12	891667	892499	ctg003700_HS.210	-	P53816|PA216_HUMAN	HRAS-like suppressor 3 OS=Homo sapiens
ctg003700_np12	893026	894684	ctg003700_HS.211	+	Q19420|IMPA1_CAEEL	Inositol monophosphatase ttx-7 OS=Caenorhabditis elegans
ctg003700_np12	894858	897650	ctg003700_HS.212	-	A8WGF7|SPNS1_XENTR	Protein spinster homolog 1 OS=Xenopus tropicalis
ctg003700_np12	898170	899065	ctg003700_HS.213	+	Q8VBV7|CSN8_MOUSE	COP9 signalosome complex subunit 8 OS=Mus musculus
ctg003700_np12	899296	908374	ctg003700_HS.214	-	Q8K1N1|PLPL8_MOUSE	Calcium-independent phospholipase A2-gamma OS=Mus musculus
ctg003700_np12	909355	911505	ctg003700_HS.215	+	Q94981|ARI1_DROME	Potential E3 ubiquitin-protein ligase ariadne-1 OS=Drosophila melanogaster
ctg003700_np12	911778	914895	ctg003700_HS.216	+	Q15526|SURF1_HUMAN	Surfeit locus protein 1 OS=Homo sapiens
ctg003700_np12	915073	916527	ctg003700_HS.217	-	P48322|YPJ1_CAEEL	Uncharacterized protein C36E8.1 OS=Caenorhabditis elegans
ctg003700_np12	917664	924228	ctg003700_HS.218	-	Q622X0|UNC58_CAEBR	Uncoordinated protein 58 OS=Caenorhabditis briggsae
ctg003700_np12	927300	928337	ctg003700_HS.219	+	Q10043|YRP1_CAEEL	Uncharacterized protein R10H1.1 OS=Caenorhabditis elegans
ctg003700_np12	929617	939409	ctg003700_HS.220	+	nohit	nohit
ctg003700_np12	939575	942694	ctg003700_HS.221	+	Q24522|BUN1_DROME	Protein bunched, class 1/class 3/D/E isoforms OS=Drosophila melanogaster
ctg003700_np12	943470	947837	ctg003700_HS.222	-	Q23490|MLT7_CAEEL	Peroxidase mlt-7 OS=Caenorhabditis elegans
ctg003700_np12	951156	951740	ctg003700_HS.223	-	Q94900|GLUCL_DROME	Glutamate-gated chloride channel OS=Drosophila melanogaster
ctg003700_np12	951963	954593	ctg003700_HS.224	-	G5EBR3|GLUCL_CAEEL	Glutamate-gated chloride channel alpha OS=Caenorhabditis elegans
ctg003700_np12	956283	960257	ctg003700_HS.225	-	Q93380|UNC93_CAEEL	Putative potassium channel regulatory protein unc-93 OS=Caenorhabditis elegans
ctg003700_np12	961111	965877	ctg003700_HS.226	-	Q86US8|EST1A_HUMAN	Telomerase-binding protein EST1A OS=Homo sapiens
ctg003700_np12	966858	968306	ctg003700_HS.227	+	Q1L659|FA101_PSETE	Coagulation factor X isoform 1 OS=Pseudonaja textilis
ctg003700_np12	968492	971469	ctg003700_HS.228	-	Q8WYA0|IFT81_HUMAN	Intraflagellar transport protein 81 homolog OS=Homo sapiens
ctg003700_np12	972045	974161	ctg003700_HS.229	+	Q8L7M0|TUN_ARATH	UDP-glycosyltransferase TURAN OS=Arabidopsis thaliana
ctg003700_np12	975471	977592	ctg003700_HS.230	+	Q80SY5|PR38B_MOUSE	Pre-mRNA-splicing factor 38B OS=Mus musculus
ctg003700_np12	977748	978945	ctg003700_HS.231	+	Q1LV46|ABHEA_DANRE	Protein ABHD14A OS=Danio rerio
ctg003700_np12	983502	991877	ctg003700_HS.232	+	G5EBN9|SNF3_CAEEL	Sodium- and chloride-dependent betaine transporter OS=Caenorhabditis elegans
ctg003700_np12	991978	1012524	ctg003700_HS.233	-	Q20911|CUBN_CAEEL	Probable cubilin OS=Caenorhabditis elegans
ctg003700_np12	1013180	1017970	ctg003700_HS.234	-	Q2HJG5|VPS35_BOVIN	Vacuolar protein sorting-associated protein 35 OS=Bos taurus
ctg003700_np12	1018557	1021267	ctg003700_HS.235	-	nohit	nohit
ctg003700_np12	1021689	1023432	ctg003700_HS.236	+	Q8VEJ1|GPN2_MOUSE	GPN-loop GTPase 2 OS=Mus musculus
ctg003700_np12	1023966	1030915	ctg003700_HS.237	+	Q03755|CUT1_CAEEL	Cuticlin-1 OS=Caenorhabditis elegans
ctg003700_np12	1031031	1031759	ctg003700_HS.238	-	Q7ZUH5|RM14_DANRE	39S ribosomal protein L14, mitochondrial OS=Danio rerio
ctg003700_np12	1032096	1033856	ctg003700_HS.239	+	Q0IIF0|ILKAP_BOVIN	Integrin-linked kinase-associated serine/threonine phosphatase 2C OS=Bos taurus
ctg003700_np12	1034049	1036013	ctg003700_HS.240	+	Q17QN2|TOE1_BOVIN	Target of EGR1 protein 1 OS=Bos taurus
ctg003700_np12	1036174	1037932	ctg003700_HS.241	-	B5YJ65|OBG_THEYD	GTPase Obg OS=Thermodesulfovibrio yellowstonii (strain ATCC 51303 / DSM 11347 / YP87)
ctg003700_np12	1038142	1040848	ctg003700_HS.242	-	Q8BH98|MBOA1_MOUSE	Lysophospholipid acyltransferase 1 OS=Mus musculus
ctg003700_np12	1041449	1044541	ctg003700_HS.243	-	Q20977|STATB_CAEEL	Signal transducer and activator of transcription b OS=Caenorhabditis elegans
ctg003700_np12	1045235	1047741	ctg003700_HS.244	-	Q9BQR3|PRS27_HUMAN	Serine protease 27 OS=Homo sapiens
ctg003700_np12	1048569	1054778	ctg003700_HS.245	-	Q09417|RIC1_CAEEL	Guanine nucleotide exchange factor subunit R06F6.8 OS=Caenorhabditis elegans
ctg003700_np12	1062181	1065960	ctg003700_HS.247	+	Q19084|OAR2_CAEEL	Tyramine receptor tyra-2 OS=Caenorhabditis elegans
ctg003700_np12	1066137	1067451	ctg003700_HS.248	-	nohit	nohit
ctg003700_np12	1067905	1069190	ctg003700_HS.249	-	nohit	nohit
ctg003700_np12	1070886	1071533	ctg003700_HS.250	-	nohit	nohit
ctg003700_np12	1072801	1075747	ctg003700_HS.251	+	A8NS89|GOB1_BRUMA	Trehalose-phosphatase OS=Brugia malayi
ctg003700_np12	1076939	1078401	ctg003700_HS.252	+	Q923S9|RAB30_MOUSE	Ras-related protein Rab-30 OS=Mus musculus
ctg003700_np12	1078902	1080358	ctg003700_HS.253	+	Q05826|CEBPB_CHICK	CCAAT/enhancer-binding protein beta OS=Gallus gallus
ctg003700_np12	1080622	1084807	ctg003700_HS.254	+	Q20616|SKPO1_CAEEL	Peroxidase skpo-1 OS=Caenorhabditis elegans
ctg003700_np12	1085269	1087473	ctg003700_HS.255	-	Q6NVS2|ERGI3_XENTR	Endoplasmic reticulum-Golgi intermediate compartment protein 3 OS=Xenopus tropicalis
ctg003700_np12	1087785	1092590	ctg003700_HS.256	+	Q18212|DX39B_CAEEL	Spliceosome RNA helicase DDX39B homolog OS=Caenorhabditis elegans
ctg003700_np12	1094626	1099126	ctg003700_HS.257	+	Q93009|UBP7_HUMAN	Ubiquitin carboxyl-terminal hydrolase 7 OS=Homo sapiens
ctg003700_np12	1100002	1102881	ctg003700_HS.258	+	O44411|NOG1_CAEEL	Nucleolar GTP-binding protein 1 OS=Caenorhabditis elegans
ctg003700_np12	1103066	1104897	ctg003700_HS.259	+	O44410|RRP8_CAEEL	Ribosomal RNA-processing protein 8 OS=Caenorhabditis elegans
ctg003700_np12	1105001	1106275	ctg003700_HS.260	-	Q9XWE6|MTHFS_CAEEL	Probable 5-formyltetrahydrofolate cyclo-ligase OS=Caenorhabditis elegans
ctg003700_np12	1106856	1107404	ctg003700_HS.261	-	nohit	nohit
ctg003700_np12	1108762	1111031	ctg003700_HS.262	-	Q23402|BCCIP_CAEEL	Protein BCCIP homolog OS=Caenorhabditis elegans
ctg003700_np12	1114794	1121327	ctg003700_HS.263	+	Q95ZV7|DDRB_CAEEL	Discoidin domain-containing receptor tyrosine kinase B OS=Caenorhabditis elegans
ctg003700_np12	1124732	1127253	ctg003700_HS.264	+	Q32L50|SBSPO_BOVIN	Somatomedin-B and thrombospondin type-1 domain-containing protein OS=Bos taurus
ctg003700_np12	1129157	1131201	ctg003700_HS.265	+	Q9XTQ7|ZPT72_CAEEL	Zinc transporter zipt-7.2 OS=Caenorhabditis elegans
ctg003700_np12	1131590	1133691	ctg003700_HS.266	-	Q56237|DNAJ2_THET8	Chaperone protein DnaJ 2 OS=Thermus thermophilus (strain HB8 / ATCC 27634 / DSM 579)
ctg003700_np12	1134342	1135937	ctg003700_HS.267	+	B5X186|CALUA_SALSA	Calumenin-A OS=Salmo salar
ctg003700_np12	1137964	1145037	ctg003700_HS.268	+	O00562|PITM1_HUMAN	Membrane-associated phosphatidylinositol transfer protein 1 OS=Homo sapiens
ctg003700_np12	1147078	1148002	ctg003700_HS.269	+	Q9U7D3|WRT5_CAEEL	Warthog protein 5 OS=Caenorhabditis elegans
ctg003700_np12	1149401	1158445	ctg003700_HS.270	+	D3YXG0|HMCN1_MOUSE	Hemicentin-1 OS=Mus musculus
ctg003700_np12	1158494	1160237	ctg003700_HS.271	-	Q10037|YSI5_CAEEL	Uncharacterized protein F15G9.5 OS=Caenorhabditis elegans
ctg003700_np12	1166474	1175105	ctg003700_HS.272	+	D3YXG0|HMCN1_MOUSE	Hemicentin-1 OS=Mus musculus
ctg003700_np12	1175792	1177064	ctg003700_HS.273	-	Q9NA75|T38B1_CAEEL	Trimeric intracellular cation channel type 1B.1 OS=Caenorhabditis elegans
ctg003700_np12	1177452	1179338	ctg003700_HS.274	-	Q3TWL2|PP4P1_MOUSE	Type 1 phosphatidylinositol 4,5-bisphosphate 4-phosphatase OS=Mus musculus
ctg003700_np12	1179829	1185094	ctg003700_HS.275	-	Q8CGF7|TCRG1_MOUSE	Transcription elongation regulator 1 OS=Mus musculus
ctg003700_np12	1193412	1194885	ctg003700_HS.278	+	A0QV10|Y2408_MYCS2	Uncharacterized oxidoreductase MSMEG_2408/MSMEI_2347 OS=Mycobacterium smegmatis (strain ATCC 700084 / mc(2)155)
ctg003700_np12	1195233	1197987	ctg003700_HS.279	+	Q9Y2X3|NOP58_HUMAN	Nucleolar protein 58 OS=Homo sapiens
ctg003700_np12	1199286	1199808	ctg003700_HS.280	+	nohit	nohit
ctg003700_np12	1200252	1205471	ctg003700_HS.281	-	P34299|GLR1_CAEEL	Glutamate receptor 1 OS=Caenorhabditis elegans
ctg003700_np12	1206816	1208092	ctg003700_HS.283	-	nohit	nohit
ctg003700_np12	1209050	1211429	ctg003700_HS.284	-	P50306|METK4_CAEEL	Probable S-adenosylmethionine synthase 4 OS=Caenorhabditis elegans
ctg003700_np12	1215388	1220374	ctg003700_HS.285	+	Q6NRZ1|UH1BL_XENLA	UHRF1-binding protein 1-like OS=Xenopus laevis
ctg003700_np12	1220758	1222634	ctg003700_HS.286	-	nohit	nohit
ctg003700_np12	1223370	1224718	ctg003700_HS.287	-	Q5R7Q6|OXLD1_PONAB	Oxidoreductase-like domain-containing protein 1 OS=Pongo abelii
ctg003700_np12	1226271	1230127	ctg003700_HS.288	+	G5EGL9|AFF1_CAEEL	Cell fusion protein aff-1 OS=Caenorhabditis elegans
ctg003700_np12	1232284	1234760	ctg003700_HS.290	-	nohit	nohit
ctg003700_np12	1235804	1238527	ctg003700_HS.291	-	Q23497|NPR9_CAEEL	Galanin-like G-protein coupled receptor npr-9 OS=Caenorhabditis elegans
ctg003700_np12	1239745	1240240	ctg003700_HS.292	-	Q21388|NAS10_CAEEL	Zinc metalloproteinase nas-10 OS=Caenorhabditis elegans
ctg003700_np12	1240291	1246369	ctg003700_HS.293	-	Q9CXF4|TBC15_MOUSE	TBC1 domain family member 15 OS=Mus musculus
ctg003700_np12	1247308	1250097	ctg003700_HS.294	+	P34580|DDX47_CAEEL	Putative ATP-dependent RNA helicase T26G10.1 OS=Caenorhabditis elegans
ctg003700_np12	1250203	1253983	ctg003700_HS.295	-	Q95QG8|FCP1_CAEEL	RNA polymerase II subunit A C-terminal domain phosphatase OS=Caenorhabditis elegans
ctg003700_np12	1259575	1261456	ctg003700_HS.298	+	G5ECY0|DLG1_CAEEL	Disks large homolog 1 OS=Caenorhabditis elegans
ctg003700_np12	1261594	1263949	ctg003700_HS.299	-	P0CS06|TRM6_CRYNJ	tRNA (adenine(58)-N(1))-methyltransferase non-catalytic subunit TRM6 OS=Cryptococcus neoformans var. neoformans serotype D (strain JEC21 / ATCC MYA-565)
ctg003700_np12	1264229	1269349	ctg003700_HS.300	+	nohit	nohit
ctg003700_np12	1270480	1280008	ctg003700_HS.301	+	G5EBZ8|ARK1_CAEEL	Ack-related non-receptor tyrosine kinase OS=Caenorhabditis elegans
ctg003700_np12	1280592	1281540	ctg003700_HS.302	-	P70052|NR2E1_XENLA	Nuclear receptor subfamily 2 group E member 1 OS=Xenopus laevis
ctg003700_np12	1282608	1284482	ctg003700_HS.303	+	G5EFM9|NEKL3_CAEEL	Serine/threonine-protein kinase nekl-3 OS=Caenorhabditis elegans
ctg003700_np12	1284653	1287364	ctg003700_HS.304	-	Q5ZMQ9|PEX5_CHICK	Peroxisomal targeting signal 1 receptor OS=Gallus gallus
ctg003700_np12	1289100	1296821	ctg003700_HS.305	-	Q3UGY8|BIG3_MOUSE	Brefeldin A-inhibited guanine nucleotide-exchange protein 3 OS=Mus musculus
ctg003700_np12	1297883	1302222	ctg003700_HS.306	-	Q9TYT3|SHCH1_CAEEL	SHC-transforming protein homolog 1 OS=Caenorhabditis elegans
ctg003700_np12	1308243	1311478	ctg003700_HS.307	+	Q09460|PDFR1_CAEEL	Calcitonin receptor-like protein 1 OS=Caenorhabditis elegans
ctg003700_np12	1312294	1313521	ctg003700_HS.308	+	Q3U0L2|AN33B_MOUSE	Ankyrin repeat domain-containing protein 33B OS=Mus musculus
ctg003700_np12	1314536	1315506	ctg003700_HS.309	-	Q5EAW4|MCM10_XENLA	Protein MCM10 homolog OS=Xenopus laevis
ctg003700_np12	1315698	1317118	ctg003700_HS.310	-	Q5EAW4|MCM10_XENLA	Protein MCM10 homolog OS=Xenopus laevis
ctg003700_np12	1317568	1323943	ctg003700_HS.311	-	Q8TDY2|RBCC1_HUMAN	RB1-inducible coiled-coil protein 1 OS=Homo sapiens
ctg003700_np12	1324550	1326531	ctg003700_HS.312	+	Q9Z1Z3|EPN2_RAT	Epsin-2 OS=Rattus norvegicus
ctg003700_np12	1326934	1332656	ctg003700_HS.313	-	G5ECY0|DLG1_CAEEL	Disks large homolog 1 OS=Caenorhabditis elegans
ctg003700_np12	1334669	1335855	ctg003700_HS.314	-	Q45552|DNAJ_GEOSE	Chaperone protein DnaJ OS=Geobacillus stearothermophilus
ctg003700_np12	1336963	1341208	ctg003700_HS.315	+	P05099|MATN1_CHICK	Cartilage matrix protein OS=Gallus gallus
ctg003700_np12	1342076	1342829	ctg003700_HS.316	+	nohit	nohit
ctg003700_np12	1344287	1351116	ctg003700_HS.317	+	Q10904|YWO1_CAEEL	Probable G-protein coupled receptor AH9.1 OS=Caenorhabditis elegans
ctg003700_np12	1352674	1353360	ctg003700_HS.318	-	P22085|CYTX_ONCVO	Onchocystatin OS=Onchocerca volvulus
ctg003700_np12	1354192	1355345	ctg003700_HS.319	+	Q5M9P8|ARL6_DANRE	ADP-ribosylation factor-like protein 6 OS=Danio rerio
ctg003700_np12	1355698	1357498	ctg003700_HS.320	-	nohit	nohit
ctg003700_np12	1357760	1359290	ctg003700_HS.321	-	Q09618|YS74_CAEEL	CaiB/baiF CoA-transferase family protein ZK892.4 OS=Caenorhabditis elegans
ctg003700_np12	1359545	1361417	ctg003700_HS.322	-	Q7ZWB7|BBS5_DANRE	Bardet-Biedl syndrome 5 protein homolog OS=Danio rerio
ctg003700_np12	1361537	1363004	ctg003700_HS.323	-	Q9XXC8|MECR2_CAEEL	Enoyl-[acyl-carrier-protein] reductase, mitochondrial OS=Caenorhabditis elegans
ctg003700_np12	1363489	1370102	ctg003700_HS.324	-	Q5U3Y0|KLD10_RAT	Kelch domain-containing protein 10 OS=Rattus norvegicus
ctg003700_np12	1371502	1373369	ctg003700_HS.325	+	Q93890|SRF3_CAEEL	UDP-galactose/UDP-N-acetylglucosamine transporter srf-3 OS=Caenorhabditis elegans
ctg003700_np12	1373755	1379394	ctg003700_HS.326	-	Q9BY12|SCAPE_HUMAN	S phase cyclin A-associated protein in the endoplasmic reticulum OS=Homo sapiens
ctg003700_np12	1381524	1382274	ctg003700_HS.327	+	Q28C98|MESH1_XENTR	Guanosine-3',5'-bis(diphosphate) 3'-pyrophosphohydrolase MESH1 OS=Xenopus tropicalis
ctg003700_np12	1386082	1387968	ctg003700_HS.328	+	Q02508|HGV2_HALRO	Protein HGV2 OS=Halocynthia roretzi
ctg003700_np12	1388349	1391011	ctg003700_HS.329	-	Q62559|IFT52_MOUSE	Intraflagellar transport protein 52 homolog OS=Mus musculus
ctg003700_np12	1392466	1395296	ctg003700_HS.330	+	nohit	nohit
ctg003700_np12	1396282	1399212	ctg003700_HS.331	+	nohit	nohit
ctg003700_np12	1399876	1407387	ctg003700_HS.332	-	Q11177|DHS27_CAEEL	Uncharacterized oxidoreductase dhs-27 OS=Caenorhabditis elegans
ctg003700_np12	1408225	1409581	ctg003700_HS.333	+	nohit	nohit
ctg003700_np12	1409868	1413464	ctg003700_HS.334	-	Q9NZR2|LRP1B_HUMAN	Low-density lipoprotein receptor-related protein 1B OS=Homo sapiens
ctg003700_np12	1414497	1415963	ctg003700_HS.335	+	P12114|SQT1_CAEEL	Cuticle collagen sqt-1 OS=Caenorhabditis elegans
ctg003700_np12	1416151	1417381	ctg003700_HS.336	-	nohit	nohit
ctg003700_np12	1417395	1425982	ctg003700_HS.337	-	nohit	nohit
ctg003700_np12	1427856	1429012	ctg003700_HS.338	+	Q20657|STO3_CAEEL	Stomatin-3 OS=Caenorhabditis elegans
ctg003700_np12	1429299	1431194	ctg003700_HS.339	+	Q9SF47|PAH1_ARATH	Phosphatidate phosphatase PAH1 OS=Arabidopsis thaliana
ctg003700_np12	1431884	1436725	ctg003700_HS.340	+	Q10025|DEL10_CAEEL	Degenerin-like protein del-10 OS=Caenorhabditis elegans
ctg003700_np12	1437021	1441701	ctg003700_HS.341	+	Q9XSM3|TRPV5_RABIT	Transient receptor potential cation channel subfamily V member 5 OS=Oryctolagus cuniculus
ctg003700_np12	1442380	1443003	ctg003700_HS.343	+	nohit	nohit
ctg003700_np12	1443140	1447179	ctg003700_HS.344	-	Q8IS44|DRD2L_DROME	Dopamine D2-like receptor OS=Drosophila melanogaster
ctg003700_np12	1448894	1451363	ctg003700_HS.345	-	Q9TVL3|CDK9_CAEEL	Probable cyclin-dependent kinase 9 OS=Caenorhabditis elegans
ctg003700_np12	1453983	1456369	ctg003700_HS.347	+	nohit	nohit
ctg003700_np12	1457032	1463684	ctg003700_HS.348	-	P34329|PDIA4_CAEEL	Probable protein disulfide-isomerase A4 OS=Caenorhabditis elegans
ctg003700_np12	1464224	1467221	ctg003700_HS.349	-	nohit	nohit
ctg003700_np12	1472283	1472558	ctg003700_HS.350	+	nohit	nohit
ctg003700_np12	1475525	1477539	ctg003700_HS.351	-	Q9SXD5|GSXL3_ARATH	Flavin-containing monooxygenase FMO GS-OX-like 3 OS=Arabidopsis thaliana
ctg003700_np12	1480365	1484095	ctg003700_HS.352	+	Q5XGC9|SRFB1_XENTR	Serum response factor-binding protein 1 OS=Xenopus tropicalis
ctg003700_np12	1484523	1510077	ctg003700_HS.353	-	O14772|FPGT_HUMAN	Fucose-1-phosphate guanylyltransferase OS=Homo sapiens
ctg003700_np12	1510824	1511485	ctg003700_HS.354	+	nohit	nohit
ctg003700_np12	1511736	1516299	ctg003700_HS.355	-	Q03614|NTDO_CAEEL	Sodium-dependent dopamine transporter OS=Caenorhabditis elegans
ctg003700_np12	1518322	1520452	ctg003700_HS.356	-	A8XI14|SWET1_CAEBR	Sugar transporter SWEET1 OS=Caenorhabditis briggsae
ctg003700_np12	1524648	1527765	ctg003700_HS.357	-	Q9LDD1|BRG3_ARATH	Probable BOI-related E3 ubiquitin-protein ligase 3 OS=Arabidopsis thaliana
ctg003700_np12	1528526	1532053	ctg003700_HS.358	+	Q17460|COL10_CAEEL	Cuticle collagen 10 OS=Caenorhabditis elegans
ctg003700_np12	1533180	1535706	ctg003700_HS.359	-	A6QNR0|HEXDC_BOVIN	Hexosaminidase D OS=Bos taurus
ctg003700_np12	1536300	1539772	ctg003700_HS.360	+	nohit	nohit
ctg003700_np12	1541023	1542805	ctg003700_HS.361	-	Q16537|2A5E_HUMAN	Serine/threonine-protein phosphatase 2A 56 kDa regulatory subunit epsilon isoform OS=Homo sapiens
ctg003700_np12	1543298	1546936	ctg003700_HS.362	-	nohit	nohit
ctg003700_np12	1551727	1559111	ctg003700_HS.365	+	E9PY46|IF140_MOUSE	Intraflagellar transport protein 140 homolog OS=Mus musculus
ctg003700_np12	1559646	1564416	ctg003700_HS.366	-	O02298|GCY35_CAEEL	Soluble guanylate cyclase gcy-35 OS=Caenorhabditis elegans
ctg003700_np12	1565065	1569265	ctg003700_HS.367	-	Q17895|MNM2_CAEEL	Zinc finger protein mnm-2 OS=Caenorhabditis elegans
ctg003700_np12	1571429	1572203	ctg003700_HS.368	-	P32400|CSH_ARTSP	N-carbamoylsarcosine amidase OS=Arthrobacter sp.
ctg003700_np12	1573008	1573650	ctg003700_HS.369	-	nohit	nohit
ctg003700_np12	1574074	1576501	ctg003700_HS.370	-	Q95Q39|MAB7_CAEEL	Protein male abnormal 7 OS=Caenorhabditis elegans
ctg003700_np12	1579056	1581890	ctg003700_HS.371	+	nohit	nohit
ctg003700_np12	1582357	1582709	ctg003700_HS.372	-	nohit	nohit
ctg003700_np12	1583522	1584585	ctg003700_HS.373	+	nohit	nohit
ctg003700_np12	1584729	1585086	ctg003700_HS.374	-	nohit	nohit
ctg003700_np12	1585419	1589835	ctg003700_HS.375	-	nohit	nohit
ctg003700_np12	1589983	1590381	ctg003700_HS.376	+	nohit	nohit
ctg003700_np12	1591442	1593080	ctg003700_HS.377	-	Q2YDD4|S39AB_BOVIN	Zinc transporter ZIP11 OS=Bos taurus
ctg000070_np12	39668	53408	ctg000070_HS.2	-	Q1ENI8|PXDN_CAEEL	Peroxidasin homolog OS=Caenorhabditis elegans
ctg000070_np12	60558	72927	ctg000070_HS.3	+	Q8NHY2|COP1_HUMAN	E3 ubiquitin-protein ligase COP1 OS=Homo sapiens
ctg000070_np12	73483	78454	ctg000070_HS.4	+	Q9UPT5|EXOC7_HUMAN	Exocyst complex component 7 OS=Homo sapiens
ctg000070_np12	82248	82817	ctg000070_HS.5	+	nohit	nohit
ctg000070_np12	89936	92093	ctg000070_HS.7	-	P34456|YMD2_CAEEL	Uncharacterized protein F54H12.2 OS=Caenorhabditis elegans
ctg001710_np12	70056	75609	ctg001710_HS.3	-	Q2TA25|PLK1_BOVIN	Serine/threonine-protein kinase PLK1 OS=Bos taurus
ctg001710_np12	89106	92832	ctg001710_HS.5	+	Q18206|NAS36_CAEEL	Zinc metalloproteinase nas-36 OS=Caenorhabditis elegans
ctg001710_np12	158666	159553	ctg001710_HS.10	+	nohit	nohit
ctg001710_np12	165318	177064	ctg001710_HS.12	+	A1Z1Q3|MACD2_HUMAN	O-acetyl-ADP-ribose deacetylase MACROD2 OS=Homo sapiens
ctg001710_np12	352130	352486	ctg001710_HS.26	+	nohit	nohit
ctg001710_np12	376267	379268	ctg001710_HS.28	+	nohit	nohit
ctg001710_np12	390083	391547	ctg001710_HS.32	-	nohit	nohit
ctg001710_np12	398520	399856	ctg001710_HS.33	-	Q22943|PAFA_CAEEL	Platelet-activating factor acetylhydrolase homolog 2 OS=Caenorhabditis elegans
ctg001710_np12	402048	403222	ctg001710_HS.35	-	nohit	nohit
ctg001710_np12	417989	422118	ctg001710_HS.37	-	Q9Z222|B3GN2_MOUSE	N-acetyllactosaminide beta-1,3-N-acetylglucosaminyltransferase 2 OS=Mus musculus
ctg001710_np12	423922	428634	ctg001710_HS.39	-	P34456|YMD2_CAEEL	Uncharacterized protein F54H12.2 OS=Caenorhabditis elegans
ctg001420_np12	4493	9841	ctg001420_HS.3	+	O17624|C13B1_CAEEL	Putative cytochrome P450 cyp-13B1 OS=Caenorhabditis elegans
ctg001420_np12	11834	12160	ctg001420_HS.4	-	nohit	nohit
ctg001420_np12	36861	39649	ctg001420_HS.7	+	nohit	nohit
ctg001420_np12	40655	42141	ctg001420_HS.8	-	nohit	nohit
ctg001420_np12	44495	53744	ctg001420_HS.9	-	Q11174|CHIT_CAEEL	Probable endochitinase OS=Caenorhabditis elegans
ctg001420_np12	58117	60284	ctg001420_HS.10	-	F1RCR6|TRIPC_DANRE	E3 ubiquitin-protein ligase TRIP12 OS=Danio rerio
ctg001420_np12	62477	63661	ctg001420_HS.11	-	nohit	nohit
ctg001420_np12	63871	78528	ctg001420_HS.12	-	B4F6W9|TRIPC_XENTR	E3 ubiquitin-protein ligase TRIP12 OS=Xenopus tropicalis
ctg001420_np12	103324	113041	ctg001420_HS.18	+	Q11174|CHIT_CAEEL	Probable endochitinase OS=Caenorhabditis elegans
ctg001420_np12	142496	144685	ctg001420_HS.19	+	nohit	nohit
ctg001420_np12	149569	150654	ctg001420_HS.21	-	Q20655|14332_CAEEL	14-3-3-like protein 2 OS=Caenorhabditis elegans
ctg001420_np12	160383	161627	ctg001420_HS.26	-	nohit	nohit
ctg001420_np12	228627	229446	ctg001420_HS.27	+	nohit	nohit
ctg001420_np12	232660	237417	ctg001420_HS.30	+	P34457|YMD3_CAEEL	Putative uncharacterized transposon-derived protein F54H12.3 OS=Caenorhabditis elegans
ctg001420_np12	321503	323290	ctg001420_HS.40	+	P51968|RO31_XENLA	Heterogeneous nuclear ribonucleoprotein A3 homolog 1 OS=Xenopus laevis
ctg001420_np12	353992	357198	ctg001420_HS.43	-	Q6GX35|TARP_CHLT2	Translocated actin-recruiting phosphoprotein OS=Chlamydia trachomatis serovar L2 (strain 434/Bu / ATCC VR-902B)
ctg001420_np12	367339	368493	ctg001420_HS.45	-	Q9UJ55|MAGL2_HUMAN	MAGE-like protein 2 OS=Homo sapiens
ctg001420_np12	380909	384195	ctg001420_HS.48	+	nohit	nohit
ctg001420_np12	399424	401151	ctg001420_HS.52	+	nohit	nohit
ctg001420_np12	594446	595199	ctg001420_HS.55	+	nohit	nohit
ctg001420_np12	609761	610145	ctg001420_HS.59	+	nohit	nohit
ctg001420_np12	613945	616338	ctg001420_HS.60	-	P91851|NMNA2_CAEEL	Nicotinamide/nicotinic acid mononucleotide adenylyltransferase 2 OS=Caenorhabditis elegans
ctg001420_np12	700262	701965	ctg001420_HS.63	+	nohit	nohit
ctg001420_np12	761659	763392	ctg001420_HS.67	-	Q09575|YRD6_CAEEL	Uncharacterized protein K02A2.6 OS=Caenorhabditis elegans
ctg001420_np12	778926	782362	ctg001420_HS.69	+	Q09575|YRD6_CAEEL	Uncharacterized protein K02A2.6 OS=Caenorhabditis elegans
ctg001420_np12	803276	803670	ctg001420_HS.71	+	nohit	nohit
ctg001420_np12	803755	804100	ctg001420_HS.72	+	nohit	nohit
ctg001420_np12	804671	807599	ctg001420_HS.73	-	nohit	nohit
ctg001420_np12	830618	831669	ctg001420_HS.74	+	P34456|YMD2_CAEEL	Uncharacterized protein F54H12.2 OS=Caenorhabditis elegans
ctg001420_np12	1058319	1058801	ctg001420_HS.81	+	nohit	nohit
ctg001420_np12	1097018	1106042	ctg001420_HS.86	-	Q9JID6|ACSL1_CAVPO	Long-chain-fatty-acid--CoA ligase 1 OS=Cavia porcellus
ctg001420_np12	1125597	1126656	ctg001420_HS.87	+	nohit	nohit
ctg001420_np12	1155319	1160847	ctg001420_HS.88	+	P33538|DPOM_NEUIN	Probable DNA polymerase OS=Neurospora intermedia
ctg001420_np12	1161141	1163805	ctg001420_HS.89	-	P34457|YMD3_CAEEL	Putative uncharacterized transposon-derived protein F54H12.3 OS=Caenorhabditis elegans
ctg001420_np12	1164034	1165565	ctg001420_HS.90	+	Q8IDX6|RBP2A_PLAF7	Reticulocyte-binding protein 2 homolog a OS=Plasmodium falciparum (isolate 3D7)
ctg001420_np12	1253304	1257116	ctg001420_HS.92	-	nohit	nohit
ctg001420_np12	1289117	1289642	ctg001420_HS.93	-	nohit	nohit
ctg001420_np12	1293019	1295142	ctg001420_HS.95	+	nohit	nohit
ctg001420_np12	1295398	1295946	ctg001420_HS.96	+	nohit	nohit
ctg001420_np12	1297052	1297577	ctg001420_HS.97	-	nohit	nohit
ctg001420_np12	1302420	1303214	ctg001420_HS.99	+	nohit	nohit
ctg001420_np12	1312202	1317424	ctg001420_HS.103	-	P34456|YMD2_CAEEL	Uncharacterized protein F54H12.2 OS=Caenorhabditis elegans
ctg003870_np12	49940	51577	ctg003870_HS.1	+	nohit	nohit
ctg001550_np12	1690	10579	ctg001550_HS.1	+	nohit	nohit
ctg001550_np12	11294	31737	ctg001550_HS.2	-	Q9XU98|EVA1_CAEEL	Protein eva-1 OS=Caenorhabditis elegans
ctg001550_np12	34176	37704	ctg001550_HS.3	-	A6QLD2|OLM2B_BOVIN	Olfactomedin-like protein 2B OS=Bos taurus
ctg001550_np12	37980	42482	ctg001550_HS.4	-	Q24372|LACH_DROME	Lachesin OS=Drosophila melanogaster
ctg001550_np12	43708	44827	ctg001550_HS.5	-	Q95QZ5|TM2D2_CAEEL	TM2 domain-containing protein C41D11.9 OS=Caenorhabditis elegans
ctg001550_np12	45053	45554	ctg001550_HS.6	-	Q1HQF8|KTAP2_AEDAE	Protein KRTCAP2 homolog OS=Aedes aegypti
ctg001550_np12	45767	52300	ctg001550_HS.7	-	O95163|ELP1_HUMAN	Elongator complex protein 1 OS=Homo sapiens
ctg001550_np12	53819	55058	ctg001550_HS.8	+	nohit	nohit
ctg001550_np12	55280	56575	ctg001550_HS.9	-	Q14517|FAT1_HUMAN	Protocadherin Fat 1 OS=Homo sapiens
ctg001550_np12	62765	65221	ctg001550_HS.12	+	Q8WVT3|TPC12_HUMAN	Trafficking protein particle complex subunit 12 OS=Homo sapiens
ctg001550_np12	65638	77405	ctg001550_HS.13	-	Q9U308|JAC1_CAEEL	Juxtamembrane domain-associated catenin OS=Caenorhabditis elegans
ctg001550_np12	80458	81628	ctg001550_HS.14	-	Q925K9|TSSK6_MOUSE	Testis-specific serine/threonine-protein kinase 6 OS=Mus musculus
ctg001550_np12	82819	84084	ctg001550_HS.15	+	nohit	nohit
ctg001550_np12	85371	88934	ctg001550_HS.16	+	P9WHK1|Y0571_MYCTU	Putative phosphoribosyl transferase Rv0571c OS=Mycobacterium tuberculosis (strain ATCC 25618 / H37Rv)
ctg001550_np12	89315	92178	ctg001550_HS.17	-	P90682|CATA_ASCSU	Catalase OS=Ascaris suum
ctg001550_np12	93711	95750	ctg001550_HS.18	+	P05198|IF2A_HUMAN	Eukaryotic translation initiation factor 2 subunit 1 OS=Homo sapiens
ctg001550_np12	97447	98458	ctg001550_HS.19	+	nohit	nohit
ctg001550_np12	98495	100765	ctg001550_HS.20	+	nohit	nohit
ctg001550_np12	101545	104720	ctg001550_HS.21	-	Q3SXY8|AR13B_HUMAN	ADP-ribosylation factor-like protein 13B OS=Homo sapiens
ctg001550_np12	105440	121534	ctg001550_HS.22	-	Q04205|TENS_CHICK	Tensin OS=Gallus gallus
ctg001550_np12	130027	141056	ctg001550_HS.24	+	O44757|LIN59_CAEEL	Probable histone-lysine N-methyltransferase lin-59 OS=Caenorhabditis elegans
ctg001550_np12	142259	144029	ctg001550_HS.25	-	P34410|TWK7_CAEEL	TWiK family of potassium channels protein 7 OS=Caenorhabditis elegans
ctg001550_np12	145795	150628	ctg001550_HS.26	+	nohit	nohit
ctg001550_np12	150729	154457	ctg001550_HS.27	-	A8WLF6|UGT47_CAEBR	Putative UDP-glucuronosyltransferase ugt-47 OS=Caenorhabditis briggsae
ctg001550_np12	154905	156478	ctg001550_HS.28	-	P12114|SQT1_CAEEL	Cuticle collagen sqt-1 OS=Caenorhabditis elegans
ctg001550_np12	156724	157011	ctg001550_HS.29	+	nohit	nohit
ctg001550_np12	157700	159893	ctg001550_HS.30	-	Q6FUJ0|DYL1_CANGA	Dynein light chain 1, cytoplasmic OS=Candida glabrata (strain ATCC 2001 / CBS 138 / JCM 3761 / NBRC 0622 / NRRL Y-65)
ctg001550_np12	160475	162512	ctg001550_HS.31	-	nohit	nohit
ctg001550_np12	162900	164201	ctg001550_HS.32	+	Q09250|SAP18_CAEEL	Probable histone deacetylase complex subunit SAP18 OS=Caenorhabditis elegans
ctg001550_np12	164427	167764	ctg001550_HS.33	+	Q96Q07|BTBD9_HUMAN	BTB/POZ domain-containing protein 9 OS=Homo sapiens
ctg001550_np12	167962	169536	ctg001550_HS.34	-	Q9Y5N5|HEMK2_HUMAN	HemK methyltransferase family member 2 OS=Homo sapiens
ctg001550_np12	169857	173556	ctg001550_HS.35	-	Q22494|VATH2_CAEEL	Probable V-type proton ATPase subunit H 2 OS=Caenorhabditis elegans
ctg001550_np12	173816	176128	ctg001550_HS.36	-	P41988|TCPA_CAEEL	T-complex protein 1 subunit alpha OS=Caenorhabditis elegans
ctg001550_np12	176394	177526	ctg001550_HS.37	+	Q9D2C6|RPC8_MOUSE	DNA-directed RNA polymerase III subunit RPC8 OS=Mus musculus
ctg001550_np12	177699	183697	ctg001550_HS.38	+	P98165|VLDLR_CHICK	Very low-density lipoprotein receptor OS=Gallus gallus
ctg001550_np12	184627	185707	ctg001550_HS.39	-	Q17603|ASF1L_CAEEL	Probable histone chaperone asf-1-like protein OS=Caenorhabditis elegans
ctg001550_np12	193273	199632	ctg001550_HS.41	+	B7ZRM8|EVI1B_XENLA	MDS1 and EVI1 complex locus protein EVI1-B OS=Xenopus laevis
ctg001550_np12	207646	208950	ctg001550_HS.43	+	Q06180|PTN2_MOUSE	Tyrosine-protein phosphatase non-receptor type 2 OS=Mus musculus
ctg001550_np12	210844	211963	ctg001550_HS.44	+	nohit	nohit
ctg001550_np12	212118	212641	ctg001550_HS.45	+	A8KB87|COA3_DANRE	Cytochrome c oxidase assembly factor 3 homolog, mitochondrial OS=Danio rerio
ctg001550_np12	213752	218571	ctg001550_HS.46	+	Q9D9I4|TBC20_MOUSE	TBC1 domain family member 20 OS=Mus musculus
ctg001550_np12	218774	220181	ctg001550_HS.47	-	P91240|SRP72_CAEEL	Signal recognition particle subunit SRP72 OS=Caenorhabditis elegans
ctg001550_np12	220397	221516	ctg001550_HS.48	+	nohit	nohit
ctg001550_np12	222082	227683	ctg001550_HS.49	-	Q864R9|MRP1_MACFA	Multidrug resistance-associated protein 1 OS=Macaca fascicularis
ctg001550_np12	229330	231665	ctg001550_HS.50	-	Q8ITC9|PK1R_DROME	Pyrokinin-1 receptor OS=Drosophila melanogaster
ctg001550_np12	234884	238814	ctg001550_HS.51	+	A8K855|EFCB7_HUMAN	EF-hand calcium-binding domain-containing protein 7 OS=Homo sapiens
ctg001550_np12	240939	242777	ctg001550_HS.52	-	nohit	nohit
ctg001550_np12	243734	244799	ctg001550_HS.53	+	nohit	nohit
ctg001550_np12	244808	245488	ctg001550_HS.54	-	nohit	nohit
ctg001550_np12	246639	248173	ctg001550_HS.55	+	nohit	nohit
ctg001550_np12	248267	249568	ctg001550_HS.56	-	nohit	nohit
ctg001550_np12	250033	251183	ctg001550_HS.57	+	nohit	nohit
ctg001550_np12	253386	255233	ctg001550_HS.58	-	nohit	nohit
ctg001550_np12	255518	258119	ctg001550_HS.59	+	Q8WTM6|ARPC2_CAEEL	Probable actin-related protein 2/3 complex subunit 2 OS=Caenorhabditis elegans
ctg001550_np12	258463	259884	ctg001550_HS.60	-	O18209|PMY13_CAEEL	Membrane-associated tyrosine- and threonine-specific cdc2-inhibitory kinase wee-1.3 OS=Caenorhabditis elegans
ctg001550_np12	260049	260950	ctg001550_HS.61	-	Q91618|PMYT1_XENLA	Membrane-associated tyrosine- and threonine-specific cdc2-inhibitory kinase OS=Xenopus laevis
ctg001550_np12	261642	264108	ctg001550_HS.62	+	Q9XV46|MOE3_CAEEL	CCCH-type zinc finger protein moe-3 OS=Caenorhabditis elegans
ctg001550_np12	264409	267318	ctg001550_HS.63	+	Q19272|MSH5_CAEEL	MutS protein homolog 5 OS=Caenorhabditis elegans
ctg001550_np12	267371	268083	ctg001550_HS.64	+	Q19272|MSH5_CAEEL	MutS protein homolog 5 OS=Caenorhabditis elegans
ctg001550_np12	268168	268886	ctg001550_HS.65	-	nohit	nohit
ctg001550_np12	269401	270411	ctg001550_HS.66	+	nohit	nohit
ctg001550_np12	270426	270772	ctg001550_HS.67	+	nohit	nohit
ctg001550_np12	271278	274709	ctg001550_HS.68	+	G5EDP2|NLTP2_CAEEL	Non-specific lipid-transfer protein-like 2 OS=Caenorhabditis elegans
ctg001550_np12	274835	280623	ctg001550_HS.69	-	nohit	nohit
ctg001550_np12	287948	290429	ctg001550_HS.71	-	P37801|CLPH_ONCVO	Calponin homolog OV9M OS=Onchocerca volvulus
ctg001550_np12	292518	295396	ctg001550_HS.72	-	Q5JXX5|GLRA4_HUMAN	Glycine receptor subunit alpha-4 OS=Homo sapiens
ctg001550_np12	297480	298784	ctg001550_HS.74	+	Q06180|PTN2_MOUSE	Tyrosine-protein phosphatase non-receptor type 2 OS=Mus musculus
ctg001550_np12	299962	302330	ctg001550_HS.75	-	P57695|GLRA1_BOVIN	Glycine receptor subunit alpha-1 OS=Bos taurus
ctg001550_np12	304419	305723	ctg001550_HS.77	+	Q06180|PTN2_MOUSE	Tyrosine-protein phosphatase non-receptor type 2 OS=Mus musculus
ctg001550_np12	308649	309154	ctg001550_HS.78	+	nohit	nohit
ctg001550_np12	309877	310533	ctg001550_HS.79	+	nohit	nohit
ctg001550_np12	312228	321354	ctg001550_HS.81	+	Q06180|PTN2_MOUSE	Tyrosine-protein phosphatase non-receptor type 2 OS=Mus musculus
ctg001550_np12	322498	323151	ctg001550_HS.82	+	nohit	nohit
ctg001550_np12	324332	326391	ctg001550_HS.83	+	Q12955|ANK3_HUMAN	Ankyrin-3 OS=Homo sapiens
ctg001550_np12	326548	327920	ctg001550_HS.84	-	Q09958|EBP2_CAEEL	Probable rRNA-processing protein EBP2 homolog OS=Caenorhabditis elegans
ctg001550_np12	332659	333975	ctg001550_HS.86	+	G5CTG7|AQP10_MILTA	Aquaporin-10 OS=Milnesium tardigradum
ctg001550_np12	335033	335315	ctg001550_HS.87	+	nohit	nohit
ctg001550_np12	335495	337714	ctg001550_HS.88	-	Q23571|ODB2_CAEEL	Lipoamide acyltransferase component of branched-chain alpha-keto acid dehydrogenase complex, mitochondrial OS=Caenorhabditis elegans
ctg001550_np12	339473	343282	ctg001550_HS.90	-	Q9Y2L5|TPPC8_HUMAN	Trafficking protein particle complex subunit 8 OS=Homo sapiens
ctg001550_np12	343497	344891	ctg001550_HS.91	-	Q9YGV8|TBPL1_CHICK	TATA box-binding protein-like protein 1 OS=Gallus gallus
ctg001550_np12	345172	346615	ctg001550_HS.92	-	Q94526|ORK1_DROME	Open rectifier potassium channel protein 1 OS=Drosophila melanogaster
ctg001550_np12	346960	352044	ctg001550_HS.93	-	Q10004|YRS8_CAEEL	Uncharacterized protein T05H10.8 OS=Caenorhabditis elegans
ctg001550_np12	353840	356710	ctg001550_HS.94	-	Q63ZR6|UD3A1_XENLA	UDP-glucuronosyltransferase 3A1 OS=Xenopus laevis
ctg001550_np12	357056	358482	ctg001550_HS.95	-	Q96LJ7|DHRS1_HUMAN	Dehydrogenase/reductase SDR family member 1 OS=Homo sapiens
ctg001550_np12	358835	360492	ctg001550_HS.96	+	nohit	nohit
ctg001550_np12	360991	361721	ctg001550_HS.97	+	nohit	nohit
ctg001550_np12	361990	363452	ctg001550_HS.98	-	O60921|HUS1_HUMAN	Checkpoint protein HUS1 OS=Homo sapiens
ctg001550_np12	363700	364297	ctg001550_HS.99	-	B3M1H7|CISD2_DROAN	CDGSH iron-sulfur domain-containing protein 2 homolog OS=Drosophila ananassae
ctg001550_np12	364738	366547	ctg001550_HS.100	-	Q23125|MFRN_CAEEL	Mitoferrin OS=Caenorhabditis elegans
ctg001550_np12	366677	367658	ctg001550_HS.101	-	A8NFF0|TRMB_BRUMA	tRNA (guanine-N(7)-)-methyltransferase OS=Brugia malayi
ctg001550_np12	369204	370743	ctg001550_HS.102	+	Q9JHB4|WDR31_MOUSE	WD repeat-containing protein 31 OS=Mus musculus
ctg001550_np12	370943	375040	ctg001550_HS.103	-	P22202|HSP74_YEAST	Heat shock protein SSA4 OS=Saccharomyces cerevisiae (strain ATCC 204508 / S288c)
ctg001550_np12	375393	376767	ctg001550_HS.104	+	P34438|YL58_CAEEL	Uncharacterized protein F44E2.8 OS=Caenorhabditis elegans
ctg001550_np12	377078	378143	ctg001550_HS.105	-	Q9ER39|TOR1A_MOUSE	Torsin-1A OS=Mus musculus
ctg001550_np12	378206	378626	ctg001550_HS.106	-	O77277|TORS_DROME	Torsin-like protein OS=Drosophila melanogaster
ctg001550_np12	378755	379272	ctg001550_HS.107	-	Q2M2U4|RNH2C_BOVIN	Ribonuclease H2 subunit C OS=Bos taurus
ctg001550_np12	379416	382551	ctg001550_HS.108	-	Q23400|RCL1_CAEEL	Probable RNA 3'-terminal phosphate cyclase-like protein OS=Caenorhabditis elegans
ctg001550_np12	390700	401071	ctg001550_HS.109	+	G5EGK5|CAM1_CAEEL	Tyrosine-protein kinase receptor cam-1 OS=Caenorhabditis elegans
ctg001550_np12	408455	412688	ctg001550_HS.110	+	nohit	nohit
ctg001550_np12	413282	414001	ctg001550_HS.111	+	Q03575|TTR5_CAEEL	Transthyretin-like protein 5 OS=Caenorhabditis elegans
ctg001550_np12	420905	427811	ctg001550_HS.112	+	Q9C056|NKX62_HUMAN	Homeobox protein Nkx-6.2 OS=Homo sapiens
ctg001550_np12	428555	429762	ctg001550_HS.113	-	Q09553|GAS1_CAEEL	Growth arrest-specific protein 1 homolog OS=Caenorhabditis elegans
ctg001550_np12	433115	434438	ctg001550_HS.114	+	nohit	nohit
ctg001550_np12	435067	437576	ctg001550_HS.115	-	Q9NRA2|S17A5_HUMAN	Sialin OS=Homo sapiens
ctg001550_np12	439745	441781	ctg001550_HS.116	-	P23206|COAA1_BOVIN	Collagen alpha-1(X) chain OS=Bos taurus
ctg001550_np12	441833	443400	ctg001550_HS.117	+	nohit	nohit
ctg001550_np12	443944	444366	ctg001550_HS.118	-	nohit	nohit
ctg001550_np12	446662	447899	ctg001550_HS.119	-	nohit	nohit
ctg001550_np12	448214	449548	ctg001550_HS.120	+	Q8NBN7|RDH13_HUMAN	Retinol dehydrogenase 13 OS=Homo sapiens
ctg001550_np12	451897	453230	ctg001550_HS.121	-	Q8NBN7|RDH13_HUMAN	Retinol dehydrogenase 13 OS=Homo sapiens
ctg001550_np12	453336	453710	ctg001550_HS.122	+	nohit	nohit
ctg001550_np12	455441	456812	ctg001550_HS.123	-	Q8CCJ3|UFL1_MOUSE	E3 UFM1-protein ligase 1 OS=Mus musculus
ctg001550_np12	457292	459455	ctg001550_HS.124	-	Q17750|UFL1_CAEEL	E3 UFM1-protein ligase 1 homolog OS=Caenorhabditis elegans
ctg001550_np12	459751	465404	ctg001550_HS.125	-	Q21444|COG2_CAEEL	Conserved oligomeric Golgi complex subunit 2 OS=Caenorhabditis elegans
ctg001550_np12	465676	466773	ctg001550_HS.126	+	Q9VIU7|DPM1_DROME	Probable dolichol-phosphate mannosyltransferase OS=Drosophila melanogaster
ctg001550_np12	468496	479379	ctg001550_HS.127	+	P0C6B8|SVEP1_RAT	Sushi, von Willebrand factor type A, EGF and pentraxin domain-containing protein 1 OS=Rattus norvegicus
ctg001550_np12	479774	483101	ctg001550_HS.128	-	nohit	nohit
ctg001550_np12	483266	491094	ctg001550_HS.129	+	P10079|FBP1_STRPU	Fibropellin-1 OS=Strongylocentrotus purpuratus
ctg001550_np12	493061	495350	ctg001550_HS.131	-	nohit	nohit
ctg001550_np12	496692	498647	ctg001550_HS.132	+	G5EGA5|FAT2_CAEEL	Delta(12) fatty acid desaturase fat-2 OS=Caenorhabditis elegans
ctg001550_np12	499009	502143	ctg001550_HS.133	-	O08755|HNF6_MOUSE	Hepatocyte nuclear factor 6 OS=Mus musculus
ctg001550_np12	503559	505553	ctg001550_HS.134	-	V6CIV8|DUSL_CAEEL	Dual specificity protein phosphatase lip-1 OS=Caenorhabditis elegans
ctg001550_np12	511741	514516	ctg001550_HS.135	-	P62484|ABI2_MOUSE	Abl interactor 2 OS=Mus musculus
ctg001550_np12	514884	515567	ctg001550_HS.136	-	Q8ITY4|SF3B6_CAEEL	Splicing factor 3B subunit 6-like protein OS=Caenorhabditis elegans
ctg001550_np12	515995	519756	ctg001550_HS.137	+	nohit	nohit
ctg001550_np12	519992	521205	ctg001550_HS.138	+	Q6GM06|OTU6B_XENLA	Deubiquitinase OTUD6B OS=Xenopus laevis
ctg001550_np12	521392	521913	ctg001550_HS.139	+	P52872|DAD1_CAEEL	Dolichyl-diphosphooligosaccharide--protein glycosyltransferase subunit dad-1 OS=Caenorhabditis elegans
ctg001550_np12	522121	523928	ctg001550_HS.140	+	Q5NVD7|ELMD1_PONAB	ELMO domain-containing protein 1 OS=Pongo abelii
ctg001550_np12	524150	525849	ctg001550_HS.141	-	Q4UM45|BIOB_RICFE	Biotin synthase OS=Rickettsia felis (strain ATCC VR-1525 / URRWXCal2)
ctg001550_np12	527156	529695	ctg001550_HS.143	+	O17754|CBPE_CAEEL	Carboxypeptidase E OS=Caenorhabditis elegans
ctg001550_np12	534110	536494	ctg001550_HS.144	+	Q09353|SENP_CAEEL	Sentrin-specific protease OS=Caenorhabditis elegans
ctg001550_np12	536952	542109	ctg001550_HS.145	+	Q9UJX3|APC7_HUMAN	Anaphase-promoting complex subunit 7 OS=Homo sapiens
ctg001550_np12	542635	546365	ctg001550_HS.146	-	nohit	nohit
ctg001550_np12	548675	549203	ctg001550_HS.148	+	nohit	nohit
ctg001550_np12	549301	550665	ctg001550_HS.149	-	Q3SYC2|MOGT2_HUMAN	2-acylglycerol O-acyltransferase 2 OS=Homo sapiens
ctg001550_np12	551039	552445	ctg001550_HS.150	+	nohit	nohit
ctg001550_np12	553750	555704	ctg001550_HS.151	+	P49191|ELO3_CAEEL	Putative fatty acid elongation protein 3 OS=Caenorhabditis elegans
ctg001550_np12	556009	557479	ctg001550_HS.152	-	nohit	nohit
ctg001550_np12	559293	560958	ctg001550_HS.153	-	Q03206|RAC1_CAEEL	Ras-related protein ced-10 OS=Caenorhabditis elegans
ctg001550_np12	561533	563243	ctg001550_HS.154	-	Q99816|TS101_HUMAN	Tumor susceptibility gene 101 protein OS=Homo sapiens
ctg001550_np12	563821	565558	ctg001550_HS.155	+	P12311|ADH1_GEOSE	Alcohol dehydrogenase OS=Geobacillus stearothermophilus
ctg001550_np12	566496	568676	ctg001550_HS.156	-	P00367|DHE3_HUMAN	Glutamate dehydrogenase 1, mitochondrial OS=Homo sapiens
ctg001550_np12	570880	575932	ctg001550_HS.157	-	Q9Z0R4|ITSN1_MOUSE	Intersectin-1 OS=Mus musculus
ctg001550_np12	576527	577776	ctg001550_HS.158	-	nohit	nohit
ctg001550_np12	580619	581738	ctg001550_HS.159	+	nohit	nohit
ctg001550_np12	584805	586471	ctg001550_HS.160	-	Q8NDY6|BHE23_HUMAN	Class E basic helix-loop-helix protein 23 OS=Homo sapiens
ctg001550_np12	588337	597986	ctg001550_HS.162	+	O76360|EGL4_CAEEL	cGMP-dependent protein kinase egl-4 OS=Caenorhabditis elegans
ctg001550_np12	598568	599750	ctg001550_HS.163	-	Q962U0|RL13A_SPOFR	60S ribosomal protein L13a OS=Spodoptera frugiperda
ctg001550_np12	601753	605281	ctg001550_HS.164	+	nohit	nohit
ctg001550_np12	605494	606108	ctg001550_HS.165	+	nohit	nohit
ctg001550_np12	606233	607713	ctg001550_HS.166	+	Q32PX9|AFG1L_RAT	AFG1-like ATPase OS=Rattus norvegicus
ctg001550_np12	608124	609377	ctg001550_HS.167	+	nohit	nohit
ctg001550_np12	609805	612210	ctg001550_HS.168	-	nohit	nohit
ctg001550_np12	613183	615309	ctg001550_HS.169	+	nohit	nohit
ctg001550_np12	615429	616747	ctg001550_HS.170	-	nohit	nohit
ctg001550_np12	617588	620693	ctg001550_HS.171	+	P10675|FAS1_SCHAM	Fasciclin-1 OS=Schistocerca americana
ctg001550_np12	648641	653150	ctg001550_HS.173	-	O45797|WARTS_CAEEL	Serine/threonine-protein kinase WARTS homolog OS=Caenorhabditis elegans
ctg001550_np12	654336	660433	ctg001550_HS.174	+	nohit	nohit
ctg001550_np12	662065	663152	ctg001550_HS.175	+	nohit	nohit
ctg001550_np12	663251	666673	ctg001550_HS.176	+	Q18206|NAS36_CAEEL	Zinc metalloproteinase nas-36 OS=Caenorhabditis elegans
ctg001550_np12	667539	668542	ctg001550_HS.177	-	Q8R0J4|TM134_MOUSE	Transmembrane protein 134 OS=Mus musculus
ctg001550_np12	671177	673221	ctg001550_HS.178	+	Q09528|NHR19_CAEEL	Nuclear hormone receptor family member nhr-19 OS=Caenorhabditis elegans
ctg001550_np12	673332	675418	ctg001550_HS.179	-	Q66IH9|ZCHC4_XENTR	Zinc finger CCHC domain-containing protein 4 OS=Xenopus tropicalis
ctg001550_np12	675840	678055	ctg001550_HS.180	+	Q61656|DDX5_MOUSE	Probable ATP-dependent RNA helicase DDX5 OS=Mus musculus
ctg001550_np12	690602	696180	ctg001550_HS.182	+	nohit	nohit
ctg001550_np12	718677	719936	ctg001550_HS.183	+	Q68FA7|MARH3_XENTR	E3 ubiquitin-protein ligase MARCH3 OS=Xenopus tropicalis
ctg001550_np12	720286	721747	ctg001550_HS.184	-	nohit	nohit
ctg001550_np12	722286	723293	ctg001550_HS.185	-	A8XHQ1|MTND3_CAEBR	1,2-dihydroxy-3-keto-5-methylthiopentene dioxygenase homolog 3 OS=Caenorhabditis briggsae
ctg001550_np12	724227	725693	ctg001550_HS.186	-	P20630|COL12_CAEEL	Cuticle collagen 12 OS=Caenorhabditis elegans
ctg001550_np12	726606	727448	ctg001550_HS.187	-	nohit	nohit
ctg001550_np12	732530	732862	ctg001550_HS.188	+	nohit	nohit
ctg001550_np12	733661	748948	ctg001550_HS.189	+	Q9Y490|TLN1_HUMAN	Talin-1 OS=Homo sapiens
ctg001550_np12	749509	751803	ctg001550_HS.190	+	Q19905|UGDH_CAEEL	UDP-glucose 6-dehydrogenase OS=Caenorhabditis elegans
ctg001550_np12	752024	753246	ctg001550_HS.191	-	Q5R7X9|RAD1_PONAB	Cell cycle checkpoint protein RAD1 OS=Pongo abelii
ctg001550_np12	753611	755037	ctg001550_HS.192	+	Q9BWF2|TRAIP_HUMAN	E3 ubiquitin-protein ligase TRAIP OS=Homo sapiens
ctg001550_np12	755268	757081	ctg001550_HS.193	+	Q9DBW0|CP4V2_MOUSE	Cytochrome P450 4V2 OS=Mus musculus
ctg001550_np12	757268	758726	ctg001550_HS.194	+	P43450|CDK2_CARAU	Cyclin-dependent kinase 2 OS=Carassius auratus
ctg001550_np12	759510	760969	ctg001550_HS.196	+	B3WFY8|DYF5_CAEEL	Serine/threonine-protein kinase dyf-5 OS=Caenorhabditis elegans
ctg001550_np12	761034	762761	ctg001550_HS.197	+	B3WFY8|DYF5_CAEEL	Serine/threonine-protein kinase dyf-5 OS=Caenorhabditis elegans
ctg002570_np12	18098	22176	ctg002570_HS.2	-	Q96KE9|BTBD6_HUMAN	BTB/POZ domain-containing protein 6 OS=Homo sapiens
ctg002570_np12	44238	80788	ctg002570_HS.7	-	nohit	nohit
ctg002570_np12	85160	88374	ctg002570_HS.8	-	A2RSQ0|DEN5B_MOUSE	DENN domain-containing protein 5B OS=Mus musculus
ctg002570_np12	154028	154846	ctg002570_HS.12	-	nohit	nohit
ctg002570_np12	198571	200364	ctg002570_HS.13	-	A2RSQ0|DEN5B_MOUSE	DENN domain-containing protein 5B OS=Mus musculus
ctg002570_np12	206278	223524	ctg002570_HS.14	-	A2RSQ0|DEN5B_MOUSE	DENN domain-containing protein 5B OS=Mus musculus
ctg002570_np12	224873	228877	ctg002570_HS.15	-	nohit	nohit
ctg002570_np12	230816	231995	ctg002570_HS.16	-	nohit	nohit
ctg002570_np12	232985	233944	ctg002570_HS.17	+	nohit	nohit
ctg002570_np12	247731	253607	ctg002570_HS.19	+	nohit	nohit
ctg002570_np12	267994	268581	ctg002570_HS.21	+	nohit	nohit
ctg002570_np12	271036	278573	ctg002570_HS.22	-	Q03567|SL172_CAEEL	Uncharacterized transporter slc-17.2 OS=Caenorhabditis elegans
ctg002570_np12	284582	287793	ctg002570_HS.23	+	nohit	nohit
ctg002570_np12	299029	300897	ctg002570_HS.24	-	Q20065|P4HA2_CAEEL	Prolyl 4-hydroxylase subunit alpha-2 OS=Caenorhabditis elegans
ctg002570_np12	302586	309449	ctg002570_HS.25	-	Q8R424|STABP_RAT	STAM-binding protein OS=Rattus norvegicus
ctg002570_np12	327752	328750	ctg002570_HS.26	-	nohit	nohit
ctg002570_np12	337083	337708	ctg002570_HS.27	-	Q9GTD4|NHR71_CAEEL	Nuclear hormone receptor family member nhr-71 OS=Caenorhabditis elegans
ctg001310_np12	26244	54444	ctg001310_HS.1	+	Q80TP3|UBR5_MOUSE	E3 ubiquitin-protein ligase UBR5 OS=Mus musculus
ctg001310_np12	55660	59989	ctg001310_HS.2	-	P23175|RASH_MSVNS	GTPase HRas OS=Murine sarcoma virus NS.C58
ctg001310_np12	141873	143716	ctg001310_HS.9	-	G4SLH0|TTN1_CAEEL	Titin homolog OS=Caenorhabditis elegans
ctg001310_np12	143750	145625	ctg001310_HS.10	+	P19835|CEL_HUMAN	Bile salt-activated lipase OS=Homo sapiens
ctg001310_np12	163735	165223	ctg001310_HS.13	-	nohit	nohit
ctg001310_np12	172385	172765	ctg001310_HS.14	+	nohit	nohit
ctg001310_np12	172978	174168	ctg001310_HS.15	+	Q8IDX6|RBP2A_PLAF7	Reticulocyte-binding protein 2 homolog a OS=Plasmodium falciparum (isolate 3D7)
ctg001310_np12	218371	221916	ctg001310_HS.16	-	nohit	nohit
ctg001310_np12	226012	229034	ctg001310_HS.17	-	nohit	nohit
ctg001310_np12	285720	289366	ctg001310_HS.20	-	nohit	nohit
ctg001310_np12	302781	304930	ctg001310_HS.23	-	nohit	nohit
ctg001310_np12	314183	315157	ctg001310_HS.26	+	Q94743|SORCN_SCHJA	Sorcin OS=Schistosoma japonicum
ctg001310_np12	322332	329178	ctg001310_HS.27	-	P34456|YMD2_CAEEL	Uncharacterized protein F54H12.2 OS=Caenorhabditis elegans
ctg001310_np12	332747	333073	ctg001310_HS.28	-	nohit	nohit
ctg003910_np12	16031	21199	ctg003910_HS.3	+	Q5EAC2|GSHB_BOVIN	Glutathione synthetase OS=Bos taurus
ctg003910_np12	23053	24750	ctg003910_HS.5	-	Q8IDX6|RBP2A_PLAF7	Reticulocyte-binding protein 2 homolog a OS=Plasmodium falciparum (isolate 3D7)
ctg003910_np12	24780	27090	ctg003910_HS.6	-	nohit	nohit
ctg003910_np12	129567	130909	ctg003910_HS.8	-	O17898|NHR60_CAEEL	Nuclear hormone receptor family member nhr-60 OS=Caenorhabditis elegans
ctg003090_np12	132116	132547	ctg003090_HS.3	+	nohit	nohit
ctg003090_np12	132720	134801	ctg003090_HS.4	+	nohit	nohit
ctg002000_np12	19372	24885	ctg002000_HS.3	-	P33538|DPOM_NEUIN	Probable DNA polymerase OS=Neurospora intermedia
ctg002000_np12	71959	73509	ctg002000_HS.4	-	P27715|UNC13_CAEEL	Phorbol ester/diacylglycerol-binding protein unc-13 OS=Caenorhabditis elegans
ctg002000_np12	83764	85641	ctg002000_HS.8	+	P09760|FER_RAT	Tyrosine-protein kinase Fer OS=Rattus norvegicus
ctg002000_np12	86401	88040	ctg002000_HS.9	+	P27715|UNC13_CAEEL	Phorbol ester/diacylglycerol-binding protein unc-13 OS=Caenorhabditis elegans
ctg002000_np12	90481	92030	ctg002000_HS.10	+	P27715|UNC13_CAEEL	Phorbol ester/diacylglycerol-binding protein unc-13 OS=Caenorhabditis elegans
ctg000790_np12	2082	10251	ctg000790_HS.2	+	nohit	nohit
ctg000790_np12	10295	11118	ctg000790_HS.3	-	Q27850|TBP_TETTH	TATA-box-binding protein OS=Tetrahymena thermophila
ctg000790_np12	14038	15312	ctg000790_HS.6	+	nohit	nohit
ctg000790_np12	16699	17832	ctg000790_HS.8	+	nohit	nohit
ctg000790_np12	20715	21600	ctg000790_HS.12	+	nohit	nohit
ctg000790_np12	74108	74416	ctg000790_HS.13	+	nohit	nohit
ctg000790_np12	74840	79987	ctg000790_HS.14	-	K7WIZ6|RIBRX_MAIZE	Riboflavin biosynthesis protein PYRR, chloroplastic OS=Zea mays
ctg000790_np12	84489	85803	ctg000790_HS.16	-	nohit	nohit
ctg000790_np12	86842	87150	ctg000790_HS.17	+	nohit	nohit
ctg000790_np12	89114	89437	ctg000790_HS.18	-	nohit	nohit
ctg000790_np12	93596	97555	ctg000790_HS.20	+	nohit	nohit
ctg000790_np12	166399	168077	ctg000790_HS.23	-	P34457|YMD3_CAEEL	Putative uncharacterized transposon-derived protein F54H12.3 OS=Caenorhabditis elegans
ctg001330_np12	55176	59128	ctg001330_HS.3	-	B8G663|PDXS_CHLAD	Pyridoxal 5'-phosphate synthase subunit PdxS OS=Chloroflexus aggregans (strain MD-66 / DSM 9485)
ctg001330_np12	68270	69806	ctg001330_HS.6	+	Q9U297|KDM4_CAEEL	Lysine-specific demethylase 4 OS=Caenorhabditis elegans
ctg001330_np12	74699	80206	ctg001330_HS.9	+	P30322|DPOM_AGABT	Probable DNA polymerase (Fragment) OS=Agaricus bitorquis
ctg001330_np12	80398	84230	ctg001330_HS.10	-	P34457|YMD3_CAEEL	Putative uncharacterized transposon-derived protein F54H12.3 OS=Caenorhabditis elegans
ctg001330_np12	84532	87034	ctg001330_HS.11	+	Q8IDX6|RBP2A_PLAF7	Reticulocyte-binding protein 2 homolog a OS=Plasmodium falciparum (isolate 3D7)
ctg001330_np12	89787	90146	ctg001330_HS.13	-	nohit	nohit
ctg001330_np12	95993	100054	ctg001330_HS.14	-	Q91280|UGT3_PLEPL	UDP-glucuronosyltransferase (Fragment) OS=Pleuronectes platessa
ctg001330_np12	116987	121326	ctg001330_HS.15	-	O44827|FGT1_CAEEL	Facilitated glucose transporter protein 1 OS=Caenorhabditis elegans
ctg001330_np12	122443	125133	ctg001330_HS.16	+	nohit	nohit
ctg001330_np12	129705	132972	ctg001330_HS.18	+	nohit	nohit
ctg001330_np12	134419	134943	ctg001330_HS.19	-	nohit	nohit
ctg001330_np12	135310	135930	ctg001330_HS.20	-	nohit	nohit
ctg001330_np12	142716	144631	ctg001330_HS.21	+	O45306|SRE21_CAEEL	Serpentine receptor class epsilon-21 OS=Caenorhabditis elegans
ctg001330_np12	151513	153223	ctg001330_HS.23	+	nohit	nohit
ctg001330_np12	155624	161102	ctg001330_HS.24	-	A5Z2X3|FUTB2_CAEEL	Galactoside 2-alpha-L-fucosyltransferase OS=Caenorhabditis elegans
ctg001330_np12	166051	167628	ctg001330_HS.25	-	P49882|ECR_CHITE	Ecdysone receptor OS=Chironomus tentans
ctg001330_np12	172223	178578	ctg001330_HS.26	+	nohit	nohit
ctg001330_np12	211077	212083	ctg001330_HS.29	+	nohit	nohit
ctg001330_np12	352579	354947	ctg001330_HS.44	-	P17130|ROA1_XENLA	Heterogeneous nuclear ribonucleoproteins A1 homolog OS=Xenopus laevis
ctg001330_np12	363616	363954	ctg001330_HS.45	-	nohit	nohit
ctg001330_np12	411868	431949	ctg001330_HS.54	-	Q19746|INX3_CAEEL	Innexin-3 OS=Caenorhabditis elegans
ctg001330_np12	447290	448397	ctg001330_HS.55	+	nohit	nohit
ctg001330_np12	468668	469689	ctg001330_HS.58	-	O74045|TBP_CENSY	TATA-box-binding protein OS=Cenarchaeum symbiosum (strain A)
ctg001330_np12	470785	477103	ctg001330_HS.60	+	P34456|YMD2_CAEEL	Uncharacterized protein F54H12.2 OS=Caenorhabditis elegans
ctg001330_np12	493153	493706	ctg001330_HS.66	+	nohit	nohit
ctg001330_np12	538152	539559	ctg001330_HS.72	+	nohit	nohit
ctg001330_np12	547362	547812	ctg001330_HS.74	+	nohit	nohit
ctg001330_np12	662710	664608	ctg001330_HS.89	+	nohit	nohit
ctg001330_np12	665237	666522	ctg001330_HS.90	+	nohit	nohit
ctg001330_np12	667892	668419	ctg001330_HS.92	+	nohit	nohit
ctg001330_np12	677412	679313	ctg001330_HS.97	-	nohit	nohit
ctg001330_np12	684661	685327	ctg001330_HS.102	-	nohit	nohit
ctg001330_np12	705580	707534	ctg001330_HS.103	+	nohit	nohit
ctg001330_np12	707560	708221	ctg001330_HS.104	+	nohit	nohit
ctg001330_np12	762410	763785	ctg001330_HS.113	+	Q3ZCX4|ZN568_HUMAN	Zinc finger protein 568 OS=Homo sapiens
ctg001330_np12	766069	766877	ctg001330_HS.114	+	Q23696|RFA1_CRIFA	Replication factor A 51 kDa subunit OS=Crithidia fasciculata
ctg001330_np12	767048	773136	ctg001330_HS.115	+	P33538|DPOM_NEUIN	Probable DNA polymerase OS=Neurospora intermedia
ctg001330_np12	777925	780540	ctg001330_HS.121	-	nohit	nohit
ctg001330_np12	780553	782498	ctg001330_HS.122	-	P34457|YMD3_CAEEL	Putative uncharacterized transposon-derived protein F54H12.3 OS=Caenorhabditis elegans
ctg001330_np12	787114	791688	ctg001330_HS.124	+	P33216|MTLK_RHOSH	Mannitol 2-dehydrogenase OS=Rhodobacter sphaeroides
ctg001330_np12	933676	935223	ctg001330_HS.142	-	P34457|YMD3_CAEEL	Putative uncharacterized transposon-derived protein F54H12.3 OS=Caenorhabditis elegans
ctg001330_np12	943679	945350	ctg001330_HS.146	-	P33216|MTLK_RHOSH	Mannitol 2-dehydrogenase OS=Rhodobacter sphaeroides
ctg001330_np12	952441	954362	ctg001330_HS.149	-	Q9BVA6|FICD_HUMAN	Adenosine monophosphate-protein transferase FICD OS=Homo sapiens
ctg001330_np12	997749	998187	ctg001330_HS.152	-	Q9BVA6|FICD_HUMAN	Adenosine monophosphate-protein transferase FICD OS=Homo sapiens
ctg001330_np12	998520	1003393	ctg001330_HS.153	-	P33216|MTLK_RHOSH	Mannitol 2-dehydrogenase OS=Rhodobacter sphaeroides
ctg001330_np12	1007310	1008124	ctg001330_HS.155	-	Q9BVA6|FICD_HUMAN	Adenosine monophosphate-protein transferase FICD OS=Homo sapiens
ctg001330_np12	1043804	1046243	ctg001330_HS.158	+	nohit	nohit
ctg001330_np12	1047421	1053736	ctg001330_HS.159	+	nohit	nohit
ctg001330_np12	1060995	1062203	ctg001330_HS.160	-	nohit	nohit
ctg001330_np12	1068709	1076063	ctg001330_HS.162	-	nohit	nohit
ctg001330_np12	1081181	1084043	ctg001330_HS.163	+	Q06850|CDPK1_ARATH	Calcium-dependent protein kinase 1 OS=Arabidopsis thaliana
ctg001330_np12	1084742	1086717	ctg001330_HS.164	+	P34269|TYR1_CAEEL	Putative tyrosinase-like protein tyr-1 OS=Caenorhabditis elegans
ctg001330_np12	1086916	1091264	ctg001330_HS.165	+	P34269|TYR1_CAEEL	Putative tyrosinase-like protein tyr-1 OS=Caenorhabditis elegans
ctg001330_np12	1093845	1095386	ctg001330_HS.167	+	Q9BVA6|FICD_HUMAN	Adenosine monophosphate-protein transferase FICD OS=Homo sapiens
ctg001330_np12	1097419	1102462	ctg001330_HS.168	-	Q22549|INX10_CAEEL	Innexin-10 OS=Caenorhabditis elegans
ctg001330_np12	1107475	1109140	ctg001330_HS.169	-	nohit	nohit
ctg001330_np12	1111859	1116859	ctg001330_HS.170	-	Q9ULJ7|ANR50_HUMAN	Ankyrin repeat domain-containing protein 50 OS=Homo sapiens
ctg000230_np12	11516	14089	ctg000230_HS.3	-	nohit	nohit
ctg000230_np12	14724	15455	ctg000230_HS.4	+	nohit	nohit
ctg000230_np12	50499	59713	ctg000230_HS.7	-	P30628|VPP1_CAEEL	Probable V-type proton ATPase 116 kDa subunit a OS=Caenorhabditis elegans
ctg000230_np12	74538	76439	ctg000230_HS.9	-	nohit	nohit
ctg000230_np12	84716	85125	ctg000230_HS.12	-	nohit	nohit
ctg000230_np12	101983	102704	ctg000230_HS.13	-	nohit	nohit
ctg000230_np12	110712	113709	ctg000230_HS.16	+	nohit	nohit
ctg000230_np12	125206	126192	ctg000230_HS.17	+	P31396|HR3_DROME	Probable nuclear hormone receptor HR3 OS=Drosophila melanogaster
ctg000230_np12	148295	150018	ctg000230_HS.24	+	P45447|E78C_DROME	Ecdysone-induced protein 78C OS=Drosophila melanogaster
ctg000230_np12	174293	175684	ctg000230_HS.32	+	P45447|E78C_DROME	Ecdysone-induced protein 78C OS=Drosophila melanogaster
ctg000230_np12	188079	193165	ctg000230_HS.34	-	nohit	nohit
ctg000230_np12	200696	201309	ctg000230_HS.35	+	nohit	nohit
ctg000230_np12	205318	206480	ctg000230_HS.36	-	Q9HCD6|TANC2_HUMAN	Protein TANC2 OS=Homo sapiens
ctg000230_np12	207027	208118	ctg000230_HS.37	-	nohit	nohit
ctg000230_np12	213136	214668	ctg000230_HS.38	+	nohit	nohit
ctg000230_np12	271544	286514	ctg000230_HS.40	+	nohit	nohit
ctg000230_np12	288016	294725	ctg000230_HS.41	-	Q96A09|FA46B_HUMAN	Putative nucleotidyltransferase FAM46B OS=Homo sapiens
ctg000230_np12	302790	304475	ctg000230_HS.42	+	nohit	nohit
ctg000230_np12	306570	307150	ctg000230_HS.45	-	nohit	nohit
ctg000230_np12	307399	307722	ctg000230_HS.46	+	nohit	nohit
ctg000230_np12	312421	314532	ctg000230_HS.47	-	nohit	nohit
ctg000230_np12	320904	323756	ctg000230_HS.48	+	G5ECD9|AEX2_CAEEL	G-protein coupled receptor aex-2 OS=Caenorhabditis elegans
ctg000230_np12	324696	326607	ctg000230_HS.49	-	nohit	nohit
ctg000230_np12	328287	333716	ctg000230_HS.50	-	O00337|S28A1_HUMAN	Sodium/nucleoside cotransporter 1 OS=Homo sapiens
ctg000230_np12	336642	340912	ctg000230_HS.51	+	Q8IMC6|ASATR_DROME	Tau-tubulin kinase homolog Asator OS=Drosophila melanogaster
ctg000230_np12	342725	346583	ctg000230_HS.52	-	Q95QA6|PAT12_CAEEL	Protein pat-12 OS=Caenorhabditis elegans
ctg000230_np12	346591	349966	ctg000230_HS.53	-	nohit	nohit
ctg000230_np12	353817	356515	ctg000230_HS.54	+	nohit	nohit
ctg001800_np12	12490	19331	ctg001800_HS.2	+	A8XI14|SWET1_CAEBR	Sugar transporter SWEET1 OS=Caenorhabditis briggsae
ctg001800_np12	29417	31068	ctg001800_HS.4	-	nohit	nohit
ctg001800_np12	40699	41626	ctg001800_HS.5	+	nohit	nohit
ctg001800_np12	54635	55662	ctg001800_HS.7	+	nohit	nohit
ctg001800_np12	104852	106038	ctg001800_HS.10	-	Q6DRC5|USPL1_DANRE	SUMO-specific isopeptidase USPL1 OS=Danio rerio
ctg001800_np12	117660	118275	ctg001800_HS.13	-	P00787|CATB_RAT	Cathepsin B OS=Rattus norvegicus
ctg001800_np12	158621	159467	ctg001800_HS.19	-	nohit	nohit
ctg003990_np12	7146	13169	ctg003990_HS.2	-	Q969S3|ZN622_HUMAN	Zinc finger protein 622 OS=Homo sapiens
ctg003990_np12	16892	19122	ctg003990_HS.3	+	Q5UAP4|RSSA_BOMMO	40S ribosomal protein SA OS=Bombyx mori
ctg003990_np12	20409	21131	ctg003990_HS.4	+	nohit	nohit
ctg003990_np12	42483	45978	ctg003990_HS.7	-	Q96KE9|BTBD6_HUMAN	BTB/POZ domain-containing protein 6 OS=Homo sapiens
ctg003990_np12	66748	69459	ctg003990_HS.9	+	nohit	nohit
ctg003990_np12	73653	77696	ctg003990_HS.11	+	nohit	nohit
ctg003990_np12	88819	91319	ctg003990_HS.14	-	nohit	nohit
ctg003990_np12	112367	113596	ctg003990_HS.19	+	nohit	nohit
ctg003990_np12	139340	141705	ctg003990_HS.25	+	Q9BX70|BTBD2_HUMAN	BTB/POZ domain-containing protein 2 OS=Homo sapiens
ctg003990_np12	142863	144284	ctg003990_HS.26	-	Q1DNB9|DDI1_COCIM	DNA damage-inducible protein 1 OS=Coccidioides immitis (strain RS)
ctg003990_np12	147529	150412	ctg003990_HS.27	-	Q9BX70|BTBD2_HUMAN	BTB/POZ domain-containing protein 2 OS=Homo sapiens
ctg003990_np12	151959	155186	ctg003990_HS.28	+	nohit	nohit
ctg003990_np12	156276	161001	ctg003990_HS.29	+	Q9BX70|BTBD2_HUMAN	BTB/POZ domain-containing protein 2 OS=Homo sapiens
ctg003990_np12	162310	165839	ctg003990_HS.30	+	Q5TZE1|BTB6B_DANRE	BTB/POZ domain-containing protein 6-B OS=Danio rerio
ctg003990_np12	169860	186779	ctg003990_HS.32	-	Q2LE78|BTBD6_XENLA	BTB/POZ domain-containing protein 6 OS=Xenopus laevis
ctg003990_np12	188987	191695	ctg003990_HS.34	+	nohit	nohit
ctg003990_np12	201411	203518	ctg003990_HS.35	+	Q9BX70|BTBD2_HUMAN	BTB/POZ domain-containing protein 2 OS=Homo sapiens
ctg003990_np12	206614	209005	ctg003990_HS.36	+	Q9BX70|BTBD2_HUMAN	BTB/POZ domain-containing protein 2 OS=Homo sapiens
ctg003990_np12	212674	214910	ctg003990_HS.38	+	Q93009|UBP7_HUMAN	Ubiquitin carboxyl-terminal hydrolase 7 OS=Homo sapiens
ctg003990_np12	216988	218185	ctg003990_HS.39	+	nohit	nohit
ctg003990_np12	224313	224837	ctg003990_HS.40	+	nohit	nohit
ctg003990_np12	224861	225142	ctg003990_HS.41	+	nohit	nohit
ctg003990_np12	225866	226429	ctg003990_HS.43	+	nohit	nohit
ctg002490_np12	42762	48245	ctg002490_HS.5	+	P30322|DPOM_AGABT	Probable DNA polymerase (Fragment) OS=Agaricus bitorquis
ctg002490_np12	379670	381440	ctg002490_HS.13	-	O76371|PRS6A_CAEEL	26S protease regulatory subunit 6A OS=Caenorhabditis elegans
ctg002490_np12	390941	391741	ctg002490_HS.16	-	nohit	nohit
ctg002490_np12	462847	465617	ctg002490_HS.35	-	nohit	nohit
ctg002490_np12	470661	472602	ctg002490_HS.37	-	nohit	nohit
ctg002490_np12	473556	474127	ctg002490_HS.38	+	nohit	nohit
ctg002490_np12	475523	477360	ctg002490_HS.39	+	Q61686|CBX5_MOUSE	Chromobox protein homolog 5 OS=Mus musculus
ctg002490_np12	532183	541989	ctg002490_HS.54	+	Q5BLK4|TUT7_MOUSE	Terminal uridylyltransferase 7 OS=Mus musculus
ctg001900_np12	3029	4252	ctg001900_HS.2	-	nohit	nohit
ctg001900_np12	11606	19074	ctg001900_HS.5	+	P97887|PSN1_RAT	Presenilin-1 OS=Rattus norvegicus
ctg001900_np12	22558	25615	ctg001900_HS.6	+	O17898|NHR60_CAEEL	Nuclear hormone receptor family member nhr-60 OS=Caenorhabditis elegans
ctg001900_np12	26088	27845	ctg001900_HS.7	-	nohit	nohit
ctg001900_np12	29088	31809	ctg001900_HS.8	+	nohit	nohit
ctg001900_np12	33461	40820	ctg001900_HS.9	-	P46873|OSM3_CAEEL	Osmotic avoidance abnormal protein 3 OS=Caenorhabditis elegans
ctg001900_np12	41792	46754	ctg001900_HS.10	-	Q6TEM9|MYLIA_DANRE	E3 ubiquitin-protein ligase MYLIP-A OS=Danio rerio
ctg001900_np12	47121	48883	ctg001900_HS.11	-	nohit	nohit
ctg001900_np12	60900	68561	ctg001900_HS.12	+	nohit	nohit
ctg001900_np12	70807	74570	ctg001900_HS.14	+	P54723|YFIG_BACSU	Putative metabolite transport protein YfiG OS=Bacillus subtilis (strain 168)
ctg001900_np12	77206	82525	ctg001900_HS.15	-	P34269|TYR1_CAEEL	Putative tyrosinase-like protein tyr-1 OS=Caenorhabditis elegans
ctg001240_np12	1981	2648	ctg001240_HS.1	-	B4F6I5|FICD_XENTR	Adenosine monophosphate-protein transferase FICD OS=Xenopus tropicalis
ctg001240_np12	3015	3568	ctg001240_HS.2	-	nohit	nohit
ctg001240_np12	11552	15706	ctg001240_HS.5	+	Q4WIQ0|GPI11_ASPFU	Glycosylphosphatidylinositol anchor biosynthesis protein 11 OS=Neosartorya fumigata (strain ATCC MYA-4609 / Af293 / CBS 101355 / FGSC A1100)
ctg001240_np12	16295	20934	ctg001240_HS.6	+	Q9VXA0|NPRL2_DROME	GATOR complex protein NPRL2 OS=Drosophila melanogaster
ctg001240_np12	30090	35576	ctg001240_HS.8	+	P13395|SPTCA_DROME	Spectrin alpha chain OS=Drosophila melanogaster
ctg001240_np12	56961	60349	ctg001240_HS.11	-	P13395|SPTCA_DROME	Spectrin alpha chain OS=Drosophila melanogaster
ctg001240_np12	62375	70197	ctg001240_HS.12	-	Q28279|CNGA1_CANLF	cGMP-gated cation channel alpha-1 OS=Canis lupus familiaris
ctg001240_np12	72320	75469	ctg001240_HS.13	+	Q20681|BAT38_CAEEL	BTB and MATH domain-containing protein 38 OS=Caenorhabditis elegans
ctg001240_np12	77443	78523	ctg001240_HS.14	+	Q22285|TTR46_CAEEL	Transthyretin-like protein 46 OS=Caenorhabditis elegans
ctg001240_np12	84756	96404	ctg001240_HS.15	+	F2YMG0|PRS56_MOUSE	Serine protease 56 OS=Mus musculus
ctg001240_np12	97907	99726	ctg001240_HS.16	+	nohit	nohit
ctg001240_np12	100378	101851	ctg001240_HS.17	+	Q22285|TTR46_CAEEL	Transthyretin-like protein 46 OS=Caenorhabditis elegans
ctg001240_np12	117466	124216	ctg001240_HS.20	+	P13395|SPTCA_DROME	Spectrin alpha chain OS=Drosophila melanogaster
ctg001240_np12	126370	150543	ctg001240_HS.21	+	P13395|SPTCA_DROME	Spectrin alpha chain OS=Drosophila melanogaster
ctg001240_np12	152296	161145	ctg001240_HS.22	+	A6H751|FOLC_BOVIN	Folylpolyglutamate synthase, mitochondrial OS=Bos taurus
ctg001240_np12	162502	163651	ctg001240_HS.23	-	nohit	nohit
ctg001240_np12	164759	166496	ctg001240_HS.24	-	nohit	nohit
ctg001240_np12	167745	171337	ctg001240_HS.25	-	O75132|ZBED4_HUMAN	Zinc finger BED domain-containing protein 4 OS=Homo sapiens
ctg001240_np12	174457	176046	ctg001240_HS.26	-	nohit	nohit
ctg001240_np12	179228	186936	ctg001240_HS.27	+	Q18321|DAF37_CAEEL	G-protein coupled receptor daf-37 OS=Caenorhabditis elegans
ctg001240_np12	199652	200755	ctg001240_HS.29	+	nohit	nohit
ctg001240_np12	202678	206543	ctg001240_HS.30	+	nohit	nohit
ctg001240_np12	277456	284777	ctg001240_HS.34	+	Q4R3Y4|S27A4_MACFA	Long-chain fatty acid transport protein 4 OS=Macaca fascicularis
ctg001240_np12	285939	290662	ctg001240_HS.35	+	nohit	nohit
ctg001240_np12	292801	294501	ctg001240_HS.36	+	nohit	nohit
ctg001240_np12	295696	297921	ctg001240_HS.37	+	P23398|UBIQP_STRPU	Polyubiquitin (Fragment) OS=Strongylocentrotus purpuratus
ctg001240_np12	301021	301916	ctg001240_HS.38	-	Q20516|YV31_CAEEL	UPF0057 membrane protein F47B7.1 OS=Caenorhabditis elegans
ctg001240_np12	345987	355970	ctg001240_HS.39	-	nohit	nohit
ctg001240_np12	651686	653485	ctg001240_HS.54	+	nohit	nohit
ctg001240_np12	655331	655843	ctg001240_HS.56	-	nohit	nohit
ctg001240_np12	656877	667277	ctg001240_HS.58	+	nohit	nohit
ctg001240_np12	668463	669020	ctg001240_HS.60	+	nohit	nohit
ctg001240_np12	684138	684491	ctg001240_HS.70	-	nohit	nohit
ctg001240_np12	685513	686240	ctg001240_HS.71	-	nohit	nohit
ctg001240_np12	736014	736707	ctg001240_HS.74	+	nohit	nohit
ctg001240_np12	765821	766162	ctg001240_HS.75	-	nohit	nohit
ctg001870_np12	22957	29245	ctg001870_HS.2	+	nohit	nohit
ctg001870_np12	30325	34108	ctg001870_HS.3	-	O18211|MO25M_CAEEL	MO25-like protein 2 OS=Caenorhabditis elegans
ctg001870_np12	34731	38229	ctg001870_HS.4	-	nohit	nohit
ctg001870_np12	38640	39566	ctg001870_HS.5	+	P58375|RL30_SPOFR	60S ribosomal protein L30 OS=Spodoptera frugiperda
ctg001870_np12	40240	42949	ctg001870_HS.6	-	A8XX92|GLOD4_CAEBR	Glyoxalase 1 OS=Caenorhabditis briggsae
ctg001870_np12	45465	51158	ctg001870_HS.7	-	nohit	nohit
ctg001870_np12	55487	62968	ctg001870_HS.9	+	Q11090|YWY3_CAEEL	Putative serine/threonine-protein kinase C01C4.3 OS=Caenorhabditis elegans
ctg001870_np12	64065	65047	ctg001870_HS.10	-	Q0EEE2|PTHD3_MOUSE	Patched domain-containing protein 3 OS=Mus musculus
ctg001870_np12	65236	67553	ctg001870_HS.11	+	nohit	nohit
ctg001870_np12	67630	79792	ctg001870_HS.12	-	Q0EEE2|PTHD3_MOUSE	Patched domain-containing protein 3 OS=Mus musculus
ctg001870_np12	86488	92011	ctg001870_HS.14	-	P90901|IFA1_CAEEL	Intermediate filament protein ifa-1 OS=Caenorhabditis elegans
ctg001870_np12	97896	98959	ctg001870_HS.15	-	nohit	nohit
ctg001870_np12	107296	109575	ctg001870_HS.16	-	nohit	nohit
ctg001870_np12	113111	115871	ctg001870_HS.17	+	nohit	nohit
ctg001870_np12	116402	125627	ctg001870_HS.18	-	Q93705|UNC3_CAEEL	Transcription factor unc-3 OS=Caenorhabditis elegans
ctg001870_np12	136122	139935	ctg001870_HS.21	+	Q32PI6|RM04_BOVIN	39S ribosomal protein L4, mitochondrial OS=Bos taurus
ctg001870_np12	140149	144607	ctg001870_HS.22	+	Q17667|LNP1_CAEEL	Endoplasmic reticulum junction formation protein lunapark-1 OS=Caenorhabditis elegans
ctg001870_np12	160325	163287	ctg001870_HS.25	-	nohit	nohit
ctg001870_np12	174273	186618	ctg001870_HS.26	-	E9PT87|MYLK3_RAT	Myosin light chain kinase 3 OS=Rattus norvegicus
ctg001870_np12	191151	197074	ctg001870_HS.27	+	Q4R7S2|SL9B1_MACFA	Sodium/hydrogen exchanger 9B1 OS=Macaca fascicularis
ctg001870_np12	198426	200156	ctg001870_HS.28	+	O02365|IFA2_CAEEL	Intermediate filament protein ifa-2 OS=Caenorhabditis elegans
ctg001870_np12	200918	202591	ctg001870_HS.29	-	Q20228|RS9_CAEEL	40S ribosomal protein S9 OS=Caenorhabditis elegans
ctg001870_np12	214803	218188	ctg001870_HS.34	+	Q21065|IFA3_CAEEL	Intermediate filament protein ifa-3 OS=Caenorhabditis elegans
ctg001870_np12	218827	220444	ctg001870_HS.35	-	Q20228|RS9_CAEEL	40S ribosomal protein S9 OS=Caenorhabditis elegans
ctg001870_np12	221315	223898	ctg001870_HS.36	+	Q9CR30|JOS2_MOUSE	Josephin-2 OS=Mus musculus
ctg001870_np12	224143	225120	ctg001870_HS.37	+	nohit	nohit
ctg001870_np12	225549	227152	ctg001870_HS.38	+	nohit	nohit
ctg001870_np12	229641	230984	ctg001870_HS.39	-	nohit	nohit
ctg002090_np12	31099	36564	ctg002090_HS.4	+	nohit	nohit
ctg002090_np12	36778	39137	ctg002090_HS.5	-	P34457|YMD3_CAEEL	Putative uncharacterized transposon-derived protein F54H12.3 OS=Caenorhabditis elegans
ctg002090_np12	40065	40608	ctg002090_HS.8	-	nohit	nohit
ctg002090_np12	41767	44603	ctg002090_HS.10	-	P34457|YMD3_CAEEL	Putative uncharacterized transposon-derived protein F54H12.3 OS=Caenorhabditis elegans
ctg002090_np12	46796	49632	ctg002090_HS.14	-	P34457|YMD3_CAEEL	Putative uncharacterized transposon-derived protein F54H12.3 OS=Caenorhabditis elegans
ctg002090_np12	50919	55754	ctg002090_HS.17	+	P34456|YMD2_CAEEL	Uncharacterized protein F54H12.2 OS=Caenorhabditis elegans
ctg002090_np12	147406	152755	ctg002090_HS.37	+	Q5UR67|RIBX_MIMIV	N-glycosidase R617 OS=Acanthamoeba polyphaga mimivirus
ctg002090_np12	155995	160136	ctg002090_HS.38	-	P12114|SQT1_CAEEL	Cuticle collagen sqt-1 OS=Caenorhabditis elegans
ctg002090_np12	162900	164649	ctg002090_HS.39	-	Q5UR80|CYB5L_MIMIV	Cytochrome b5-like protein OS=Acanthamoeba polyphaga mimivirus
ctg002090_np12	177640	180192	ctg002090_HS.42	+	O17898|NHR60_CAEEL	Nuclear hormone receptor family member nhr-60 OS=Caenorhabditis elegans
ctg002090_np12	182673	184490	ctg002090_HS.43	+	O17898|NHR60_CAEEL	Nuclear hormone receptor family member nhr-60 OS=Caenorhabditis elegans
ctg002090_np12	190505	194168	ctg002090_HS.44	-	O01931|NH154_CAEEL	Nuclear hormone receptor family member nhr-154 OS=Caenorhabditis elegans
ctg002090_np12	209458	210108	ctg002090_HS.47	+	nohit	nohit
ctg002090_np12	216694	218106	ctg002090_HS.48	+	P50566|H4_CHLRE	Histone H4 OS=Chlamydomonas reinhardtii
ctg001280_np12	15638	17807	ctg001280_HS.2	+	Q9PTY5|RANB9_XENLA	Ran-binding protein 9 OS=Xenopus laevis
ctg001280_np12	19108	34655	ctg001280_HS.3	+	Q1LUS8|RBP10_DANRE	Ran-binding protein 10 OS=Danio rerio
ctg001280_np12	38196	38606	ctg001280_HS.5	+	O94712|YC5C_SCHPO	Uncharacterized protein C1259.12c OS=Schizosaccharomyces pombe (strain 972 / ATCC 24843)
ctg001280_np12	40977	45632	ctg001280_HS.6	+	Q6IQP3|CALUA_DANRE	Calumenin-A OS=Danio rerio
ctg001280_np12	64569	65234	ctg001280_HS.7	-	nohit	nohit
ctg001280_np12	79124	83191	ctg001280_HS.10	+	P34457|YMD3_CAEEL	Putative uncharacterized transposon-derived protein F54H12.3 OS=Caenorhabditis elegans
ctg001280_np12	87852	94604	ctg001280_HS.15	-	P33538|DPOM_NEUIN	Probable DNA polymerase OS=Neurospora intermedia
ctg001280_np12	98573	99769	ctg001280_HS.16	+	nohit	nohit
ctg001280_np12	116481	117701	ctg001280_HS.18	+	Q10651|A4_CAEEL	Amyloid-beta-like protein OS=Caenorhabditis elegans
ctg001280_np12	126522	130012	ctg001280_HS.21	-	P18160|SPLA_DICDI	Dual specificity protein kinase splA OS=Dictyostelium discoideum
ctg001280_np12	133316	136023	ctg001280_HS.22	+	Q66TN7|OVCH2_RHIAE	Ovochymase-2 OS=Rhinella arenarum
ctg001280_np12	158137	158548	ctg001280_HS.28	-	nohit	nohit
ctg001280_np12	158564	160668	ctg001280_HS.29	-	Q9PU53|TERF2_CHICK	Telomeric repeat-binding factor 2 OS=Gallus gallus
ctg001280_np12	165873	169508	ctg001280_HS.31	+	nohit	nohit
ctg001280_np12	169650	170112	ctg001280_HS.32	+	Q43564|PRP1_MEDTR	Repetitive proline-rich cell wall protein 1 OS=Medicago truncatula
ctg001280_np12	176364	178523	ctg001280_HS.33	-	Q6VN20|RBP10_HUMAN	Ran-binding protein 10 OS=Homo sapiens
ctg001280_np12	181895	184053	ctg001280_HS.34	-	Q6VN20|RBP10_HUMAN	Ran-binding protein 10 OS=Homo sapiens
ctg001280_np12	186244	188428	ctg001280_HS.35	-	Q6VN19|RBP10_MOUSE	Ran-binding protein 10 OS=Mus musculus
ctg001280_np12	190596	192755	ctg001280_HS.36	-	Q6VN19|RBP10_MOUSE	Ran-binding protein 10 OS=Mus musculus
ctg001280_np12	194251	197668	ctg001280_HS.37	-	O01705|EXT2_CAEEL	Exostosin-2 homolog OS=Caenorhabditis elegans
ctg001280_np12	199326	200768	ctg001280_HS.38	+	nohit	nohit
ctg001280_np12	202932	203591	ctg001280_HS.39	-	Q6U7I1|UBP7_CHICK	Ubiquitin carboxyl-terminal hydrolase 7 OS=Gallus gallus
ctg001280_np12	211008	214943	ctg001280_HS.42	-	Q7Z429|LFG1_HUMAN	Protein lifeguard 1 OS=Homo sapiens
ctg001280_np12	217725	218783	ctg001280_HS.43	-	nohit	nohit
ctg001280_np12	226306	226779	ctg001280_HS.44	+	nohit	nohit
ctg001280_np12	234668	237418	ctg001280_HS.46	+	nohit	nohit
ctg001280_np12	251944	259421	ctg001280_HS.49	-	Q95US5|BRE5_CAEEL	Beta-1,3-galactosyltransferase bre-5 OS=Caenorhabditis elegans
ctg001280_np12	259492	260336	ctg001280_HS.50	-	Q9Z0F0|B3GT4_MOUSE	Beta-1,3-galactosyltransferase 4 OS=Mus musculus
ctg001280_np12	260449	261006	ctg001280_HS.51	-	nohit	nohit
ctg001280_np12	262349	272818	ctg001280_HS.52	-	Q0EEE2|PTHD3_MOUSE	Patched domain-containing protein 3 OS=Mus musculus
ctg001280_np12	292627	295481	ctg001280_HS.56	+	A8WLF6|UGT47_CAEBR	Putative UDP-glucuronosyltransferase ugt-47 OS=Caenorhabditis briggsae
ctg001280_np12	302401	302733	ctg001280_HS.59	+	nohit	nohit
ctg001280_np12	316003	321478	ctg001280_HS.61	+	P30322|DPOM_AGABT	Probable DNA polymerase (Fragment) OS=Agaricus bitorquis
ctg001280_np12	322639	328114	ctg001280_HS.62	-	P30322|DPOM_AGABT	Probable DNA polymerase (Fragment) OS=Agaricus bitorquis
ctg001280_np12	334963	335557	ctg001280_HS.64	+	Q08078|CP2CP_MESAU	Cytochrome P450 2C25 OS=Mesocricetus auratus
ctg001280_np12	335701	340363	ctg001280_HS.65	+	P90771|C36A1_CAEEL	Probable cytochrome P450 CYP36A1 OS=Caenorhabditis elegans
ctg001280_np12	340514	340975	ctg001280_HS.66	-	nohit	nohit
ctg001280_np12	341132	344807	ctg001280_HS.67	-	Q9VRC9|NPC1B_DROME	NPC intracellular cholesterol transporter 1 homolog 1b OS=Drosophila melanogaster
ctg001280_np12	345297	346551	ctg001280_HS.68	+	Q92088|CP2M1_ONCMY	Cytochrome P450 2M1 OS=Oncorhynchus mykiss
ctg001280_np12	354004	355443	ctg001280_HS.70	-	Q18493|UAP1_CAEEL	Probable UDP-N-acetylglucosamine pyrophosphorylase OS=Caenorhabditis elegans
ctg001280_np12	355597	358842	ctg001280_HS.71	+	Q18493|UAP1_CAEEL	Probable UDP-N-acetylglucosamine pyrophosphorylase OS=Caenorhabditis elegans
ctg001280_np12	366133	369157	ctg001280_HS.73	+	B2RX14|TUT4_MOUSE	Terminal uridylyltransferase 4 OS=Mus musculus
ctg001280_np12	409112	410354	ctg001280_HS.79	-	nohit	nohit
ctg001280_np12	425708	427433	ctg001280_HS.81	-	nohit	nohit
ctg001280_np12	431407	431806	ctg001280_HS.82	-	nohit	nohit
ctg001280_np12	433825	439383	ctg001280_HS.83	-	nohit	nohit
ctg000750_np12	17014	18178	ctg000750_HS.2	-	nohit	nohit
ctg000750_np12	18193	18554	ctg000750_HS.3	-	nohit	nohit
ctg000750_np12	19518	21124	ctg000750_HS.4	-	Q6FQE9|DDI1_CANGA	DNA damage-inducible protein 1 OS=Candida glabrata (strain ATCC 2001 / CBS 138 / JCM 3761 / NBRC 0622 / NRRL Y-65)
ctg000750_np12	30725	34037	ctg000750_HS.7	+	Q8R3J4|MTEF3_MOUSE	Transcription termination factor 3, mitochondrial OS=Mus musculus
ctg000750_np12	47160	58573	ctg000750_HS.10	+	nohit	nohit
ctg000750_np12	61142	62308	ctg000750_HS.12	+	nohit	nohit
ctg001670_np12	43329	45055	ctg001670_HS.2	-	nohit	nohit
ctg001670_np12	55326	56301	ctg001670_HS.4	+	P01008|ANT3_HUMAN	Antithrombin-III OS=Homo sapiens
ctg001670_np12	56845	59195	ctg001670_HS.5	+	nohit	nohit
ctg003470_np12	840	5508	ctg003470_HS.1	+	P34269|TYR1_CAEEL	Putative tyrosinase-like protein tyr-1 OS=Caenorhabditis elegans
ctg003470_np12	8883	11649	ctg003470_HS.3	-	O34718|IOLT_BACSU	Major myo-inositol transporter IolT OS=Bacillus subtilis (strain 168)
ctg003470_np12	13895	22731	ctg003470_HS.5	-	nohit	nohit
ctg003470_np12	31257	32494	ctg003470_HS.7	+	nohit	nohit
ctg003470_np12	33006	36447	ctg003470_HS.8	+	Q6TEM9|MYLIA_DANRE	E3 ubiquitin-protein ligase MYLIP-A OS=Danio rerio
ctg003470_np12	37674	42961	ctg003470_HS.9	+	P46873|OSM3_CAEEL	Osmotic avoidance abnormal protein 3 OS=Caenorhabditis elegans
ctg003470_np12	44261	46724	ctg003470_HS.10	-	nohit	nohit
ctg003470_np12	48944	50693	ctg003470_HS.12	+	nohit	nohit
ctg003470_np12	51166	54220	ctg003470_HS.13	-	O17898|NHR60_CAEEL	Nuclear hormone receptor family member nhr-60 OS=Caenorhabditis elegans
ctg003470_np12	58025	64455	ctg003470_HS.14	-	O02194|PSN_DROME	Presenilin homolog OS=Drosophila melanogaster
ctg003470_np12	71771	73128	ctg003470_HS.15	+	nohit	nohit
ctg003470_np12	81199	87276	ctg003470_HS.18	+	A1ZAI5|FACR1_DROME	Putative fatty acyl-CoA reductase CG5065 OS=Drosophila melanogaster
ctg003470_np12	90855	92285	ctg003470_HS.20	+	nohit	nohit
ctg003470_np12	93854	98274	ctg003470_HS.21	+	Q19673|TYR3_CAEEL	Putative tyrosinase-like protein tyr-3 OS=Caenorhabditis elegans
ctg003470_np12	98634	99797	ctg003470_HS.22	-	nohit	nohit
ctg003470_np12	102433	105098	ctg003470_HS.23	+	Q20086|UGT58_CAEEL	Putative UDP-glucuronosyltransferase ugt-58 OS=Caenorhabditis elegans
ctg003470_np12	106584	108815	ctg003470_HS.24	-	Q09344|SRABE_CAEEL	Serpentine receptor class alpha/beta-14 OS=Caenorhabditis elegans
ctg003470_np12	111237	111600	ctg003470_HS.25	+	B4QUC1|MOC2A_DROSI	Molybdopterin synthase sulfur carrier subunit OS=Drosophila simulans
ctg003470_np12	112363	114505	ctg003470_HS.26	+	nohit	nohit
ctg003470_np12	114731	119554	ctg003470_HS.27	-	Q60Q90|PUR8_CAEBR	Adenylosuccinate lyase OS=Caenorhabditis briggsae
ctg003470_np12	125506	128401	ctg003470_HS.29	-	P27393|CO4A2_ASCSU	Collagen alpha-2(IV) chain OS=Ascaris suum
ctg003470_np12	133863	135494	ctg003470_HS.30	-	Q03610|YN81_CAEEL	Uncharacterized protein ZC84.1 OS=Caenorhabditis elegans
ctg003470_np12	136646	143830	ctg003470_HS.31	+	P47990|XDH_CHICK	Xanthine dehydrogenase/oxidase OS=Gallus gallus
ctg003470_np12	144086	147050	ctg003470_HS.32	-	Q19417|YSNK_CAEEL	Glycosyltransferase family 92 protein F13G3.3 OS=Caenorhabditis elegans
ctg003470_np12	148967	150485	ctg003470_HS.33	+	P30937|SSR4_RAT	Somatostatin receptor type 4 OS=Rattus norvegicus
ctg002690_np12	86	597	ctg002690_HS.1	+	P80601|RIDA_CAPHI	2-iminobutanoate/2-iminopropanoate deaminase OS=Capra hircus
ctg002690_np12	1518	2145	ctg002690_HS.2	-	P80601|RIDA_CAPHI	2-iminobutanoate/2-iminopropanoate deaminase OS=Capra hircus
ctg002690_np12	2667	3179	ctg002690_HS.3	+	P80601|RIDA_CAPHI	2-iminobutanoate/2-iminopropanoate deaminase OS=Capra hircus
ctg002690_np12	4095	4615	ctg002690_HS.4	-	P80601|RIDA_CAPHI	2-iminobutanoate/2-iminopropanoate deaminase OS=Capra hircus
ctg002690_np12	5246	5758	ctg002690_HS.5	+	P80601|RIDA_CAPHI	2-iminobutanoate/2-iminopropanoate deaminase OS=Capra hircus
[truncated: 16,234 more rows]

## Sheet: blast_GO_KEGG_Pfam
contig	gene_start	gene_stop	gene id	dir	GO ID	KEGG Pathway	Pfam ID
[truncated: 18,227 more rows]
