# Supplementary material for: Genomic and Transcriptomic Analysis of the Polyploidy Cyst Nematode, Heterodera trifolii, and Heterodera schachtii
Source: Int J Mol Sci. 2025 Jan 23;26(3):948. doi: 10.3390/ijms26030948 (PMC11817004; doi:10.3390/ijms26030948)
Supplement: Supplementary file 1 [file ijms-26-00948-s001.zip › Data S3_Orthologous genes.xlsx]

## Sheet: Genes in Orthogroup
Orthgroup	Gene count				Gene ID
	HG	HS	HT	Total	HG	HS	HT
OG0000000	60	3	10	73	Hetgly.G000001305,Hetgly.G000001872,Hetgly.G000003098,Hetgly.G000004716,Hetgly.G000004720,Hetgly.G000004789,Hetgly.G000004796,Hetgly.G000004799,Hetgly.G000004803,Hetgly.G000013962,Hetgly.G000015212,Hetgly.G000015214,Hetgly.G000015216,Hetgly.G000015218,Hetgly.G000015220,Hetgly.G000015379,Hetgly.G000015388,Hetgly.G000015401,Hetgly.G000015833,Hetgly.G000015843,Hetgly.G000015845,Hetgly.G000015847,Het…	ctg000610_HS.375,ctg000610_HS.455,ctg002600_HS.103	ctg005460_HT.46,ctg005820_HT.77,ctg005940_HT.29,ctg006250_HT.28,ctg006350_HT.51,ctg007420_HT.31,ctg011780_HT.35,ctg011780_HT.69,ctg013100_HT.41,ctg013100_HT.42
OG0000001	51	4	13	68	Hetgly.G000000863,Hetgly.G000000883,Hetgly.G000000884,Hetgly.G000003421,Hetgly.G000007581,Hetgly.G000008024,Hetgly.G000008484,Hetgly.G000010462,Hetgly.G000010626,Hetgly.G000010627.1,Hetgly.G000010651,Hetgly.G000010652,Hetgly.G000010710.1,Hetgly.G000010711,Hetgly.G000011368.1,Hetgly.G000011971,Hetgly.G000013506,Hetgly.G000014305,Hetgly.G000015799.1,Hetgly.G000016725,Hetgly.G000017057,Hetgly.G00001…	ctg001450_HS.114,ctg002210_HS.46,ctg003120_HS.45,ctg004760_HS.28	ctg001040_HT.19,ctg001360_HT.42,ctg001850_HT.62,ctg003800_HT.60,ctg003800_HT.62,ctg003980_HT.14,ctg005930_HT.14,ctg006110_HT.21,ctg007460_HT.45,ctg009100_HT.4,ctg009580_HT.13,ctg011360_HT.4,ctg012850_HT.5
OG0000002	1	38	21	60	Hetgly.G000021790.1	ctg000160_HS.49,ctg000530_HS.25,ctg000720_HS.7,ctg000820_HS.24,ctg000820_HS.27,ctg000880_HS.39,ctg000950_HS.25,ctg001120_HS.2,ctg001330_HS.60,ctg001470_HS.67,ctg001680_HS.6,ctg001790_HS.15,ctg001790_HS.28,ctg001970_HS.46,ctg002320_HS.52,ctg002460_HS.37,ctg002530_HS.5,ctg002580_HS.23,ctg002590_HS.155,ctg002590_HS.64,ctg002630_HS.179,ctg002640_HS.25,ctg002640_HS.4,ctg002680_HS.400,ctg002890_HS.18,c…	ctg001070_HT.7,ctg002710_HT.39,ctg003560_HT.52,ctg003810_HT.6,ctg004260_HT.4,ctg004270_HT.5,ctg004570_HT.10,ctg004920_HT.20,ctg005330_HT.30,ctg006100_HT.11,ctg006130_HT.46,ctg006210_HT.94,ctg006260_HT.16,ctg007680_HT.145,ctg007750_HT.65,ctg008490_HT.70,ctg008580_HT.3,ctg010080_HT.24,ctg010960_HT.58,ctg010970_HT.42,ctg012460_HT.5
OG0000003	51	5	3	59	Hetgly.G000000467,Hetgly.G000000474,Hetgly.G000000477,Hetgly.G000000485,Hetgly.G000000488,Hetgly.G000000499,Hetgly.G000009072,Hetgly.G000009080,Hetgly.G000009100,Hetgly.G000009106,Hetgly.G000009112,Hetgly.G000009128,Hetgly.G000009141,Hetgly.G000009146,Hetgly.G000009150,Hetgly.G000009154,Hetgly.G000009158,Hetgly.G000009160,Hetgly.G000009164,Hetgly.G000009184,Hetgly.G000009188,Hetgly.G000009189,Het…	ctg001390_HS.59,ctg001570_HS.250,ctg002750_HS.21,ctg004260_HS.27,ctg004770_HS.5	ctg005910_HT.54,ctg008240_HT.21,ctg013030_HT.50
OG0000004	5	20	34	59	Hetgly.G000010037,Hetgly.G000013471,Hetgly.G000015646,Hetgly.G000015971,Hetgly.G000026984	ctg000660_HS.156,ctg000980_HS.26,ctg001430_HS.258,ctg001490_HS.107,ctg001630_HS.9,ctg001640_HS.19,ctg002090_HS.10,ctg002090_HS.14,ctg002090_HS.5,ctg002680_HS.442,ctg003080_HS.7,ctg003120_HS.37,ctg003250_HS.4,ctg003410_HS.17,ctg003480_HS.24,ctg004230_HS.121,ctg004720_HS.103,ctg004730_HS.24,ctg004730_HS.55,ctg004760_HS.15	ctg000130_HT.55,ctg000630_HT.66,ctg001270_HT.7,ctg001380_HT.17,ctg001490_HT.9,ctg001750_HT.12,ctg001750_HT.71,ctg001900_HT.29,ctg003320_HT.29,ctg003410_HT.39,ctg003610_HT.10,ctg003860_HT.7,ctg003980_HT.3,ctg003980_HT.57,ctg003980_HT.7,ctg004040_HT.20,ctg004090_HT.51,ctg004120_HT.110,ctg004770_HT.64,ctg005110_HT.15,ctg005590_HT.36,ctg006300_HT.45,ctg006670_HT.76,ctg007230_HT.21,ctg008220_HT.42,ctg…
OG0000005	43	7	8	58	Hetgly.G000002081,Hetgly.G000002086,Hetgly.G000002091,Hetgly.G000005812,Hetgly.G000005828,Hetgly.G000007764,Hetgly.G000007826,Hetgly.G000008969,Hetgly.G000011125,Hetgly.G000011986,Hetgly.G000012890,Hetgly.G000013005,Hetgly.G000013293,Hetgly.G000016022,Hetgly.G000016023,Hetgly.G000016435,Hetgly.G000016947,Hetgly.G000017879,Hetgly.G000019021,Hetgly.G000021069,Hetgly.G000021106,Hetgly.G000021107,Het…	ctg001660_HS.23,ctg002410_HS.5,ctg002630_HS.14,ctg002630_HS.9,ctg002670_HS.62,ctg003880_HS.6,ctg004270_HS.97	ctg000950_HT.2,ctg001390_HT.2,ctg001900_HT.24,ctg003380_HT.45,ctg006440_HT.6,ctg008300_HT.16,ctg009330_HT.10,ctg013390_HT.7
OG0000006	5	25	25	55	Hetgly.G000013818,Hetgly.G000021982,Hetgly.G000022357,Hetgly.G000024182,Hetgly.G000026835	ctg000120_HS.5,ctg000650_HS.432,ctg000790_HS.8,ctg000870_HS.11,ctg000920_HS.42,ctg001060_HS.49,ctg001260_HS.4,ctg001380_HS.97,ctg001790_HS.5,ctg001790_HS.52,ctg001830_HS.7,ctg002290_HS.67,ctg002370_HS.11,ctg002780_HS.28,ctg002950_HS.20,ctg002960_HS.43,ctg003240_HS.16,ctg003380_HS.22,ctg004270_HS.139,ctg004290_HS.116,ctg004380_HS.19,ctg004380_HS.27,ctg004420_HS.7,ctg004490_HS.8,ctg004530_HS.69	ctg000190_HT.63,ctg001440_HT.11,ctg001910_HT.18,ctg002120_HT.23,ctg003330_HT.25,ctg003410_HT.26,ctg003550_HT.61,ctg004480_HT.60,ctg005700_HT.101,ctg006120_HT.211,ctg006410_HT.24,ctg006470_HT.14,ctg006470_HT.8,ctg006550_HT.8,ctg008460_HT.53,ctg010090_HT.31,ctg010680_HT.20,ctg010950_HT.50,ctg011680_HT.13,ctg012680_HT.26,ctg013540_HT.35,ctg013660_HT.20,ctg013660_HT.24,ctg013660_HT.28,ctg013670_HT.27
OG0000007	18	29	6	53	Hetgly.G000002679,Hetgly.G000002683,Hetgly.G000002685,Hetgly.G000002687,Hetgly.G000002758,Hetgly.G000002760,Hetgly.G000002762,Hetgly.G000002764,Hetgly.G000002768,Hetgly.G000002770,Hetgly.G000002772,Hetgly.G000002774,Hetgly.G000002776,Hetgly.G000026199,Hetgly.G000026201,Hetgly.G000026203,Hetgly.G000026205,Hetgly.G000026207	ctg001570_HS.327,ctg003730_HS.36,ctg004330_HS.3,ctg004330_HS.33,ctg004650_HS.2,ctg004710_HS.128,ctg004710_HS.129,ctg004710_HS.130,ctg004710_HS.132,ctg004710_HS.133,ctg004710_HS.135,ctg004710_HS.137,ctg004710_HS.160,ctg004780_HS.146,ctg004780_HS.150,ctg004780_HS.151,ctg004780_HS.418,ctg004780_HS.430,ctg004780_HS.431,ctg004780_HS.432,ctg004780_HS.514,ctg004780_HS.522,ctg004780_HS.524,ctg004780_HS.5…	ctg000690_HT.119,ctg003830_HT.22,ctg004860_HT.17,ctg005210_HT.11,ctg006620_HT.28,ctg006880_HT.188
OG0000008	17	1	33	51	Hetgly.G000016171,Hetgly.G000016172,Hetgly.G000016176,Hetgly.G000016180,Hetgly.G000016185,Hetgly.G000016186,Hetgly.G000016187,Hetgly.G000016188,Hetgly.G000016190,Hetgly.G000016191,Hetgly.G000016202,Hetgly.G000016204,Hetgly.G000016208,Hetgly.G000016210,Hetgly.G000016213,Hetgly.G000016233,Hetgly.G000016255	ctg002240_HS.22	ctg001730_HT.14,ctg002110_HT.16,ctg002110_HT.48,ctg002150_HT.13,ctg002150_HT.16,ctg002150_HT.51,ctg002150_HT.54,ctg002150_HT.62,ctg002210_HT.19,ctg002210_HT.24,ctg002210_HT.43,ctg003630_HT.300,ctg007800_HT.11,ctg008510_HT.63,ctg010600_HT.67,ctg010980_HT.122,ctg010980_HT.133,ctg010980_HT.151,ctg010980_HT.51,ctg010980_HT.53,ctg010980_HT.75,ctg010980_HT.81,ctg010980_HT.86,ctg010980_HT.88,ctg010990_H…
OG0000009	9	8	31	48	Hetgly.G000002856,Hetgly.G000002858,Hetgly.G000004261,Hetgly.G000004328,Hetgly.G000005588,Hetgly.G000005591,Hetgly.G000012156,Hetgly.G000012158,Hetgly.G000012160	ctg000440_HS.162,ctg000620_HS.85,ctg000620_HS.88,ctg002180_HS.20,ctg003670_HS.328,ctg003670_HS.349,ctg003670_HS.362,ctg003670_HS.365	ctg001570_HT.103,ctg001570_HT.114,ctg002240_HT.72,ctg002660_HT.149,ctg002660_HT.27,ctg002660_HT.77,ctg005600_HT.21,ctg005600_HT.24,ctg005600_HT.55,ctg005630_HT.58,ctg005770_HT.106,ctg005770_HT.75,ctg006180_HT.16,ctg006220_HT.64,ctg006250_HT.32,ctg006250_HT.86,ctg006310_HT.72,ctg006340_HT.150,ctg006340_HT.36,ctg006340_HT.58,ctg006340_HT.84,ctg009270_HT.72,ctg009360_HT.21,ctg011110_HT.22,ctg011110_…
OG0000010	1	18	25	44	Hetgly.G000011086	ctg001570_HS.295,ctg001570_HS.298,ctg001570_HS.302,ctg001880_HS.112,ctg001880_HS.151,ctg001880_HS.152,ctg003230_HS.87,ctg003230_HS.89,ctg004090_HS.136,ctg004090_HS.138,ctg004090_HS.141,ctg004090_HS.143,ctg004680_HS.100,ctg004680_HS.73,ctg004680_HS.76,ctg004680_HS.78,ctg004680_HS.80,ctg004680_HS.98	ctg000970_HT.60,ctg002950_HT.34,ctg003630_HT.288,ctg003630_HT.290,ctg003630_HT.293,ctg004970_HT.343,ctg006120_HT.149,ctg006120_HT.151,ctg006120_HT.155,ctg006310_HT.62,ctg006420_HT.149,ctg009070_HT.86,ctg009360_HT.69,ctg010730_HT.211,ctg010730_HT.213,ctg010730_HT.215,ctg010730_HT.217,ctg010730_HT.219,ctg010730_HT.221,ctg011110_HT.43,ctg011110_HT.48,ctg011990_HT.105,ctg012780_HT.31,ctg012780_HT.33,…
OG0000011	7	25	5	37	Hetgly.G000013458,Hetgly.G000013468.1,Hetgly.G000015975,Hetgly.G000019972,Hetgly.G000026686,Hetgly.G000026986,Hetgly.G000028958	ctg000160_HS.28,ctg000430_HS.9,ctg000600_HS.185,ctg000660_HS.153,ctg000980_HS.28,ctg001370_HS.36,ctg001430_HS.255,ctg001490_HS.109,ctg001630_HS.6,ctg001710_HS.39,ctg001880_HS.65,ctg002090_HS.17,ctg002680_HS.444,ctg002970_HS.3,ctg003080_HS.3,ctg003110_HS.5,ctg003120_HS.34,ctg003200_HS.16,ctg003410_HS.20,ctg003480_HS.22,ctg004230_HS.124,ctg004730_HS.26,ctg004730_HS.50,ctg004730_HS.53,ctg004760_HS.17	ctg003410_HT.37,ctg004300_HT.38,ctg008850_HT.19,ctg009890_HT.7,ctg013130_HT.25
OG0000012	14	12	11	37	Hetgly.G000017438,Hetgly.G000017443,Hetgly.G000017445,Hetgly.G000017448,Hetgly.G000017456,Hetgly.G000017457,Hetgly.G000017471,Hetgly.G000017695,Hetgly.G000018041,Hetgly.G000018042,Hetgly.G000018046,Hetgly.G000018064,Hetgly.G000018068,Hetgly.G000018094	ctg000850_HS.12,ctg000850_HS.4,ctg000920_HS.24,ctg000920_HS.29,ctg000920_HS.31,ctg000920_HS.32,ctg000920_HS.36,ctg001000_HS.13,ctg001000_HS.20,ctg001000_HS.44,ctg002700_HS.12,ctg004290_HS.12	ctg001450_HT.100,ctg004950_HT.80,ctg005580_HT.18,ctg005580_HT.19,ctg006050_HT.2,ctg006080_HT.1,ctg006230_HT.113,ctg006230_HT.135,ctg006230_HT.6,ctg006230_HT.67,ctg006230_HT.98
OG0000013	6	6	24	36	Hetgly.G000002921,Hetgly.G000004212,Hetgly.G000025717,Hetgly.G000025728,Hetgly.G000025731,Hetgly.G000026494	ctg001960_HS.29,ctg001960_HS.31,ctg002180_HS.30,ctg002690_HS.22,ctg003660_HS.201,ctg003660_HS.239	ctg000970_HT.38,ctg002320_HT.38,ctg002760_HT.160,ctg002950_HT.45,ctg005990_HT.24,ctg005990_HT.28,ctg006110_HT.96,ctg006110_HT.98,ctg006250_HT.19,ctg006320_HT.43,ctg006340_HT.45,ctg006340_HT.70,ctg006350_HT.10,ctg006350_HT.80,ctg009070_HT.95,ctg009840_HT.118,ctg009840_HT.120,ctg011780_HT.101,ctg011780_HT.43,ctg011990_HT.61,ctg012130_HT.17,ctg012590_HT.26,ctg012660_HT.31,ctg013300_HT.65
OG0000014	10	2	24	36	Hetgly.G000007892,Hetgly.G000011995,Hetgly.G000012000,Hetgly.G000012001,Hetgly.G000015659,Hetgly.G000017035,Hetgly.G000021111,Hetgly.G000023009,Hetgly.G000025831,Hetgly.G000029402	ctg002320_HS.229,ctg002990_HS.24	ctg000020_HT.1,ctg000180_HT.9,ctg000630_HT.18,ctg001470_HT.12,ctg001610_HT.51,ctg002300_HT.12,ctg003170_HT.58,ctg003760_HT.34,ctg004080_HT.10,ctg004400_HT.37,ctg004600_HT.130,ctg005030_HT.52,ctg006230_HT.60,ctg007580_HT.1,ctg008030_HT.30,ctg008470_HT.4,ctg009400_HT.43,ctg010090_HT.26,ctg010580_HT.32,ctg011730_HT.33,ctg012220_HT.27,ctg012730_HT.12,ctg012760_HT.27,ctg014050_HT.126
OG0000015	4	21	11	36	Hetgly.G000012886.1,Hetgly.G000016711.1,Hetgly.G000021877,Hetgly.G000027142	ctg000140_HS.39,ctg000140_HS.44,ctg000140_HS.45,ctg000140_HS.55,ctg000140_HS.56,ctg000140_HS.57,ctg000140_HS.59,ctg000150_HS.26,ctg000150_HS.28,ctg000150_HS.34,ctg000150_HS.35,ctg000150_HS.36,ctg000150_HS.37,ctg000150_HS.38,ctg000150_HS.39,ctg000600_HS.149,ctg002020_HS.10,ctg002020_HS.4,ctg002020_HS.6,ctg002020_HS.7,ctg004270_HS.31	ctg010680_HT.179,ctg010680_HT.180,ctg010680_HT.181,ctg010680_HT.182,ctg010680_HT.184,ctg010680_HT.187,ctg010680_HT.192,ctg010680_HT.193,ctg010720_HT.108,ctg011290_HT.65,ctg013630_HT.7
OG0000016	25	5	5	35	Hetgly.G000001577,Hetgly.G000002700,Hetgly.G000005045,Hetgly.G000005750,Hetgly.G000009645,Hetgly.G000010544,Hetgly.G000010595,Hetgly.G000012816,Hetgly.G000014057,Hetgly.G000014058,Hetgly.G000014060,Hetgly.G000014062,Hetgly.G000014745,Hetgly.G000014782,Hetgly.G000018051,Hetgly.G000018412,Hetgly.G000019581,Hetgly.G000019749,Hetgly.G000022568,Hetgly.G000022571,Hetgly.G000023075,Hetgly.G000023076,Het…	ctg000250_HS.19,ctg002690_HS.929,ctg004010_HS.31,ctg004110_HS.85,ctg004110_HS.86	ctg000030_HT.7,ctg003760_HT.196,ctg004910_HT.1,ctg004980_HT.10,ctg009380_HT.80
OG0000017	2	26	7	35	Hetgly.G000024630,Hetgly.G000024631	ctg000120_HS.13,ctg000120_HS.14,ctg000920_HS.18,ctg000920_HS.19,ctg001060_HS.42,ctg001220_HS.2,ctg001220_HS.3,ctg001280_HS.61,ctg001280_HS.62,ctg001330_HS.9,ctg001490_HS.7,ctg001490_HS.8,ctg001530_HS.47,ctg001790_HS.34,ctg002490_HS.5,ctg002700_HS.3,ctg002830_HS.12,ctg002830_HS.13,ctg003250_HS.41,ctg003250_HS.42,ctg003480_HS.20,ctg004290_HS.3,ctg004290_HS.4,ctg004340_HS.39,ctg004540_HS.74,ctg00454…	ctg003410_HT.75,ctg003410_HT.78,ctg004950_HT.65,ctg005920_HT.64,ctg010990_HT.49,ctg012150_HT.16,ctg012340_HT.2
OG0000018	1	17	17	35	Hetgly.G000026837	ctg000810_HS.39,ctg000920_HS.44,ctg001790_HS.54,ctg001790_HS.7,ctg001830_HS.5,ctg002550_HS.56,ctg002550_HS.62,ctg002550_HS.66,ctg002780_HS.30,ctg002950_HS.22,ctg003540_HS.20,ctg004270_HS.141,ctg004290_HS.118,ctg004460_HS.9,ctg004490_HS.6,ctg004530_HS.71,ctg004550_HS.8	ctg003350_HT.28,ctg003410_HT.23,ctg003550_HT.64,ctg005700_HT.99,ctg006410_HT.21,ctg006470_HT.6,ctg007490_HT.58,ctg008460_HT.51,ctg010090_HT.23,ctg010680_HT.22,ctg010950_HT.52,ctg010950_HT.56,ctg011680_HT.11,ctg012230_HT.24,ctg012310_HT.6,ctg013660_HT.25,ctg013660_HT.30
OG0000019	7	9	18	34	Hetgly.G000006208,Hetgly.G000006210,Hetgly.G000006212,Hetgly.G000006214,Hetgly.G000006218,Hetgly.G000006220.1,Hetgly.G000008084	ctg000440_HS.159,ctg002180_HS.23,ctg003590_HS.51,ctg003590_HS.53,ctg003590_HS.55,ctg003590_HS.57,ctg003590_HS.59,ctg003590_HS.61,ctg003590_HS.63	ctg002240_HT.69,ctg002660_HT.74,ctg002750_HT.2,ctg002750_HT.4,ctg005770_HT.45,ctg006180_HT.13,ctg006220_HT.38,ctg006250_HT.65,ctg006250_HT.83,ctg006310_HT.48,ctg006340_HT.39,ctg006340_HT.87,ctg006350_HT.130,ctg006420_HT.106,ctg006420_HT.109,ctg006420_HT.122,ctg006820_HT.111,ctg013050_HT.33
OG0000020	22	12	0	34	Hetgly.G000007852,Hetgly.G000007853,Hetgly.G000011349,Hetgly.G000011374,Hetgly.G000011377,Hetgly.G000011379,Hetgly.G000011382,Hetgly.G000011390,Hetgly.G000011393,Hetgly.G000011415,Hetgly.G000011423,Hetgly.G000011429,Hetgly.G000011436,Hetgly.G000012941,Hetgly.G000012942,Hetgly.G000018136,Hetgly.G000018151,Hetgly.G000018152,Hetgly.G000020629,Hetgly.G000020639,Hetgly.G000020640,Hetgly.G000029150	ctg000160_HS.66,ctg000460_HS.32,ctg000460_HS.33,ctg000480_HS.52,ctg000540_HS.80,ctg000540_HS.81,ctg001420_HS.71,ctg002310_HS.15,ctg002310_HS.16,ctg002680_HS.533,ctg003730_HS.369,ctg003730_HS.372	.
OG0000021	0	9	25	34	.	ctg000250_HS.18,ctg001310_HS.28,ctg001370_HS.15,ctg001530_HS.57,ctg001980_HS.21,ctg002470_HS.24,ctg002650_HS.16,ctg004270_HS.46,ctg004670_HS.1	ctg001570_HT.123,ctg002370_HT.32,ctg002700_HT.8,ctg002900_HT.18,ctg003640_HT.32,ctg003940_HT.103,ctg004240_HT.4,ctg005040_HT.276,ctg007680_HT.216,ctg008100_HT.1,ctg008260_HT.27,ctg008340_HT.52,ctg008490_HT.24,ctg009030_HT.51,ctg009130_HT.24,ctg009270_HT.17,ctg010190_HT.7,ctg010440_HT.5,ctg010570_HT.1,ctg010730_HT.5,ctg012010_HT.81,ctg012240_HT.31,ctg013380_HT.10,ctg013540_HT.17,ctg013770_HT.10
OG0000022	30	1	2	33	Hetgly.G000002951,Hetgly.G000010857,Hetgly.G000013672,Hetgly.G000015378,Hetgly.G000015380,Hetgly.G000015389,Hetgly.G000015396,Hetgly.G000015505.1,Hetgly.G000015506,Hetgly.G000015915,Hetgly.G000015917,Hetgly.G000017663,Hetgly.G000021185,Hetgly.G000021186,Hetgly.G000021192,Hetgly.G000021206,Hetgly.G000021655,Hetgly.G000021656,Hetgly.G000021659,Hetgly.G000021660,Hetgly.G000021670,Hetgly.G000021672,H…	ctg000610_HS.377	ctg000970_HT.63,ctg014050_HT.348
OG0000023	9	12	12	33	Hetgly.G000010683,Hetgly.G000017428,Hetgly.G000017429,Hetgly.G000017472,Hetgly.G000018063,Hetgly.G000018070,Hetgly.G000018073,Hetgly.G000027840,Hetgly.G000027859	ctg000840_HS.8,ctg000930_HS.76,ctg001000_HS.31,ctg001000_HS.7,ctg001890_HS.10,ctg001890_HS.6,ctg002550_HS.22,ctg002550_HS.72,ctg002700_HS.15,ctg003010_HS.121,ctg003340_HS.3,ctg004100_HS.3	ctg001450_HT.3,ctg001490_HT.2,ctg003600_HT.66,ctg005500_HT.10,ctg005540_HT.5,ctg005560_HT.25,ctg006050_HT.15,ctg006230_HT.7,ctg008120_HT.63,ctg009140_HT.29,ctg012640_HT.51,ctg012640_HT.53
OG0000024	7	18	8	33	Hetgly.G000011362,Hetgly.G000011446,Hetgly.G000015961,Hetgly.G000015963,Hetgly.G000015965,Hetgly.G000015967,Hetgly.G000015969	ctg000440_HS.139,ctg000440_HS.197,ctg000460_HS.39,ctg000460_HS.40,ctg000460_HS.41,ctg000460_HS.42,ctg001880_HS.175,ctg001880_HS.188,ctg002490_HS.13,ctg003290_HS.48,ctg004090_HS.73,ctg004090_HS.97,ctg004090_HS.99,ctg004160_HS.2,ctg004160_HS.3,ctg004160_HS.4,ctg004160_HS.5,ctg004160_HS.6	ctg005940_HT.27,ctg006120_HT.85,ctg006340_HT.144,ctg008690_HT.175,ctg009060_HT.6,ctg009060_HT.9,ctg011110_HT.37,ctg012590_HT.22
OG0000025	5	15	12	32	Hetgly.G000012011,Hetgly.G000017479,Hetgly.G000017939,Hetgly.G000020803,Hetgly.G000025760	ctg000140_HS.36,ctg001280_HS.10,ctg001910_HS.24,ctg001960_HS.51,ctg002470_HS.110,ctg002590_HS.13,ctg002590_HS.16,ctg002590_HS.24,ctg002810_HS.22,ctg003290_HS.1,ctg003400_HS.5,ctg003430_HS.5,ctg004350_HS.7,ctg004410_HS.72,ctg004790_HS.19	ctg000350_HT.1,ctg003940_HT.22,ctg004600_HT.100,ctg004920_HT.24,ctg005920_HT.44,ctg009230_HT.27,ctg009230_HT.44,ctg009840_HT.52,ctg010410_HT.11,ctg010680_HT.87,ctg011420_HT.8,ctg013010_HT.54
OG0000026	2	8	22	32	Hetgly.G000026820.1,Hetgly.G000029351	ctg000120_HS.11,ctg000860_HS.4,ctg000860_HS.6,ctg000940_HS.11,ctg001210_HS.10,ctg002550_HS.71,ctg003540_HS.15,ctg004490_HS.1	ctg001030_HT.285,ctg002120_HT.18,ctg003350_HT.32,ctg003410_HT.17,ctg003550_HT.70,ctg004480_HT.49,ctg005020_HT.118,ctg005700_HT.85,ctg006120_HT.218,ctg006410_HT.15,ctg006590_HT.105,ctg007490_HT.50,ctg008460_HT.45,ctg009270_HT.54,ctg009350_HT.57,ctg010090_HT.17,ctg010680_HT.29,ctg011680_HT.5,ctg012690_HT.134,ctg012690_HT.136,ctg013110_HT.2,ctg013660_HT.35
OG0000027	3	8	20	31	Hetgly.G000011032,Hetgly.G000020757,Hetgly.G000029444	ctg000830_HS.49,ctg000930_HS.50,ctg000980_HS.15,ctg001200_HS.21,ctg001340_HS.53,ctg003230_HS.11,ctg003530_HS.27,ctg004190_HS.87	ctg000680_HT.21,ctg002710_HT.25,ctg002710_HT.26,ctg003230_HT.7,ctg003450_HT.30,ctg004990_HT.45,ctg004990_HT.56,ctg004990_HT.57,ctg005020_HT.72,ctg006410_HT.5,ctg006430_HT.104,ctg009000_HT.4,ctg009020_HT.2,ctg009060_HT.171,ctg009520_HT.2,ctg010880_HT.13,ctg010910_HT.48,ctg012460_HT.19,ctg012750_HT.37,ctg012920_HT.26
OG0000028	1	11	19	31	Hetgly.G000026839	ctg000810_HS.37,ctg001790_HS.56,ctg001790_HS.9,ctg002780_HS.32,ctg002950_HS.24,ctg003240_HS.22,ctg004460_HS.11,ctg004460_HS.14,ctg004490_HS.4,ctg004550_HS.11,ctg004690_HS.26	ctg003330_HT.29,ctg003410_HT.21,ctg003550_HT.66,ctg004840_HT.33,ctg005700_HT.89,ctg005700_HT.93,ctg005700_HT.97,ctg006120_HT.215,ctg006410_HT.19,ctg006470_HT.4,ctg007490_HT.56,ctg008460_HT.49,ctg010090_HT.21,ctg010680_HT.24,ctg010950_HT.54,ctg010950_HT.58,ctg012230_HT.22,ctg012310_HT.4,ctg013660_HT.32
OG0000029	0	18	13	31	.	ctg000810_HS.40,ctg000920_HS.43,ctg001790_HS.53,ctg001790_HS.6,ctg001830_HS.6,ctg002550_HS.55,ctg002550_HS.61,ctg002550_HS.65,ctg002780_HS.29,ctg002950_HS.21,ctg003240_HS.17,ctg004270_HS.140,ctg004270_HS.146,ctg004290_HS.117,ctg004460_HS.8,ctg004490_HS.7,ctg004530_HS.70,ctg004550_HS.7	ctg003330_HT.26,ctg003350_HT.27,ctg004840_HT.34,ctg004970_HT.150,ctg005020_HT.121,ctg005700_HT.100,ctg006120_HT.212,ctg006470_HT.7,ctg010680_HT.21,ctg011680_HT.12,ctg012230_HT.25,ctg012310_HT.7,ctg013660_HT.29
OG0000030	8	10	12	30	Hetgly.G000015645,Hetgly.G000015970,Hetgly.G000023928,Hetgly.G000023929,Hetgly.G000023933,Hetgly.G000023934,Hetgly.G000023941,Hetgly.G000026340	ctg000160_HS.24,ctg000430_HS.18,ctg000980_HS.25,ctg001490_HS.106,ctg001880_HS.69,ctg002090_HS.4,ctg002680_HS.441,ctg003480_HS.25,ctg004720_HS.104,ctg004730_HS.56	ctg000630_HT.65,ctg001490_HT.10,ctg001750_HT.70,ctg001900_HT.30,ctg002120_HT.34,ctg003970_HT.8,ctg005390_HT.10,ctg006670_HT.77,ctg008320_HT.17,ctg011820_HT.18,ctg011820_HT.23,ctg013720_HT.14
OG0000031	1	5	23	29	Hetgly.G000003113	ctg004790_HS.220,ctg004790_HS.229,ctg004790_HS.231,ctg004790_HS.232,ctg004790_HS.234	ctg000870_HT.38,ctg001090_HT.13,ctg001090_HT.27,ctg001090_HT.31,ctg001090_HT.32,ctg001090_HT.38,ctg001770_HT.14,ctg001770_HT.21,ctg001770_HT.23,ctg001770_HT.27,ctg001770_HT.3,ctg001770_HT.4,ctg001770_HT.6,ctg002110_HT.44,ctg007650_HT.47,ctg008020_HT.19,ctg008020_HT.31,ctg008030_HT.24,ctg008030_HT.26,ctg008030_HT.43,ctg008190_HT.122,ctg010670_HT.123,ctg010890_HT.26
OG0000032	25	2	2	29	Hetgly.G000004771,Hetgly.G000015381,Hetgly.G000015383,Hetgly.G000015385,Hetgly.G000015390,Hetgly.G000015392,Hetgly.G000015411,Hetgly.G000015914,Hetgly.G000021177,Hetgly.G000021178,Hetgly.G000021179,Hetgly.G000021181,Hetgly.G000021183,Hetgly.G000021457,Hetgly.G000021638,Hetgly.G000021643,Hetgly.G000024333,Hetgly.G000024335,Hetgly.G000024336.1,Hetgly.G000024351,Hetgly.G000025910,Hetgly.G000027020,H…	ctg003270_HS.20,ctg003670_HS.271	ctg009070_HT.102,ctg011950_HT.98
OG0000033	2	12	15	29	Hetgly.G000009393,Hetgly.G000013885	ctg000400_HS.79,ctg000440_HS.100,ctg000870_HS.23,ctg000870_HS.27,ctg001470_HS.147,ctg001470_HS.157,ctg001570_HS.398,ctg001570_HS.427,ctg002590_HS.47,ctg002800_HS.45,ctg003050_HS.23,ctg004730_HS.37	ctg000320_HT.40,ctg001030_HT.153,ctg003630_HT.168,ctg003920_HT.20,ctg004010_HT.16,ctg006360_HT.20,ctg006820_HT.14,ctg007700_HT.95,ctg008310_HT.36,ctg009360_HT.43,ctg009390_HT.33,ctg009410_HT.8,ctg009450_HT.25,ctg010310_HT.35,ctg010730_HT.101
OG0000034	5	18	6	29	Hetgly.G000009599,Hetgly.G000021046,Hetgly.G000021051,Hetgly.G000021052,Hetgly.G000021055	ctg000160_HS.17,ctg000160_HS.2,ctg000160_HS.20,ctg000160_HS.43,ctg000160_HS.5,ctg000160_HS.9,ctg000470_HS.196,ctg000470_HS.214,ctg000470_HS.215,ctg000560_HS.27,ctg000560_HS.28,ctg000560_HS.29,ctg000560_HS.5,ctg000560_HS.6,ctg003350_HS.10,ctg003350_HS.2,ctg003350_HS.4,ctg003350_HS.7	ctg007910_HT.196,ctg007910_HT.201,ctg007910_HT.204,ctg007910_HT.226,ctg007910_HT.242,ctg007910_HT.253
OG0000035	5	3	21	29	Hetgly.G000011341,Hetgly.G000011343,Hetgly.G000011344,Hetgly.G000011345,Hetgly.G000017761	ctg003730_HS.304,ctg003730_HS.305,ctg003730_HS.306	ctg003560_HT.11,ctg003680_HT.27,ctg004510_HT.44,ctg005590_HT.46,ctg005590_HT.48,ctg006430_HT.47,ctg006430_HT.48,ctg006430_HT.50,ctg007800_HT.50,ctg008130_HT.39,ctg008130_HT.40,ctg008130_HT.41,ctg008130_HT.42,ctg009060_HT.113,ctg009060_HT.115,ctg009200_HT.16,ctg009200_HT.17,ctg009210_HT.34,ctg009210_HT.36,ctg010720_HT.110,ctg013630_HT.5
OG0000036	9	11	8	28	Hetgly.G000002698,Hetgly.G000006694,Hetgly.G000012496,Hetgly.G000015321,Hetgly.G000015324,Hetgly.G000024432,Hetgly.G000024437,Hetgly.G000024442,Hetgly.G000024446	ctg000440_HS.178,ctg001550_HS.43,ctg001550_HS.74,ctg001550_HS.77,ctg001550_HS.81,ctg001570_HS.476,ctg001880_HS.166,ctg002180_HS.28,ctg002640_HS.37,ctg002770_HS.36,ctg004780_HS.177	ctg000970_HT.36,ctg003630_HT.96,ctg006120_HT.95,ctg007730_HT.74,ctg010490_HT.52,ctg010490_HT.56,ctg011620_HT.155,ctg011990_HT.68
OG0000037	8	10	10	28	Hetgly.G000007226.1,Hetgly.G000007230,Hetgly.G000007233,Hetgly.G000011563,Hetgly.G000011566,Hetgly.G000011569,Hetgly.G000011572,Hetgly.G000011577	ctg001040_HS.33,ctg002080_HS.35,ctg002630_HS.101,ctg002630_HS.96,ctg002630_HS.98,ctg003590_HS.120,ctg003590_HS.122,ctg003590_HS.125,ctg003590_HS.127,ctg004200_HS.6	ctg003240_HT.46,ctg007790_HT.62,ctg007790_HT.65,ctg007790_HT.68,ctg007790_HT.69,ctg007790_HT.71,ctg007810_HT.10,ctg007810_HT.13,ctg007810_HT.7,ctg007880_HT.3
OG0000038	5	0	23	28	Hetgly.G000007232,Hetgly.G000011565,Hetgly.G000011568,Hetgly.G000011571,Hetgly.G000013588	.	ctg002750_HT.101,ctg002750_HT.104,ctg002750_HT.107,ctg002750_HT.109,ctg002750_HT.113,ctg002750_HT.115,ctg002750_HT.117,ctg002750_HT.123,ctg002750_HT.125,ctg002750_HT.99,ctg004170_HT.11,ctg004170_HT.17,ctg004170_HT.19,ctg004170_HT.21,ctg004170_HT.26,ctg004170_HT.7,ctg004170_HT.9,ctg007870_HT.73,ctg007870_HT.77,ctg007870_HT.79,ctg007870_HT.81,ctg013480_HT.48,ctg013480_HT.52
OG0000039	24	0	4	28	Hetgly.G000007756.1,Hetgly.G000008977,Hetgly.G000009256,Hetgly.G000010087,Hetgly.G000011978,Hetgly.G000012894,Hetgly.G000012919,Hetgly.G000017874,Hetgly.G000019013,Hetgly.G000021018,Hetgly.G000021071,Hetgly.G000021155,Hetgly.G000022035,Hetgly.G000022069,Hetgly.G000023582,Hetgly.G000024586,Hetgly.G000024593,Hetgly.G000026623,Hetgly.G000026724,Hetgly.G000027028,Hetgly.G000027703,Hetgly.G000027883,H…	.	ctg008930_HT.14,ctg009230_HT.16,ctg009380_HT.2,ctg011610_HT.46
OG0000040	6	15	7	28	Hetgly.G000017990,Hetgly.G000018105,Hetgly.G000018108,Hetgly.G000025419,Hetgly.G000028260,Hetgly.G000029385	ctg000100_HS.25,ctg000100_HS.28,ctg000170_HS.26,ctg000790_HS.20,ctg000820_HS.18,ctg001000_HS.21,ctg001530_HS.7,ctg001530_HS.9,ctg001770_HS.22,ctg002470_HS.14,ctg002780_HS.23,ctg002940_HS.4,ctg002990_HS.37,ctg003280_HS.48,ctg004140_HS.31	ctg001350_HT.12,ctg001390_HT.31,ctg002290_HT.4,ctg008880_HT.3,ctg012390_HT.40,ctg013420_HT.3,ctg013610_HT.3
OG0000041	10	1	16	27	Hetgly.G000003881,Hetgly.G000019819,Hetgly.G000029086,Hetgly.G000029087,Hetgly.G000029089,Hetgly.G000029091,Hetgly.G000029092,Hetgly.G000029093,Hetgly.G000029094,Hetgly.G000029098	ctg001430_HS.223	ctg002950_HT.36,ctg005630_HT.54,ctg005770_HT.63,ctg005940_HT.48,ctg006220_HT.60,ctg006250_HT.63,ctg006340_HT.40,ctg006340_HT.62,ctg006420_HT.151,ctg007010_HT.107,ctg009070_HT.31,ctg009070_HT.8,ctg009360_HT.67,ctg010660_HT.54,ctg012160_HT.8,ctg012590_HT.52
OG0000042	0	19	8	27	.	ctg000090_HS.12,ctg000090_HS.7,ctg000490_HS.37,ctg000490_HS.46,ctg000490_HS.59,ctg001110_HS.9,ctg001350_HS.34,ctg001350_HS.39,ctg002230_HS.13,ctg002230_HS.18,ctg002260_HS.1,ctg002260_HS.11,ctg002340_HS.7,ctg002590_HS.165,ctg002600_HS.1,ctg002600_HS.8,ctg002890_HS.89,ctg002890_HS.95,ctg004790_HS.157	ctg000410_HT.9,ctg000430_HT.7,ctg000630_HT.26,ctg000630_HT.33,ctg009660_HT.20,ctg009660_HT.27,ctg010970_HT.6,ctg011440_HT.125
OG0000043	13	6	7	26	Hetgly.G000010684,Hetgly.G000017688,Hetgly.G000017693,Hetgly.G000018045,Hetgly.G000018058,Hetgly.G000018066,Hetgly.G000018102,Hetgly.G000019031.1,Hetgly.G000019081,Hetgly.G000023658.1,Hetgly.G000024977,Hetgly.G000027016,Hetgly.G000027045.1	ctg001000_HS.8,ctg001890_HS.1,ctg002290_HS.30,ctg002550_HS.43,ctg002700_HS.20,ctg003340_HS.9	ctg001450_HT.102,ctg001450_HT.21,ctg001490_HT.19,ctg001490_HT.22,ctg003430_HT.2,ctg003620_HT.5,ctg006230_HT.5
OG0000044	0	0	26	26	.	.	ctg000130_HT.58,ctg001490_HT.5,ctg001750_HT.74,ctg001750_HT.8,ctg001900_HT.25,ctg002120_HT.29,ctg002830_HT.56,ctg003610_HT.14,ctg003680_HT.20,ctg003860_HT.11,ctg003970_HT.12,ctg003980_HT.11,ctg003980_HT.60,ctg004040_HT.24,ctg004090_HT.48,ctg004300_HT.31,ctg004600_HT.150,ctg005110_HT.19,ctg006100_HT.39,ctg006300_HT.42,ctg008320_HT.21,ctg010280_HT.13,ctg012440_HT.17,ctg013170_HT.5,ctg013200_HT.7,ct…
OG0000045	20	2	3	25	Hetgly.G000000476,Hetgly.G000000487,Hetgly.G000002587.1,Hetgly.G000002591,Hetgly.G000002594,Hetgly.G000002599,Hetgly.G000003122,Hetgly.G000003128,Hetgly.G000003756,Hetgly.G000005310,Hetgly.G000008919,Hetgly.G000008921,Hetgly.G000012094,Hetgly.G000012262,Hetgly.G000012887.1,Hetgly.G000015384,Hetgly.G000015393,Hetgly.G000015717,Hetgly.G000020939,Hetgly.G000022467	ctg001530_HS.68,ctg004780_HS.183	ctg005850_HT.13,ctg007730_HT.68,ctg013460_HT.98
OG0000046	0	6	19	25	.	ctg001060_HS.37,ctg001330_HS.13,ctg001500_HS.75,ctg002470_HS.69,ctg003480_HS.16,ctg004290_HS.170	ctg000690_HT.158,ctg001710_HT.27,ctg003980_HT.31,ctg004120_HT.90,ctg004500_HT.15,ctg004730_HT.33,ctg004990_HT.155,ctg004990_HT.156,ctg005430_HT.51,ctg005920_HT.58,ctg006230_HT.80,ctg006430_HT.191,ctg008190_HT.109,ctg009060_HT.25,ctg009670_HT.9,ctg009890_HT.6,ctg010140_HT.5,ctg010580_HT.29,ctg010650_HT.11
OG0000047	18	4	2	24	Hetgly.G000000625,Hetgly.G000000858,Hetgly.G000002265,Hetgly.G000014323,Hetgly.G000016065,Hetgly.G000020972,Hetgly.G000023003,Hetgly.G000024792,Hetgly.G000026654,Hetgly.G000026659,Hetgly.G000027149,Hetgly.G000027216,Hetgly.G000027651,Hetgly.G000028744,Hetgly.G000029370,Hetgly.G000029414,Hetgly.G000029415,Hetgly.G000029518	ctg001420_HS.55,ctg004680_HS.40,ctg004730_HS.1,ctg004730_HS.2	ctg008050_HT.4,ctg012490_HT.6
OG0000048	20	0	4	24	Hetgly.G000002701,Hetgly.G000002703,Hetgly.G000003540,Hetgly.G000005984,Hetgly.G000005986,Hetgly.G000006100,Hetgly.G000006575,Hetgly.G000006576,Hetgly.G000012817,Hetgly.G000012818,Hetgly.G000014783,Hetgly.G000018052,Hetgly.G000018053,Hetgly.G000019580,Hetgly.G000019748,Hetgly.G000020819,Hetgly.G000022569,Hetgly.G000024194,Hetgly.G000024195,Hetgly.G000026519	.	ctg004970_HT.142,ctg006590_HT.100,ctg006590_HT.101,ctg007740_HT.15
OG0000049	3	11	10	24	Hetgly.G000006419,Hetgly.G000006420,Hetgly.G000006473	ctg001130_HS.4,ctg001140_HS.16,ctg001280_HS.2,ctg001280_HS.3,ctg001280_HS.33,ctg001280_HS.34,ctg001280_HS.35,ctg001280_HS.36,ctg001570_HS.294,ctg001570_HS.354,ctg004680_HS.96	ctg005700_HT.23,ctg007430_HT.12,ctg007850_HT.33,ctg010730_HT.245,ctg010730_HT.246,ctg010730_HT.247,ctg010730_HT.248,ctg010730_HT.249,ctg012340_HT.83,ctg012340_HT.84
OG0000050	4	12	8	24	Hetgly.G000013904,Hetgly.G000023509,Hetgly.G000027220,Hetgly.G000027222	ctg001060_HS.39,ctg001160_HS.8,ctg001330_HS.11,ctg001380_HS.229,ctg001410_HS.29,ctg001420_HS.90,ctg002320_HS.163,ctg002470_HS.67,ctg003480_HS.18,ctg004050_HS.14,ctg004060_HS.39,ctg004790_HS.27	ctg001710_HT.29,ctg002000_HT.8,ctg004590_HT.13,ctg006190_HT.51,ctg006330_HT.65,ctg009170_HT.15,ctg011280_HT.64,ctg011330_HT.21
OG0000051	3	11	10	24	Hetgly.G000017972,Hetgly.G000027636.1,Hetgly.G000028873	ctg000100_HS.18,ctg000100_HS.22,ctg000100_HS.4,ctg000230_HS.3,ctg000950_HS.15,ctg000950_HS.17,ctg000950_HS.20,ctg001420_HS.52,ctg001530_HS.26,ctg004550_HS.14,ctg004720_HS.64	ctg000680_HT.106,ctg001530_HT.11,ctg001530_HT.7,ctg007830_HT.12,ctg007830_HT.6,ctg007830_HT.9,ctg008710_HT.93,ctg009350_HT.3,ctg013230_HT.35,ctg013690_HT.11
OG0000052	20	0	3	23	Hetgly.G000001534,Hetgly.G000010054,Hetgly.G000015373,Hetgly.G000015520,Hetgly.G000015616,Hetgly.G000017555,Hetgly.G000017556,Hetgly.G000019145,Hetgly.G000019158,Hetgly.G000019159,Hetgly.G000019483,Hetgly.G000019484,Hetgly.G000019613,Hetgly.G000019614,Hetgly.G000020564,Hetgly.G000023031,Hetgly.G000023032,Hetgly.G000026737,Hetgly.G000028588,Hetgly.G000029393	.	ctg003410_HT.34,ctg004100_HT.70,ctg005580_HT.24
OG0000053	10	2	11	23	Hetgly.G000006011,Hetgly.G000015570,Hetgly.G000017059,Hetgly.G000024361,Hetgly.G000024551,Hetgly.G000025217,Hetgly.G000028531,Hetgly.G000028532,Hetgly.G000028993,Hetgly.G000029078	ctg001060_HS.29,ctg003240_HS.85	ctg000480_HT.4,ctg000480_HT.6,ctg003760_HT.123,ctg003810_HT.3,ctg004570_HT.13,ctg005700_HT.46,ctg005920_HT.49,ctg009470_HT.11,ctg010490_HT.1,ctg010490_HT.45,ctg011110_HT.33
OG0000054	2	14	7	23	Hetgly.G000008612,Hetgly.G000008614	ctg000310_HS.11,ctg000310_HS.6,ctg000310_HS.7,ctg000310_HS.9,ctg000830_HS.58,ctg002690_HS.10,ctg002690_HS.12,ctg002690_HS.14,ctg002690_HS.16,ctg002690_HS.18,ctg002690_HS.4,ctg002690_HS.6,ctg002690_HS.8,ctg003660_HS.240	ctg013820_HT.21,ctg013820_HT.26,ctg013820_HT.28,ctg013820_HT.30,ctg013820_HT.32,ctg013820_HT.34,ctg013820_HT.36
OG0000055	5	0	18	23	Hetgly.G000018258,Hetgly.G000018264,Hetgly.G000025205,Hetgly.G000025234.1,Hetgly.G000028138	.	ctg002550_HT.1,ctg002720_HT.55,ctg004120_HT.37,ctg004120_HT.40,ctg005280_HT.14,ctg005630_HT.9,ctg006840_HT.4,ctg007300_HT.9,ctg009350_HT.30,ctg009470_HT.28,ctg010660_HT.102,ctg011240_HT.12,ctg011620_HT.208,ctg011620_HT.246,ctg012690_HT.151,ctg013220_HT.17,ctg013220_HT.26,ctg013220_HT.28
OG0000056	1	13	9	23	Hetgly.G000029667	ctg004270_HS.37,ctg004270_HS.58,ctg004270_HS.60,ctg004270_HS.61,ctg004270_HS.62,ctg004270_HS.69,ctg004270_HS.71,ctg004270_HS.72,ctg004270_HS.75,ctg004270_HS.76,ctg004270_HS.77,ctg004270_HS.78,ctg004270_HS.79	ctg001610_HT.19,ctg001610_HT.24,ctg001610_HT.25,ctg001610_HT.26,ctg001610_HT.27,ctg001610_HT.28,ctg001610_HT.30,ctg005350_HT.104,ctg011670_HT.4
OG0000057	18	1	3	22	Hetgly.G000000680,Hetgly.G000005164,Hetgly.G000006057,Hetgly.G000006848,Hetgly.G000007983,Hetgly.G000010763,Hetgly.G000012898,Hetgly.G000012949,Hetgly.G000017867,Hetgly.G000021609,Hetgly.G000021945,Hetgly.G000022246,Hetgly.G000022659,Hetgly.G000022774,Hetgly.G000024676,Hetgly.G000024712,Hetgly.G000025905,Hetgly.G000027758	ctg001530_HS.228	ctg003320_HT.36,ctg006210_HT.38,ctg011090_HT.18
OG0000058	6	3	13	22	Hetgly.G000001739,Hetgly.G000006391,Hetgly.G000006392,Hetgly.G000006395,Hetgly.G000009375,Hetgly.G000025368	ctg002640_HS.53,ctg002640_HS.59,ctg002640_HS.65	ctg004970_HT.342,ctg005630_HT.83,ctg005770_HT.64,ctg006310_HT.66,ctg006310_HT.76,ctg006350_HT.52,ctg006950_HT.13,ctg009070_HT.32,ctg009070_HT.7,ctg012590_HT.53,ctg012660_HT.12,ctg014080_HT.14,ctg014080_HT.5
OG0000059	12	7	3	22	Hetgly.G000001953,Hetgly.G000004775,Hetgly.G000017698,Hetgly.G000018090,Hetgly.G000018091,Hetgly.G000018098,Hetgly.G000018509,Hetgly.G000018511,Hetgly.G000020734,Hetgly.G000021113,Hetgly.G000023178,Hetgly.G000027515	ctg000440_HS.113,ctg000760_HS.3,ctg000830_HS.4,ctg000960_HS.94,ctg003440_HS.10,ctg003640_HS.146,ctg004790_HS.267	ctg000230_HT.4,ctg004480_HT.101,ctg007420_HT.11
OG0000060	21	1	0	22	Hetgly.G000002680,Hetgly.G000002682,Hetgly.G000002684,Hetgly.G000002686,Hetgly.G000002688,Hetgly.G000002759,Hetgly.G000002763,Hetgly.G000002765,Hetgly.G000002769,Hetgly.G000002771,Hetgly.G000002773,Hetgly.G000002775,Hetgly.G000002777,Hetgly.G000012067,Hetgly.G000022128,Hetgly.G000026200,Hetgly.G000026202,Hetgly.G000026204,Hetgly.G000026206,Hetgly.G000026208,Hetgly.G000026586	ctg003160_HS.115	.
OG0000061	5	9	8	22	Hetgly.G000004744,Hetgly.G000004772,Hetgly.G000016789,Hetgly.G000026311,Hetgly.G000029108	ctg000580_HS.21,ctg001710_HS.5,ctg002980_HS.1,ctg002980_HS.9,ctg003010_HS.115,ctg003280_HS.28,ctg004100_HS.11,ctg004230_HS.100,ctg004230_HS.106	ctg004100_HT.74,ctg006210_HT.8,ctg006210_HT.9,ctg008120_HT.55,ctg009480_HT.2,ctg010620_HT.44,ctg011090_HT.16,ctg011090_HT.50
OG0000062	2	14	6	22	Hetgly.G000007134,Hetgly.G000026734	ctg000960_HS.14,ctg001570_HS.478,ctg001880_HS.106,ctg001880_HS.111,ctg001880_HS.145,ctg001880_HS.149,ctg002640_HS.76,ctg002770_HS.91,ctg003290_HS.129,ctg003290_HS.133,ctg004090_HS.131,ctg004090_HS.135,ctg004090_HS.140,ctg004680_HS.75	ctg003630_HT.291,ctg004290_HT.178,ctg006120_HT.148,ctg006120_HT.154,ctg010730_HT.55,ctg011620_HT.112
OG0000063	2	12	8	22	Hetgly.G000010687,Hetgly.G000028172	ctg000550_HS.53,ctg001530_HS.54,ctg001530_HS.62,ctg001980_HS.24,ctg002110_HS.51,ctg002360_HS.2,ctg002460_HS.4,ctg002470_HS.27,ctg002500_HS.3,ctg002920_HS.4,ctg003190_HS.2,ctg004670_HS.4	ctg001030_HT.19,ctg001420_HT.4,ctg002560_HT.30,ctg005490_HT.8,ctg006130_HT.19,ctg009030_HT.6,ctg009270_HT.19,ctg010420_HT.2
OG0000064	20	0	2	22	Hetgly.G000011103,Hetgly.G000013457,Hetgly.G000013466,Hetgly.G000013901,Hetgly.G000015654,Hetgly.G000015978,Hetgly.G000019520,Hetgly.G000019969,Hetgly.G000021627,Hetgly.G000023501,Hetgly.G000023940,Hetgly.G000023949,Hetgly.G000024422,Hetgly.G000026348,Hetgly.G000026689,Hetgly.G000026989,Hetgly.G000026999,Hetgly.G000027225,Hetgly.G000028956,Hetgly.G000029143	.	ctg001490_HT.3,ctg014050_HT.131
OG0000065	1	13	8	22	Hetgly.G000013910	ctg000530_HS.27,ctg000820_HS.29,ctg001330_HS.58,ctg001790_HS.13,ctg002590_HS.140,ctg002590_HS.62,ctg002630_HS.136,ctg002680_HS.398,ctg002840_HS.15,ctg002890_HS.17,ctg003480_HS.29,ctg003520_HS.19,ctg004770_HS.3	ctg000760_HT.26,ctg003350_HT.38,ctg009470_HT.12,ctg009500_HT.19,ctg010090_HT.5,ctg012870_HT.2,ctg013010_HT.21,ctg013400_HT.114
OG0000066	1	0	21	22	Hetgly.G000027818	.	ctg001650_HT.1,ctg001650_HT.13,ctg001740_HT.66,ctg002640_HT.7,ctg003450_HT.47,ctg003870_HT.63,ctg003870_HT.71,ctg004580_HT.12,ctg004890_HT.19,ctg005930_HT.54,ctg007290_HT.35,ctg007900_HT.13,ctg007900_HT.4,ctg008620_HT.44,ctg008730_HT.10,ctg010720_HT.116,ctg010720_HT.125,ctg012390_HT.15,ctg012390_HT.6,ctg014060_HT.44,ctg014060_HT.53
OG0000067	15	2	4	21	Hetgly.G000000690,Hetgly.G000002189,Hetgly.G000003817,Hetgly.G000007560,Hetgly.G000013337,Hetgly.G000014117,Hetgly.G000018109,Hetgly.G000018110.1,Hetgly.G000018404,Hetgly.G000019205,Hetgly.G000020688,Hetgly.G000020820,Hetgly.G000021075,Hetgly.G000024242,Hetgly.G000027577	ctg000560_HS.276,ctg001800_HS.10	ctg001670_HT.96,ctg003510_HT.51,ctg006890_HT.90,ctg012730_HT.36
OG0000068	10	6	5	21	Hetgly.G000000889,Hetgly.G000004563,Hetgly.G000005995,Hetgly.G000009964.1,Hetgly.G000010016,Hetgly.G000013769,Hetgly.G000018670,Hetgly.G000020369,Hetgly.G000027117.1,Hetgly.G000029686	ctg000910_HS.33,ctg001330_HS.104,ctg001450_HS.65,ctg002690_HS.364,ctg004270_HS.126,ctg004790_HS.77	ctg000840_HT.18,ctg000970_HT.105,ctg002160_HT.2,ctg002320_HT.52,ctg010640_HT.23
OG0000069	5	2	14	21	Hetgly.G000002072,Hetgly.G000002084,Hetgly.G000002089,Hetgly.G000002094,Hetgly.G000022025	ctg000390_HS.44,ctg000400_HS.104	ctg002650_HT.18,ctg003760_HT.148,ctg003760_HT.24,ctg003790_HT.46,ctg008090_HT.2,ctg010120_HT.30,ctg010120_HT.35,ctg010120_HT.9,ctg010950_HT.62,ctg011960_HT.5,ctg012310_HT.39,ctg013670_HT.10,ctg013670_HT.14,ctg013670_HT.18
OG0000070	13	3	5	21	Hetgly.G000005818,Hetgly.G000005833,Hetgly.G000007758,Hetgly.G000008975,Hetgly.G000011981,Hetgly.G000012920.1,Hetgly.G000019015,Hetgly.G000022072,Hetgly.G000024583,Hetgly.G000027030,Hetgly.G000027423,Hetgly.G000027705,Hetgly.G000029592	ctg000360_HS.49,ctg001380_HS.260,ctg004660_HS.58	ctg001350_HT.20,ctg001960_HT.7,ctg003380_HT.50,ctg003450_HT.88,ctg013350_HT.8
OG0000071	3	5	13	21	Hetgly.G000007223,Hetgly.G000011575,Hetgly.G000022870	ctg002630_HS.100,ctg003590_HS.123,ctg003670_HS.112,ctg004200_HS.4,ctg004200_HS.9	ctg002750_HT.128,ctg003240_HT.50,ctg007320_HT.62,ctg007790_HT.57,ctg007790_HT.59,ctg007810_HT.1,ctg007810_HT.18,ctg007870_HT.70,ctg007870_HT.84,ctg007880_HT.1,ctg007880_HT.2,ctg008480_HT.27,ctg011570_HT.14
OG0000072	1	0	20	21	Hetgly.G000010088.1	.	ctg001150_HT.53,ctg002830_HT.144,ctg002860_HT.10,ctg003510_HT.124,ctg004460_HT.56,ctg006610_HT.9,ctg007200_HT.9,ctg007680_HT.178,ctg008990_HT.19,ctg009230_HT.15,ctg009750_HT.39,ctg010540_HT.9,ctg010670_HT.5,ctg012250_HT.96,ctg012250_HT.98,ctg012690_HT.102,ctg012710_HT.28,ctg013370_HT.44,ctg013630_HT.54,ctg013830_HT.6
OG0000073	14	5	2	21	Hetgly.G000010470,Hetgly.G000011759,Hetgly.G000012009,Hetgly.G000017480,Hetgly.G000017481,Hetgly.G000017940,Hetgly.G000019290,Hetgly.G000019937,Hetgly.G000019943,Hetgly.G000020242,Hetgly.G000020802,Hetgly.G000022080,Hetgly.G000025512,Hetgly.G000025759	ctg000140_HS.34,ctg000140_HS.35,ctg000780_HS.1,ctg002110_HS.54,ctg002530_HS.7	ctg001030_HT.10,ctg010480_HT.9
OG0000074	13	5	3	21	Hetgly.G000011372,Hetgly.G000011376,Hetgly.G000011381,Hetgly.G000011383,Hetgly.G000011391,Hetgly.G000011405,Hetgly.G000011414,Hetgly.G000011424,Hetgly.G000011428,Hetgly.G000011433,Hetgly.G000011438,Hetgly.G000020627,Hetgly.G000020638	ctg001570_HS.448,ctg001570_HS.474,ctg002640_HS.41,ctg002770_HS.39,ctg003730_HS.327	ctg009060_HT.97,ctg010730_HT.52,ctg011620_HT.150
OG0000075	3	0	18	21	Hetgly.G000023042,Hetgly.G000023043,Hetgly.G000028572	.	ctg000900_HT.47,ctg003350_HT.18,ctg005000_HT.17,ctg009350_HT.33,ctg009350_HT.34,ctg010300_HT.7,ctg010490_HT.80,ctg011330_HT.58,ctg011330_HT.59,ctg011620_HT.241,ctg012520_HT.9,ctg012540_HT.1,ctg013130_HT.27,ctg013130_HT.28,ctg013130_HT.33,ctg013370_HT.60,ctg013690_HT.48,ctg013690_HT.49
OG0000076	2	3	15	20	Hetgly.G000002017,Hetgly.G000002018	ctg004770_HS.85,ctg004770_HS.88,ctg004770_HS.89	ctg000810_HT.10,ctg000810_HT.15,ctg000810_HT.17,ctg000810_HT.9,ctg001900_HT.37,ctg001900_HT.44,ctg001900_HT.50,ctg011870_HT.39,ctg011870_HT.40,ctg011870_HT.41,ctg011870_HT.42,ctg011870_HT.44,ctg011870_HT.45,ctg011870_HT.46,ctg011870_HT.47
OG0000077	15	3	2	20	Hetgly.G000002032,Hetgly.G000003317,Hetgly.G000009011,Hetgly.G000009096,Hetgly.G000013414,Hetgly.G000017950,Hetgly.G000018209,Hetgly.G000022711,Hetgly.G000024601,Hetgly.G000025792,Hetgly.G000026070,Hetgly.G000026938,Hetgly.G000027006,Hetgly.G000027009,Hetgly.G000029742	ctg002500_HS.10,ctg003220_HS.3,ctg003390_HS.1	ctg000250_HT.2,ctg004850_HT.1
OG0000078	12	4	4	20	Hetgly.G000004173,Hetgly.G000004174,Hetgly.G000004179,Hetgly.G000004182,Hetgly.G000004187,Hetgly.G000004192,Hetgly.G000004195,Hetgly.G000014079,Hetgly.G000014080,Hetgly.G000019292,Hetgly.G000019293,Hetgly.G000019294	ctg000190_HS.31,ctg001880_HS.78,ctg002470_HS.41,ctg002630_HS.32	ctg003080_HT.43,ctg009700_HT.16,ctg009700_HT.18,ctg012430_HT.38
OG0000079	7	8	5	20	Hetgly.G000006407,Hetgly.G000006409,Hetgly.G000006430,Hetgly.G000006432,Hetgly.G000006438,Hetgly.G000006849,Hetgly.G000006851	ctg000830_HS.29,ctg000830_HS.32,ctg000830_HS.35,ctg001570_HS.458,ctg002640_HS.50,ctg002640_HS.87,ctg002770_HS.101,ctg002770_HS.55	ctg004290_HT.217,ctg004290_HT.220,ctg004290_HT.223,ctg011620_HT.103,ctg011620_HT.141
OG0000080	1	8	11	20	Hetgly.G000006424	ctg000310_HS.16,ctg000310_HS.8,ctg000440_HS.140,ctg000440_HS.198,ctg001880_HS.150,ctg003230_HS.88,ctg004090_HS.137,ctg004090_HS.142	ctg002760_HT.147,ctg002760_HT.151,ctg002760_HT.153,ctg002760_HT.155,ctg010730_HT.222,ctg013820_HT.25,ctg013820_HT.27,ctg013820_HT.29,ctg013820_HT.31,ctg013820_HT.33,ctg013820_HT.35
OG0000081	5	8	7	20	Hetgly.G000008855,Hetgly.G000008856,Hetgly.G000008860,Hetgly.G000008861,Hetgly.G000023726	ctg000830_HS.43,ctg000830_HS.44,ctg000830_HS.45,ctg000830_HS.55,ctg001430_HS.28,ctg001430_HS.29,ctg001430_HS.33,ctg001430_HS.34	ctg004290_HT.204,ctg004290_HT.205,ctg006760_HT.30,ctg006760_HT.31,ctg006760_HT.35,ctg006760_HT.36,ctg010780_HT.11
OG0000082	4	9	7	20	Hetgly.G000010471,Hetgly.G000020243,Hetgly.G000022078,Hetgly.G000028218	ctg000200_HS.50,ctg000580_HS.71,ctg000610_HS.468,ctg000650_HS.232,ctg001330_HS.121,ctg001730_HS.15,ctg001770_HS.16,ctg002870_HS.9,ctg004670_HS.15	ctg001280_HT.86,ctg009500_HT.9,ctg010490_HT.9,ctg011820_HT.75,ctg012570_HT.28,ctg012800_HT.101,ctg013930_HT.16
OG0000083	3	10	7	20	Hetgly.G000011072,Hetgly.G000011074,Hetgly.G000011087	ctg001570_HS.296,ctg001570_HS.299,ctg001570_HS.303,ctg001880_HS.113,ctg001880_HS.153,ctg003230_HS.90,ctg004090_HS.139,ctg004090_HS.144,ctg004680_HS.81,ctg004680_HS.97	ctg005620_HT.51,ctg006120_HT.127,ctg010730_HT.208,ctg010730_HT.239,ctg010730_HT.242,ctg011370_HT.47,ctg011370_HT.51
OG0000084	3	10	7	20	Hetgly.G000012639,Hetgly.G000012642,Hetgly.G000020710.1	ctg000200_HS.11,ctg000880_HS.22,ctg001150_HS.26,ctg001190_HS.45,ctg001240_HS.39,ctg002210_HS.32,ctg003250_HS.43,ctg004010_HS.25,ctg004640_HS.3,ctg004730_HS.40	ctg004580_HT.114,ctg005040_HT.176,ctg008190_HT.31,ctg008260_HT.1,ctg008510_HT.41,ctg009470_HT.46,ctg009680_HT.29
OG0000085	15	1	4	20	Hetgly.G000012905,Hetgly.G000012908,Hetgly.G000015406.1,Hetgly.G000016158.1,Hetgly.G000017133,Hetgly.G000022579,Hetgly.G000025667,Hetgly.G000025671,Hetgly.G000025675.1,Hetgly.G000026129,Hetgly.G000026218,Hetgly.G000026229,Hetgly.G000026671,Hetgly.G000027173,Hetgly.G000027188	ctg001190_HS.47	ctg001030_HT.140,ctg010680_HT.33,ctg011400_HT.22,ctg012330_HT.9
OG0000086	4	4	12	20	Hetgly.G000014985,Hetgly.G000015003,Hetgly.G000015032,Hetgly.G000015039	ctg000610_HS.17,ctg000610_HS.41,ctg000610_HS.44,ctg000610_HS.70	ctg001160_HT.12,ctg001160_HT.9,ctg001240_HT.13,ctg001240_HT.8,ctg001300_HT.16,ctg001560_HT.30,ctg003380_HT.27,ctg005960_HT.22,ctg006420_HT.22,ctg010930_HT.22,ctg011480_HT.9,ctg011950_HT.58
OG0000087	2	6	12	20	Hetgly.G000019197,Hetgly.G000019198	ctg001410_HS.25,ctg001740_HS.2,ctg002040_HS.1,ctg002630_HS.2,ctg002940_HS.9,ctg004400_HS.2	ctg000630_HT.77,ctg002120_HT.60,ctg003990_HT.9,ctg004580_HT.32,ctg004600_HT.122,ctg010300_HT.6,ctg010970_HT.35,ctg012570_HT.15,ctg013490_HT.2,ctg013940_HT.22,ctg014070_HT.27,ctg014070_HT.28
OG0000088	1	1	18	20	Hetgly.G000019877	ctg000430_HS.7	ctg002830_HT.148,ctg002860_HT.4,ctg002900_HT.29,ctg003460_HT.126,ctg003510_HT.128,ctg008080_HT.56,ctg008760_HT.18,ctg008990_HT.23,ctg009840_HT.159,ctg010490_HT.74,ctg010540_HT.13,ctg010960_HT.66,ctg011610_HT.42,ctg012250_HT.92,ctg012690_HT.107,ctg012710_HT.24,ctg013310_HT.202,ctg013830_HT.1
OG0000089	3	8	9	20	Hetgly.G000021987,Hetgly.G000024187,Hetgly.G000024312	ctg000650_HS.428,ctg000790_HS.3,ctg000870_HS.6,ctg001060_HS.44,ctg001260_HS.9,ctg001380_HS.92,ctg003380_HS.27,ctg004380_HS.31	ctg001440_HT.16,ctg001910_HT.50,ctg002090_HT.2,ctg002700_HT.21,ctg002970_HT.27,ctg004980_HT.34,ctg005920_HT.66,ctg006200_HT.11,ctg012680_HT.21
OG0000090	4	7	9	20	Hetgly.G000022013,Hetgly.G000022016,Hetgly.G000026146,Hetgly.G000026160	ctg000130_HS.11,ctg000130_HS.12,ctg000810_HS.25,ctg002090_HS.43,ctg002090_HS.44,ctg002310_HS.23,ctg002310_HS.25	ctg002830_HT.162,ctg002840_HT.176,ctg002840_HT.81,ctg005010_HT.3,ctg005010_HT.34,ctg005010_HT.35,ctg009030_HT.44,ctg010120_HT.68,ctg011400_HT.46
OG0000091	3	5	12	20	Hetgly.G000022037,Hetgly.G000024588,Hetgly.G000024595	ctg000390_HS.35,ctg000400_HS.116,ctg001240_HS.70,ctg001300_HS.11,ctg002630_HS.22	ctg001430_HT.33,ctg001970_HT.15,ctg002730_HT.121,ctg002730_HT.67,ctg003760_HT.129,ctg004080_HT.24,ctg005710_HT.82,ctg006270_HT.22,ctg010460_HT.22,ctg010950_HT.93,ctg011960_HT.29,ctg011960_HT.38
OG0000092	2	7	11	20	Hetgly.G000026096,Hetgly.G000026099	ctg001410_HS.32,ctg001420_HS.89,ctg001530_HS.36,ctg002470_HS.63,ctg002970_HS.6,ctg004050_HS.11,ctg004290_HS.176	ctg001830_HT.16,ctg004090_HT.101,ctg004500_HT.9,ctg004590_HT.18,ctg004690_HT.9,ctg004770_HT.51,ctg005040_HT.231,ctg005140_HT.16,ctg005430_HT.55,ctg010460_HT.74,ctg011330_HT.17
OG0000093	5	3	11	19	Hetgly.G000001401,Hetgly.G000001484,Hetgly.G000007293,Hetgly.G000019072,Hetgly.G000028694	ctg000980_HS.4,ctg001570_HS.337,ctg002600_HS.16	ctg001860_HT.10,ctg002340_HT.1,ctg005310_HT.67,ctg006110_HT.67,ctg006290_HT.8,ctg006320_HT.8,ctg010200_HT.26,ctg010200_HT.39,ctg010660_HT.163,ctg012460_HT.9,ctg014050_HT.51
OG0000094	16	1	2	19	Hetgly.G000007613,Hetgly.G000007616,Hetgly.G000008400,Hetgly.G000008413,Hetgly.G000008429,Hetgly.G000015809,Hetgly.G000019594,Hetgly.G000021868,Hetgly.G000022254,Hetgly.G000022620,Hetgly.G000025172,Hetgly.G000025564,Hetgly.G000026131,Hetgly.G000027369,Hetgly.G000027453,Hetgly.G000028611	ctg004630_HS.51	ctg002840_HT.93,ctg010620_HT.4
OG0000095	7	3	9	19	Hetgly.G000009303,Hetgly.G000014017,Hetgly.G000018273,Hetgly.G000022480,Hetgly.G000022606,Hetgly.G000024544,Hetgly.G000025242.1	ctg000200_HS.39,ctg002630_HS.66,ctg003660_HS.74	ctg001360_HT.7,ctg001430_HT.10,ctg001750_HT.36,ctg004160_HT.22,ctg004990_HT.140,ctg007330_HT.3,ctg007430_HT.16,ctg009100_HT.8,ctg010360_HT.6
OG0000096	1	0	18	19	Hetgly.G000010686	.	ctg000630_HT.6,ctg001030_HT.17,ctg001570_HT.127,ctg002370_HT.28,ctg004980_HT.65,ctg004980_HT.69,ctg004980_HT.73,ctg006130_HT.20,ctg008260_HT.23,ctg008310_HT.14,ctg008810_HT.12,ctg009030_HT.5,ctg010460_HT.60,ctg010460_HT.67,ctg011360_HT.13,ctg012010_HT.85,ctg013210_HT.32,ctg013540_HT.20
OG0000097	3	5	11	19	Hetgly.G000017878,Hetgly.G000025859,Hetgly.G000027879	ctg000540_HS.22,ctg000650_HS.387,ctg003960_HS.13,ctg004480_HS.49,ctg004660_HS.61	ctg001310_HT.110,ctg002090_HT.30,ctg003380_HT.46,ctg003560_HT.62,ctg006500_HT.18,ctg007490_HT.23,ctg010370_HT.19,ctg010370_HT.3,ctg011440_HT.132,ctg011920_HT.6,ctg014040_HT.57
OG0000098	5	1	13	19	Hetgly.G000019024,Hetgly.G000019025,Hetgly.G000021146,Hetgly.G000021147,Hetgly.G000027040	ctg003390_HS.13	ctg001450_HT.40,ctg004990_HT.188,ctg004990_HT.189,ctg004990_HT.196,ctg005970_HT.10,ctg006330_HT.16,ctg006330_HT.9,ctg007770_HT.13,ctg008650_HT.19,ctg008650_HT.8,ctg009380_HT.106,ctg010230_HT.5,ctg012920_HT.45
OG0000099	1	6	12	19	Hetgly.G000029641	ctg001520_HS.108,ctg003240_HS.61,ctg004410_HS.39,ctg004680_HS.26,ctg004710_HS.150,ctg004780_HS.544	ctg002640_HT.35,ctg002780_HT.61,ctg002840_HT.205,ctg003630_HT.343,ctg003680_HT.6,ctg006210_HT.114,ctg006230_HT.53,ctg006750_HT.15,ctg006800_HT.11,ctg007910_HT.284,ctg008340_HT.35,ctg012270_HT.18
OG0000100	16	0	2	18	Hetgly.G000000010,Hetgly.G000008074,Hetgly.G000011516,Hetgly.G000011966.1,Hetgly.G000013517,Hetgly.G000015268,Hetgly.G000017926,Hetgly.G000018387,Hetgly.G000019750.1,Hetgly.G000020598,Hetgly.G000022668,Hetgly.G000022697.1,Hetgly.G000024483,Hetgly.G000024867.1,Hetgly.G000026321.1,Hetgly.G000026823	.	ctg009750_HT.49,ctg013810_HT.5
OG0000101	15	2	1	18	Hetgly.G000000253,Hetgly.G000002373,Hetgly.G000003433,Hetgly.G000006375,Hetgly.G000007190,Hetgly.G000009352,Hetgly.G000010649,Hetgly.G000015864,Hetgly.G000016146,Hetgly.G000020316,Hetgly.G000023016,Hetgly.G000023017,Hetgly.G000023175.1,Hetgly.G000028685,Hetgly.G000028822	ctg004110_HS.38,ctg004790_HS.89	ctg006230_HT.104
OG0000102	17	1	0	18	Hetgly.G000003047,Hetgly.G000003094,Hetgly.G000010226,Hetgly.G000011952,Hetgly.G000011960,Hetgly.G000017099,Hetgly.G000017276,Hetgly.G000020508,Hetgly.G000020515,Hetgly.G000021701,Hetgly.G000023835,Hetgly.G000023836,Hetgly.G000025718.1,Hetgly.G000026903,Hetgly.G000028387,Hetgly.G000029542,Hetgly.G000029634	ctg003640_HS.143	.
OG0000103	7	2	9	18	Hetgly.G000004205,Hetgly.G000004207,Hetgly.G000004215,Hetgly.G000004217,Hetgly.G000004219,Hetgly.G000026488,Hetgly.G000026490	ctg003670_HS.284,ctg003670_HS.288	ctg003700_HT.24,ctg005220_HT.26,ctg009180_HT.12,ctg009180_HT.5,ctg009700_HT.4,ctg012380_HT.10,ctg012380_HT.14,ctg012380_HT.16,ctg012380_HT.18
OG0000104	13	0	5	18	Hetgly.G000005830,Hetgly.G000007761,Hetgly.G000008972,Hetgly.G000010090,Hetgly.G000012892,Hetgly.G000021152,Hetgly.G000022074,Hetgly.G000022077,Hetgly.G000024581,Hetgly.G000027035,Hetgly.G000027707,Hetgly.G000028420,Hetgly.G000029590	.	ctg002990_HT.13,ctg008120_HT.92,ctg010950_HT.99,ctg012290_HT.19,ctg013630_HT.51
OG0000105	6	7	5	18	Hetgly.G000010017,Hetgly.G000019091,Hetgly.G000027404,Hetgly.G000027405,Hetgly.G000027409,Hetgly.G000027410	ctg000560_HS.139,ctg000560_HS.140,ctg000560_HS.144,ctg000960_HS.40,ctg003130_HS.74,ctg003130_HS.77,ctg004790_HS.218	ctg004010_HT.25,ctg004290_HT.153,ctg007910_HT.72,ctg007910_HT.76,ctg007910_HT.77
OG0000106	1	3	14	18	Hetgly.G000011976	ctg002990_HS.21,ctg004060_HS.18,ctg004340_HS.21	ctg003350_HT.3,ctg004830_HT.53,ctg005910_HT.43,ctg006310_HT.7,ctg007740_HT.42,ctg008280_HT.34,ctg009350_HT.49,ctg011330_HT.44,ctg011620_HT.221,ctg011620_HT.244,ctg012010_HT.67,ctg012540_HT.13,ctg013370_HT.45,ctg013690_HT.35
OG0000107	4	1	13	18	Hetgly.G000017883,Hetgly.G000021065,Hetgly.G000027877,Hetgly.G000028867	ctg001420_HS.81	ctg003380_HT.42,ctg003640_HT.11,ctg005350_HT.34,ctg005920_HT.9,ctg006110_HT.47,ctg006110_HT.48,ctg006440_HT.8,ctg006700_HT.10,ctg008130_HT.15,ctg008300_HT.18,ctg011440_HT.129,ctg011920_HT.3,ctg012400_HT.14
OG0000108	1	9	8	18	Hetgly.G000022875	ctg000930_HS.16,ctg002290_HS.14,ctg002290_HS.18,ctg002290_HS.22,ctg002290_HS.28,ctg002290_HS.59,ctg003340_HS.5,ctg003340_HS.8,ctg004710_HS.39	ctg003550_HT.32,ctg003550_HT.37,ctg003550_HT.53,ctg009360_HT.77,ctg009520_HT.144,ctg009520_HT.150,ctg009520_HT.46,ctg010200_HT.78
OG0000109	1	0	17	18	Hetgly.G000026834.1	.	ctg000190_HT.65,ctg001040_HT.4,ctg002120_HT.25,ctg003350_HT.22,ctg003410_HT.28,ctg004480_HT.62,ctg004970_HT.154,ctg005700_HT.103,ctg006410_HT.26,ctg006470_HT.10,ctg006470_HT.16,ctg006550_HT.10,ctg007490_HT.63,ctg008460_HT.55,ctg010950_HT.49,ctg011680_HT.14,ctg013660_HT.23
OG0000110	16	0	1	17	Hetgly.G000001041,Hetgly.G000001367,Hetgly.G000001713,Hetgly.G000003978,Hetgly.G000004922,Hetgly.G000005041,Hetgly.G000009090,Hetgly.G000012628,Hetgly.G000015246,Hetgly.G000019320,Hetgly.G000019651,Hetgly.G000019744,Hetgly.G000023628,Hetgly.G000023643,Hetgly.G000024203,Hetgly.G000029418	.	ctg007890_HT.191
OG0000111	1	6	10	17	Hetgly.G000001603	ctg000470_HS.176,ctg000650_HS.322,ctg000820_HS.36,ctg001470_HS.194,ctg002650_HS.3,ctg004720_HS.82	ctg003460_HT.108,ctg004090_HT.84,ctg005000_HT.3,ctg007750_HT.1,ctg007770_HT.5,ctg008130_HT.77,ctg008130_HT.78,ctg009400_HT.14,ctg012250_HT.86,ctg013650_HT.11
OG0000112	14	1	2	17	Hetgly.G000002588,Hetgly.G000002598,Hetgly.G000009082,Hetgly.G000009103,Hetgly.G000009336,Hetgly.G000011241,Hetgly.G000015233,Hetgly.G000015643,Hetgly.G000020871,Hetgly.G000020873,Hetgly.G000022617,Hetgly.G000026599,Hetgly.G000026960,Hetgly.G000028286	ctg000480_HS.47	ctg000080_HT.26,ctg007800_HT.43
OG0000113	4	5	8	17	Hetgly.G000004153,Hetgly.G000005441,Hetgly.G000006215,Hetgly.G000006972	ctg001520_HS.99,ctg002310_HS.14,ctg002590_HS.59,ctg003710_HS.48,ctg004260_HS.71	ctg002510_HT.4,ctg002580_HT.11,ctg002580_HT.36,ctg002780_HT.71,ctg004860_HT.16,ctg005880_HT.24,ctg006400_HT.24,ctg011220_HT.15
OG0000114	10	1	6	17	Hetgly.G000005272,Hetgly.G000009575,Hetgly.G000019076,Hetgly.G000025180,Hetgly.G000025181,Hetgly.G000025182,Hetgly.G000026856,Hetgly.G000027302,Hetgly.G000029580,Hetgly.G000029585	ctg001070_HS.1	ctg003880_HT.16,ctg003880_HT.19,ctg004950_HT.116,ctg006670_HT.114,ctg006670_HT.119,ctg006670_HT.124
OG0000115	2	10	5	17	Hetgly.G000005811,Hetgly.G000005827	ctg000070_HS.5,ctg000470_HS.59,ctg001040_HS.4,ctg001190_HS.43,ctg001930_HS.36,ctg002040_HS.15,ctg003130_HS.96,ctg003240_HS.67,ctg003880_HS.5,ctg004720_HS.135	ctg000630_HT.88,ctg004970_HT.59,ctg008160_HT.8,ctg010650_HT.40,ctg013320_HT.12
OG0000116	4	6	7	17	Hetgly.G000010472,Hetgly.G000010482,Hetgly.G000016719,Hetgly.G000028216	ctg000200_HS.49,ctg000610_HS.467,ctg000650_HS.231,ctg001330_HS.122,ctg002870_HS.10,ctg004670_HS.14	ctg001280_HT.84,ctg004120_HT.72,ctg006090_HT.15,ctg009500_HT.10,ctg010490_HT.8,ctg011820_HT.74,ctg012800_HT.100
OG0000117	9	3	5	17	Hetgly.G000010681,Hetgly.G000013684,Hetgly.G000017437,Hetgly.G000017469,Hetgly.G000018035.1,Hetgly.G000018983,Hetgly.G000018997,Hetgly.G000019000,Hetgly.G000027856	ctg000840_HS.26,ctg002550_HS.3,ctg003670_HS.225	ctg004790_HT.36,ctg006280_HT.19,ctg010030_HT.7,ctg010030_HT.8,ctg012690_HT.21
OG0000118	3	4	10	17	Hetgly.G000012888,Hetgly.G000016698,Hetgly.G000023701	ctg000600_HS.117,ctg000600_HS.120,ctg000600_HS.121,ctg000600_HS.89	ctg005490_HT.52,ctg008360_HT.7,ctg008540_HT.42,ctg008620_HT.19,ctg008620_HT.20,ctg008620_HT.22,ctg008620_HT.6,ctg011290_HT.30,ctg011290_HT.34,ctg011290_HT.35
OG0000119	5	10	2	17	Hetgly.G000013840,Hetgly.G000015889,Hetgly.G000015891,Hetgly.G000018676,Hetgly.G000018697	ctg000610_HS.91,ctg001470_HS.156,ctg001470_HS.193,ctg001570_HS.415,ctg001570_HS.416,ctg001570_HS.417,ctg002600_HS.34,ctg002600_HS.61,ctg002770_HS.66,ctg004630_HS.25	ctg006420_HT.180,ctg007700_HT.86
OG0000120	2	1	14	17	Hetgly.G000016164,Hetgly.G000017963	ctg002780_HS.21	ctg000290_HT.56,ctg000290_HT.59,ctg000480_HT.20,ctg003760_HT.180,ctg003760_HT.190,ctg003760_HT.193,ctg003870_HT.144,ctg006110_HT.64,ctg006110_HT.65,ctg009280_HT.113,ctg009280_HT.115,ctg009280_HT.7,ctg009280_HT.9,ctg010610_HT.25
OG0000121	8	1	8	17	Hetgly.G000016277,Hetgly.G000023530,Hetgly.G000023531,Hetgly.G000027796,Hetgly.G000028721,Hetgly.G000029702,Hetgly.G000029703,Hetgly.G000029730	ctg001310_HS.14	ctg002380_HT.15,ctg003110_HT.35,ctg003380_HT.38,ctg006840_HT.11,ctg006840_HT.8,ctg010410_HT.2,ctg011400_HT.45,ctg011400_HT.62
OG0000122	1	1	15	17	Hetgly.G000028404	ctg000660_HS.298	ctg001360_HT.19,ctg002950_HT.38,ctg003630_HT.62,ctg005070_HT.69,ctg005940_HT.30,ctg006140_HT.13,ctg006180_HT.6,ctg006220_HT.54,ctg006250_HT.57,ctg006310_HT.56,ctg006340_HT.116,ctg006420_HT.108,ctg006420_HT.124,ctg012160_HT.14,ctg012590_HT.50
OG0000123	12	0	4	16	Hetgly.G000000838,Hetgly.G000014019,Hetgly.G000016914,Hetgly.G000017373,Hetgly.G000017378,Hetgly.G000018271,Hetgly.G000022478,Hetgly.G000025215,Hetgly.G000025244,Hetgly.G000025281,Hetgly.G000026423,Hetgly.G000029073	.	ctg004160_HT.23,ctg004180_HT.23,ctg004990_HT.143,ctg013400_HT.89
OG0000124	11	1	4	16	Hetgly.G000000893,Hetgly.G000004685,Hetgly.G000004690,Hetgly.G000007849,Hetgly.G000010130,Hetgly.G000016331,Hetgly.G000019985,Hetgly.G000021573,Hetgly.G000024235,Hetgly.G000027203,Hetgly.G000029208	ctg001220_HS.23	ctg004460_HT.158,ctg008990_HT.29,ctg008990_HT.30,ctg013450_HT.8
OG0000125	6	1	9	16	Hetgly.G000001377,Hetgly.G000004549,Hetgly.G000013028,Hetgly.G000016855,Hetgly.G000020787,Hetgly.G000028727	ctg002460_HS.42	ctg000740_HT.6,ctg001310_HT.90,ctg004690_HT.22,ctg004840_HT.64,ctg005030_HT.112,ctg007170_HT.7,ctg007720_HT.1,ctg013130_HT.19,ctg013580_HT.39
OG0000126	6	2	8	16	Hetgly.G000001596,Hetgly.G000007744,Hetgly.G000009014,Hetgly.G000018435,Hetgly.G000027661,Hetgly.G000029032	ctg001510_HS.398,ctg002680_HS.425	ctg002030_HT.151,ctg005300_HT.35,ctg005930_HT.74,ctg008300_HT.79,ctg010950_HT.19,ctg011600_HT.16,ctg012830_HT.98,ctg013890_HT.57
OG0000127	14	0	2	16	Hetgly.G000002433,Hetgly.G000004468.1,Hetgly.G000006476,Hetgly.G000006847,Hetgly.G000009028,Hetgly.G000012539.1,Hetgly.G000014001.1,Hetgly.G000018539.1,Hetgly.G000018756,Hetgly.G000019751,Hetgly.G000020599.1,Hetgly.G000024482,Hetgly.G000024484,Hetgly.G000026955	.	ctg003590_HT.42,ctg008620_HT.34
OG0000128	7	2	7	16	Hetgly.G000002697,Hetgly.G000004177,Hetgly.G000004189,Hetgly.G000010691,Hetgly.G000010697,Hetgly.G000010698,Hetgly.G000029581	ctg001640_HS.15,ctg002430_HS.12	ctg000900_HT.25,ctg002490_HT.10,ctg002490_HT.11,ctg002490_HT.12,ctg002490_HT.13,ctg008620_HT.50,ctg008890_HT.5
OG0000129	10	5	1	16	Hetgly.G000002907,Hetgly.G000002913,Hetgly.G000002914,Hetgly.G000002946,Hetgly.G000002956,Hetgly.G000002981,Hetgly.G000003030,Hetgly.G000017751,Hetgly.G000017772.1,Hetgly.G000022670	ctg000830_HS.1,ctg000830_HS.25,ctg001430_HS.3,ctg003660_HS.205,ctg003660_HS.211	ctg006330_HT.51
OG0000130	1	4	11	16	Hetgly.G000003062	ctg001640_HS.10,ctg003290_HS.7,ctg003660_HS.111,ctg003660_HS.122	ctg000040_HT.14,ctg000260_HT.19,ctg000260_HT.7,ctg000980_HT.20,ctg000980_HT.31,ctg003670_HT.30,ctg006120_HT.259,ctg007170_HT.15,ctg007170_HT.21,ctg007170_HT.37,ctg010410_HT.20
OG0000131	14	0	2	16	Hetgly.G000003441,Hetgly.G000007718,Hetgly.G000008401,Hetgly.G000008414,Hetgly.G000008428.1,Hetgly.G000009405,Hetgly.G000012022,Hetgly.G000012690,Hetgly.G000015052,Hetgly.G000021048,Hetgly.G000026040,Hetgly.G000027368,Hetgly.G000028730,Hetgly.G000028981	.	ctg007880_HT.69,ctg007880_HT.70
OG0000132	10	3	3	16	Hetgly.G000003552,Hetgly.G000008416,Hetgly.G000013278,Hetgly.G000015181,Hetgly.G000018278,Hetgly.G000020145,Hetgly.G000027366,Hetgly.G000027607,Hetgly.G000028080,Hetgly.G000028484	ctg000520_HS.18,ctg002690_HS.331,ctg004730_HS.5	ctg004400_HT.72,ctg004600_HT.47,ctg010710_HT.4
OG0000133	2	13	1	16	Hetgly.G000008611,Hetgly.G000008613	ctg000310_HS.10,ctg000310_HS.12,ctg000310_HS.14,ctg002690_HS.1,ctg002690_HS.11,ctg002690_HS.13,ctg002690_HS.15,ctg002690_HS.17,ctg002690_HS.19,ctg002690_HS.3,ctg002690_HS.5,ctg002690_HS.7,ctg002690_HS.9	ctg012130_HT.3
OG0000134	14	0	2	16	Hetgly.G000009851.1,Hetgly.G000012909.1,Hetgly.G000017132,Hetgly.G000018030,Hetgly.G000018720,Hetgly.G000022580,Hetgly.G000022584,Hetgly.G000024801,Hetgly.G000026126,Hetgly.G000026127,Hetgly.G000026128,Hetgly.G000026217,Hetgly.G000026228,Hetgly.G000027734	.	ctg001280_HT.8,ctg011500_HT.8
OG0000135	5	1	10	16	Hetgly.G000011131,Hetgly.G000021350,Hetgly.G000021353,Hetgly.G000021791,Hetgly.G000024828	ctg001350_HS.22	ctg002010_HT.17,ctg002120_HT.49,ctg002610_HT.62,ctg003760_HT.237,ctg004120_HT.25,ctg006620_HT.58,ctg008430_HT.100,ctg008970_HT.25,ctg013770_HT.2,ctg013890_HT.1
OG0000136	1	6	9	16	Hetgly.G000011562	ctg002080_HS.36,ctg002630_HS.97,ctg002630_HS.99,ctg003590_HS.126,ctg003600_HS.2,ctg004200_HS.5	ctg002750_HT.111,ctg003240_HT.49,ctg012250_HT.35,ctg012250_HT.37,ctg012250_HT.39,ctg012250_HT.41,ctg012250_HT.43,ctg012250_HT.45,ctg012250_HT.48
OG0000137	11	0	5	16	Hetgly.G000012632,Hetgly.G000012633,Hetgly.G000012634,Hetgly.G000012635,Hetgly.G000012637,Hetgly.G000012652,Hetgly.G000012653,Hetgly.G000012654,Hetgly.G000012655,Hetgly.G000012658,Hetgly.G000012659	.	ctg002620_HT.3,ctg004840_HT.1,ctg007310_HT.8,ctg008970_HT.2,ctg012000_HT.8
OG0000138	5	3	8	16	Hetgly.G000013819,Hetgly.G000021983,Hetgly.G000024183,Hetgly.G000024308,Hetgly.G000024662	ctg000650_HS.431,ctg004380_HS.20,ctg004380_HS.28	ctg002700_HT.24,ctg004980_HT.31,ctg006160_HT.6,ctg006250_HT.8,ctg006920_HT.4,ctg010660_HT.317,ctg010660_HT.320,ctg010660_HT.331
OG0000139	1	1	14	16	Hetgly.G000014613	ctg003550_HS.138	ctg001340_HT.157,ctg001340_HT.3,ctg002330_HT.20,ctg002920_HT.24,ctg004400_HT.17,ctg006350_HT.100,ctg006350_HT.112,ctg007900_HT.89,ctg008330_HT.4,ctg008350_HT.2,ctg009360_HT.136,ctg010940_HT.93,ctg013030_HT.97,ctg014030_HT.73
OG0000140	1	5	10	16	Hetgly.G000017880	ctg000540_HS.20,ctg001310_HS.23,ctg002320_HS.130,ctg003960_HS.11,ctg004480_HS.51	ctg003380_HT.44,ctg003640_HT.10,ctg006110_HT.46,ctg006440_HT.7,ctg008130_HT.16,ctg008300_HT.17,ctg011440_HT.130,ctg011920_HT.4,ctg012400_HT.16,ctg014040_HT.59
OG0000141	4	3	9	16	Hetgly.G000023060,Hetgly.G000023061,Hetgly.G000027622,Hetgly.G000027623	ctg004290_HS.138,ctg004290_HS.144,ctg004290_HS.155	ctg001470_HT.76,ctg001470_HT.80,ctg004950_HT.139,ctg005730_HT.26,ctg006420_HT.28,ctg011430_HT.48,ctg012640_HT.10,ctg012640_HT.3,ctg012650_HT.3
OG0000142	1	7	8	16	Hetgly.G000024579	ctg001240_HS.60,ctg001300_HS.3,ctg002160_HS.4,ctg002630_HS.12,ctg002630_HS.8,ctg002840_HS.34,ctg004290_HS.101	ctg001430_HT.16,ctg002730_HT.129,ctg002730_HT.57,ctg004080_HT.35,ctg005880_HT.51,ctg007850_HT.115,ctg009330_HT.12,ctg009400_HT.76
OG0000143	1	6	9	16	Hetgly.G000025862	ctg000900_HS.15,ctg002320_HS.187,ctg002320_HS.193,ctg003160_HS.138,ctg003250_HS.61,ctg004350_HS.12	ctg000450_HT.37,ctg005350_HT.28,ctg005700_HT.114,ctg006520_HT.10,ctg006820_HT.11,ctg009170_HT.41,ctg009170_HT.47,ctg009870_HT.48,ctg010020_HT.17
OG0000144	1	9	6	16	Hetgly.G000028715	ctg000640_HS.266,ctg001420_HS.21,ctg004330_HS.42,ctg004330_HS.65,ctg004330_HS.95,ctg004340_HS.50,ctg004540_HS.2,ctg004650_HS.43,ctg004650_HS.45	ctg000490_HT.39,ctg000690_HT.47,ctg000690_HT.49,ctg004460_HT.41,ctg004970_HT.264,ctg011990_HT.170
OG0000145	0	8	8	16	.	ctg000160_HS.46,ctg000720_HS.11,ctg000950_HS.28,ctg002320_HS.49,ctg002900_HS.85,ctg003050_HS.3,ctg003280_HS.22,ctg004540_HS.94	ctg002430_HT.25,ctg002430_HT.30,ctg002730_HT.51,ctg003870_HT.51,ctg005110_HT.29,ctg006970_HT.18,ctg012320_HT.11,ctg012320_HT.20
OG0000146	13	0	2	15	Hetgly.G000000900,Hetgly.G000001010,Hetgly.G000001936,Hetgly.G000008857,Hetgly.G000009067,Hetgly.G000015507,Hetgly.G000021373,Hetgly.G000022137,Hetgly.G000022287,Hetgly.G000024716,Hetgly.G000027666,Hetgly.G000027783,Hetgly.G000028917	.	ctg002360_HT.81,ctg003760_HT.47
OG0000147	14	0	1	15	Hetgly.G000001509,Hetgly.G000007316,Hetgly.G000027843,Hetgly.G000027844,Hetgly.G000027845,Hetgly.G000027846,Hetgly.G000027847,Hetgly.G000027848,Hetgly.G000027849,Hetgly.G000027850,Hetgly.G000027851,Hetgly.G000027852,Hetgly.G000027853,Hetgly.G000027854	.	ctg004630_HT.15
OG0000148	8	3	4	15	Hetgly.G000001806,Hetgly.G000004162,Hetgly.G000004167,Hetgly.G000004198,Hetgly.G000004257,Hetgly.G000017084,Hetgly.G000020097,Hetgly.G000020102	ctg001510_HS.119,ctg003230_HS.128,ctg003230_HS.132	ctg003020_HT.72,ctg003020_HT.76,ctg007070_HT.34,ctg012780_HT.13
OG0000149	2	9	4	15	Hetgly.G000002985,Hetgly.G000007194	ctg001570_HS.455,ctg001880_HS.235,ctg001910_HS.21,ctg002640_HS.77,ctg002770_HS.92,ctg003660_HS.118,ctg003660_HS.155,ctg003660_HS.163,ctg004230_HS.18	ctg000260_HT.45,ctg009520_HT.125,ctg009840_HT.56,ctg011620_HT.111
OG0000150	7	6	2	15	Hetgly.G000003075,Hetgly.G000003105,Hetgly.G000003121,Hetgly.G000003126,Hetgly.G000014255,Hetgly.G000023877,Hetgly.G000027812.1	ctg003290_HS.109,ctg003290_HS.141,ctg003290_HS.145,ctg003290_HS.25,ctg004090_HS.123,ctg004090_HS.179	ctg005620_HT.19,ctg005620_HT.23
OG0000151	11	1	3	15	Hetgly.G000003447,Hetgly.G000003895,Hetgly.G000008023,Hetgly.G000008097,Hetgly.G000009486,Hetgly.G000011502,Hetgly.G000013126,Hetgly.G000014075,Hetgly.G000014423,Hetgly.G000026302,Hetgly.G000029125	ctg000480_HS.106	ctg003760_HT.70,ctg006350_HT.33,ctg010680_HT.273
OG0000152	9	6	0	15	Hetgly.G000005821,Hetgly.G000005836,Hetgly.G000007754,Hetgly.G000013286,Hetgly.G000019011,Hetgly.G000021208,Hetgly.G000024926,Hetgly.G000027026,Hetgly.G000027701	ctg000470_HS.54,ctg000600_HS.243,ctg001190_HS.39,ctg001930_HS.32,ctg002460_HS.28,ctg003130_HS.90	.
OG0000153	10	2	3	15	Hetgly.G000006056,Hetgly.G000006530,Hetgly.G000011958,Hetgly.G000012047,Hetgly.G000012151,Hetgly.G000012152,Hetgly.G000012533,Hetgly.G000015559,Hetgly.G000023120,Hetgly.G000026562	ctg002570_HS.16,ctg002640_HS.129	ctg001130_HT.11,ctg009520_HT.168,ctg010170_HT.31
OG0000154	3	6	6	15	Hetgly.G000009524,Hetgly.G000009568,Hetgly.G000025044	ctg000560_HS.108,ctg000560_HS.71,ctg002600_HS.111,ctg002670_HS.96,ctg002670_HS.98,ctg003230_HS.54	ctg001310_HT.9,ctg005040_HT.204,ctg005040_HT.209,ctg005040_HT.212,ctg007680_HT.200,ctg007910_HT.159
OG0000155	1	6	8	15	Hetgly.G000009911	ctg001530_HS.218,ctg001530_HS.220,ctg001530_HS.221,ctg001530_HS.223,ctg001530_HS.225,ctg001530_HS.226	ctg000730_HT.10,ctg000760_HT.21,ctg002370_HT.24,ctg004760_HT.68,ctg005960_HT.10,ctg011030_HT.45,ctg011030_HT.49,ctg011030_HT.50
OG0000156	4	5	6	15	Hetgly.G000013815,Hetgly.G000021980,Hetgly.G000022354,Hetgly.G000024304	ctg000870_HS.14,ctg001060_HS.52,ctg001260_HS.1,ctg003380_HS.19,ctg004380_HS.16	ctg004980_HT.27,ctg006160_HT.9,ctg006250_HT.12,ctg008660_HT.26,ctg010660_HT.305,ctg013540_HT.32
OG0000157	3	7	5	15	Hetgly.G000017069,Hetgly.G000029333,Hetgly.G000029568	ctg000100_HS.10,ctg000820_HS.3,ctg001450_HS.6,ctg001980_HS.3,ctg002110_HS.1,ctg003090_HS.4,ctg003240_HS.70	ctg002640_HT.17,ctg003710_HT.39,ctg008490_HT.62,ctg010630_HT.51,ctg013800_HT.11
OG0000158	2	4	9	15	Hetgly.G000017675,Hetgly.G000018699	ctg000610_HS.51,ctg002420_HS.22,ctg003010_HS.84,ctg003010_HS.93	ctg001180_HT.14,ctg001180_HT.15,ctg001240_HT.36,ctg001240_HT.38,ctg001560_HT.11,ctg001560_HT.12,ctg008120_HT.24,ctg013870_HT.1,ctg014050_HT.13
OG0000159	1	7	7	15	Hetgly.G000019088	ctg000930_HS.107,ctg002220_HS.21,ctg003010_HS.123,ctg003950_HS.17,ctg004080_HS.2,ctg004100_HS.1,ctg004710_HS.15	ctg000080_HT.19,ctg003600_HT.60,ctg005500_HT.5,ctg005540_HT.2,ctg008120_HT.65,ctg009520_HT.116,ctg010940_HT.63
OG0000160	1	6	8	15	Hetgly.G000020281	ctg001190_HS.31,ctg001330_HS.6,ctg001980_HS.17,ctg002640_HS.131,ctg002840_HS.21,ctg003260_HS.17	ctg000970_HT.13,ctg000970_HT.16,ctg003630_HT.181,ctg005390_HT.6,ctg006590_HT.71,ctg013580_HT.5,ctg014060_HT.72,ctg014060_HT.87
OG0000161	3	3	9	15	Hetgly.G000022576,Hetgly.G000022577,Hetgly.G000027583	ctg000650_HS.191,ctg000650_HS.192,ctg000650_HS.209	ctg005030_HT.183,ctg005030_HT.186,ctg005030_HT.187,ctg005030_HT.210,ctg005030_HT.212,ctg005950_HT.1,ctg005950_HT.2,ctg011250_HT.18,ctg011250_HT.22
OG0000162	2	0	13	15	Hetgly.G000023044,Hetgly.G000028571	.	ctg000900_HT.48,ctg003350_HT.17,ctg005000_HT.16,ctg009350_HT.35,ctg010300_HT.8,ctg010490_HT.81,ctg011330_HT.57,ctg011620_HT.240,ctg012520_HT.8,ctg012540_HT.2,ctg013130_HT.29,ctg013370_HT.59,ctg013690_HT.47
OG0000163	1	4	10	15	Hetgly.G000025224	ctg000200_HS.6,ctg001260_HS.16,ctg002710_HS.10,ctg004390_HS.11	ctg001010_HT.30,ctg004120_HT.7,ctg004150_HT.31,ctg004960_HT.39,ctg005320_HT.4,ctg006120_HT.23,ctg007370_HT.4,ctg010730_HT.293,ctg010940_HT.51,ctg011580_HT.39
OG0000164	1	2	12	15	Hetgly.G000025757	ctg002590_HS.19,ctg002590_HS.9	ctg000350_HT.4,ctg002430_HT.51,ctg003160_HT.18,ctg003380_HT.107,ctg004920_HT.27,ctg007380_HT.23,ctg009360_HT.6,ctg010080_HT.35,ctg010410_HT.15,ctg012350_HT.13,ctg012990_HT.4,ctg014070_HT.41
OG0000165	1	4	10	15	Hetgly.G000026493	ctg001960_HS.30,ctg001960_HS.32,ctg002180_HS.31,ctg003660_HS.202	ctg000970_HT.39,ctg001570_HT.93,ctg002950_HT.44,ctg006350_HT.79,ctg009840_HT.119,ctg010260_HT.8,ctg011780_HT.102,ctg012130_HT.15,ctg012660_HT.32,ctg013300_HT.64
OG0000166	0	7	8	15	.	ctg000480_HS.2,ctg001920_HS.31,ctg002350_HS.11,ctg002460_HS.1,ctg002530_HS.29,ctg002920_HS.7,ctg003190_HS.3	ctg000630_HT.8,ctg001030_HT.15,ctg001570_HT.125,ctg005490_HT.11,ctg005490_HT.14,ctg011330_HT.11,ctg012010_HT.83,ctg013540_HT.18
OG0000167	0	6	9	15	.	ctg000790_HS.23,ctg001010_HS.9,ctg001060_HS.31,ctg004220_HS.58,ctg004350_HS.18,ctg004680_HS.12	ctg001100_HT.15,ctg002130_HT.11,ctg005010_HT.45,ctg005920_HT.51,ctg006780_HT.15,ctg009400_HT.30,ctg010140_HT.45,ctg012810_HT.1,ctg013210_HT.43
OG0000168	11	0	3	14	Hetgly.G000000320,Hetgly.G000000369,Hetgly.G000001091,Hetgly.G000011747,Hetgly.G000012899,Hetgly.G000015530,Hetgly.G000016462,Hetgly.G000020968.1,Hetgly.G000026524.1,Hetgly.G000027270,Hetgly.G000027759	.	ctg003510_HT.54,ctg003510_HT.55,ctg010730_HT.29
OG0000169	8	2	4	14	Hetgly.G000000835,Hetgly.G000000841,Hetgly.G000000842,Hetgly.G000009022,Hetgly.G000016912,Hetgly.G000017376,Hetgly.G000025221,Hetgly.G000029076	ctg001970_HS.42,ctg001970_HS.43	ctg004980_HT.44,ctg009050_HT.26,ctg009110_HT.23,ctg013010_HT.24
OG0000170	5	1	8	14	Hetgly.G000001090,Hetgly.G000016714,Hetgly.G000020872,Hetgly.G000020874,Hetgly.G000028583	ctg001160_HS.15	ctg004190_HT.3,ctg004300_HT.42,ctg004310_HT.3,ctg004390_HT.47,ctg007140_HT.3,ctg007160_HT.7,ctg009090_HT.37,ctg010810_HT.6
OG0000171	8	2	4	14	Hetgly.G000001309,Hetgly.G000001869,Hetgly.G000005059,Hetgly.G000013252,Hetgly.G000018357,Hetgly.G000022096,Hetgly.G000025123,Hetgly.G000028644	ctg000960_HS.63,ctg004650_HS.18	ctg003620_HT.43,ctg003930_HT.6,ctg007840_HT.38,ctg008690_HT.109
OG0000172	7	5	2	14	Hetgly.G000001540,Hetgly.G000001543,Hetgly.G000001638,Hetgly.G000001640,Hetgly.G000022156,Hetgly.G000022158,Hetgly.G000022173	ctg002680_HS.107,ctg002680_HS.167,ctg002680_HS.168,ctg002680_HS.88,ctg003550_HS.143	ctg002800_HT.26,ctg002800_HT.29
OG0000173	13	0	1	14	Hetgly.G000002849,Hetgly.G000002855,Hetgly.G000004260,Hetgly.G000004329,Hetgly.G000005589,Hetgly.G000005590,Hetgly.G000012157,Hetgly.G000012159,Hetgly.G000012161,Hetgly.G000019659,Hetgly.G000019697,Hetgly.G000019703,Hetgly.G000020201	.	ctg008310_HT.5
OG0000174	6	4	4	14	Hetgly.G000003069,Hetgly.G000003079,Hetgly.G000003104,Hetgly.G000003120,Hetgly.G000003125,Hetgly.G000003131	ctg000570_HS.21,ctg003660_HS.104,ctg003660_HS.96,ctg004090_HS.118	ctg000980_HT.13,ctg000980_HT.4,ctg003670_HT.38,ctg005620_HT.17
OG0000175	12	1	1	14	Hetgly.G000003420,Hetgly.G000004828,Hetgly.G000007603,Hetgly.G000013269.1,Hetgly.G000016030,Hetgly.G000016726,Hetgly.G000017044,Hetgly.G000017058,Hetgly.G000024045,Hetgly.G000025119,Hetgly.G000026374,Hetgly.G000027200	ctg002210_HS.48	ctg002750_HT.85
OG0000176	3	6	5	14	Hetgly.G000003611,Hetgly.G000006308,Hetgly.G000023244	ctg000440_HS.123,ctg000610_HS.337,ctg001450_HS.22,ctg001570_HS.76,ctg003670_HS.121,ctg003730_HS.400	ctg003350_HT.52,ctg008340_HT.85,ctg010520_HT.11,ctg014050_HT.291,ctg014050_HT.409
OG0000177	5	4	5	14	Hetgly.G000005029,Hetgly.G000005032,Hetgly.G000005050,Hetgly.G000008215,Hetgly.G000015344	ctg001460_HS.17,ctg002480_HS.50,ctg002780_HS.15,ctg003470_HS.23	ctg002760_HT.38,ctg003870_HT.149,ctg006460_HT.23,ctg010660_HT.127,ctg012690_HT.118
OG0000178	4	5	5	14	Hetgly.G000006155,Hetgly.G000010832,Hetgly.G000013482,Hetgly.G000023990	ctg001880_HS.115,ctg002670_HS.115,ctg002670_HS.88,ctg002690_HS.900,ctg004680_HS.83	ctg001720_HT.17,ctg003630_HT.285,ctg005040_HT.217,ctg007570_HT.5,ctg008430_HT.52
OG0000179	1	1	12	14	Hetgly.G000010717	ctg002810_HS.56	ctg001510_HT.26,ctg002330_HT.52,ctg003380_HT.35,ctg009280_HT.14,ctg009280_HT.19,ctg009750_HT.24,ctg010410_HT.10,ctg010560_HT.1,ctg011400_HT.56,ctg011730_HT.39,ctg013370_HT.3,ctg013990_HT.47
OG0000180	3	7	4	14	Hetgly.G000013906,Hetgly.G000023510,Hetgly.G000027218	ctg001330_HS.10,ctg001370_HS.34,ctg001380_HS.230,ctg002320_HS.161,ctg003480_HS.19,ctg004340_HS.40,ctg004790_HS.26	ctg005020_HT.110,ctg006190_HT.50,ctg006800_HT.17,ctg009170_HT.12
OG0000181	1	6	7	14	Hetgly.G000015842.1	ctg000340_HS.38,ctg000400_HS.18,ctg000610_HS.218,ctg000610_HS.220,ctg000880_HS.27,ctg002330_HS.3	ctg000850_HT.12,ctg001560_HT.187,ctg002440_HT.33,ctg004190_HT.7,ctg004310_HT.8,ctg006420_HT.246,ctg014050_HT.182
OG0000182	6	3	5	14	Hetgly.G000016004,Hetgly.G000016035,Hetgly.G000018905,Hetgly.G000022748,Hetgly.G000025467,Hetgly.G000029035	ctg004710_HS.113,ctg004710_HS.152,ctg004780_HS.630	ctg003780_HT.36,ctg008780_HT.3,ctg008810_HT.3,ctg008820_HT.12,ctg010450_HT.25
OG0000183	2	2	10	14	Hetgly.G000017128,Hetgly.G000027194.1	ctg003630_HS.2,ctg003630_HS.21	ctg002730_HT.104,ctg002730_HT.105,ctg002730_HT.112,ctg002730_HT.115,ctg004250_HT.35,ctg004250_HT.37,ctg004250_HT.43,ctg004250_HT.44,ctg013720_HT.3,ctg013720_HT.4
OG0000184	6	4	4	14	Hetgly.G000017554,Hetgly.G000017557,Hetgly.G000017566,Hetgly.G000017567,Hetgly.G000025973,Hetgly.G000025982	ctg001500_HS.16,ctg001500_HS.4,ctg001500_HS.6,ctg001500_HS.9	ctg002360_HT.53,ctg002360_HT.55,ctg007750_HT.22,ctg007750_HT.25
OG0000185	1	7	6	14	Hetgly.G000018580	ctg000610_HS.292,ctg000610_HS.294,ctg000610_HS.296,ctg000610_HS.298,ctg000610_HS.304,ctg000630_HS.308,ctg003150_HS.53	ctg004970_HT.314,ctg007680_HT.44,ctg014050_HT.247,ctg014050_HT.249,ctg014050_HT.251,ctg014050_HT.257
OG0000186	1	11	2	14	Hetgly.G000020182	ctg000090_HS.22,ctg000490_HS.75,ctg001070_HS.16,ctg001440_HS.41,ctg001570_HS.492,ctg001570_HS.575,ctg001880_HS.242,ctg001910_HS.14,ctg002640_HS.82,ctg003570_HS.47,ctg004120_HS.20	ctg003190_HT.26,ctg006230_HT.19
OG0000187	3	8	3	14	Hetgly.G000020504,Hetgly.G000020514,Hetgly.G000020516	ctg003010_HS.1,ctg003010_HS.101,ctg003010_HS.11,ctg003010_HS.16,ctg003010_HS.17,ctg003010_HS.7,ctg003440_HS.3,ctg004060_HS.28	ctg002000_HT.27,ctg004950_HT.44,ctg004950_HT.48
OG0000188	2	4	8	14	Hetgly.G000023838,Hetgly.G000029540	ctg001600_HS.14,ctg001620_HS.5,ctg001620_HS.9,ctg002310_HS.2	ctg002330_HT.12,ctg002330_HT.36,ctg002840_HT.104,ctg002840_HT.127,ctg002840_HT.130,ctg005000_HT.156,ctg005000_HT.166,ctg012060_HT.5
OG0000189	1	2	11	14	Hetgly.G000029481	ctg002440_HS.23,ctg004340_HS.51	ctg000190_HT.61,ctg001030_HT.192,ctg002860_HT.20,ctg002990_HT.18,ctg004460_HT.42,ctg008760_HT.30,ctg012250_HT.104,ctg012690_HT.93,ctg013310_HT.188,ctg013480_HT.32,ctg013830_HT.13
OG0000190	2	1	11	14	Hetgly.G000029605,Hetgly.G000029738	ctg000200_HS.45	ctg001310_HT.187,ctg001310_HT.189,ctg001630_HT.16,ctg001630_HT.20,ctg002620_HT.23,ctg004990_HT.260,ctg006860_HT.9,ctg008500_HT.29,ctg009070_HT.68,ctg009500_HT.27,ctg011010_HT.10
OG0000191	0	2	12	14	.	ctg000540_HS.36,ctg002520_HS.31	ctg000360_HT.27,ctg003430_HT.21,ctg003630_HT.37,ctg004630_HT.52,ctg009070_HT.67,ctg009670_HT.29,ctg010560_HT.11,ctg010560_HT.16,ctg010940_HT.12,ctg011010_HT.11,ctg013390_HT.2,ctg013390_HT.5
OG0000192	0	9	5	14	.	ctg000580_HS.62,ctg001570_HS.493,ctg002160_HS.38,ctg002690_HS.829,ctg002800_HS.14,ctg004140_HS.11,ctg004420_HS.1,ctg004510_HS.71,ctg004730_HS.60	ctg004130_HT.16,ctg004590_HT.2,ctg004600_HT.87,ctg004970_HT.104,ctg010680_HT.231
OG0000193	0	6	8	14	.	ctg001310_HS.27,ctg001530_HS.55,ctg001530_HS.63,ctg001980_HS.23,ctg002470_HS.26,ctg004670_HS.3	ctg002700_HT.11,ctg003450_HT.74,ctg010190_HT.4,ctg010420_HT.1,ctg010440_HT.3,ctg010670_HT.70,ctg011240_HT.3,ctg014060_HT.57
OG0000194	10	2	1	13	Hetgly.G000000225.1,Hetgly.G000000233.1,Hetgly.G000003160,Hetgly.G000003161,Hetgly.G000013865,Hetgly.G000014348,Hetgly.G000017251,Hetgly.G000022855,Hetgly.G000024055,Hetgly.G000025964	ctg003410_HS.86,ctg003610_HS.51	ctg000210_HT.10
OG0000195	3	3	7	13	Hetgly.G000001773,Hetgly.G000009429,Hetgly.G000014229	ctg002680_HS.263,ctg002680_HS.347,ctg002680_HS.361	ctg000590_HT.43,ctg002020_HT.7,ctg002060_HT.7,ctg002790_HT.105,ctg002790_HT.14,ctg006560_HT.9,ctg011150_HT.7
OG0000196	6	3	4	13	Hetgly.G000002124.1,Hetgly.G000010668,Hetgly.G000026142,Hetgly.G000026143,Hetgly.G000027646,Hetgly.G000027647	ctg001510_HS.254,ctg002810_HS.54,ctg004790_HS.162	ctg001510_HT.28,ctg002480_HT.2,ctg003640_HT.13,ctg009090_HT.69
OG0000197	8	1	4	13	Hetgly.G000002132,Hetgly.G000002133,Hetgly.G000022712,Hetgly.G000022713,Hetgly.G000025609,Hetgly.G000026511,Hetgly.G000027889,Hetgly.G000028414	ctg002670_HS.162	ctg005040_HT.11,ctg009130_HT.41,ctg011440_HT.65,ctg013880_HT.16
OG0000198	5	7	1	13	Hetgly.G000003425,Hetgly.G000003430,Hetgly.G000023700,Hetgly.G000026369,Hetgly.G000026385	ctg000600_HS.110,ctg000600_HS.119,ctg000650_HS.330,ctg000650_HS.332,ctg000650_HS.344,ctg000650_HS.347,ctg000650_HS.363	ctg008620_HT.10
OG0000199	2	4	7	13	Hetgly.G000003491,Hetgly.G000023271	ctg000200_HS.7,ctg001260_HS.17,ctg002710_HS.11,ctg004390_HS.12	ctg001640_HT.38,ctg004120_HT.8,ctg006120_HT.22,ctg007370_HT.3,ctg009680_HT.40,ctg010730_HT.292,ctg011580_HT.38
OG0000200	1	4	8	13	Hetgly.G000003797	ctg000440_HS.165,ctg001960_HS.24,ctg002320_HS.61,ctg002690_HS.589	ctg001570_HT.110,ctg006120_HT.189,ctg006120_HT.191,ctg006120_HT.195,ctg006120_HT.199,ctg009840_HT.113,ctg009840_HT.134,ctg010730_HT.206
OG0000201	4	3	6	13	Hetgly.G000005873,Hetgly.G000013591,Hetgly.G000013643,Hetgly.G000021831	ctg003670_HS.167,ctg003670_HS.229,ctg003690_HS.27	ctg005550_HT.51,ctg006390_HT.13,ctg008840_HT.27,ctg009870_HT.44,ctg009910_HT.25,ctg010030_HT.12
OG0000202	3	4	6	13	Hetgly.G000006997,Hetgly.G000028175.1,Hetgly.G000028784.1	ctg000190_HS.4,ctg001390_HS.105,ctg002440_HS.11,ctg004280_HS.7	ctg001300_HT.1,ctg003120_HT.1,ctg007100_HT.16,ctg009720_HT.26,ctg009720_HT.27,ctg012080_HT.31
OG0000203	1	7	5	13	Hetgly.G000007195	ctg001570_HS.454,ctg001880_HS.234,ctg001910_HS.22,ctg002770_HS.93,ctg003660_HS.119,ctg003660_HS.154,ctg004230_HS.19	ctg006110_HT.106,ctg006400_HT.47,ctg007170_HT.31,ctg009840_HT.55,ctg011620_HT.110
OG0000204	10	1	2	13	Hetgly.G000007568,Hetgly.G000015664,Hetgly.G000016443,Hetgly.G000021255,Hetgly.G000021440,Hetgly.G000023010,Hetgly.G000026269,Hetgly.G000028166,Hetgly.G000028779,Hetgly.G000029112	ctg003410_HS.71	ctg002320_HT.18,ctg002450_HT.40
OG0000205	9	1	3	13	Hetgly.G000007739,Hetgly.G000007893,Hetgly.G000007900,Hetgly.G000015658,Hetgly.G000020426,Hetgly.G000021114,Hetgly.G000023171,Hetgly.G000025830,Hetgly.G000029403	ctg001410_HS.9	ctg000080_HT.8,ctg003410_HT.80,ctg010640_HT.16
OG0000206	4	3	6	13	Hetgly.G000007750,Hetgly.G000007751,Hetgly.G000007769,Hetgly.G000007770	ctg003440_HS.5,ctg003440_HS.9,ctg004060_HS.27	ctg002000_HT.29,ctg002000_HT.30,ctg002000_HT.33,ctg005030_HT.36,ctg009130_HT.49,ctg009130_HT.55
OG0000207	2	1	10	13	Hetgly.G000007828.1,Hetgly.G000018226	ctg004270_HS.108	ctg002840_HT.30,ctg003560_HT.4,ctg004580_HT.16,ctg004580_HT.20,ctg005370_HT.15,ctg005560_HT.9,ctg005580_HT.47,ctg005690_HT.8,ctg010450_HT.49,ctg012920_HT.78
OG0000208	6	1	6	13	Hetgly.G000007846,Hetgly.G000007847.1,Hetgly.G000012944,Hetgly.G000012945,Hetgly.G000012968,Hetgly.G000012994	ctg000480_HS.55	ctg001360_HT.58,ctg005870_HT.3,ctg005880_HT.4,ctg008690_HT.203,ctg010360_HT.28,ctg010360_HT.29
OG0000209	9	2	2	13	Hetgly.G000007894.1,Hetgly.G000011992,Hetgly.G000016930,Hetgly.G000020697,Hetgly.G000023011,Hetgly.G000024940,Hetgly.G000024948,Hetgly.G000027318,Hetgly.G000027979	ctg002990_HS.26,ctg002990_HS.28	ctg004960_HT.34,ctg004980_HT.77
OG0000210	3	1	9	13	Hetgly.G000008578,Hetgly.G000009723,Hetgly.G000021256	ctg000490_HS.72	ctg007770_HT.30,ctg007770_HT.31,ctg007770_HT.33,ctg009240_HT.3,ctg009240_HT.5,ctg009240_HT.9,ctg009470_HT.5,ctg009470_HT.7,ctg009470_HT.9
OG0000211	10	1	2	13	Hetgly.G000009811,Hetgly.G000012694,Hetgly.G000012703,Hetgly.G000012989,Hetgly.G000014471,Hetgly.G000016983,Hetgly.G000017466,Hetgly.G000020554,Hetgly.G000023636,Hetgly.G000025521	ctg001620_HS.20	ctg007190_HT.18,ctg014080_HT.51
OG0000212	12	0	1	13	Hetgly.G000011102,Hetgly.G000013902,Hetgly.G000019970,Hetgly.G000021628,Hetgly.G000023502,Hetgly.G000023506,Hetgly.G000023939,Hetgly.G000023948,Hetgly.G000026688,Hetgly.G000026988,Hetgly.G000027000,Hetgly.G000027224	.	ctg006800_HT.19
OG0000213	5	5	3	13	Hetgly.G000012005,Hetgly.G000012012,Hetgly.G000019286,Hetgly.G000020797,Hetgly.G000028192	ctg001280_HS.15,ctg002670_HS.129,ctg002810_HS.27,ctg004410_HS.76,ctg004790_HS.31	ctg000730_HT.26,ctg007270_HT.25,ctg013010_HT.48
OG0000214	6	3	4	13	Hetgly.G000012877,Hetgly.G000012878,Hetgly.G000012879,Hetgly.G000012880,Hetgly.G000016704,Hetgly.G000016706	ctg000600_HS.95,ctg000600_HS.96,ctg000600_HS.97	ctg008460_HT.42,ctg008540_HT.31,ctg011290_HT.11,ctg011290_HT.13
OG0000215	2	8	3	13	Hetgly.G000013824,Hetgly.G000024313	ctg000650_HS.427,ctg000750_HS.10,ctg000790_HS.2,ctg001260_HS.10,ctg001380_HS.91,ctg002370_HS.5,ctg003380_HS.28,ctg004380_HS.32	ctg002700_HT.19,ctg002970_HT.26,ctg004850_HT.36
OG0000216	7	3	3	13	Hetgly.G000015341,Hetgly.G000017125,Hetgly.G000021441,Hetgly.G000021897,Hetgly.G000025433,Hetgly.G000025434,Hetgly.G000025875	ctg002480_HS.63,ctg004760_HS.64,ctg004760_HS.66	ctg001760_HT.10,ctg002450_HT.38,ctg008060_HT.35
OG0000217	6	0	7	13	Hetgly.G000015792,Hetgly.G000018522,Hetgly.G000018524,Hetgly.G000018526,Hetgly.G000018528.1,Hetgly.G000018530	.	ctg005620_HT.39,ctg008510_HT.14,ctg010410_HT.22,ctg010600_HT.12,ctg010890_HT.44,ctg010890_HT.49,ctg010980_HT.29
OG0000218	4	5	4	13	Hetgly.G000016871,Hetgly.G000016872,Hetgly.G000016873,Hetgly.G000020749	ctg003830_HS.15,ctg003830_HS.16,ctg004280_HS.47,ctg004360_HS.4,ctg004360_HS.5	ctg004090_HT.149,ctg004090_HT.150,ctg004890_HT.103,ctg004890_HT.153
OG0000219	5	1	7	13	Hetgly.G000016924,Hetgly.G000016927,Hetgly.G000024944,Hetgly.G000025698,Hetgly.G000025700	ctg001070_HS.6	ctg002120_HT.57,ctg005030_HT.130,ctg009270_HT.131,ctg009660_HT.11,ctg010940_HT.84,ctg013380_HT.11,ctg013400_HT.97
OG0000220	3	1	9	13	Hetgly.G000017264,Hetgly.G000020914,Hetgly.G000027656	ctg004090_HS.64	ctg000290_HT.35,ctg001970_HT.41,ctg004000_HT.54,ctg005520_HT.25,ctg006420_HT.145,ctg008070_HT.1,ctg011430_HT.68,ctg011990_HT.127,ctg012780_HT.17
OG0000221	5	1	7	13	Hetgly.G000017433,Hetgly.G000017701,Hetgly.G000018061,Hetgly.G000018087,Hetgly.G000018100	ctg002550_HS.5	ctg001450_HT.44,ctg001450_HT.47,ctg001490_HT.70,ctg001530_HT.3,ctg004790_HT.32,ctg006230_HT.97,ctg012690_HT.23
OG0000222	1	2	10	13	Hetgly.G000017961	ctg002320_HS.153,ctg002320_HS.155	ctg000290_HT.71,ctg005450_HT.27,ctg005450_HT.34,ctg006110_HT.16,ctg006110_HT.18,ctg009120_HT.4,ctg009170_HT.5,ctg009210_HT.1,ctg009210_HT.2,ctg009210_HT.6
OG0000223	2	3	8	13	Hetgly.G000018394,Hetgly.G000021390	ctg000250_HS.22,ctg001240_HS.58,ctg004270_HS.47	ctg000470_HT.47,ctg001030_HT.131,ctg003320_HT.17,ctg005140_HT.24,ctg005500_HT.40,ctg007610_HT.15,ctg009340_HT.6,ctg010640_HT.12
OG0000224	1	2	10	13	Hetgly.G000018396	ctg002210_HS.29,ctg003980_HS.6	ctg001940_HT.83,ctg004560_HT.15,ctg004560_HT.17,ctg004910_HT.13,ctg004960_HT.8,ctg004960_HT.9,ctg006980_HT.4,ctg007660_HT.93,ctg009910_HT.114,ctg011780_HT.2
OG0000225	1	2	10	13	Hetgly.G000021130	ctg000480_HS.60,ctg002670_HS.160	ctg001360_HT.46,ctg001360_HT.49,ctg001360_HT.52,ctg001360_HT.55,ctg005040_HT.79,ctg005870_HT.6,ctg005870_HT.8,ctg005880_HT.10,ctg005880_HT.8,ctg010360_HT.24
OG0000226	3	6	4	13	Hetgly.G000021433,Hetgly.G000021434,Hetgly.G000021435	ctg000270_HS.1,ctg000270_HS.2,ctg000540_HS.1,ctg000540_HS.2,ctg000600_HS.282,ctg000600_HS.283	ctg004290_HT.45,ctg004290_HT.46,ctg006610_HT.46,ctg012220_HT.22
OG0000227	6	4	3	13	Hetgly.G000021854,Hetgly.G000021855,Hetgly.G000021857,Hetgly.G000021858,Hetgly.G000023597,Hetgly.G000023598	ctg000360_HS.28,ctg000360_HS.29,ctg002130_HS.14,ctg002130_HS.16	ctg001550_HT.16,ctg010310_HT.18,ctg010310_HT.19
OG0000228	3	5	5	13	Hetgly.G000022418,Hetgly.G000024763,Hetgly.G000029539	ctg000680_HS.156,ctg000830_HS.36,ctg001560_HS.30,ctg002580_HS.8,ctg004260_HS.69	ctg001490_HT.17,ctg001970_HT.35,ctg005940_HT.51,ctg005940_HT.53,ctg007840_HT.74
OG0000229	3	1	9	13	Hetgly.G000022861,Hetgly.G000022863,Hetgly.G000029443	ctg003790_HS.6	ctg003430_HT.13,ctg003550_HT.10,ctg003550_HT.11,ctg003620_HT.9,ctg009380_HT.87,ctg009380_HT.88,ctg009520_HT.101,ctg009520_HT.102,ctg010940_HT.27
OG0000230	4	7	2	13	Hetgly.G000023853,Hetgly.G000027100,Hetgly.G000027102,Hetgly.G000027105	ctg000960_HS.53,ctg000960_HS.55,ctg000960_HS.57,ctg001220_HS.85,ctg001280_HS.82,ctg002080_HS.29,ctg004260_HS.39	ctg001730_HT.6,ctg010350_HT.40
OG0000231	1	2	10	13	Hetgly.G000024362	ctg002840_HS.26,ctg004190_HS.105	ctg000360_HT.33,ctg004440_HT.29,ctg004510_HT.8,ctg005030_HT.11,ctg006660_HT.25,ctg007410_HT.52,ctg010300_HT.1,ctg011330_HT.36,ctg011460_HT.18,ctg013610_HT.12
OG0000232	1	2	10	13	Hetgly.G000026002	ctg002890_HS.137,ctg002900_HS.126	ctg003150_HT.10,ctg003150_HT.9,ctg003380_HT.1,ctg003380_HT.2,ctg003380_HT.3,ctg003410_HT.2,ctg003410_HT.3,ctg003420_HT.8,ctg003420_HT.9,ctg003630_HT.56
OG0000233	2	5	6	13	Hetgly.G000026871,Hetgly.G000027310	ctg000900_HS.13,ctg002560_HS.10,ctg002560_HS.19,ctg004310_HS.5,ctg004580_HS.12	ctg002420_HT.3,ctg002460_HT.3,ctg005150_HT.5,ctg006040_HT.10,ctg007290_HT.15,ctg008740_HT.15
OG0000234	3	8	2	13	Hetgly.G000027510,Hetgly.G000028255,Hetgly.G000029084	ctg000600_HS.43,ctg003610_HS.12,ctg003610_HS.15,ctg003610_HS.17,ctg003610_HS.20,ctg003630_HS.60,ctg003640_HS.152,ctg004790_HS.360	ctg006670_HT.33,ctg006670_HT.37
OG0000235	1	4	8	13	Hetgly.G000028518	ctg001550_HS.182,ctg002590_HS.115,ctg004270_HS.106,ctg004270_HS.41	ctg000510_HT.22,ctg002450_HT.86,ctg003380_HT.96,ctg004400_HT.106,ctg008490_HT.64,ctg010960_HT.6,ctg012850_HT.17,ctg012850_HT.6
OG0000236	0	8	5	13	.	ctg000150_HS.3,ctg000490_HS.21,ctg001190_HS.48,ctg001390_HS.40,ctg001570_HS.276,ctg001580_HS.5,ctg003660_HS.59,ctg004630_HS.6	ctg003240_HT.27,ctg005390_HT.38,ctg009280_HT.12,ctg011430_HT.77,ctg013210_HT.28
OG0000237	0	9	4	13	.	ctg000360_HS.111,ctg000360_HS.81,ctg000360_HS.85,ctg000360_HS.88,ctg000360_HS.91,ctg000360_HS.93,ctg000360_HS.97,ctg003660_HS.54,ctg003660_HS.55	ctg003310_HT.28,ctg003310_HT.33,ctg010310_HT.89,ctg010310_HT.90
OG0000238	11	0	1	12	Hetgly.G000001807,Hetgly.G000004163,Hetgly.G000004166,Hetgly.G000004197,Hetgly.G000014986,Hetgly.G000018671,Hetgly.G000018694,Hetgly.G000019466,Hetgly.G000020098,Hetgly.G000020101,Hetgly.G000024560	.	ctg006420_HT.97
OG0000239	4	4	4	12	Hetgly.G000002827,Hetgly.G000010908,Hetgly.G000012084,Hetgly.G000016524	ctg000630_HS.133,ctg000630_HS.193,ctg003550_HS.63,ctg003550_HS.95	ctg000840_HT.67,ctg002820_HT.226,ctg002820_HT.254,ctg004900_HT.17
OG0000240	3	2	7	12	Hetgly.G000003760,Hetgly.G000008205,Hetgly.G000027446	ctg001150_HS.40,ctg004790_HS.200	ctg001270_HT.16,ctg001270_HT.17,ctg001570_HT.90,ctg009380_HT.21,ctg009520_HT.21,ctg011730_HT.13,ctg012760_HT.44
OG0000241	7	1	4	12	Hetgly.G000004616,Hetgly.G000007624,Hetgly.G000008964,Hetgly.G000010631.1,Hetgly.G000013690,Hetgly.G000019832,Hetgly.G000025880	ctg000370_HS.220	ctg004220_HT.30,ctg006840_HT.2,ctg008220_HT.55,ctg011010_HT.12
OG0000242	4	3	5	12	Hetgly.G000005816,Hetgly.G000008974,Hetgly.G000011983,Hetgly.G000023052	ctg001330_HS.97,ctg002990_HS.15,ctg004480_HS.86	ctg002320_HT.8,ctg007610_HT.62,ctg007740_HT.36,ctg009710_HT.3,ctg010490_HT.90
OG0000243	7	1	4	12	Hetgly.G000007688,Hetgly.G000013179,Hetgly.G000018210,Hetgly.G000020468,Hetgly.G000025950,Hetgly.G000026354,Hetgly.G000026606	ctg002850_HS.3	ctg000090_HT.24,ctg001380_HT.6,ctg003420_HT.18,ctg006340_HT.174
OG0000244	4	6	2	12	Hetgly.G000007771,Hetgly.G000016860,Hetgly.G000016867,Hetgly.G000020755	ctg001820_HS.4,ctg003830_HS.8,ctg004360_HS.15,ctg004360_HS.25,ctg004360_HS.26,ctg004360_HS.27	ctg004090_HT.125,ctg004090_HT.141
OG0000245	3	4	5	12	Hetgly.G000007863,Hetgly.G000012936,Hetgly.G000015956	ctg000480_HS.16,ctg000480_HS.45,ctg002670_HS.141,ctg003730_HS.426	ctg005990_HT.32,ctg008690_HT.101,ctg008690_HT.192,ctg010360_HT.43,ctg011280_HT.17
OG0000246	8	1	3	12	Hetgly.G000009300,Hetgly.G000014015,Hetgly.G000016093,Hetgly.G000018274,Hetgly.G000022482,Hetgly.G000022604,Hetgly.G000024546,Hetgly.G000025240	ctg000200_HS.38	ctg003670_HT.88,ctg004990_HT.139,ctg009370_HT.67
OG0000247	2	1	9	12	Hetgly.G000009301,Hetgly.G000025241.1	ctg002630_HS.67	ctg001360_HT.6,ctg001430_HT.9,ctg004160_HT.21,ctg004180_HT.19,ctg007330_HT.4,ctg009100_HT.9,ctg009680_HT.12,ctg010950_HT.38,ctg012390_HT.28
OG0000248	2	7	3	12	Hetgly.G000010490,Hetgly.G000020238	ctg000610_HS.474,ctg000650_HS.238,ctg001330_HS.115,ctg001770_HS.10,ctg002870_HS.3,ctg003640_HS.246,ctg004670_HS.23	ctg012570_HT.33,ctg012800_HT.108,ctg013930_HT.22
OG0000249	3	2	7	12	Hetgly.G000010607,Hetgly.G000010608,Hetgly.G000023988	ctg000660_HS.17,ctg000660_HS.18	ctg000110_HT.3,ctg000190_HT.5,ctg000190_HT.6,ctg000200_HT.6,ctg000200_HT.7,ctg001720_HT.14,ctg001740_HT.22
OG0000250	1	2	9	12	Hetgly.G000010694	ctg001710_HS.12,ctg003020_HS.7	ctg002840_HT.226,ctg008690_HT.209,ctg008910_HT.23,ctg009640_HT.20,ctg011080_HT.1,ctg011210_HT.6,ctg011330_HT.1,ctg013310_HT.108,ctg013310_HT.241
OG0000251	1	6	5	12	Hetgly.G000010876	ctg000840_HS.23,ctg000850_HS.9,ctg002550_HS.29,ctg002550_HS.6,ctg003340_HS.11,ctg004710_HS.31	ctg001530_HT.4,ctg004480_HT.8,ctg009360_HT.134,ctg010940_HT.83,ctg012690_HT.24
OG0000252	8	2	2	12	Hetgly.G000010885,Hetgly.G000010887,Hetgly.G000015985,Hetgly.G000021335,Hetgly.G000021702,Hetgly.G000026600.1,Hetgly.G000026709,Hetgly.G000028101	ctg000660_HS.295,ctg003240_HS.84	ctg001380_HT.3,ctg007650_HT.28
OG0000253	8	1	3	12	Hetgly.G000011144,Hetgly.G000011193,Hetgly.G000020150,Hetgly.G000020160,Hetgly.G000020163,Hetgly.G000020174,Hetgly.G000020176,Hetgly.G000023845	ctg002280_HS.20	ctg007180_HT.29,ctg008000_HT.4,ctg012800_HT.188
OG0000254	2	2	8	12	Hetgly.G000011361,Hetgly.G000011447	ctg004090_HS.98,ctg004160_HS.7	ctg005940_HT.26,ctg006120_HT.241,ctg006120_HT.243,ctg006120_HT.244,ctg006120_HT.245,ctg006120_HT.247,ctg006430_HT.25,ctg008130_HT.51
OG0000255	5	4	3	12	Hetgly.G000012016,Hetgly.G000012029,Hetgly.G000019306,Hetgly.G000024865,Hetgly.G000024872	ctg003270_HS.14,ctg003270_HS.19,ctg003670_HS.265,ctg003670_HS.269	ctg009700_HT.27,ctg012430_HT.20,ctg012430_HT.25
OG0000256	3	4	5	12	Hetgly.G000013642,Hetgly.G000014852,Hetgly.G000021832	ctg000570_HS.112,ctg003670_HS.155,ctg003670_HS.168,ctg003670_HS.230	ctg000710_HT.19,ctg000920_HT.21,ctg008840_HT.26,ctg009910_HT.26,ctg010030_HT.13
OG0000257	4	2	6	12	Hetgly.G000014434,Hetgly.G000028653,Hetgly.G000028657,Hetgly.G000029546	ctg003660_HS.43,ctg003660_HS.45	ctg000680_HT.62,ctg000680_HT.68,ctg005740_HT.24,ctg005760_HT.24,ctg010310_HT.114,ctg012020_HT.15
OG0000258	9	1	2	12	Hetgly.G000014829,Hetgly.G000014831,Hetgly.G000019984,Hetgly.G000024357,Hetgly.G000024833,Hetgly.G000027198,Hetgly.G000027257,Hetgly.G000027326,Hetgly.G000027328	ctg003960_HS.33	ctg003420_HT.63,ctg006210_HT.86
OG0000259	4	3	5	12	Hetgly.G000015811,Hetgly.G000015824,Hetgly.G000022242,Hetgly.G000022269	ctg001430_HS.261,ctg002680_HS.490,ctg004790_HS.205	ctg007230_HT.17,ctg008030_HT.22,ctg010090_HT.39,ctg010090_HT.41,ctg011410_HT.18
OG0000260	11	0	1	12	Hetgly.G000016453,Hetgly.G000017982,Hetgly.G000017989,Hetgly.G000018104,Hetgly.G000018107,Hetgly.G000018346,Hetgly.G000023675,Hetgly.G000024257,Hetgly.G000027635,Hetgly.G000028874,Hetgly.G000029386	.	ctg013800_HT.14
OG0000261	4	3	5	12	Hetgly.G000017260,Hetgly.G000022514,Hetgly.G000027822,Hetgly.G000027824	ctg002690_HS.804,ctg002690_HS.823,ctg002690_HS.844	ctg001650_HT.34,ctg001720_HT.71,ctg011750_HT.19,ctg013020_HT.11,ctg013020_HT.30
OG0000262	1	4	7	12	Hetgly.G000017744	ctg000600_HS.71,ctg000830_HS.41,ctg003010_HS.111,ctg003950_HS.16	ctg004290_HT.209,ctg004380_HT.27,ctg005500_HT.13,ctg008460_HT.15,ctg010910_HT.34,ctg011820_HT.85,ctg013460_HT.117
OG0000263	8	2	2	12	Hetgly.G000017965,Hetgly.G000017967,Hetgly.G000017969,Hetgly.G000017975,Hetgly.G000017978,Hetgly.G000017980,Hetgly.G000019046,Hetgly.G000028096	ctg002410_HS.14,ctg003410_HS.70	ctg004980_HT.17,ctg010290_HT.2
OG0000264	5	3	4	12	Hetgly.G000018037,Hetgly.G000021623,Hetgly.G000021625,Hetgly.G000022055,Hetgly.G000025610	ctg000140_HS.46,ctg000840_HS.9,ctg002550_HS.12	ctg001490_HT.56,ctg004790_HT.22,ctg004790_HT.27,ctg012690_HT.40
OG0000265	1	8	3	12	Hetgly.G000018307	ctg001060_HS.68,ctg001390_HS.21,ctg002040_HS.29,ctg002320_HS.144,ctg002320_HS.15,ctg002670_HS.173,ctg002670_HS.176,ctg003650_HS.11	ctg005070_HT.154,ctg005920_HT.89,ctg006110_HT.27
OG0000266	1	5	6	12	Hetgly.G000020435	ctg001060_HS.12,ctg001060_HS.27,ctg001060_HS.69,ctg001260_HS.22,ctg003380_HS.12	ctg000480_HT.12,ctg000480_HT.33,ctg003760_HT.220,ctg005920_HT.46,ctg008170_HT.19,ctg010610_HT.32
OG0000267	1	1	10	12	Hetgly.G000021792	ctg000960_HS.78	ctg003790_HT.28,ctg004010_HT.48,ctg006110_HT.58,ctg008020_HT.7,ctg008030_HT.11,ctg008030_HT.8,ctg009470_HT.32,ctg009470_HT.33,ctg012180_HT.39,ctg013600_HT.14
OG0000268	1	4	7	12	Hetgly.G000024818	ctg003660_HS.12,ctg003660_HS.16,ctg004220_HS.36,ctg004220_HS.40	ctg004890_HT.67,ctg007400_HT.11,ctg007400_HT.20,ctg010310_HT.143,ctg010310_HT.148,ctg011980_HT.11,ctg011980_HT.15
OG0000269	3	3	6	12	Hetgly.G000025210,Hetgly.G000025211,Hetgly.G000025213	ctg002480_HS.20,ctg004630_HS.110,ctg004630_HS.112	ctg005630_HT.14,ctg005630_HT.16,ctg010660_HT.94,ctg010660_HT.96,ctg012150_HT.4,ctg012690_HT.155
OG0000270	6	3	3	12	Hetgly.G000025280,Hetgly.G000025283,Hetgly.G000026808,Hetgly.G000027591.1,Hetgly.G000028041,Hetgly.G000029114	ctg000650_HS.219,ctg000650_HS.222,ctg000650_HS.283	ctg004150_HT.20,ctg005030_HT.218,ctg013310_HT.14
OG0000271	1	4	7	12	Hetgly.G000025506	ctg003130_HS.66,ctg003480_HS.45,ctg004630_HS.2,ctg004680_HS.3	ctg000630_HT.4,ctg002560_HT.28,ctg006210_HT.62,ctg008260_HT.18,ctg011360_HT.11,ctg012850_HT.21,ctg013540_HT.22
OG0000272	2	1	9	12	Hetgly.G000025631,Hetgly.G000025634	ctg001530_HS.11	ctg002360_HT.48,ctg004850_HT.30,ctg005330_HT.17,ctg005350_HT.109,ctg007330_HT.62,ctg008480_HT.2,ctg009470_HT.41,ctg011340_HT.12,ctg014070_HT.9
OG0000273	1	1	10	12	Hetgly.G000025638	ctg004720_HS.77	ctg001190_HT.10,ctg001490_HT.49,ctg001940_HT.15,ctg001940_HT.8,ctg004350_HT.13,ctg004580_HT.109,ctg004990_HT.14,ctg004990_HT.16,ctg004990_HT.18,ctg004990_HT.20
OG0000274	2	7	3	12	Hetgly.G000025746,Hetgly.G000025747	ctg000490_HS.85,ctg001160_HS.26,ctg001830_HS.24,ctg002110_HS.6,ctg003110_HS.31,ctg003240_HS.2,ctg004750_HS.22	ctg004990_HT.104,ctg004990_HT.217,ctg009660_HT.71
OG0000275	1	3	8	12	Hetgly.G000026164	ctg000810_HS.8,ctg000810_HS.9,ctg001980_HS.7	ctg002840_HT.159,ctg002840_HT.160,ctg002840_HT.193,ctg005000_HT.7,ctg005000_HT.80,ctg008710_HT.36,ctg009040_HT.6,ctg009400_HT.3
OG0000276	1	4	7	12	Hetgly.G000026349	ctg000360_HS.141,ctg002060_HS.4,ctg004300_HS.3,ctg004680_HS.19	ctg006850_HT.11,ctg008180_HT.15,ctg009680_HT.44,ctg011400_HT.93,ctg011550_HT.67,ctg012260_HT.2,ctg013270_HT.14
OG0000277	2	2	8	12	Hetgly.G000026924,Hetgly.G000027176	ctg000490_HS.16,ctg002520_HS.29	ctg001960_HT.17,ctg001960_HT.23,ctg003670_HT.75,ctg004990_HT.263,ctg004990_HT.275,ctg008190_HT.74,ctg010200_HT.90,ctg010310_HT.74
OG0000278	1	8	3	12	Hetgly.G000027217	ctg000580_HS.2,ctg000960_HS.71,ctg001420_HS.88,ctg002000_HS.3,ctg002470_HS.62,ctg002520_HS.5,ctg003920_HS.2,ctg004290_HS.177	ctg005020_HT.108,ctg005140_HT.15,ctg014050_HT.5
OG0000279	3	6	3	12	Hetgly.G000028574,Hetgly.G000028758,Hetgly.G000028766	ctg000960_HS.84,ctg000960_HS.86,ctg004500_HS.11,ctg004500_HS.13,ctg004500_HS.15,ctg004500_HS.17	ctg004290_HT.75,ctg004290_HT.95,ctg004290_HT.97
OG0000280	1	5	6	12	Hetgly.G000029002	ctg002080_HS.27,ctg002080_HS.4,ctg002080_HS.5,ctg004260_HS.14,ctg004260_HS.37	ctg001730_HT.8,ctg010350_HT.55,ctg010350_HT.56,ctg013030_HT.30,ctg013030_HT.41,ctg013030_HT.63
OG0000281	0	11	1	12	.	ctg000250_HS.7,ctg000470_HS.56,ctg000600_HS.246,ctg001190_HS.41,ctg001930_HS.34,ctg002040_HS.18,ctg002460_HS.30,ctg003130_HS.93,ctg003240_HS.69,ctg003500_HS.36,ctg004720_HS.137	ctg008330_HT.12
OG0000282	0	8	4	12	.	ctg001690_HS.2,ctg002210_HS.26,ctg003280_HS.31,ctg003540_HS.11,ctg003540_HS.9,ctg004150_HS.34,ctg004240_HS.1,ctg004340_HS.52	ctg000550_HT.1,ctg004460_HT.44,ctg010690_HT.2,ctg012150_HT.2
OG0000283	11	0	0	11	Hetgly.G000001260,Hetgly.G000001262,Hetgly.G000010734,Hetgly.G000010737,Hetgly.G000010740,Hetgly.G000010743,Hetgly.G000025293,Hetgly.G000026962,Hetgly.G000026964,Hetgly.G000027570,Hetgly.G000029549	.	.
OG0000284	7	3	1	11	Hetgly.G000001439,Hetgly.G000002632,Hetgly.G000003841,Hetgly.G000007250,Hetgly.G000009342.1,Hetgly.G000017636,Hetgly.G000025480	ctg000470_HS.171,ctg001850_HS.2,ctg003690_HS.30	ctg007530_HT.4
OG0000285	7	1	3	11	Hetgly.G000001483,Hetgly.G000005424,Hetgly.G000006933,Hetgly.G000007292,Hetgly.G000014927,Hetgly.G000027559.1,Hetgly.G000028083	ctg003870_HS.1	ctg002660_HT.145,ctg005430_HT.43,ctg005430_HT.46
OG0000286	7	2	2	11	Hetgly.G000001809,Hetgly.G000011196,Hetgly.G000013096,Hetgly.G000016869,Hetgly.G000024976,Hetgly.G000025531,Hetgly.G000029299	ctg000600_HS.69,ctg000600_HS.70	ctg002240_HT.48,ctg006510_HT.14
OG0000287	4	2	5	11	Hetgly.G000002896,Hetgly.G000002897,Hetgly.G000003015,Hetgly.G000003017	ctg003660_HS.140,ctg004790_HS.313	ctg003060_HT.10,ctg003060_HT.9,ctg003390_HT.10,ctg005470_HT.9,ctg005970_HT.76
OG0000288	4	3	4	11	Hetgly.G000003198,Hetgly.G000005225,Hetgly.G000020773,Hetgly.G000026243	ctg000660_HS.114,ctg003730_HS.235,ctg004540_HS.55	ctg004970_HT.176,ctg005570_HT.90,ctg008180_HT.53,ctg009060_HT.193
OG0000289	2	4	5	11	Hetgly.G000003439,Hetgly.G000021784	ctg000650_HS.210,ctg000650_HS.293,ctg000650_HS.374,ctg000880_HS.14	ctg001310_HT.193,ctg004400_HT.24,ctg011250_HT.80,ctg013310_HT.60,ctg013310_HT.77
OG0000290	7	2	2	11	Hetgly.G000003448,Hetgly.G000008169,Hetgly.G000016019,Hetgly.G000018513,Hetgly.G000019039,Hetgly.G000021921,Hetgly.G000024694	ctg001530_HS.213,ctg003730_HS.436	ctg003760_HT.106,ctg008510_HT.32
OG0000291	1	6	4	11	Hetgly.G000003485	ctg004790_HS.166,ctg004790_HS.170,ctg004790_HS.171,ctg004790_HS.174,ctg004790_HS.175,ctg004790_HS.179	ctg003640_HT.23,ctg003640_HT.28,ctg010670_HT.75,ctg010670_HT.79
OG0000292	3	2	6	11	Hetgly.G000003695,Hetgly.G000022420,Hetgly.G000028603	ctg000440_HS.22,ctg001490_HS.22	ctg000360_HT.4,ctg002340_HT.29,ctg003560_HT.34,ctg005970_HT.81,ctg006190_HT.66,ctg013890_HT.43
OG0000293	10	0	1	11	Hetgly.G000004232,Hetgly.G000009016.1,Hetgly.G000011664.1,Hetgly.G000011705,Hetgly.G000012313,Hetgly.G000015548,Hetgly.G000019129,Hetgly.G000021455.1,Hetgly.G000024384,Hetgly.G000025214.1	.	ctg013580_HT.37
OG0000294	7	2	2	11	Hetgly.G000004368.1,Hetgly.G000007861,Hetgly.G000010065,Hetgly.G000016275,Hetgly.G000016973,Hetgly.G000027801,Hetgly.G000029354	ctg003910_HS.6,ctg003990_HS.14	ctg010450_HT.3,ctg011400_HT.57
OG0000295	3	3	5	11	Hetgly.G000004627,Hetgly.G000004631,Hetgly.G000016679	ctg000600_HS.93,ctg000690_HS.46,ctg000690_HS.47	ctg008420_HT.17,ctg008420_HT.19,ctg008460_HT.35,ctg008540_HT.29,ctg011290_HT.8
OG0000296	3	5	3	11	Hetgly.G000005770,Hetgly.G000019038,Hetgly.G000025572	ctg001330_HS.158,ctg001570_HS.540,ctg001570_HS.544,ctg002680_HS.390,ctg003230_HS.212	ctg002060_HT.33,ctg009090_HT.190,ctg012900_HT.7
OG0000297	10	0	1	11	Hetgly.G000007072,Hetgly.G000008290,Hetgly.G000010069.1,Hetgly.G000010851,Hetgly.G000011661.1,Hetgly.G000011805,Hetgly.G000018533,Hetgly.G000022413,Hetgly.G000028335,Hetgly.G000028879	.	ctg002000_HT.22
OG0000298	1	5	5	11	Hetgly.G000007073	ctg000190_HS.10,ctg001530_HS.17,ctg002990_HS.3,ctg003290_HS.18,ctg004500_HS.8	ctg001600_HT.164,ctg002110_HT.26,ctg005820_HT.18,ctg010410_HT.32,ctg012610_HT.32
OG0000299	8	0	3	11	Hetgly.G000007144,Hetgly.G000016189,Hetgly.G000016219,Hetgly.G000016227,Hetgly.G000016232,Hetgly.G000016235,Hetgly.G000026590,Hetgly.G000027114	.	ctg010600_HT.65,ctg010980_HT.148,ctg010980_HT.55
OG0000300	4	0	7	11	Hetgly.G000007145,Hetgly.G000007153,Hetgly.G000018375,Hetgly.G000026076	.	ctg001570_HT.68,ctg001570_HT.88,ctg008220_HT.11,ctg008490_HT.52,ctg008690_HT.155,ctg009370_HT.15,ctg012850_HT.30
OG0000301	9	1	1	11	Hetgly.G000007224,Hetgly.G000007228,Hetgly.G000007231,Hetgly.G000007234,Hetgly.G000011564,Hetgly.G000011567,Hetgly.G000011570,Hetgly.G000011574,Hetgly.G000013587	ctg004200_HS.7	ctg011570_HT.13
OG0000302	2	2	7	11	Hetgly.G000007548,Hetgly.G000023920	ctg003730_HS.86,ctg003730_HS.87	ctg007410_HT.104,ctg007880_HT.40,ctg008390_HT.24,ctg008390_HT.25,ctg008400_HT.21,ctg008400_HT.22,ctg010680_HT.100
OG0000303	6	1	4	11	Hetgly.G000007625,Hetgly.G000007626,Hetgly.G000017094,Hetgly.G000017105,Hetgly.G000017106,Hetgly.G000025826	ctg003630_HS.28	ctg008890_HT.11,ctg009330_HT.17,ctg009330_HT.18,ctg013260_HT.5
OG0000304	5	4	2	11	Hetgly.G000007824,Hetgly.G000013003,Hetgly.G000013010,Hetgly.G000016943,Hetgly.G000018223	ctg000490_HS.51,ctg001450_HS.14,ctg004090_HS.3,ctg004270_HS.95	ctg010710_HT.122,ctg011830_HT.2
OG0000305	6	0	5	11	Hetgly.G000007895,Hetgly.G000007899,Hetgly.G000011990,Hetgly.G000015656,Hetgly.G000017032,Hetgly.G000023172	.	ctg003410_HT.81,ctg006230_HT.57,ctg010480_HT.13,ctg010480_HT.15,ctg010580_HT.35
OG0000306	5	3	3	11	Hetgly.G000008365,Hetgly.G000008985,Hetgly.G000015201,Hetgly.G000021572,Hetgly.G000021684	ctg000130_HS.4,ctg002580_HS.17,ctg004730_HS.7	ctg000260_HT.27,ctg004600_HT.49,ctg011400_HT.9
OG0000307	3	4	4	11	Hetgly.G000008513,Hetgly.G000013897,Hetgly.G000027246	ctg001470_HS.126,ctg001470_HS.134,ctg001470_HS.135,ctg001470_HS.142	ctg006490_HT.73,ctg007340_HT.14,ctg007340_HT.2,ctg007700_HT.115
OG0000308	3	3	5	11	Hetgly.G000008986,Hetgly.G000024028,Hetgly.G000028245	ctg001840_HS.1,ctg002470_HS.123,ctg002670_HS.40	ctg005040_HT.51,ctg010460_HT.48,ctg010460_HT.50,ctg011930_HT.13,ctg012380_HT.30
OG0000309	5	3	3	11	Hetgly.G000008988,Hetgly.G000010809,Hetgly.G000012108,Hetgly.G000018518,Hetgly.G000025720	ctg002480_HS.17,ctg002480_HS.18,ctg002480_HS.6	ctg009080_HT.9,ctg012690_HT.157,ctg012690_HT.167
OG0000310	7	2	2	11	Hetgly.G000009252,Hetgly.G000019412,Hetgly.G000019415,Hetgly.G000023790,Hetgly.G000025750,Hetgly.G000027974,Hetgly.G000028366	ctg002520_HS.33,ctg004750_HS.65	ctg013140_HT.2,ctg013140_HT.8
OG0000311	4	3	4	11	Hetgly.G000009299,Hetgly.G000018275,Hetgly.G000022483,Hetgly.G000025239	ctg000200_HS.37,ctg002630_HS.69,ctg002630_HS.74	ctg001360_HT.4,ctg001570_HT.132,ctg009100_HT.11,ctg010950_HT.40
OG0000312	2	3	6	11	Hetgly.G000009305,Hetgly.G000025245	ctg000200_HS.41,ctg002110_HS.58,ctg003660_HS.77	ctg000540_HT.9,ctg001360_HT.9,ctg001750_HT.38,ctg002450_HT.158,ctg004180_HT.24,ctg004990_HT.144
OG0000313	3	4	4	11	Hetgly.G000010014,Hetgly.G000023872,Hetgly.G000027942	ctg000960_HS.35,ctg000960_HS.83,ctg001570_HS.452,ctg002770_HS.95	ctg004290_HT.161,ctg004290_HT.98,ctg009450_HT.19,ctg011620_HT.108
OG0000314	8	2	1	11	Hetgly.G000010107,Hetgly.G000010132,Hetgly.G000010134,Hetgly.G000018431,Hetgly.G000028342,Hetgly.G000028344,Hetgly.G000028347,Hetgly.G000028350	ctg002680_HS.437,ctg002680_HS.459	ctg001240_HT.18
OG0000315	3	2	6	11	Hetgly.G000010372,Hetgly.G000022005,Hetgly.G000029278	ctg001570_HS.289,ctg002310_HS.10	ctg002330_HT.19,ctg002840_HT.98,ctg004860_HT.3,ctg004860_HT.4,ctg005000_HT.178,ctg005430_HT.6
OG0000316	7	2	2	11	Hetgly.G000010730,Hetgly.G000010745,Hetgly.G000017043,Hetgly.G000017045,Hetgly.G000017048,Hetgly.G000017054,Hetgly.G000017056	ctg002680_HS.521,ctg004790_HS.41	ctg006600_HT.35,ctg011440_HT.25
OG0000317	1	5	5	11	Hetgly.G000011031	ctg000980_HS.3,ctg000980_HS.7,ctg003230_HS.21,ctg003230_HS.24,ctg003230_HS.36	ctg007680_HT.154,ctg012460_HT.12,ctg012460_HT.8,ctg012750_HT.48,ctg012920_HT.70
OG0000318	2	5	4	11	Hetgly.G000011338,Hetgly.G000014000	ctg000390_HS.24,ctg000660_HS.273,ctg001960_HS.28,ctg003660_HS.200,ctg003730_HS.301	ctg005070_HT.44,ctg006110_HT.99,ctg006430_HT.53,ctg009840_HT.117
OG0000319	4	4	3	11	Hetgly.G000011347,Hetgly.G000011430,Hetgly.G000011437,Hetgly.G000020628	ctg001570_HS.473,ctg002640_HS.42,ctg002770_HS.40,ctg003730_HS.326	ctg009060_HT.98,ctg010730_HT.53,ctg011620_HT.149
OG0000320	10	1	0	11	Hetgly.G000011373,Hetgly.G000011375,Hetgly.G000011386,Hetgly.G000011392,Hetgly.G000011406,Hetgly.G000011410,Hetgly.G000011422,Hetgly.G000011425,Hetgly.G000011434,Hetgly.G000020637	ctg001570_HS.449	.
OG0000321	1	3	7	11	Hetgly.G000011576	ctg002080_HS.34,ctg003590_HS.121,ctg003590_HS.124	ctg007790_HT.61,ctg007790_HT.64,ctg007790_HT.67,ctg007810_HT.12,ctg007810_HT.15,ctg007810_HT.6,ctg007810_HT.9
OG0000322	1	3	7	11	Hetgly.G000012494	ctg001510_HS.164,ctg001530_HS.118,ctg004780_HS.29	ctg002680_HT.61,ctg006700_HT.51,ctg010160_HT.118,ctg010660_HT.165,ctg010870_HT.21,ctg010950_HT.35,ctg012200_HT.18
OG0000323	2	4	5	11	Hetgly.G000012636,Hetgly.G000012638	ctg000390_HS.29,ctg000390_HS.46,ctg002810_HS.19,ctg002810_HS.20	ctg005910_HT.47,ctg008700_HT.57,ctg008970_HT.3,ctg010930_HT.37,ctg011230_HT.108
OG0000324	2	2	7	11	Hetgly.G000012974,Hetgly.G000021016	ctg001280_HS.7,ctg003280_HS.15	ctg002560_HT.22,ctg002560_HT.25,ctg002610_HT.23,ctg002610_HT.24,ctg007040_HT.41,ctg008460_HT.29,ctg013030_HT.77
OG0000325	4	5	2	11	Hetgly.G000013170,Hetgly.G000013850,Hetgly.G000021225,Hetgly.G000023337	ctg001090_HS.1,ctg001470_HS.215,ctg002620_HS.3,ctg002810_HS.40,ctg004290_HS.127	ctg001510_HT.43,ctg003740_HT.18
OG0000326	8	2	1	11	Hetgly.G000013537,Hetgly.G000013540,Hetgly.G000025297,Hetgly.G000025298,Hetgly.G000025307,Hetgly.G000025308,Hetgly.G000025310,Hetgly.G000025312	ctg001600_HS.4,ctg003410_HS.69	ctg005000_HT.148
OG0000327	10	0	1	11	Hetgly.G000013817,Hetgly.G000016372,Hetgly.G000021981,Hetgly.G000022356,Hetgly.G000024181,Hetgly.G000024305,Hetgly.G000024657,Hetgly.G000026927,Hetgly.G000027180,Hetgly.G000027698	.	ctg006180_HT.39
OG0000328	6	2	3	11	Hetgly.G000013905,Hetgly.G000021631,Hetgly.G000025951,Hetgly.G000025952,Hetgly.G000027003,Hetgly.G000027219	ctg002470_HS.65,ctg002970_HS.4	ctg001830_HT.15,ctg004120_HT.96,ctg005430_HT.54
OG0000329	2	4	5	11	Hetgly.G000014494,Hetgly.G000029695	ctg000820_HS.8,ctg003240_HS.76,ctg003240_HS.77,ctg003280_HS.17	ctg002830_HT.108,ctg003630_HT.15,ctg008660_HT.22,ctg012390_HT.17,ctg012390_HT.19
OG0000330	2	1	8	11	Hetgly.G000015513,Hetgly.G000028598	ctg004530_HS.47	ctg009110_HT.47,ctg009110_HT.55,ctg009650_HT.27,ctg009650_HT.38,ctg010630_HT.80,ctg013070_HT.1,ctg013400_HT.17,ctg013400_HT.22
OG0000331	3	0	8	11	Hetgly.G000015759,Hetgly.G000015761,Hetgly.G000024556	.	ctg001150_HT.58,ctg004530_HT.14,ctg007680_HT.182,ctg009750_HT.43,ctg010670_HT.49,ctg013630_HT.59,ctg013920_HT.48,ctg013920_HT.7
OG0000332	2	5	4	11	Hetgly.G000016722,Hetgly.G000016730	ctg000600_HS.193,ctg000600_HS.195,ctg000960_HS.61,ctg001950_HS.1,ctg001950_HS.2	ctg004290_HT.120,ctg008580_HT.20,ctg011610_HT.23,ctg011610_HT.34
OG0000333	7	2	2	11	Hetgly.G000016918,Hetgly.G000016920,Hetgly.G000016923,Hetgly.G000016926,Hetgly.G000022971,Hetgly.G000022973,Hetgly.G000022981	ctg003630_HS.48,ctg003630_HS.50	ctg010020_HT.23,ctg013340_HT.22
OG0000334	2	0	9	11	Hetgly.G000016950,Hetgly.G000020260	.	ctg002260_HT.58,ctg002260_HT.74,ctg002610_HT.55,ctg003450_HT.81,ctg003870_HT.36,ctg004710_HT.21,ctg007330_HT.39,ctg008440_HT.23,ctg009360_HT.121
OG0000335	3	2	6	11	Hetgly.G000017003,Hetgly.G000026717,Hetgly.G000028084	ctg000650_HS.377,ctg001190_HS.93	ctg000260_HT.8,ctg001310_HT.123,ctg002660_HT.120,ctg007690_HT.13,ctg010460_HT.35,ctg010630_HT.53
OG0000336	3	3	5	11	Hetgly.G000019026,Hetgly.G000021145,Hetgly.G000027041	ctg000490_HS.35,ctg003390_HS.10,ctg003390_HS.11	ctg004990_HT.197,ctg006330_HT.15,ctg006330_HT.8,ctg011960_HT.109,ctg011960_HT.110
OG0000337	1	0	10	11	Hetgly.G000019291	.	ctg000780_HT.6,ctg001030_HT.11,ctg001940_HT.73,ctg002430_HT.55,ctg003160_HT.21,ctg010080_HT.39,ctg010480_HT.8,ctg012350_HT.9,ctg012990_HT.7,ctg013310_HT.175
OG0000338	5	3	3	11	Hetgly.G000019664,Hetgly.G000019668,Hetgly.G000019672,Hetgly.G000019692,Hetgly.G000025264	ctg000890_HS.11,ctg000890_HS.15,ctg001420_HS.11	ctg004460_HT.81,ctg006150_HT.29,ctg006400_HT.6
OG0000339	2	1	8	11	Hetgly.G000020259,Hetgly.G000021787	ctg001350_HS.13	ctg002010_HT.6,ctg002610_HT.73,ctg003760_HT.226,ctg006620_HT.69,ctg008430_HT.113,ctg008970_HT.14,ctg013890_HT.11,ctg014050_HT.485
OG0000340	2	2	7	11	Hetgly.G000020363,Hetgly.G000023213	ctg003640_HS.11,ctg003640_HS.13	ctg001710_HT.66,ctg001710_HT.67,ctg002990_HT.49,ctg002990_HT.52,ctg002990_HT.54,ctg006190_HT.32,ctg006190_HT.35
OG0000341	9	0	2	11	Hetgly.G000020469,Hetgly.G000020471,Hetgly.G000020472,Hetgly.G000028374,Hetgly.G000028376,Hetgly.G000028377,Hetgly.G000028379,Hetgly.G000028381,Hetgly.G000028383	.	ctg002010_HT.30,ctg011360_HT.10
OG0000342	1	6	4	11	Hetgly.G000021604.1	ctg000540_HS.4,ctg000600_HS.226,ctg000600_HS.49,ctg000600_HS.50,ctg000600_HS.56,ctg004640_HS.10	ctg004240_HT.57,ctg011530_HT.36,ctg013460_HT.83,ctg013460_HT.96
OG0000343	2	7	2	11	Hetgly.G000021926,Hetgly.G000021932	ctg003450_HS.26,ctg003450_HS.32,ctg003510_HS.24,ctg003510_HS.31,ctg003740_HS.3,ctg003780_HS.1,ctg003800_HS.15	ctg011620_HT.254,ctg013220_HT.6
OG0000344	1	2	8	11	Hetgly.G000022338	ctg004140_HS.14,ctg004670_HS.7	ctg000290_HT.53,ctg002670_HT.41,ctg003420_HT.77,ctg005920_HT.19,ctg009350_HT.18,ctg010660_HT.110,ctg010950_HT.5,ctg014080_HT.83
OG0000345	4	5	2	11	Hetgly.G000022346,Hetgly.G000022353,Hetgly.G000024295,Hetgly.G000024303	ctg001270_HS.88,ctg002800_HS.32,ctg002800_HS.5,ctg003760_HS.6,ctg003850_HS.2	ctg000320_HT.63,ctg010660_HT.79
OG0000346	2	2	7	11	Hetgly.G000022628,Hetgly.G000022635	ctg003200_HS.45,ctg003960_HS.54	ctg004850_HT.10,ctg005830_HT.52,ctg006630_HT.3,ctg006640_HT.2,ctg007150_HT.64,ctg010460_HT.92,ctg012800_HT.138
OG0000347	2	5	4	11	Hetgly.G000023299,Hetgly.G000023305	ctg001570_HS.552,ctg001570_HS.559,ctg001570_HS.562,ctg001570_HS.567,ctg001570_HS.573	ctg007650_HT.13,ctg012340_HT.40,ctg012340_HT.60,ctg012340_HT.67
OG0000348	2	4	5	11	Hetgly.G000024388,Hetgly.G000029724	ctg001150_HS.59,ctg001240_HS.38,ctg001490_HS.103,ctg001490_HS.124	ctg003970_HT.15,ctg004840_HT.27,ctg007440_HT.103,ctg007440_HT.70,ctg007440_HT.85
OG0000349	3	4	4	11	Hetgly.G000024590,Hetgly.G000024597,Hetgly.G000029298	ctg002670_HS.199,ctg002670_HS.205,ctg003320_HS.2,ctg003320_HS.5	ctg005040_HT.46,ctg011930_HT.16,ctg011930_HT.4,ctg012380_HT.33
OG0000350	2	5	4	11	Hetgly.G000025421,Hetgly.G000029388	ctg001420_HS.40,ctg001530_HS.40,ctg002690_HS.914,ctg002690_HS.915,ctg002690_HS.917	ctg004760_HT.30,ctg010800_HT.18,ctg013420_HT.13,ctg013420_HT.5
OG0000351	2	0	9	11	Hetgly.G000025590,Hetgly.G000027524	.	ctg003760_HT.244,ctg004030_HT.2,ctg004240_HT.8,ctg004600_HT.35,ctg006110_HT.117,ctg008100_HT.12,ctg008340_HT.55,ctg008490_HT.21,ctg010610_HT.20
OG0000352	1	2	8	11	Hetgly.G000025650	ctg004090_HS.106,ctg004090_HS.163	ctg006110_HT.103,ctg006110_HT.104,ctg007410_HT.114,ctg007410_HT.118,ctg008390_HT.37,ctg008400_HT.35,ctg011800_HT.4,ctg011960_HT.119
OG0000353	1	6	4	11	Hetgly.G000026840	ctg000120_HS.9,ctg000810_HS.36,ctg000920_HS.47,ctg001210_HS.8,ctg001830_HS.2,ctg004690_HS.24	ctg005020_HT.120,ctg007490_HT.53,ctg011410_HT.23,ctg012230_HT.19
OG0000354	1	0	10	11	Hetgly.G000028545	.	ctg005450_HT.28,ctg005590_HT.63,ctg005970_HT.52,ctg006110_HT.23,ctg006330_HT.39,ctg009170_HT.3,ctg009170_HT.31,ctg009170_HT.4,ctg009210_HT.24,ctg009210_HT.5
OG0000355	1	6	4	11	Hetgly.G000028939	ctg002800_HS.43,ctg002800_HS.57,ctg003010_HS.79,ctg003050_HS.21,ctg003900_HS.15,ctg004030_HS.51	ctg000320_HT.38,ctg000320_HT.41,ctg000320_HT.43,ctg001030_HT.155
OG0000356	1	2	8	11	Hetgly.G000029149.1	ctg000160_HS.68,ctg002680_HS.531	ctg006300_HT.138,ctg008690_HT.28,ctg008690_HT.39,ctg008690_HT.43,ctg008690_HT.62,ctg011280_HT.77,ctg011280_HT.81,ctg011280_HT.91
OG0000357	1	6	4	11	Hetgly.G000029421	ctg001040_HS.21,ctg001040_HS.36,ctg004480_HS.24,ctg004480_HS.25,ctg004480_HS.32,ctg004680_HS.58	ctg003380_HT.69,ctg012970_HT.59,ctg012970_HT.62,ctg012990_HT.19
OG0000358	0	9	2	11	.	ctg000250_HS.17,ctg001100_HS.7,ctg001370_HS.14,ctg001420_HS.103,ctg001770_HS.1,ctg002500_HS.2,ctg002590_HS.176,ctg003640_HS.47,ctg004270_HS.45	ctg002560_HT.33,ctg006110_HT.118
OG0000359	0	1	10	11	.	ctg001330_HS.66	ctg002120_HT.14,ctg002120_HT.8,ctg002260_HT.67,ctg002260_HT.85,ctg002610_HT.35,ctg003450_HT.90,ctg003870_HT.46,ctg004710_HT.14,ctg008440_HT.13,ctg009360_HT.130
OG0000360	0	1	10	11	.	ctg004720_HS.58	ctg003760_HT.243,ctg004030_HT.3,ctg004040_HT.38,ctg004240_HT.9,ctg004600_HT.36,ctg006110_HT.116,ctg008100_HT.13,ctg008340_HT.56,ctg008490_HT.20,ctg010610_HT.19
OG0000361	9	0	1	10	Hetgly.G000000502,Hetgly.G000001482.1,Hetgly.G000004617,Hetgly.G000007291.1,Hetgly.G000011689.1,Hetgly.G000014280,Hetgly.G000015536,Hetgly.G000019846,Hetgly.G000019880	.	ctg007440_HT.109
OG0000362	9	0	1	10	Hetgly.G000000606,Hetgly.G000003573,Hetgly.G000003578,Hetgly.G000005010,Hetgly.G000007436,Hetgly.G000013677,Hetgly.G000015660,Hetgly.G000023430,Hetgly.G000024374	.	ctg001870_HT.49
OG0000363	3	4	3	10	Hetgly.G000001244,Hetgly.G000014913,Hetgly.G000014915	ctg000660_HS.386,ctg001560_HS.39,ctg001560_HS.41,ctg003150_HS.90	ctg005070_HT.170,ctg006480_HT.120,ctg007280_HT.3
OG0000364	6	2	2	10	Hetgly.G000001749,Hetgly.G000001751,Hetgly.G000007703,Hetgly.G000012030,Hetgly.G000019305,Hetgly.G000024871.1	ctg000440_HS.141,ctg000440_HS.199	ctg009270_HT.74,ctg010730_HT.15
OG0000365	1	3	6	10	Hetgly.G000002526	ctg001510_HS.392,ctg001510_HS.408,ctg001520_HS.60	ctg002660_HT.137,ctg002780_HT.331,ctg003720_HT.61,ctg006250_HT.77,ctg006340_HT.109,ctg006340_HT.94
OG0000366	8	1	1	10	Hetgly.G000003087,Hetgly.G000003088,Hetgly.G000003089,Hetgly.G000003090,Hetgly.G000003091,Hetgly.G000003093,Hetgly.G000014179,Hetgly.G000017217	ctg000570_HS.12	ctg013600_HT.3
OG0000367	6	0	4	10	Hetgly.G000003167,Hetgly.G000011202,Hetgly.G000011920,Hetgly.G000021195,Hetgly.G000021649,Hetgly.G000025104	.	ctg002840_HT.37,ctg002840_HT.39,ctg005020_HT.60,ctg008080_HT.38
OG0000368	8	1	1	10	Hetgly.G000003472,Hetgly.G000003476.1,Hetgly.G000017898,Hetgly.G000018297,Hetgly.G000018311,Hetgly.G000018327.1,Hetgly.G000027590,Hetgly.G000029717	ctg000880_HS.16	ctg001310_HT.58
OG0000369	6	0	4	10	Hetgly.G000003522,Hetgly.G000025814,Hetgly.G000028798,Hetgly.G000028803,Hetgly.G000028806,Hetgly.G000028809	.	ctg004540_HT.6,ctg004920_HT.5,ctg009400_HT.99,ctg010720_HT.45
OG0000370	3	3	4	10	Hetgly.G000003763,Hetgly.G000003767,Hetgly.G000012585	ctg000660_HS.547,ctg000660_HS.550,ctg003700_HS.94	ctg006570_HT.37,ctg006700_HT.125,ctg007450_HT.91,ctg007450_HT.95
OG0000371	2	2	6	10	Hetgly.G000004206,Hetgly.G000026489	ctg003670_HS.285,ctg003670_HS.287	ctg003700_HT.21,ctg009180_HT.10,ctg009180_HT.6,ctg009700_HT.7,ctg012380_HT.11,ctg012380_HT.13
OG0000372	4	0	6	10	Hetgly.G000004579,Hetgly.G000004582,Hetgly.G000004588,Hetgly.G000004593	.	ctg008450_HT.21,ctg008530_HT.20,ctg013440_HT.13,ctg013440_HT.16,ctg013440_HT.17,ctg013440_HT.23
OG0000373	3	3	4	10	Hetgly.G000005178.1,Hetgly.G000011324.1,Hetgly.G000022047.1	ctg002670_HS.148,ctg003730_HS.273,ctg003730_HS.285	ctg005040_HT.169,ctg006430_HT.81,ctg009060_HT.135,ctg011820_HT.35
OG0000374	3	3	4	10	Hetgly.G000005809,Hetgly.G000005824,Hetgly.G000007155	ctg001330_HS.152,ctg001330_HS.155,ctg002740_HS.19	ctg007470_HT.24,ctg007830_HT.61,ctg011620_HT.21,ctg011620_HT.25
OG0000375	5	4	1	10	Hetgly.G000006121,Hetgly.G000006123,Hetgly.G000006125.1,Hetgly.G000006415,Hetgly.G000009328.1	ctg001570_HS.164,ctg001570_HS.238,ctg001570_HS.271,ctg001570_HS.290	ctg010730_HT.271
OG0000376	1	3	6	10	Hetgly.G000007580.1	ctg003560_HS.18,ctg003560_HS.19,ctg004530_HS.24	ctg003000_HT.19,ctg007620_HT.23,ctg007620_HT.24,ctg010630_HT.94,ctg013070_HT.6,ctg013400_HT.12
OG0000377	9	0	1	10	Hetgly.G000007746,Hetgly.G000007783,Hetgly.G000007789,Hetgly.G000015607,Hetgly.G000015609,Hetgly.G000020433,Hetgly.G000023008,Hetgly.G000025152,Hetgly.G000028869	.	ctg004890_HT.17
OG0000378	4	3	3	10	Hetgly.G000008548,Hetgly.G000024628,Hetgly.G000024629,Hetgly.G000026401	ctg001450_HS.98,ctg002680_HS.413,ctg004790_HS.265	ctg001940_HT.3,ctg001940_HT.49,ctg010360_HT.77
OG0000379	5	1	4	10	Hetgly.G000008730,Hetgly.G000011954.1,Hetgly.G000023825,Hetgly.G000023828,Hetgly.G000026905	ctg003650_HS.55	ctg001760_HT.3,ctg001900_HT.4,ctg002450_HT.2,ctg013460_HT.71
OG0000380	2	6	2	10	Hetgly.G000008897,Hetgly.G000016786	ctg000870_HS.19,ctg000870_HS.32,ctg001880_HS.251,ctg001910_HS.1,ctg001960_HS.2,ctg004660_HS.12	ctg009840_HT.73,ctg010960_HT.25
OG0000381	7	2	1	10	Hetgly.G000008954,Hetgly.G000008957,Hetgly.G000008959,Hetgly.G000010657,Hetgly.G000012976,Hetgly.G000012980,Hetgly.G000029195	ctg001840_HS.9,ctg001920_HS.18	ctg010720_HT.28
OG0000382	3	0	7	10	Hetgly.G000009025,Hetgly.G000013909,Hetgly.G000028072	.	ctg005330_HT.29,ctg005440_HT.11,ctg006100_HT.10,ctg006130_HT.47,ctg007680_HT.146,ctg007910_HT.322,ctg012460_HT.4
OG0000383	3	4	3	10	Hetgly.G000009343,Hetgly.G000009376,Hetgly.G000010216	ctg000830_HS.48,ctg001570_HS.466,ctg002770_HS.52,ctg004700_HS.18	ctg004010_HT.74,ctg007150_HT.13,ctg010730_HT.63
OG0000384	5	3	2	10	Hetgly.G000009910,Hetgly.G000012664,Hetgly.G000019517,Hetgly.G000027681.1,Hetgly.G000027785	ctg000570_HS.152,ctg000610_HS.4,ctg003300_HS.10	ctg003120_HT.3,ctg006730_HT.11
OG0000385	3	3	4	10	Hetgly.G000009977,Hetgly.G000011891,Hetgly.G000011913	ctg002690_HS.600,ctg002690_HS.641,ctg002690_HS.654	ctg008840_HT.21,ctg013020_HT.189,ctg013020_HT.205,ctg013020_HT.253
OG0000386	2	4	4	10	Hetgly.G000010074,Hetgly.G000029313	ctg000870_HS.52,ctg000870_HS.80,ctg001700_HS.3,ctg001700_HS.48	ctg001670_HT.47,ctg005970_HT.69,ctg006330_HT.53,ctg007440_HT.119
OG0000387	2	1	7	10	Hetgly.G000010082,Hetgly.G000029520	ctg001700_HS.24	ctg005030_HT.27,ctg005790_HT.14,ctg005790_HT.15,ctg005790_HT.17,ctg005790_HT.19,ctg005790_HT.21,ctg006870_HT.13
OG0000388	3	1	6	10	Hetgly.G000010406,Hetgly.G000011234,Hetgly.G000018119	ctg000490_HS.54	ctg004160_HT.3,ctg004180_HT.3,ctg006590_HT.75,ctg010470_HT.2,ctg010470_HT.3,ctg012210_HT.28
OG0000389	6	2	2	10	Hetgly.G000010412,Hetgly.G000010413,Hetgly.G000010414,Hetgly.G000010415,Hetgly.G000010416,Hetgly.G000010417	ctg001940_HS.19,ctg003490_HS.13	ctg013230_HT.10,ctg013230_HT.21
OG0000390	3	3	4	10	Hetgly.G000010508.1,Hetgly.G000019228,Hetgly.G000019234.1	ctg001970_HS.26,ctg004120_HS.10,ctg004120_HS.12	ctg001390_HT.54,ctg003110_HT.28,ctg005340_HT.7,ctg005350_HT.97
OG0000391	1	4	5	10	Hetgly.G000010685	ctg000310_HS.38,ctg003130_HS.68,ctg003480_HS.43,ctg004630_HS.5	ctg006800_HT.4,ctg006860_HT.3,ctg009130_HT.23,ctg009270_HT.18,ctg013770_HT.9
OG0000392	7	2	1	10	Hetgly.G000011363,Hetgly.G000011444,Hetgly.G000015962,Hetgly.G000015964,Hetgly.G000015966,Hetgly.G000015968,Hetgly.G000015979	ctg000460_HS.38,ctg003730_HS.333	ctg009060_HT.91
OG0000393	4	2	4	10	Hetgly.G000011817,Hetgly.G000011823,Hetgly.G000011829,Hetgly.G000011843	ctg004110_HS.62,ctg004110_HS.73	ctg001870_HT.29,ctg001870_HT.38,ctg004970_HT.103,ctg013560_HT.16
OG0000394	5	3	2	10	Hetgly.G000012260,Hetgly.G000021367,Hetgly.G000021369.1,Hetgly.G000021374,Hetgly.G000021378	ctg003670_HS.41,ctg003670_HS.44,ctg003670_HS.46	ctg000230_HT.12,ctg007670_HT.1
OG0000395	2	4	4	10	Hetgly.G000012572,Hetgly.G000012581	ctg000660_HS.128,ctg003160_HS.43,ctg003700_HS.104,ctg003700_HS.98	ctg005570_HT.79,ctg011910_HT.42,ctg011910_HT.47,ctg012090_HT.30
OG0000396	1	3	6	10	Hetgly.G000012900	ctg000600_HS.133,ctg000600_HS.134,ctg000600_HS.139	ctg005490_HT.44,ctg005490_HT.46,ctg008620_HT.27,ctg008620_HT.35,ctg008620_HT.36,ctg011290_HT.57
OG0000397	6	2	2	10	Hetgly.G000013006,Hetgly.G000020479,Hetgly.G000020480.1,Hetgly.G000020499,Hetgly.G000020527,Hetgly.G000028315.1	ctg000930_HS.92,ctg003010_HS.24	ctg005420_HT.18,ctg010620_HT.67
OG0000398	5	2	3	10	Hetgly.G000013329.1,Hetgly.G000016929,Hetgly.G000020696,Hetgly.G000024947,Hetgly.G000025702	ctg000540_HS.58,ctg002520_HS.37	ctg005030_HT.132,ctg009660_HT.13,ctg013380_HT.13
OG0000399	6	2	2	10	Hetgly.G000013614,Hetgly.G000013771,Hetgly.G000017496,Hetgly.G000024610,Hetgly.G000024613,Hetgly.G000027642	ctg001390_HS.17,ctg004410_HS.63	ctg001940_HT.18,ctg001940_HT.22
OG0000400	5	2	3	10	Hetgly.G000013820,Hetgly.G000021984,Hetgly.G000024184,Hetgly.G000024309,Hetgly.G000024663	ctg000790_HS.6,ctg002370_HS.9	ctg003980_HT.121,ctg010240_HT.19,ctg010640_HT.29
OG0000401	3	3	4	10	Hetgly.G000013882,Hetgly.G000013888,Hetgly.G000013889	ctg001470_HS.153,ctg001470_HS.159,ctg001470_HS.160	ctg001420_HT.16,ctg001420_HT.17,ctg008310_HT.51,ctg010730_HT.102
OG0000402	5	1	4	10	Hetgly.G000015442,Hetgly.G000015454,Hetgly.G000015474,Hetgly.G000015476,Hetgly.G000020844	ctg000560_HS.303	ctg002820_HT.374,ctg004620_HT.96,ctg006950_HT.3,ctg011990_HT.114
OG0000403	2	2	6	10	Hetgly.G000015937,Hetgly.G000015938	ctg003730_HS.411,ctg003730_HS.413	ctg006300_HT.81,ctg006300_HT.82,ctg008690_HT.83,ctg008690_HT.84,ctg011280_HT.31,ctg011280_HT.33
OG0000404	1	0	9	10	Hetgly.G000016264	.	ctg005620_HT.11,ctg007800_HT.4,ctg008510_HT.36,ctg008510_HT.59,ctg010980_HT.105,ctg011960_HT.101,ctg011960_HT.89,ctg011960_HT.94,ctg012210_HT.84
OG0000405	1	2	7	10	Hetgly.G000016375	ctg000490_HS.9,ctg002520_HS.17	ctg001280_HT.43,ctg001280_HT.48,ctg003670_HT.69,ctg004000_HT.88,ctg004990_HT.270,ctg009310_HT.28,ctg010310_HT.67
OG0000406	4	2	4	10	Hetgly.G000016379,Hetgly.G000026934,Hetgly.G000027185,Hetgly.G000027693	ctg000490_HS.6,ctg002890_HS.70	ctg003320_HT.12,ctg004050_HT.3,ctg004990_HT.273,ctg004990_HT.286
OG0000407	2	2	6	10	Hetgly.G000016666.1,Hetgly.G000027511	ctg000600_HS.38,ctg000600_HS.40	ctg008410_HT.13,ctg008460_HT.8,ctg008540_HT.7,ctg008860_HT.6,ctg013460_HT.114,ctg013460_HT.79
OG0000408	3	0	7	10	Hetgly.G000016770,Hetgly.G000016771,Hetgly.G000016773	.	ctg003010_HT.10,ctg003010_HT.8,ctg005710_HT.56,ctg005710_HT.57,ctg005710_HT.59,ctg009720_HT.6,ctg009720_HT.8
OG0000409	1	1	8	10	Hetgly.G000017008	ctg002680_HS.561	ctg000770_HT.11,ctg004480_HT.70,ctg004630_HT.47,ctg004630_HT.50,ctg006550_HT.15,ctg006600_HT.36,ctg010090_HT.53,ctg011100_HT.13
OG0000410	2	4	4	10	Hetgly.G000017061.1,Hetgly.G000023360.1	ctg002800_HS.16,ctg002800_HS.36,ctg003050_HS.13,ctg004540_HS.72	ctg000350_HT.16,ctg001030_HT.232,ctg004970_HT.84,ctg014010_HT.32
OG0000411	1	1	8	10	Hetgly.G000018213	ctg000600_HS.109	ctg008360_HT.6,ctg008360_HT.9,ctg008540_HT.54,ctg008620_HT.25,ctg008620_HT.9,ctg011290_HT.24,ctg011290_HT.45,ctg011290_HT.46
OG0000412	2	6	2	10	Hetgly.G000018653,Hetgly.G000024480	ctg001210_HS.12,ctg001660_HS.5,ctg001880_HS.5,ctg002320_HS.3,ctg004090_HS.56,ctg004090_HS.90	ctg001560_HT.74,ctg003630_HT.130
OG0000413	3	3	4	10	Hetgly.G000018936,Hetgly.G000018937,Hetgly.G000018955	ctg002670_HS.212,ctg002670_HS.215,ctg002670_HS.218	ctg005040_HT.30,ctg005040_HT.41,ctg011930_HT.20,ctg012380_HT.37
OG0000414	2	5	3	10	Hetgly.G000019059,Hetgly.G000026165	ctg000810_HS.35,ctg001980_HS.6,ctg003410_HS.67,ctg003410_HS.77,ctg004710_HS.49	ctg005000_HT.6,ctg008680_HT.11,ctg011500_HT.51
OG0000415	3	1	6	10	Hetgly.G000019179,Hetgly.G000019186.1,Hetgly.G000029691.1	ctg002680_HS.547	ctg000770_HT.29,ctg000770_HT.30,ctg000770_HT.31,ctg004630_HT.81,ctg006550_HT.28,ctg006550_HT.29
OG0000416	3	2	5	10	Hetgly.G000019359,Hetgly.G000020031,Hetgly.G000020036	ctg001380_HS.42,ctg001380_HS.55	ctg002400_HT.9,ctg010450_HT.70,ctg010450_HT.95,ctg010950_HT.89,ctg012610_HT.26
OG0000417	3	3	4	10	Hetgly.G000019381,Hetgly.G000019384,Hetgly.G000029646	ctg000340_HS.3,ctg000400_HS.7,ctg000440_HS.6	ctg002670_HT.11,ctg002670_HT.4,ctg004410_HT.15,ctg004410_HT.7
OG0000418	2	0	8	10	Hetgly.G000019476,Hetgly.G000019480	.	ctg003630_HT.230,ctg003630_HT.231,ctg003630_HT.233,ctg003630_HT.236,ctg003630_HT.237,ctg003630_HT.238,ctg003630_HT.239,ctg003630_HT.242
OG0000419	3	1	6	10	Hetgly.G000019758,Hetgly.G000023265,Hetgly.G000023266	ctg002710_HS.8	ctg001030_HT.305,ctg001640_HT.35,ctg001640_HT.36,ctg004840_HT.48,ctg004840_HT.61,ctg010730_HT.295
OG0000420	7	2	1	10	Hetgly.G000019997,Hetgly.G000019998.1,Hetgly.G000019999,Hetgly.G000020000,Hetgly.G000020001,Hetgly.G000020002,Hetgly.G000020003.1	ctg003250_HS.48,ctg003250_HS.55	ctg008710_HT.74
OG0000421	5	1	4	10	Hetgly.G000020271,Hetgly.G000020284,Hetgly.G000020287,Hetgly.G000020288,Hetgly.G000020290	ctg002040_HS.41	ctg004580_HT.64,ctg004990_HT.305,ctg004990_HT.306,ctg005390_HT.53
OG0000422	2	1	7	10	Hetgly.G000021474,Hetgly.G000021475	ctg004210_HS.26	ctg008980_HT.8,ctg008980_HT.9,ctg009760_HT.7,ctg009760_HT.8,ctg010000_HT.10,ctg010000_HT.11,ctg010000_HT.12
OG0000423	3	4	3	10	Hetgly.G000021853,Hetgly.G000021859,Hetgly.G000023599	ctg000360_HS.27,ctg000360_HS.30,ctg002130_HS.13,ctg002130_HS.17	ctg001550_HT.20,ctg010310_HT.17,ctg010310_HT.37
OG0000424	3	4	3	10	Hetgly.G000022441,Hetgly.G000023408,Hetgly.G000028931	ctg002530_HS.14,ctg002530_HS.15,ctg002530_HS.16,ctg002530_HS.17	ctg000300_HT.31,ctg001030_HT.2,ctg001030_HT.3
OG0000425	2	5	3	10	Hetgly.G000023272,Hetgly.G000029344.1	ctg000200_HS.9,ctg001260_HS.18,ctg002710_HS.13,ctg003480_HS.5,ctg004390_HS.14	ctg004120_HT.10,ctg004840_HT.60,ctg007370_HT.1
OG0000426	2	3	5	10	Hetgly.G000024603,Hetgly.G000024605	ctg000080_HS.253,ctg004790_HS.441,ctg004790_HS.443	ctg002110_HT.75,ctg002150_HT.67,ctg010120_HT.42,ctg010990_HT.40,ctg014040_HT.98
OG0000427	2	1	7	10	Hetgly.G000024811,Hetgly.G000027553	ctg003660_HS.20	ctg000060_HT.1,ctg007400_HT.7,ctg009890_HT.21,ctg010140_HT.27,ctg010140_HT.55,ctg010310_HT.139,ctg011980_HT.19
OG0000428	1	5	4	10	Hetgly.G000025291	ctg000400_HS.145,ctg001350_HS.19,ctg001420_HS.30,ctg003290_HS.155,ctg004090_HS.182	ctg000950_HT.5,ctg001310_HT.5,ctg001580_HT.8,ctg005820_HT.100
OG0000429	1	1	8	10	Hetgly.G000026545	ctg002110_HS.59	ctg000540_HT.10,ctg001610_HT.47,ctg001610_HT.52,ctg005000_HT.55,ctg006280_HT.27,ctg006400_HT.106,ctg006980_HT.21,ctg011260_HT.39
OG0000430	1	4	5	10	Hetgly.G000026700	ctg000600_HS.166,ctg000600_HS.168,ctg000600_HS.170,ctg000600_HS.178	ctg001830_HT.36,ctg001830_HT.39,ctg003930_HT.11,ctg003930_HT.8,ctg004600_HT.16
OG0000431	3	2	5	10	Hetgly.G000027504,Hetgly.G000027508,Hetgly.G000028253	ctg000600_HS.47,ctg004640_HS.8	ctg008410_HT.4,ctg008410_HT.7,ctg008540_HT.2,ctg013460_HT.81,ctg013460_HT.90
OG0000432	1	4	5	10	Hetgly.G000028049	ctg000650_HS.271,ctg000650_HS.276,ctg002540_HS.4,ctg002740_HS.3	ctg001310_HT.215,ctg004150_HT.8,ctg004400_HT.9,ctg011060_HT.1,ctg011620_HT.37
OG0000433	1	1	8	10	Hetgly.G000028189	ctg003640_HS.182	ctg000400_HT.8,ctg000910_HT.74,ctg001210_HT.2,ctg005040_HT.55,ctg005450_HT.32,ctg008430_HT.74,ctg011390_HT.1,ctg014050_HT.337
OG0000434	7	1	2	10	Hetgly.G000028614,Hetgly.G000028615,Hetgly.G000028616,Hetgly.G000028617,Hetgly.G000028618,Hetgly.G000028619,Hetgly.G000028620	ctg004290_HS.6	ctg004950_HT.53,ctg004950_HT.70
OG0000435	1	2	7	10	Hetgly.G000029447	ctg001200_HS.24,ctg001340_HS.55	ctg002710_HT.30,ctg002710_HT.47,ctg002710_HT.50,ctg003450_HT.11,ctg003450_HT.8,ctg004990_HT.52,ctg005020_HT.69
OG0000436	1	5	4	10	Hetgly.G000029741	ctg000850_HS.10,ctg000910_HS.32,ctg000920_HS.8,ctg002080_HS.2,ctg002550_HS.25	ctg001450_HT.52,ctg002580_HT.24,ctg005580_HT.34,ctg006050_HT.16
OG0000437	2	2	6	10	Hetgly.G000029764,Hetgly.G000029765	ctg002210_HS.13,ctg002210_HS.14	ctg004120_HT.52,ctg004120_HT.53,ctg005280_HT.2,ctg005280_HT.3,ctg009050_HT.12,ctg009050_HT.9
OG0000438	0	4	6	10	.	ctg000310_HS.13,ctg000310_HS.15,ctg000310_HS.17,ctg002690_HS.2	ctg002760_HT.146,ctg002760_HT.148,ctg002760_HT.150,ctg002760_HT.152,ctg002760_HT.154,ctg002760_HT.156
OG0000439	0	4	6	10	.	ctg000400_HS.78,ctg000440_HS.101,ctg001470_HS.158,ctg002590_HS.46	ctg006360_HT.21,ctg006820_HT.15,ctg006820_HT.90,ctg007700_HT.96,ctg008310_HT.35,ctg010310_HT.34
OG0000440	0	1	9	10	.	ctg000480_HS.85	ctg004950_HT.15,ctg007960_HT.14,ctg008060_HT.19,ctg008090_HT.16,ctg010620_HT.65,ctg010680_HT.295,ctg010950_HT.77,ctg012850_HT.12,ctg012850_HT.9
OG0000441	0	7	3	10	.	ctg003490_HS.10,ctg003490_HS.5,ctg003490_HS.7,ctg003490_HS.9,ctg003610_HS.24,ctg003610_HS.25,ctg003610_HS.26	ctg006670_HT.27,ctg006670_HT.28,ctg006670_HT.29
OG0000442	2	2	5	9	Hetgly.G000000013,Hetgly.G000000021	ctg002690_HS.452,ctg002690_HS.453	ctg009250_HT.175,ctg009250_HT.178,ctg012440_HT.27,ctg012440_HT.30,ctg013720_HT.51
OG0000443	5	3	1	9	Hetgly.G000000224,Hetgly.G000000231,Hetgly.G000003158,Hetgly.G000017250,Hetgly.G000025965	ctg001930_HS.29,ctg004290_HS.48,ctg004410_HS.11	ctg006210_HT.69
OG0000444	2	3	4	9	Hetgly.G000000438,Hetgly.G000025443	ctg001680_HS.10,ctg001680_HS.12,ctg001680_HS.13	ctg009080_HT.24,ctg009080_HT.27,ctg010440_HT.28,ctg010440_HT.30
OG0000445	1	1	7	9	Hetgly.G000000855	ctg004110_HS.54	ctg000300_HT.80,ctg001870_HT.14,ctg002910_HT.3,ctg004880_HT.9,ctg005310_HT.1,ctg010590_HT.4,ctg013430_HT.5
OG0000446	5	1	3	9	Hetgly.G000001313,Hetgly.G000001314,Hetgly.G000001866,Hetgly.G000001891,Hetgly.G000028289	ctg004230_HS.137	ctg006210_HT.31,ctg010620_HT.34,ctg011090_HT.24
OG0000447	8	0	1	9	Hetgly.G000001530,Hetgly.G000007337,Hetgly.G000017085,Hetgly.G000017259,Hetgly.G000019626,Hetgly.G000026252,Hetgly.G000029058,Hetgly.G000029318	.	ctg005610_HT.37
OG0000448	6	1	2	9	Hetgly.G000001839,Hetgly.G000001852,Hetgly.G000001908,Hetgly.G000004116,Hetgly.G000004135,Hetgly.G000023818	ctg003140_HS.43	ctg003720_HT.72,ctg007680_HT.110
OG0000449	6	1	2	9	Hetgly.G000001841,Hetgly.G000001849,Hetgly.G000001910,Hetgly.G000004118,Hetgly.G000004132,Hetgly.G000023821	ctg003150_HS.2	ctg003720_HT.67,ctg007680_HT.107
OG0000450	2	1	6	9	Hetgly.G000002043,Hetgly.G000002044	ctg000530_HS.22	ctg003730_HT.27,ctg003730_HT.28,ctg006660_HT.32,ctg006660_HT.33,ctg006740_HT.18,ctg006740_HT.19
OG0000451	6	2	1	9	Hetgly.G000002080.1,Hetgly.G000013011,Hetgly.G000016946,Hetgly.G000021974,Hetgly.G000024823,Hetgly.G000028305	ctg000400_HS.147,ctg004290_HS.10	ctg002930_HT.18
OG0000452	2	2	5	9	Hetgly.G000003045,Hetgly.G000003097	ctg000540_HS.107,ctg003670_HS.5	ctg000870_HT.49,ctg007670_HT.44,ctg008040_HT.47,ctg009380_HT.130,ctg013600_HT.13
OG0000453	5	1	3	9	Hetgly.G000003451,Hetgly.G000006703,Hetgly.G000025366,Hetgly.G000027319,Hetgly.G000028212	ctg000560_HS.189	ctg006190_HT.72,ctg006210_HT.79,ctg006210_HT.80
OG0000454	8	0	1	9	Hetgly.G000003545,Hetgly.G000003546,Hetgly.G000017088,Hetgly.G000017089,Hetgly.G000018862,Hetgly.G000028056,Hetgly.G000029265,Hetgly.G000029266	.	ctg007700_HT.71
OG0000455	6	1	2	9	Hetgly.G000003638,Hetgly.G000006174,Hetgly.G000006326,Hetgly.G000009563,Hetgly.G000017904,Hetgly.G000029598	ctg001510_HS.342	ctg003600_HT.28,ctg007660_HT.72
OG0000456	7	1	1	9	Hetgly.G000003915.1,Hetgly.G000004021,Hetgly.G000004023,Hetgly.G000004032,Hetgly.G000004034,Hetgly.G000004965,Hetgly.G000004967	ctg001430_HS.346	ctg007890_HT.174
OG0000457	5	2	2	9	Hetgly.G000004558,Hetgly.G000004578,Hetgly.G000004581,Hetgly.G000004587,Hetgly.G000004592	ctg000690_HS.80,ctg002690_HS.846	ctg008530_HT.41,ctg013500_HT.11
OG0000458	1	0	8	9	Hetgly.G000004981	.	ctg003870_HT.32,ctg004100_HT.72,ctg004180_HT.36,ctg004930_HT.20,ctg004990_HT.84,ctg008690_HT.168,ctg009060_HT.16,ctg009350_HT.8
OG0000459	2	2	5	9	Hetgly.G000005227,Hetgly.G000020775	ctg003730_HS.233,ctg004770_HS.63	ctg001810_HT.19,ctg004030_HT.13,ctg006430_HT.123,ctg009060_HT.195,ctg011870_HT.18
OG0000460	2	2	5	9	Hetgly.G000005315,Hetgly.G000015959	ctg003730_HS.170,ctg003730_HS.429	ctg006300_HT.58,ctg007140_HT.1,ctg007160_HT.5,ctg008690_HT.110,ctg011280_HT.14
OG0000461	4	2	3	9	Hetgly.G000005327,Hetgly.G000005332,Hetgly.G000007459,Hetgly.G000007460	ctg003730_HS.162,ctg003730_HS.163	ctg000500_HT.30,ctg006430_HT.207,ctg007080_HT.9
OG0000462	1	6	2	9	Hetgly.G000005767	ctg002640_HS.116,ctg002640_HS.118,ctg002640_HS.123,ctg002640_HS.125,ctg002640_HS.127,ctg002640_HS.140	ctg011620_HT.48,ctg011620_HT.53
OG0000463	2	1	6	9	Hetgly.G000005792,Hetgly.G000024121	ctg004410_HS.17	ctg003580_HT.32,ctg005020_HT.78,ctg006560_HT.26,ctg007040_HT.18,ctg009350_HT.27,ctg010220_HT.8
OG0000464	4	1	4	9	Hetgly.G000005900,Hetgly.G000006168,Hetgly.G000013683,Hetgly.G000025496	ctg000680_HS.140	ctg001890_HT.58,ctg001890_HT.59,ctg002040_HT.3,ctg002040_HT.4
OG0000465	1	1	7	9	Hetgly.G000006366.1	ctg001570_HS.247	ctg001050_HT.32,ctg002190_HT.2,ctg002270_HT.2,ctg002280_HT.1,ctg002280_HT.13,ctg002280_HT.8,ctg010730_HT.285
OG0000466	3	3	3	9	Hetgly.G000006451,Hetgly.G000019994,Hetgly.G000025841	ctg001570_HS.338,ctg003250_HS.21,ctg004680_HS.90	ctg008710_HT.66,ctg009030_HT.36,ctg010730_HT.188
OG0000467	3	3	3	9	Hetgly.G000006452,Hetgly.G000019993,Hetgly.G000025840	ctg001570_HS.339,ctg003250_HS.20,ctg004680_HS.91	ctg009030_HT.37,ctg010730_HT.187,ctg011400_HT.35
OG0000468	1	2	6	9	Hetgly.G000006788	ctg003310_HS.11,ctg004440_HS.4	ctg003250_HT.7,ctg005350_HT.71,ctg005430_HT.19,ctg005430_HT.22,ctg013120_HT.22,ctg013120_HT.24
OG0000469	2	2	5	9	Hetgly.G000006956,Hetgly.G000006957	ctg002170_HS.11,ctg002170_HS.12	ctg005830_HT.127,ctg005830_HT.128,ctg009690_HT.27,ctg009690_HT.28,ctg009940_HT.22
OG0000470	6	2	1	9	Hetgly.G000007006,Hetgly.G000007008,Hetgly.G000007010,Hetgly.G000007011,Hetgly.G000007063,Hetgly.G000007065	ctg004190_HS.101,ctg004190_HS.99	ctg000680_HT.8
OG0000471	2	2	5	9	Hetgly.G000007220,Hetgly.G000020390	ctg000930_HS.39,ctg000930_HS.48	ctg005840_HT.12,ctg008240_HT.38,ctg009130_HT.9,ctg009380_HT.8,ctg009520_HT.12
OG0000472	2	1	6	9	Hetgly.G000007448,Hetgly.G000023425	ctg000370_HS.79	ctg000130_HT.20,ctg002540_HT.21,ctg010050_HT.2,ctg010130_HT.2,ctg010170_HT.2,ctg010180_HT.3
OG0000473	2	2	5	9	Hetgly.G000007599.1,Hetgly.G000007609	ctg004660_HS.10,ctg004660_HS.30	ctg008590_HT.1,ctg009650_HT.4,ctg009670_HT.56,ctg009750_HT.5,ctg010960_HT.18
OG0000474	4	2	3	9	Hetgly.G000007808,Hetgly.G000007809,Hetgly.G000007814,Hetgly.G000015591	ctg003120_HS.31,ctg004760_HS.80	ctg001420_HT.13,ctg001420_HT.15,ctg007700_HT.88
OG0000475	2	7	0	9	Hetgly.G000007835,Hetgly.G000012954	ctg000480_HS.148,ctg000480_HS.65,ctg000480_HS.67,ctg000480_HS.80,ctg000870_HS.75,ctg001700_HS.15,ctg002320_HS.91	.
OG0000476	8	1	0	9	Hetgly.G000007860,Hetgly.G000010064,Hetgly.G000015521,Hetgly.G000015523,Hetgly.G000016276,Hetgly.G000023533,Hetgly.G000027804,Hetgly.G000028723	ctg000540_HS.74	.
OG0000477	2	3	4	9	Hetgly.G000008292,Hetgly.G000008293	ctg002670_HS.71,ctg002670_HS.75,ctg002670_HS.76	ctg005040_HT.243,ctg005040_HT.245,ctg005040_HT.248,ctg011820_HT.98
OG0000478	1	3	5	9	Hetgly.G000008696	ctg000640_HS.202,ctg003130_HS.44,ctg003130_HS.51	ctg002760_HT.104,ctg002760_HT.112,ctg004010_HT.57,ctg007040_HT.21,ctg008370_HT.26
OG0000479	8	1	0	9	Hetgly.G000009056,Hetgly.G000009114,Hetgly.G000009137,Hetgly.G000009143,Hetgly.G000009148,Hetgly.G000009151,Hetgly.G000009155,Hetgly.G000009214	ctg001420_HS.19	.
OG0000480	6	0	3	9	Hetgly.G000009251,Hetgly.G000009261,Hetgly.G000019413,Hetgly.G000019416,Hetgly.G000023791,Hetgly.G000025749	.	ctg000690_HT.91,ctg003670_HT.62,ctg013140_HT.6
OG0000481	5	1	3	9	Hetgly.G000010203,Hetgly.G000024706,Hetgly.G000024710,Hetgly.G000024715,Hetgly.G000025907	ctg004650_HS.121	ctg000690_HT.141,ctg004970_HT.388,ctg006420_HT.206
OG0000482	2	2	5	9	Hetgly.G000010255,Hetgly.G000027047	ctg003010_HS.98,ctg004700_HS.45	ctg005500_HT.48,ctg005540_HT.24,ctg005860_HT.21,ctg007150_HT.46,ctg008120_HT.28
OG0000483	1	4	4	9	Hetgly.G000010689	ctg001370_HS.11,ctg001530_HS.52,ctg002470_HS.28,ctg004670_HS.6	ctg002700_HT.14,ctg004460_HT.248,ctg010210_HT.6,ctg010420_HT.8
OG0000484	2	3	4	9	Hetgly.G000010723,Hetgly.G000010724	ctg004790_HS.159,ctg004790_HS.161,ctg004790_HS.42	ctg008190_HT.75,ctg008190_HT.77,ctg008190_HT.78,ctg011440_HT.127
OG0000485	1	1	7	9	Hetgly.G000011227	ctg001940_HS.15	ctg012800_HT.47,ctg012800_HT.49,ctg012800_HT.50,ctg012800_HT.54,ctg013230_HT.13,ctg013230_HT.17,ctg013230_HT.30
OG0000486	1	2	6	9	Hetgly.G000011242	ctg003690_HS.4,ctg003700_HS.11	ctg005510_HT.17,ctg005550_HT.15,ctg006700_HT.15,ctg012030_HT.19,ctg013060_HT.19,ctg013580_HT.29
OG0000487	2	3	4	9	Hetgly.G000011841,Hetgly.G000029269	ctg004110_HS.58,ctg004110_HS.69,ctg004540_HS.38	ctg001870_HT.24,ctg004970_HT.195,ctg008180_HT.77,ctg013430_HT.10
OG0000488	1	3	5	9	Hetgly.G000011944	ctg001570_HS.570,ctg003490_HS.31,ctg003610_HS.43	ctg002450_HT.35,ctg002450_HT.56,ctg004760_HT.106,ctg006670_HT.104,ctg012340_HT.64
OG0000489	3	2	4	9	Hetgly.G000012021,Hetgly.G000012062,Hetgly.G000028776.1	ctg001480_HS.32,ctg001480_HS.41	ctg002350_HT.18,ctg002350_HT.19,ctg003100_HT.51,ctg012450_HT.15
OG0000490	6	1	2	9	Hetgly.G000012601.1,Hetgly.G000012604,Hetgly.G000012673,Hetgly.G000015017,Hetgly.G000015033,Hetgly.G000015038	ctg003290_HS.86	ctg004630_HT.61,ctg006550_HT.23
OG0000491	2	4	3	9	Hetgly.G000012871,Hetgly.G000026189	ctg000370_HS.196,ctg000630_HS.244,ctg001540_HS.55,ctg004660_HS.45	ctg000880_HT.72,ctg005050_HT.279,ctg010630_HT.34
OG0000492	1	4	4	9	Hetgly.G000013000	ctg001450_HS.11,ctg001660_HS.30,ctg004000_HS.9,ctg004090_HS.6	ctg003690_HT.18,ctg006880_HT.234,ctg010450_HT.59,ctg012650_HT.22
OG0000493	1	1	7	9	Hetgly.G000013294	ctg000250_HS.4	ctg003980_HT.65,ctg006970_HT.28,ctg007770_HT.15,ctg008650_HT.10,ctg009380_HT.104,ctg010420_HT.19,ctg012920_HT.47
OG0000494	3	3	3	9	Hetgly.G000014106,Hetgly.G000023975,Hetgly.G000026568	ctg004290_HS.109,ctg004710_HS.26,ctg004780_HS.545	ctg004950_HT.125,ctg006790_HT.47,ctg006880_HT.54
OG0000495	2	4	3	9	Hetgly.G000014455,Hetgly.G000014469	ctg004190_HS.11,ctg004210_HS.19,ctg004210_HS.6,ctg004220_HS.19	ctg000680_HT.98,ctg009760_HT.13,ctg011230_HT.60
OG0000496	2	3	4	9	Hetgly.G000014584,Hetgly.G000014586	ctg001500_HS.82,ctg002600_HS.12,ctg004540_HS.20	ctg004970_HT.210,ctg005770_HT.34,ctg005820_HT.68,ctg006420_HT.71
OG0000497	4	1	4	9	Hetgly.G000015180,Hetgly.G000015187,Hetgly.G000018284,Hetgly.G000027346	ctg003200_HS.10	ctg006590_HT.123,ctg007240_HT.8,ctg007270_HT.6,ctg011120_HT.21
OG0000498	2	3	4	9	Hetgly.G000015371,Hetgly.G000027766	ctg002320_HS.216,ctg002480_HS.65,ctg002480_HS.68	ctg003460_HT.120,ctg007390_HT.12,ctg009200_HT.23,ctg010660_HT.146
OG0000499	3	3	3	9	Hetgly.G000015386,Hetgly.G000015395,Hetgly.G000024345	ctg000440_HS.25,ctg000870_HS.53,ctg001700_HS.45	ctg005790_HT.2,ctg006820_HT.33,ctg007440_HT.118
OG0000500	3	2	4	9	Hetgly.G000015736,Hetgly.G000026005.1,Hetgly.G000026006	ctg002890_HS.131,ctg004720_HS.134	ctg002340_HT.24,ctg002950_HT.6,ctg002950_HT.7,ctg003220_HT.14
OG0000501	8	1	0	9	Hetgly.G000016017.1,Hetgly.G000018489,Hetgly.G000018490,Hetgly.G000018498,Hetgly.G000018499,Hetgly.G000022732,Hetgly.G000022733,Hetgly.G000023878	ctg003410_HS.38	.
OG0000502	1	2	6	9	Hetgly.G000016036	ctg004710_HS.112,ctg004710_HS.153	ctg003780_HT.35,ctg006880_HT.209,ctg008820_HT.11,ctg008870_HT.11,ctg008870_HT.46,ctg010450_HT.24
OG0000503	2	4	3	9	Hetgly.G000016090,Hetgly.G000020432	ctg001060_HS.59,ctg001060_HS.60,ctg003380_HS.15,ctg004660_HS.2	ctg005920_HT.79,ctg005920_HT.80,ctg010960_HT.8
OG0000504	1	3	5	9	Hetgly.G000016226	ctg003010_HS.110,ctg003950_HS.15,ctg004710_HS.118	ctg005500_HT.20,ctg005500_HT.42,ctg005540_HT.16,ctg008120_HT.44,ctg008120_HT.49
OG0000505	3	2	4	9	Hetgly.G000016283,Hetgly.G000026629,Hetgly.G000027964	ctg001220_HS.71,ctg002040_HS.25	ctg003250_HT.92,ctg005390_HT.37,ctg006400_HT.35,ctg009590_HT.14
OG0000506	3	3	3	9	Hetgly.G000016365,Hetgly.G000016366,Hetgly.G000016382	ctg000230_HS.17,ctg000230_HS.24,ctg000230_HS.32	ctg005850_HT.54,ctg005930_HT.63,ctg012470_HT.24
OG0000507	3	3	3	9	Hetgly.G000016668,Hetgly.G000016671,Hetgly.G000021420	ctg000600_HS.272,ctg000600_HS.73,ctg000600_HS.83	ctg004290_HT.27,ctg013460_HT.119,ctg013460_HT.130
OG0000508	3	3	3	9	Hetgly.G000016979.1,Hetgly.G000023127,Hetgly.G000023135.1	ctg003660_HS.2,ctg003660_HS.62,ctg004220_HS.26	ctg002010_HT.3,ctg008940_HT.8,ctg010310_HT.158
OG0000509	4	1	4	9	Hetgly.G000017120,Hetgly.G000026209,Hetgly.G000026222,Hetgly.G000026232	ctg000250_HS.20	ctg003870_HT.74,ctg005230_HT.33,ctg005770_HT.40,ctg012290_HT.22
OG0000510	6	1	2	9	Hetgly.G000017417,Hetgly.G000017418,Hetgly.G000017422,Hetgly.G000017423,Hetgly.G000020422,Hetgly.G000029274	ctg000930_HS.68	ctg008850_HT.3,ctg009140_HT.21
OG0000511	5	1	3	9	Hetgly.G000017646,Hetgly.G000017652,Hetgly.G000023390,Hetgly.G000025934,Hetgly.G000028735	ctg004110_HS.34	ctg000380_HT.28,ctg005820_HT.63,ctg006420_HT.76
OG0000512	1	5	3	9	Hetgly.G000017653	ctg000610_HS.133,ctg000610_HS.140,ctg000610_HS.141,ctg000610_HS.143,ctg000610_HS.146	ctg001560_HT.111,ctg014050_HT.113,ctg014050_HT.134
OG0000513	4	0	5	9	Hetgly.G000017673,Hetgly.G000019181,Hetgly.G000026906,Hetgly.G000029487	.	ctg002640_HT.27,ctg004090_HT.129,ctg004090_HT.134,ctg011660_HT.66,ctg013460_HT.69
OG0000514	3	1	5	9	Hetgly.G000017705,Hetgly.G000021326,Hetgly.G000023882	ctg000960_HS.23	ctg002710_HT.54,ctg003450_HT.5,ctg003920_HT.40,ctg004290_HT.172,ctg004990_HT.34
OG0000515	3	2	4	9	Hetgly.G000017706,Hetgly.G000021325,Hetgly.G000023883	ctg000960_HS.22,ctg002040_HS.56	ctg003920_HT.41,ctg004010_HT.43,ctg005400_HT.11,ctg009390_HT.26
OG0000516	3	3	3	9	Hetgly.G000017877,Hetgly.G000025858,Hetgly.G000026911.1	ctg000360_HS.47,ctg000650_HS.386,ctg004660_HS.60	ctg002840_HT.62,ctg002840_HT.70,ctg010080_HT.8
OG0000517	3	1	5	9	Hetgly.G000017897,Hetgly.G000017906,Hetgly.G000017909	ctg003180_HS.55	ctg003530_HT.96,ctg010710_HT.133,ctg010710_HT.165,ctg012140_HT.24,ctg012560_HT.14
OG0000518	5	1	3	9	Hetgly.G000018021,Hetgly.G000024602,Hetgly.G000024606,Hetgly.G000024619.1,Hetgly.G000024620	ctg002630_HS.153	ctg007130_HT.10,ctg010990_HT.43,ctg012060_HT.7
OG0000519	3	2	4	9	Hetgly.G000018233,Hetgly.G000018235,Hetgly.G000026140	ctg003690_HS.24,ctg004710_HS.69	ctg003540_HT.2,ctg005040_HT.219,ctg008380_HT.12,ctg010710_HT.26
OG0000520	1	3	5	9	Hetgly.G000018373	ctg000480_HS.142,ctg001220_HS.47,ctg003500_HS.8	ctg004460_HT.137,ctg004460_HT.6,ctg006400_HT.48,ctg009610_HT.15,ctg009840_HT.19
OG0000521	2	2	5	9	Hetgly.G000018864,Hetgly.G000021280	ctg000480_HS.14,ctg004780_HS.671	ctg005900_HT.27,ctg006300_HT.20,ctg008690_HT.144,ctg008690_HT.147,ctg010360_HT.74
OG0000522	1	3	5	9	Hetgly.G000018877	ctg000740_HS.7,ctg000960_HS.12,ctg004780_HS.659	ctg003920_HT.48,ctg004010_HT.52,ctg004290_HT.185,ctg009390_HT.4,ctg009450_HT.43
OG0000523	2	2	5	9	Hetgly.G000018915,Hetgly.G000021766	ctg004780_HS.619,ctg004780_HS.620	ctg003770_HT.149,ctg006880_HT.132,ctg006880_HT.133,ctg012270_HT.12,ctg012270_HT.13
OG0000524	3	2	4	9	Hetgly.G000018923,Hetgly.G000018970,Hetgly.G000018974	ctg000170_HS.2,ctg000170_HS.3	ctg005040_HT.13,ctg005850_HT.61,ctg005930_HT.73,ctg009060_HT.81
OG0000525	2	4	3	9	Hetgly.G000019007,Hetgly.G000019044	ctg000930_HS.10,ctg002220_HS.16,ctg002220_HS.9,ctg002290_HS.20	ctg003620_HT.17,ctg009380_HT.49,ctg009520_HT.44
OG0000526	2	1	6	9	Hetgly.G000019477,Hetgly.G000019479	ctg004480_HS.60	ctg003380_HT.74,ctg003380_HT.76,ctg003420_HT.87,ctg003420_HT.94,ctg003630_HT.243,ctg003630_HT.245
OG0000527	1	5	3	9	Hetgly.G000019827	ctg002170_HS.45,ctg002170_HS.46,ctg002170_HS.47,ctg002170_HS.48,ctg002170_HS.59	ctg003850_HT.46,ctg004930_HT.17,ctg005830_HT.82
OG0000528	7	1	1	9	Hetgly.G000020378,Hetgly.G000020380,Hetgly.G000020382,Hetgly.G000023197,Hetgly.G000023198,Hetgly.G000023200,Hetgly.G000023558	ctg003640_HS.26	ctg002990_HT.32
OG0000529	4	1	4	9	Hetgly.G000020398,Hetgly.G000020405,Hetgly.G000025178,Hetgly.G000025184	ctg000930_HS.44	ctg003550_HT.17,ctg009130_HT.12,ctg009130_HT.7,ctg009520_HT.10
OG0000530	2	1	6	9	Hetgly.G000021103,Hetgly.G000021110	ctg000480_HS.99	ctg003030_HT.19,ctg004950_HT.30,ctg008190_HT.14,ctg010620_HT.50,ctg010680_HT.280,ctg013030_HT.96
OG0000531	5	2	2	9	Hetgly.G000021171,Hetgly.G000023253,Hetgly.G000023542,Hetgly.G000024046,Hetgly.G000025157	ctg000170_HS.10,ctg003990_HS.40	ctg001030_HT.24,ctg012470_HT.53
OG0000532	1	1	7	9	Hetgly.G000021438	ctg000540_HS.7	ctg004290_HT.51,ctg006610_HT.52,ctg006610_HT.53,ctg006610_HT.75,ctg006610_HT.76,ctg010070_HT.118,ctg010070_HT.119
OG0000533	1	3	5	9	Hetgly.G000021712	ctg000400_HS.19,ctg000400_HS.37,ctg000440_HS.58	ctg004410_HT.37,ctg006350_HT.89,ctg006350_HT.95,ctg006350_HT.97,ctg006350_HT.98
OG0000534	3	3	3	9	Hetgly.G000022244,Hetgly.G000022247,Hetgly.G000022264	ctg002680_HS.487,ctg002680_HS.488,ctg002680_HS.491	ctg006600_HT.55,ctg006600_HT.56,ctg010090_HT.42
OG0000535	1	5	3	9	Hetgly.G000022337	ctg000610_HS.134,ctg001270_HS.75,ctg001270_HS.84,ctg001280_HS.21,ctg003850_HS.5	ctg004970_HT.29,ctg005930_HT.66,ctg012340_HT.127
OG0000536	1	5	3	9	Hetgly.G000022340	ctg001270_HS.69,ctg001270_HS.86,ctg002800_HS.27,ctg003850_HS.3,ctg004020_HS.21	ctg001030_HT.193,ctg001030_HT.203,ctg001030_HT.287
OG0000537	4	2	3	9	Hetgly.G000022341,Hetgly.G000022347.1,Hetgly.G000024296,Hetgly.G000026253.1	ctg004260_HS.70,ctg004540_HS.42	ctg000120_HT.23,ctg008180_HT.74,ctg010090_HT.9
OG0000538	7	0	2	9	Hetgly.G000022343,Hetgly.G000022348,Hetgly.G000022350,Hetgly.G000024290,Hetgly.G000024292,Hetgly.G000024298,Hetgly.G000024300	.	ctg000120_HT.22,ctg000300_HT.6
OG0000539	5	1	3	9	Hetgly.G000022351,Hetgly.G000024293,Hetgly.G000024301,Hetgly.G000028456,Hetgly.G000029514	ctg004540_HS.43	ctg004970_HT.190,ctg008180_HT.73,ctg010200_HT.72
OG0000540	2	2	5	9	Hetgly.G000022486,Hetgly.G000028890	ctg002630_HS.71,ctg002630_HS.76	ctg001570_HT.130,ctg005040_HT.274,ctg007330_HT.8,ctg009680_HT.16,ctg010950_HT.42
OG0000541	2	3	4	9	Hetgly.G000022893,Hetgly.G000022894	ctg000930_HS.25,ctg002290_HS.37,ctg002290_HS.38	ctg003550_HT.44,ctg009380_HT.38,ctg009380_HT.39,ctg009520_HT.35
OG0000542	2	1	6	9	Hetgly.G000023077,Hetgly.G000023079.1	ctg000910_HS.8	ctg001290_HT.8,ctg001470_HT.37,ctg001470_HT.5,ctg001470_HT.6,ctg006230_HT.28,ctg012640_HT.38
OG0000543	2	1	6	9	Hetgly.G000023080,Hetgly.G000028403	ctg000910_HS.9	ctg001290_HT.12,ctg001290_HT.7,ctg001470_HT.4,ctg006230_HT.25,ctg012640_HT.39,ctg012640_HT.40
OG0000544	5	1	3	9	Hetgly.G000023187,Hetgly.G000023487,Hetgly.G000023493,Hetgly.G000023528,Hetgly.G000023540	ctg003640_HS.53	ctg006130_HT.3,ctg006190_HT.4,ctg008080_HT.52
OG0000545	1	4	4	9	Hetgly.G000023683	ctg000440_HS.232,ctg000750_HS.4,ctg000870_HS.43,ctg003840_HS.12	ctg004040_HT.14,ctg004980_HT.83,ctg007580_HT.14,ctg009370_HT.42
OG0000546	1	7	1	9	Hetgly.G000023724	ctg000220_HS.16,ctg000300_HS.200,ctg000300_HS.201,ctg000500_HS.2749,ctg000500_HS.2760,ctg000560_HS.328,ctg001810_HS.104	ctg002820_HT.342
OG0000547	2	1	6	9	Hetgly.G000023971,Hetgly.G000026561	ctg004660_HS.35	ctg009650_HT.7,ctg010080_HT.42,ctg010630_HT.28,ctg012690_HT.89,ctg013400_HT.35,ctg013400_HT.49
OG0000548	2	3	4	9	Hetgly.G000024011,Hetgly.G000028234	ctg002670_HS.12,ctg002670_HS.54,ctg003500_HS.22	ctg005930_HT.25,ctg010460_HT.101,ctg010460_HT.8,ctg014080_HT.62
OG0000549	3	1	5	9	Hetgly.G000024452,Hetgly.G000024463,Hetgly.G000024464	ctg000360_HS.16	ctg001480_HT.15,ctg001550_HT.25,ctg001550_HT.28,ctg001660_HT.10,ctg001660_HT.13
OG0000550	1	4	4	9	Hetgly.G000024454	ctg000330_HS.12,ctg000330_HS.16,ctg000330_HS.5,ctg002680_HS.559	ctg000770_HT.10,ctg003100_HT.28,ctg003530_HT.179,ctg003530_HT.182
OG0000551	1	0	8	9	Hetgly.G000024683	.	ctg003600_HT.45,ctg004970_HT.282,ctg006750_HT.29,ctg008730_HT.34,ctg009390_HT.46,ctg009450_HT.14,ctg010660_HT.175,ctg011620_HT.340
OG0000552	3	3	3	9	Hetgly.G000024883,Hetgly.G000025138,Hetgly.G000025145	ctg002610_HS.30,ctg002610_HS.31,ctg002610_HS.35	ctg003350_HT.2,ctg005830_HT.12,ctg012370_HT.11
OG0000553	1	4	4	9	Hetgly.G000025255	ctg000890_HS.2,ctg001220_HS.96,ctg001420_HS.4,ctg003500_HS.7	ctg004460_HT.86,ctg006150_HT.21,ctg006400_HT.12,ctg006590_HT.18
OG0000554	2	1	6	9	Hetgly.G000025498,Hetgly.G000025499	ctg000590_HS.21	ctg000250_HT.28,ctg006590_HT.145,ctg006680_HT.14,ctg007220_HT.8,ctg012680_HT.13,ctg013460_HT.32
OG0000555	2	4	3	9	Hetgly.G000025592,Hetgly.G000027526	ctg001770_HS.4,ctg003280_HS.34,ctg003640_HS.42,ctg003640_HS.44	ctg003760_HT.241,ctg004030_HT.5,ctg004040_HT.40
OG0000556	2	3	4	9	Hetgly.G000025594,Hetgly.G000027527	ctg001420_HS.99,ctg001770_HS.5,ctg004270_HS.39	ctg006110_HT.113,ctg008050_HT.13,ctg008050_HT.16,ctg008340_HT.59
OG0000557	1	6	2	9	Hetgly.G000025712	ctg000480_HS.33,ctg001450_HS.37,ctg001450_HS.38,ctg001450_HS.40,ctg001450_HS.44,ctg001450_HS.45	ctg005690_HT.26,ctg010360_HT.56
OG0000558	1	2	6	9	Hetgly.G000025781	ctg004200_HS.60,ctg004200_HS.70	ctg009260_HT.49,ctg011590_HT.10,ctg011590_HT.20,ctg012350_HT.16,ctg012470_HT.59,ctg012470_HT.72
OG0000559	1	4	4	9	Hetgly.G000025836	ctg003250_HS.12,ctg003250_HS.16,ctg003250_HS.7,ctg003250_HS.9	ctg008710_HT.49,ctg008710_HT.56,ctg008710_HT.62,ctg011400_HT.38
OG0000560	2	0	7	9	Hetgly.G000026015.1,Hetgly.G000028054	.	ctg002340_HT.38,ctg002340_HT.41,ctg003220_HT.4,ctg003220_HT.7,ctg003630_HT.18,ctg003630_HT.228,ctg013800_HT.26
OG0000561	1	2	6	9	Hetgly.G000026161	ctg000810_HS.21,ctg003410_HS.23	ctg002840_HT.145,ctg002840_HT.146,ctg006780_HT.2,ctg011820_HT.39,ctg011820_HT.41,ctg011820_HT.46
OG0000562	1	2	6	9	Hetgly.G000026551	ctg000650_HS.245,ctg003370_HS.8	ctg005000_HT.46,ctg005350_HT.113,ctg006280_HT.32,ctg006400_HT.98,ctg006970_HT.9,ctg011760_HT.15
OG0000563	1	0	8	9	Hetgly.G000026626	.	ctg000450_HT.23,ctg001010_HT.45,ctg001940_HT.76,ctg004410_HT.72,ctg005700_HT.80,ctg006600_HT.77,ctg009910_HT.11,ctg010310_HT.100
OG0000564	1	3	5	9	Hetgly.G000026748	ctg003500_HS.17,ctg004340_HS.34,ctg004340_HS.7	ctg003840_HT.8,ctg004460_HT.17,ctg006590_HT.84,ctg007240_HT.41,ctg008970_HT.39
OG0000565	2	0	7	9	Hetgly.G000028159,Hetgly.G000029431	.	ctg001050_HT.47,ctg002160_HT.13,ctg002300_HT.21,ctg002340_HT.16,ctg002660_HT.4,ctg006210_HT.84,ctg011630_HT.24
OG0000566	1	1	7	9	Hetgly.G000028608.1	ctg002890_HS.86	ctg002230_HT.2,ctg002300_HT.2,ctg002340_HT.2,ctg002870_HT.9,ctg002890_HT.12,ctg002890_HT.8,ctg002890_HT.9
OG0000567	2	2	5	9	Hetgly.G000028659,Hetgly.G000029448	ctg003660_HS.47,ctg003660_HS.48	ctg005740_HT.32,ctg012020_HT.22,ctg012020_HT.23,ctg013290_HT.11,ctg013290_HT.12
OG0000568	2	3	4	9	Hetgly.G000028856,Hetgly.G000028857	ctg000900_HS.9,ctg002050_HS.2,ctg003240_HS.49	ctg008160_HT.24,ctg012180_HT.35,ctg012180_HT.36,ctg013420_HT.15
OG0000569	1	1	7	9	Hetgly.G000029287	ctg002210_HS.11	ctg002550_HT.3,ctg004120_HT.50,ctg005280_HT.5,ctg005280_HT.7,ctg009050_HT.5,ctg009050_HT.7,ctg009470_HT.24
OG0000570	2	6	1	9	Hetgly.G000029306,Hetgly.G000029308	ctg000570_HS.116,ctg001420_HS.93,ctg001420_HS.97,ctg003140_HS.28,ctg004410_HS.13,ctg004410_HS.15	ctg004310_HT.21
OG0000571	1	0	8	9	Hetgly.G000029349	.	ctg000470_HT.41,ctg001030_HT.195,ctg003760_HT.126,ctg004440_HT.24,ctg004510_HT.2,ctg007750_HT.60,ctg010630_HT.61,ctg012920_HT.39
OG0000572	1	8	0	9	Hetgly.G000029571	ctg000360_HS.112,ctg000360_HS.113,ctg000360_HS.79,ctg000360_HS.82,ctg000360_HS.86,ctg000360_HS.89,ctg000360_HS.94,ctg003660_HS.56	.
OG0000573	1	3	5	9	Hetgly.G000029712	ctg002890_HS.151,ctg002900_HS.141,ctg004390_HS.17	ctg003380_HT.17,ctg003410_HT.15,ctg003420_HT.44,ctg003420_HT.45,ctg003630_HT.174
OG0000574	0	8	1	9	.	ctg000100_HS.26,ctg000100_HS.27,ctg000820_HS.12,ctg000820_HS.4,ctg000820_HS.9,ctg000950_HS.30,ctg003090_HS.3,ctg003240_HS.74	ctg010630_HT.43
OG0000575	0	5	4	9	.	ctg000610_HS.389,ctg000770_HS.11,ctg000770_HS.5,ctg000770_HS.9,ctg004680_HS.103	ctg004360_HT.50,ctg011680_HT.30,ctg013180_HT.1,ctg014050_HT.363
OG0000576	0	2	7	9	.	ctg000870_HS.71,ctg001410_HS.13	ctg003170_HT.64,ctg003170_HT.65,ctg003170_HT.67,ctg003170_HT.68,ctg011730_HT.43,ctg012220_HT.30,ctg012220_HT.32
OG0000577	0	6	3	9	.	ctg001520_HS.107,ctg004410_HS.38,ctg004510_HS.9,ctg004710_HS.149,ctg004780_HS.543,ctg004790_HS.62	ctg002780_HT.62,ctg006230_HT.52,ctg011440_HT.51
OG0000578	0	3	6	9	.	ctg002690_HS.938,ctg002690_HS.945,ctg002690_HS.958	ctg000110_HT.29,ctg000110_HT.43,ctg000110_HT.49,ctg006190_HT.45,ctg006190_HT.48,ctg010180_HT.27
OG0000579	4	1	3	8	Hetgly.G000000037,Hetgly.G000007241,Hetgly.G000007867,Hetgly.G000012931	ctg003160_HS.46	ctg003760_HT.121,ctg006080_HT.8,ctg008510_HT.38
OG0000580	7	0	1	8	Hetgly.G000000044,Hetgly.G000009363,Hetgly.G000009365,Hetgly.G000009366,Hetgly.G000015353,Hetgly.G000015363,Hetgly.G000028880	.	ctg006190_HT.41
OG0000581	1	3	4	8	Hetgly.G000000452	ctg001350_HS.25,ctg002320_HS.152,ctg004790_HS.151	ctg006110_HT.19,ctg009360_HT.110,ctg011440_HT.118,ctg012560_HT.21
OG0000582	1	1	6	8	Hetgly.G000000846	ctg001530_HS.181	ctg002450_HT.54,ctg004760_HT.17,ctg006670_HT.132,ctg010710_HT.21,ctg010710_HT.34,ctg010710_HT.40
OG0000583	1	5	2	8	Hetgly.G000000864	ctg003190_HS.26,ctg003190_HS.31,ctg003490_HS.11,ctg004680_HS.137,ctg004730_HS.38	ctg000960_HT.1,ctg006670_HT.94
OG0000584	8	0	0	8	Hetgly.G000001140,Hetgly.G000001144,Hetgly.G000001145,Hetgly.G000001147,Hetgly.G000001148,Hetgly.G000001149,Hetgly.G000001150,Hetgly.G000001151	.	.
OG0000585	3	1	4	8	Hetgly.G000001398,Hetgly.G000001487,Hetgly.G000007296	ctg003700_HS.332	ctg000170_HT.73,ctg001930_HT.38,ctg005110_HT.5,ctg005610_HT.6
OG0000586	6	1	1	8	Hetgly.G000001842,Hetgly.G000001848,Hetgly.G000001911,Hetgly.G000004119,Hetgly.G000004131,Hetgly.G000023822	ctg003150_HS.3	ctg003720_HT.66
OG0000587	4	2	2	8	Hetgly.G000001870,Hetgly.G000002908,Hetgly.G000016938,Hetgly.G000019298	ctg003270_HS.12,ctg003670_HS.274	ctg009390_HT.32,ctg009700_HT.22
OG0000588	2	2	4	8	Hetgly.G000002047,Hetgly.G000002053	ctg000530_HS.31,ctg000650_HS.421	ctg001310_HT.81,ctg003730_HT.22,ctg006660_HT.11,ctg006740_HT.15
OG0000589	4	2	2	8	Hetgly.G000002085,Hetgly.G000002090,Hetgly.G000002095,Hetgly.G000028365.1	ctg000390_HS.45,ctg000400_HS.103	ctg002650_HT.17,ctg008090_HT.1
OG0000590	1	3	4	8	Hetgly.G000002118	ctg000480_HS.143,ctg000540_HS.79,ctg003730_HS.384	ctg002140_HT.21,ctg006300_HT.112,ctg010680_HT.234,ctg011280_HT.55
OG0000591	2	2	4	8	Hetgly.G000002215,Hetgly.G000019211	ctg002930_HS.31,ctg004270_HS.6	ctg001060_HT.2,ctg002960_HT.19,ctg003050_HT.19,ctg004080_HT.7
OG0000592	7	0	1	8	Hetgly.G000002848,Hetgly.G000008904,Hetgly.G000013964,Hetgly.G000015600,Hetgly.G000019951,Hetgly.G000020959,Hetgly.G000026428	.	ctg006420_HT.99
OG0000593	3	3	2	8	Hetgly.G000002961,Hetgly.G000002967,Hetgly.G000002970	ctg003660_HS.176,ctg003660_HS.177,ctg003660_HS.179	ctg003360_HT.17,ctg010870_HT.7
OG0000594	3	1	4	8	Hetgly.G000003006,Hetgly.G000003009,Hetgly.G000003010	ctg003660_HS.145	ctg003060_HT.14,ctg003390_HT.15,ctg003390_HT.16,ctg005470_HT.4
OG0000595	1	2	5	8	Hetgly.G000003055	ctg001880_HS.232,ctg003660_HS.120	ctg000260_HT.43,ctg000980_HT.30,ctg003670_HT.21,ctg007170_HT.20,ctg007170_HT.35
OG0000596	3	1	4	8	Hetgly.G000003413,Hetgly.G000003435,Hetgly.G000026380	ctg000650_HS.358	ctg001310_HT.140,ctg004400_HT.79,ctg013310_HT.134,ctg013310_HT.137
OG0000597	3	2	3	8	Hetgly.G000003419,Hetgly.G000003429,Hetgly.G000026376	ctg000650_HS.201,ctg000650_HS.342	ctg001310_HT.151,ctg011250_HT.33,ctg013310_HT.122
OG0000598	3	1	4	8	Hetgly.G000003468,Hetgly.G000018303,Hetgly.G000018322	ctg004380_HS.15	ctg001310_HT.73,ctg004230_HT.15,ctg004390_HT.11,ctg013310_HT.209
OG0000599	3	0	5	8	Hetgly.G000003480,Hetgly.G000018286,Hetgly.G000018338	.	ctg004230_HT.24,ctg004230_HT.26,ctg004390_HT.21,ctg004390_HT.23,ctg013310_HT.220
OG0000600	6	1	1	8	Hetgly.G000003585,Hetgly.G000013150.1,Hetgly.G000018797,Hetgly.G000020103,Hetgly.G000020974.1,Hetgly.G000022896	ctg002360_HS.15	ctg010310_HT.93
OG0000601	3	2	3	8	Hetgly.G000003897,Hetgly.G000003898,Hetgly.G000004852	ctg001430_HS.265,ctg001430_HS.266	ctg007190_HT.11,ctg007190_HT.12,ctg007230_HT.12
OG0000602	6	1	1	8	Hetgly.G000004214,Hetgly.G000004216,Hetgly.G000004218,Hetgly.G000004220,Hetgly.G000014004,Hetgly.G000026496	ctg003670_HS.289	ctg012380_HT.15
OG0000603	4	1	3	8	Hetgly.G000004305,Hetgly.G000017579,Hetgly.G000020595,Hetgly.G000024704	ctg003710_HS.53	ctg002860_HT.21,ctg003190_HT.53,ctg011990_HT.133
OG0000604	3	1	4	8	Hetgly.G000004682,Hetgly.G000013134,Hetgly.G000019842	ctg003170_HS.9	ctg001940_HT.67,ctg005630_HT.51,ctg009310_HT.10,ctg010660_HT.57
OG0000605	4	1	3	8	Hetgly.G000004790,Hetgly.G000004795,Hetgly.G000004804,Hetgly.G000018540	ctg004790_HS.242	ctg000890_HT.14,ctg001090_HT.7,ctg010670_HT.136
OG0000606	2	4	2	8	Hetgly.G000004809,Hetgly.G000004811	ctg001430_HS.204,ctg001430_HS.206,ctg001430_HS.219,ctg001430_HS.221	ctg007010_HT.103,ctg007010_HT.105
OG0000607	7	0	1	8	Hetgly.G000004977,Hetgly.G000004979,Hetgly.G000008913,Hetgly.G000010093,Hetgly.G000023348,Hetgly.G000025070.1,Hetgly.G000029068	.	ctg006220_HT.29
OG0000608	4	3	1	8	Hetgly.G000005014,Hetgly.G000005046,Hetgly.G000005047,Hetgly.G000014312	ctg002480_HS.111,ctg002480_HS.115,ctg002480_HS.170	ctg010660_HT.212
OG0000609	1	1	6	8	Hetgly.G000005173	ctg003730_HS.294	ctg001480_HT.11,ctg001480_HT.7,ctg001550_HT.30,ctg001660_HT.9,ctg006430_HT.62,ctg009060_HT.125
OG0000610	1	4	3	8	Hetgly.G000005268	ctg002640_HS.32,ctg002770_HS.25,ctg003730_HS.190,ctg003730_HS.213	ctg000410_HT.18,ctg007270_HT.50,ctg008290_HT.10
OG0000611	3	1	4	8	Hetgly.G000005323,Hetgly.G000007456,Hetgly.G000007457	ctg002670_HS.179	ctg005040_HT.61,ctg006430_HT.205,ctg007080_HT.11,ctg008500_HT.21
OG0000612	3	1	4	8	Hetgly.G000005328,Hetgly.G000005333,Hetgly.G000007461	ctg003730_HS.161	ctg000500_HT.31,ctg006430_HT.208,ctg007080_HT.8,ctg008500_HT.25
OG0000613	2	3	3	8	Hetgly.G000005690.1,Hetgly.G000026616.1	ctg002640_HS.16,ctg002770_HS.24,ctg003720_HS.12	ctg002630_HT.1,ctg003590_HT.1,ctg011620_HT.176
OG0000614	7	0	1	8	Hetgly.G000005788,Hetgly.G000013443,Hetgly.G000014438,Hetgly.G000016672,Hetgly.G000016982,Hetgly.G000017891,Hetgly.G000017935	.	ctg010310_HT.81
OG0000615	5	1	2	8	Hetgly.G000005845,Hetgly.G000021785,Hetgly.G000022064,Hetgly.G000026784,Hetgly.G000027953	ctg000600_HS.237	ctg007350_HT.6,ctg011030_HT.32
OG0000616	5	0	3	8	Hetgly.G000005928,Hetgly.G000005944,Hetgly.G000005950,Hetgly.G000005954,Hetgly.G000029606	.	ctg000290_HT.48,ctg009280_HT.23,ctg009910_HT.67
OG0000617	3	0	5	8	Hetgly.G000006009,Hetgly.G000025282,Hetgly.G000029113	.	ctg001380_HT.28,ctg002130_HT.7,ctg003990_HT.1,ctg004700_HT.44,ctg006400_HT.125
OG0000618	1	6	1	8	Hetgly.G000006402	ctg001570_HS.283,ctg001570_HS.310,ctg001880_HS.110,ctg001880_HS.146,ctg001880_HS.148,ctg004090_HS.134	ctg001050_HT.1
OG0000619	3	2	3	8	Hetgly.G000006539,Hetgly.G000006542,Hetgly.G000021595	ctg000240_HS.38,ctg003660_HS.312	ctg004940_HT.22,ctg006440_HT.23,ctg012550_HT.5
OG0000620	2	0	6	8	Hetgly.G000007037,Hetgly.G000014467	.	ctg007910_HT.232,ctg009760_HT.27,ctg010000_HT.33,ctg010000_HT.84,ctg010660_HT.203,ctg011230_HT.74
OG0000621	3	2	3	8	Hetgly.G000007174,Hetgly.G000007177,Hetgly.G000007181	ctg001390_HS.10,ctg004230_HS.98	ctg000930_HT.5,ctg007470_HT.10,ctg007470_HT.7
OG0000622	4	0	4	8	Hetgly.G000007188,Hetgly.G000014102,Hetgly.G000018078,Hetgly.G000023078	.	ctg003100_HT.55,ctg007540_HT.5,ctg007790_HT.5,ctg007870_HT.5
OG0000623	3	2	3	8	Hetgly.G000007574,Hetgly.G000016665.1,Hetgly.G000029535	ctg000600_HS.203,ctg002960_HS.35	ctg004290_HT.189,ctg009450_HT.36,ctg011430_HT.1
OG0000624	2	2	4	8	Hetgly.G000007720,Hetgly.G000012926	ctg000200_HS.30,ctg001330_HS.89	ctg004990_HT.214,ctg012210_HT.124,ctg012210_HT.138,ctg012210_HT.16
OG0000625	3	1	4	8	Hetgly.G000008232,Hetgly.G000008233,Hetgly.G000008235	ctg003060_HS.11	ctg002760_HT.54,ctg002760_HT.55,ctg002760_HT.56,ctg011620_HT.329
OG0000626	2	2	4	8	Hetgly.G000008278,Hetgly.G000024005	ctg002670_HS.105,ctg002670_HS.2	ctg004380_HT.21,ctg005040_HT.207,ctg010460_HT.110,ctg011820_HT.90
OG0000627	2	2	4	8	Hetgly.G000008389,Hetgly.G000026290	ctg000650_HS.152,ctg000650_HS.174	ctg005030_HT.137,ctg005030_HT.161,ctg009880_HT.38,ctg011250_HT.3
OG0000628	4	2	2	8	Hetgly.G000008582,Hetgly.G000008584,Hetgly.G000009728,Hetgly.G000009730	ctg002690_HS.41,ctg002690_HS.44	ctg008250_HT.14,ctg008250_HT.16
OG0000629	2	3	3	8	Hetgly.G000008644,Hetgly.G000008647	ctg000930_HS.75,ctg001230_HS.4,ctg003130_HS.58	ctg002760_HT.117,ctg007040_HT.42,ctg009140_HT.25
OG0000630	3	2	3	8	Hetgly.G000008701,Hetgly.G000019808,Hetgly.G000020385	ctg001430_HS.235,ctg002290_HS.45	ctg007230_HT.48,ctg014000_HT.29,ctg014000_HT.3
OG0000631	2	1	5	8	Hetgly.G000008849,Hetgly.G000023732	ctg001430_HS.23	ctg004000_HT.57,ctg006760_HT.40,ctg010780_HT.6,ctg011030_HT.6,ctg012730_HT.72
OG0000632	2	1	5	8	Hetgly.G000008866,Hetgly.G000023441	ctg003530_HS.26	ctg003070_HT.25,ctg003180_HT.19,ctg003180_HT.21,ctg005020_HT.31,ctg005020_HT.32
OG0000633	4	1	3	8	Hetgly.G000008888,Hetgly.G000008895,Hetgly.G000008896,Hetgly.G000028103	ctg001430_HS.60	ctg006760_HT.8,ctg010160_HT.105,ctg012730_HT.27
OG0000634	2	2	4	8	Hetgly.G000008889,Hetgly.G000014564	ctg001430_HS.52,ctg001510_HS.22	ctg004730_HT.73,ctg007110_HT.22,ctg008280_HT.42,ctg010160_HT.112
OG0000635	1	4	3	8	Hetgly.G000008968	ctg001330_HS.92,ctg003500_HS.26,ctg004140_HS.6,ctg004480_HS.82	ctg001430_HT.67,ctg005350_HT.58,ctg005350_HT.60
OG0000636	4	1	3	8	Hetgly.G000009806,Hetgly.G000009809,Hetgly.G000023632,Hetgly.G000023635	ctg004780_HS.490	ctg003770_HT.70,ctg006790_HT.4,ctg006880_HT.4
OG0000637	1	4	3	8	Hetgly.G000010364	ctg000360_HS.136,ctg000540_HS.96,ctg000550_HS.43,ctg003660_HS.30	ctg009190_HT.29,ctg009380_HT.115,ctg010310_HT.124
OG0000638	1	1	6	8	Hetgly.G000010520	ctg000660_HS.90	ctg002450_HT.53,ctg003440_HT.55,ctg005570_HT.114,ctg006670_HT.131,ctg010710_HT.33,ctg010710_HT.41
OG0000639	2	1	5	8	Hetgly.G000010581,Hetgly.G000010582	ctg000660_HS.33	ctg000060_HT.5,ctg007460_HT.6,ctg009890_HT.26,ctg009890_HT.27,ctg012110_HT.3
OG0000640	2	1	5	8	Hetgly.G000010616,Hetgly.G000010624	ctg002360_HS.20	ctg004510_HT.38,ctg010680_HT.147,ctg010680_HT.162,ctg013350_HT.15,ctg013830_HT.29
OG0000641	1	3	4	8	Hetgly.G000010619	ctg002360_HS.11,ctg002360_HS.14,ctg002360_HS.9	ctg010680_HT.149,ctg010680_HT.152,ctg013350_HT.18,ctg013350_HT.19
OG0000642	5	1	2	8	Hetgly.G000010679,Hetgly.G000017459,Hetgly.G000017464,Hetgly.G000028398,Hetgly.G000029384	ctg000910_HS.12	ctg003940_HT.57,ctg006230_HT.20
OG0000643	1	1	6	8	Hetgly.G000010718	ctg002810_HS.57	ctg001470_HT.48,ctg001510_HT.25,ctg002330_HT.53,ctg003380_HT.36,ctg011400_HT.58,ctg013370_HT.4
OG0000644	4	3	1	8	Hetgly.G000010725.1,Hetgly.G000015769,Hetgly.G000025665,Hetgly.G000025669	ctg004790_HS.139,ctg004790_HS.145,ctg004790_HS.146	ctg008190_HT.56
OG0000645	1	3	4	8	Hetgly.G000011004	ctg003230_HS.6,ctg004230_HS.110,ctg004230_HS.112	ctg006210_HT.15,ctg006210_HT.17,ctg010620_HT.24,ctg011090_HT.32
OG0000646	1	1	6	8	Hetgly.G000011037	ctg003230_HS.41	ctg003690_HT.3,ctg004620_HT.40,ctg004620_HT.53,ctg007210_HT.4,ctg007680_HT.186,ctg007680_HT.187
OG0000647	4	2	2	8	Hetgly.G000011158,Hetgly.G000015986,Hetgly.G000027355,Hetgly.G000027606	ctg000880_HS.24,ctg004750_HS.30	ctg005590_HT.41,ctg011450_HT.8
OG0000648	3	2	3	8	Hetgly.G000011337,Hetgly.G000022474,Hetgly.G000025652	ctg003730_HS.300,ctg003730_HS.76	ctg008390_HT.36,ctg008400_HT.33,ctg009060_HT.119
OG0000649	3	3	2	8	Hetgly.G000011545,Hetgly.G000011549,Hetgly.G000022924	ctg003700_HS.133,ctg003700_HS.184,ctg003700_HS.190	ctg006890_HT.76,ctg011910_HT.8
OG0000650	3	2	3	8	Hetgly.G000011998,Hetgly.G000023823.1,Hetgly.G000028951.1	ctg002630_HS.141,ctg002630_HS.142	ctg003030_HT.26,ctg007130_HT.3,ctg007180_HT.1
OG0000651	2	3	3	8	Hetgly.G000012020,Hetgly.G000012032	ctg001480_HS.29,ctg001480_HS.30,ctg001480_HS.40	ctg002350_HT.23,ctg003530_HT.133,ctg012450_HT.10
OG0000652	4	1	3	8	Hetgly.G000012643.1,Hetgly.G000012644.1,Hetgly.G000012647.1,Hetgly.G000012649	ctg002680_HS.551	ctg000770_HT.15,ctg004630_HT.57,ctg006550_HT.19
OG0000653	1	2	5	8	Hetgly.G000012715	ctg001320_HS.12,ctg001410_HS.6	ctg001800_HT.1,ctg001840_HT.7,ctg010970_HT.18,ctg013940_HT.13,ctg013940_HT.14
OG0000654	2	2	4	8	Hetgly.G000012791,Hetgly.G000012795	ctg000370_HS.139,ctg000370_HS.140	ctg001340_HT.102,ctg001340_HT.99,ctg012830_HT.83,ctg012830_HT.86
OG0000655	3	1	4	8	Hetgly.G000013081,Hetgly.G000021874,Hetgly.G000024459	ctg003660_HS.345	ctg003320_HT.13,ctg003960_HT.37,ctg003960_HT.5,ctg004940_HT.6
OG0000656	1	3	4	8	Hetgly.G000013125	ctg000390_HS.30,ctg002810_HS.33,ctg004790_HS.493	ctg001510_HT.49,ctg005910_HT.49,ctg008430_HT.130,ctg011230_HT.109
OG0000657	2	3	3	8	Hetgly.G000013127,Hetgly.G000027024	ctg003010_HS.36,ctg003050_HS.27,ctg004050_HS.1	ctg004010_HT.73,ctg010620_HT.97,ctg013290_HT.7
OG0000658	4	2	2	8	Hetgly.G000013168,Hetgly.G000017679,Hetgly.G000021224,Hetgly.G000023335	ctg000410_HS.12,ctg002810_HS.37	ctg001510_HT.46,ctg006350_HT.65
OG0000659	4	2	2	8	Hetgly.G000013256,Hetgly.G000013257,Hetgly.G000028471,Hetgly.G000028474	ctg003940_HS.12,ctg003940_HS.15	ctg002830_HT.132,ctg006780_HT.7
OG0000660	1	4	3	8	Hetgly.G000013332	ctg000540_HS.60,ctg002490_HS.39,ctg002520_HS.39,ctg003630_HS.10	ctg003110_HT.3,ctg003760_HT.39,ctg004300_HT.7
OG0000661	4	1	3	8	Hetgly.G000013454,Hetgly.G000013455,Hetgly.G000013464,Hetgly.G000017927	ctg003180_HS.5	ctg003530_HT.12,ctg003530_HT.4,ctg003530_HT.58
OG0000662	2	5	1	8	Hetgly.G000013459,Hetgly.G000028959	ctg002340_HS.2,ctg002340_HS.5,ctg002590_HS.161,ctg002600_HS.3,ctg002600_HS.6	ctg004100_HT.42
OG0000663	5	1	2	8	Hetgly.G000013469,Hetgly.G000015973,Hetgly.G000019973,Hetgly.G000023945,Hetgly.G000026342	ctg004790_HS.155	ctg003990_HT.6,ctg004990_HT.256
OG0000664	3	1	4	8	Hetgly.G000013509,Hetgly.G000022832,Hetgly.G000022840	ctg001280_HS.22	ctg007430_HT.34,ctg007500_HT.32,ctg012340_HT.102,ctg012340_HT.129
OG0000665	4	1	3	8	Hetgly.G000013534,Hetgly.G000021809,Hetgly.G000025301,Hetgly.G000025304	ctg003690_HS.44	ctg005510_HT.33,ctg005550_HT.33,ctg006380_HT.11
OG0000666	1	2	5	8	Hetgly.G000013572	ctg003690_HS.17,ctg003690_HS.7	ctg012030_HT.18,ctg013060_HT.16,ctg013060_HT.9,ctg013580_HT.30,ctg013580_HT.32
OG0000667	5	2	1	8	Hetgly.G000013821,Hetgly.G000021985,Hetgly.G000024185,Hetgly.G000024310.1,Hetgly.G000024664	ctg001060_HS.46,ctg001380_HS.94	ctg005920_HT.68
OG0000668	5	1	2	8	Hetgly.G000014013,Hetgly.G000022255,Hetgly.G000022484,Hetgly.G000026110,Hetgly.G000029655	ctg000200_HS.35	ctg001430_HT.4,ctg005040_HT.267
OG0000669	1	4	3	8	Hetgly.G000014143	ctg001380_HS.17,ctg001380_HS.19,ctg001380_HS.35,ctg001380_HS.37	ctg010450_HT.100,ctg012610_HT.20,ctg012610_HT.22
OG0000670	7	1	0	8	Hetgly.G000014183,Hetgly.G000014184,Hetgly.G000014185,Hetgly.G000017222,Hetgly.G000017223,Hetgly.G000024059,Hetgly.G000024060	ctg003660_HS.78	.
OG0000671	2	1	5	8	Hetgly.G000014206,Hetgly.G000014208	ctg002680_HS.385	ctg000370_HT.34,ctg002060_HT.28,ctg006580_HT.16,ctg007510_HT.5,ctg007560_HT.8
OG0000672	1	3	4	8	Hetgly.G000014338	ctg003540_HS.2,ctg003540_HS.3,ctg003700_HS.55	ctg003580_HT.31,ctg004300_HT.22,ctg006560_HT.27,ctg009350_HT.26
OG0000673	1	7	0	8	Hetgly.G000014435	ctg000360_HS.126,ctg003660_HS.40,ctg003660_HS.42,ctg003660_HS.44,ctg004190_HS.33,ctg004190_HS.37,ctg004190_HS.41	.
OG0000674	1	0	7	8	Hetgly.G000014474	.	ctg007460_HT.12,ctg007460_HT.14,ctg007460_HT.16,ctg007460_HT.18,ctg010140_HT.15,ctg010140_HT.19,ctg010140_HT.22
OG0000675	7	0	1	8	Hetgly.G000014492,Hetgly.G000016702,Hetgly.G000017986,Hetgly.G000023674.1,Hetgly.G000024255.1,Hetgly.G000028702.1,Hetgly.G000029569.1	.	ctg007060_HT.2
OG0000676	2	3	3	8	Hetgly.G000014614,Hetgly.G000019606	ctg001500_HS.56,ctg001870_HS.5,ctg003230_HS.103	ctg004730_HT.11,ctg006830_HT.9,ctg013360_HT.25
OG0000677	3	2	3	8	Hetgly.G000014794,Hetgly.G000024237,Hetgly.G000027829	ctg000620_HS.126,ctg004230_HS.136	ctg009090_HT.61,ctg010620_HT.33,ctg011090_HT.25
OG0000678	1	3	4	8	Hetgly.G000014941	ctg000130_HS.13,ctg000610_HS.413,ctg002490_HS.16	ctg000360_HT.7,ctg001700_HT.8,ctg005280_HT.26,ctg012340_HT.136
OG0000679	2	1	5	8	Hetgly.G000015023,Hetgly.G000015027	ctg000610_HS.48	ctg001180_HT.9,ctg001240_HT.20,ctg001240_HT.32,ctg001560_HT.8,ctg014050_HT.8
OG0000680	5	2	1	8	Hetgly.G000015171,Hetgly.G000015176,Hetgly.G000015178,Hetgly.G000027747,Hetgly.G000027749	ctg000470_HS.135,ctg000470_HS.137	ctg007900_HT.25
OG0000681	1	3	4	8	Hetgly.G000015539	ctg004630_HS.62,ctg004630_HS.67,ctg004630_HS.68	ctg008960_HT.4,ctg012280_HT.11,ctg012280_HT.5,ctg012280_HT.6
OG0000682	4	4	0	8	Hetgly.G000015637,Hetgly.G000022846,Hetgly.G000022849,Hetgly.G000027537	ctg001130_HS.2,ctg001140_HS.18,ctg001280_HS.38,ctg001570_HS.589	.
OG0000683	3	2	3	8	Hetgly.G000015734,Hetgly.G000015740,Hetgly.G000015741	ctg004790_HS.122,ctg004790_HS.125	ctg008190_HT.39,ctg011440_HT.100,ctg011440_HT.69
OG0000684	2	4	2	8	Hetgly.G000015802,Hetgly.G000015808	ctg004790_HS.181,ctg004790_HS.183,ctg004790_HS.206,ctg004790_HS.211	ctg008190_HT.120,ctg010670_HT.83
OG0000685	2	2	4	8	Hetgly.G000015988,Hetgly.G000027493	ctg000480_HS.7,ctg003730_HS.455	ctg005900_HT.31,ctg006300_HT.24,ctg008690_HT.132,ctg010360_HT.81
OG0000686	2	1	5	8	Hetgly.G000016014,Hetgly.G000018504	ctg004710_HS.142	ctg006880_HT.217,ctg006880_HT.218,ctg008870_HT.24,ctg010450_HT.41,ctg011450_HT.42
OG0000687	2	1	5	8	Hetgly.G000016083,Hetgly.G000019054	ctg004710_HS.55	ctg003620_HT.88,ctg006100_HT.29,ctg010200_HT.18,ctg010200_HT.28,ctg011500_HT.45
OG0000688	2	3	3	8	Hetgly.G000016116.1,Hetgly.G000026398	ctg000520_HS.22,ctg003480_HS.92,ctg004720_HS.117	ctg000630_HT.2,ctg010710_HT.28,ctg012420_HT.1
OG0000689	1	1	6	8	Hetgly.G000016147	ctg000760_HS.17	ctg003560_HT.22,ctg003680_HT.2,ctg007800_HT.35,ctg010670_HT.23,ctg010670_HT.27,ctg010670_HT.28
OG0000690	1	2	5	8	Hetgly.G000016173	ctg001200_HS.30,ctg003530_HS.28	ctg003940_HT.37,ctg003940_HT.43,ctg004990_HT.53,ctg005020_HT.33,ctg005020_HT.65
OG0000691	1	1	6	8	Hetgly.G000016316	ctg004130_HS.3	ctg001280_HT.73,ctg001430_HT.85,ctg003750_HT.20,ctg003790_HT.22,ctg004100_HT.15,ctg012490_HT.19
OG0000692	3	4	1	8	Hetgly.G000016341,Hetgly.G000016351,Hetgly.G000016353	ctg002890_HS.50,ctg002890_HS.52,ctg002900_HS.46,ctg002900_HS.48	ctg003220_HT.28
OG0000693	2	1	5	8	Hetgly.G000016676,Hetgly.G000016677	ctg000600_HS.91	ctg008460_HT.33,ctg008460_HT.34,ctg008540_HT.28,ctg011290_HT.6,ctg011290_HT.7
OG0000694	3	3	2	8	Hetgly.G000016877,Hetgly.G000020730,Hetgly.G000020741	ctg003830_HS.18,ctg004280_HS.45,ctg004360_HS.2	ctg004090_HT.152,ctg004890_HT.155
OG0000695	1	0	7	8	Hetgly.G000016952	.	ctg001580_HT.2,ctg003540_HT.5,ctg005820_HT.94,ctg006010_HT.14,ctg011850_HT.9,ctg012290_HT.36,ctg012290_HT.39
OG0000696	2	1	5	8	Hetgly.G000016970,Hetgly.G000023116	ctg004220_HS.18	ctg007400_HT.42,ctg008210_HT.27,ctg008210_HT.28,ctg008940_HT.3,ctg009710_HT.14
OG0000697	2	0	6	8	Hetgly.G000016971,Hetgly.G000023118	.	ctg008940_HT.4,ctg009710_HT.13,ctg009760_HT.25,ctg010000_HT.18,ctg010000_HT.30,ctg011230_HT.87
OG0000698	2	3	3	8	Hetgly.G000017694,Hetgly.G000018065	ctg000840_HS.7,ctg001140_HS.19,ctg001280_HS.39	ctg012340_HT.142,ctg012340_HT.143,ctg012340_HT.80
OG0000699	3	1	4	8	Hetgly.G000017709,Hetgly.G000021322,Hetgly.G000023886.1	ctg000960_HS.19	ctg003920_HT.43,ctg004010_HT.46,ctg004290_HT.175,ctg009390_HT.23
OG0000700	2	4	2	8	Hetgly.G000017718,Hetgly.G000021313	ctg000600_HS.202,ctg000740_HS.5,ctg000960_HS.11,ctg000960_HS.8	ctg004290_HT.186,ctg004290_HT.188
OG0000701	3	2	3	8	Hetgly.G000017722,Hetgly.G000021309,Hetgly.G000022666	ctg001490_HS.60,ctg003010_HS.97	ctg004010_HT.64,ctg007440_HT.28,ctg013010_HT.38
OG0000702	2	1	5	8	Hetgly.G000017746,Hetgly.G000023742.1	ctg000830_HS.40	ctg004290_HT.210,ctg004380_HT.26,ctg007490_HT.32,ctg010910_HT.33,ctg011820_HT.86
OG0000703	2	1	5	8	Hetgly.G000017762,Hetgly.G000023741	ctg001430_HS.14	ctg006760_HT.52,ctg007590_HT.5,ctg010810_HT.10,ctg012220_HT.38,ctg012730_HT.82
OG0000704	5	2	1	8	Hetgly.G000017790,Hetgly.G000018568,Hetgly.G000018574,Hetgly.G000018790,Hetgly.G000024956	ctg000470_HS.104,ctg000470_HS.89	ctg007900_HT.56
OG0000705	2	3	3	8	Hetgly.G000018034,Hetgly.G000022058	ctg000840_HS.27,ctg002550_HS.2,ctg002610_HS.2	ctg001490_HT.74,ctg006500_HT.6,ctg012690_HT.19
OG0000706	2	3	3	8	Hetgly.G000018123,Hetgly.G000021282	ctg002600_HS.112,ctg003730_HS.394,ctg003730_HS.412	ctg001310_HT.10,ctg011280_HT.32,ctg011280_HT.46
OG0000707	2	2	4	8	Hetgly.G000018166,Hetgly.G000020657	ctg000460_HS.15,ctg003730_HS.354	ctg005290_HT.49,ctg006300_HT.165,ctg008130_HT.84,ctg008690_HT.4
OG0000708	3	0	5	8	Hetgly.G000018405,Hetgly.G000018409.1,Hetgly.G000021911	.	ctg001570_HT.54,ctg009500_HT.39,ctg009500_HT.47,ctg009500_HT.49,ctg010680_HT.263
OG0000709	2	1	5	8	Hetgly.G000018785,Hetgly.G000022916	ctg003700_HS.138	ctg006530_HT.26,ctg006890_HT.20,ctg011860_HT.15,ctg011860_HT.5,ctg011910_HT.3
OG0000710	2	0	6	8	Hetgly.G000018798,Hetgly.G000019715	.	ctg000300_HT.74,ctg001870_HT.8,ctg002450_HT.15,ctg004770_HT.21,ctg009280_HT.3,ctg010390_HT.21
OG0000711	2	3	3	8	Hetgly.G000018928,Hetgly.G000018965	ctg000140_HS.23,ctg000140_HS.25,ctg000150_HS.11	ctg005040_HT.19,ctg005850_HT.70,ctg005930_HT.77
OG0000712	1	3	4	8	Hetgly.G000019060	ctg003730_HS.194,ctg003730_HS.195,ctg003730_HS.205	ctg000410_HT.28,ctg000410_HT.29,ctg008290_HT.5,ctg008290_HT.6
OG0000713	1	1	6	8	Hetgly.G000019065	ctg004710_HS.36	ctg003430_HT.27,ctg006770_HT.16,ctg009360_HT.86,ctg009520_HT.148,ctg010200_HT.81,ctg010940_HT.7
OG0000714	2	2	4	8	Hetgly.G000019264,Hetgly.G000024156	ctg001110_HS.2,ctg001540_HS.11	ctg000430_HT.1,ctg004670_HT.5,ctg004720_HT.5,ctg005050_HT.322
OG0000715	1	1	6	8	Hetgly.G000019515	ctg002350_HS.7	ctg001090_HT.35,ctg004240_HT.2,ctg004470_HT.18,ctg005000_HT.28,ctg005000_HT.74,ctg012350_HT.27
OG0000716	2	2	4	8	Hetgly.G000019674,Hetgly.G000019682	ctg000890_HS.10,ctg001420_HS.9	ctg004460_HT.82,ctg006150_HT.28,ctg006400_HT.8,ctg006590_HT.23
OG0000717	1	3	4	8	Hetgly.G000019739	ctg000470_HS.35,ctg004790_HS.388,ctg004790_HS.459	ctg002110_HT.87,ctg007900_HT.109,ctg010980_HT.135,ctg010990_HT.59
OG0000718	2	1	5	8	Hetgly.G000019889,Hetgly.G000027962	ctg001220_HS.67	ctg004460_HT.111,ctg006400_HT.37,ctg009590_HT.16,ctg009610_HT.1,ctg009840_HT.3
OG0000719	4	0	4	8	Hetgly.G000019939,Hetgly.G000019945,Hetgly.G000020240,Hetgly.G000029330	.	ctg004000_HT.11,ctg010490_HT.13,ctg010490_HT.18,ctg012570_HT.31
OG0000720	5	0	3	8	Hetgly.G000020318,Hetgly.G000020875,Hetgly.G000021559,Hetgly.G000024108,Hetgly.G000024848	.	ctg003270_HT.44,ctg009630_HT.6,ctg009690_HT.5
OG0000721	4	2	2	8	Hetgly.G000020428,Hetgly.G000027530,Hetgly.G000029201,Hetgly.G000029203	ctg004720_HS.3,ctg004720_HS.31	ctg006820_HT.185,ctg009370_HT.36
OG0000722	7	0	1	8	Hetgly.G000020470,Hetgly.G000020473,Hetgly.G000020475,Hetgly.G000028378,Hetgly.G000028380,Hetgly.G000028382,Hetgly.G000028384	.	ctg006080_HT.11
OG0000723	5	1	2	8	Hetgly.G000020496,Hetgly.G000020501,Hetgly.G000020521,Hetgly.G000020524,Hetgly.G000022891	ctg003010_HS.19	ctg004950_HT.37,ctg008340_HT.31
OG0000724	6	0	2	8	Hetgly.G000020565,Hetgly.G000021176.1,Hetgly.G000023714.1,Hetgly.G000024043,Hetgly.G000028792.1,Hetgly.G000029656	.	ctg001640_HT.27,ctg001640_HT.29
OG0000725	1	1	6	8	Hetgly.G000021026	ctg000360_HS.109	ctg000250_HT.39,ctg003770_HT.161,ctg004580_HT.79,ctg009270_HT.122,ctg012680_HT.2,ctg012760_HT.12
OG0000726	2	4	2	8	Hetgly.G000021157,Hetgly.G000026501.1	ctg003620_HS.17,ctg003620_HS.19,ctg003620_HS.20,ctg003620_HS.22	ctg002730_HT.79,ctg002730_HT.83
OG0000727	4	1	3	8	Hetgly.G000021288,Hetgly.G000021293,Hetgly.G000026351,Hetgly.G000027502	ctg003730_HS.381	ctg006300_HT.115,ctg008690_HT.56,ctg011280_HT.58
OG0000728	1	3	4	8	Hetgly.G000021426	ctg000600_HS.259,ctg000600_HS.264,ctg000600_HS.279	ctg004290_HT.40,ctg004290_HT.9,ctg006610_HT.36,ctg007590_HT.23
OG0000729	1	3	4	8	Hetgly.G000021437	ctg000270_HS.3,ctg000540_HS.5,ctg000540_HS.6	ctg004290_HT.49,ctg006610_HT.51,ctg006610_HT.77,ctg010070_HT.120
OG0000730	2	4	2	8	Hetgly.G000021876,Hetgly.G000027141	ctg000140_HS.8,ctg000150_HS.27,ctg000150_HS.31,ctg000150_HS.32	ctg010680_HT.178,ctg010680_HT.186
OG0000731	2	2	4	8	Hetgly.G000021879.1,Hetgly.G000027144.1	ctg000140_HS.10,ctg000150_HS.25	ctg010680_HT.183,ctg010680_HT.194,ctg010720_HT.104,ctg013630_HT.11
OG0000732	1	3	4	8	Hetgly.G000021927	ctg003450_HS.29,ctg003510_HS.28,ctg004360_HS.39	ctg004980_HT.14,ctg009540_HT.5,ctg010610_HT.37,ctg011620_HT.257
OG0000733	1	3	4	8	Hetgly.G000022011	ctg001600_HS.15,ctg001620_HS.6,ctg002310_HS.3	ctg005000_HT.160,ctg005000_HT.167,ctg005000_HT.168,ctg005000_HT.169
OG0000734	3	2	3	8	Hetgly.G000022101,Hetgly.G000025127,Hetgly.G000028512	ctg002610_HS.18,ctg002610_HS.23	ctg001330_HT.18,ctg001410_HT.18,ctg001410_HT.24
OG0000735	2	2	4	8	Hetgly.G000022106,Hetgly.G000028506	ctg002610_HS.24,ctg002610_HS.26	ctg001410_HT.25,ctg001410_HT.27,ctg012360_HT.4,ctg012360_HT.6
OG0000736	2	3	3	8	Hetgly.G000022200,Hetgly.G000022203.1	ctg000500_HS.540,ctg000500_HS.541,ctg001780_HS.715	ctg006530_HT.6,ctg006890_HT.5,ctg011910_HT.14
OG0000737	3	2	3	8	Hetgly.G000022440,Hetgly.G000023407,Hetgly.G000028930	ctg001270_HS.7,ctg004110_HS.11	ctg000120_HT.50,ctg000300_HT.37,ctg000500_HT.50
OG0000738	1	3	4	8	Hetgly.G000022489	ctg004540_HS.15,ctg004540_HS.17,ctg004540_HS.19	ctg000490_HT.8,ctg000490_HT.9,ctg004970_HT.211,ctg004970_HT.212
OG0000739	2	4	2	8	Hetgly.G000022845,Hetgly.G000022850	ctg001130_HS.3,ctg001140_HS.1,ctg001140_HS.17,ctg001280_HS.37	ctg007430_HT.11,ctg012340_HT.82
OG0000740	2	3	3	8	Hetgly.G000023037,Hetgly.G000023040	ctg001530_HS.209,ctg001530_HS.237,ctg001530_HS.238	ctg004760_HT.45,ctg010710_HT.85,ctg010710_HT.87
OG0000741	3	3	2	8	Hetgly.G000023252,Hetgly.G000024878,Hetgly.G000024901	ctg002610_HS.34,ctg002610_HS.38,ctg002610_HS.42	ctg003790_HT.11,ctg009670_HT.48
OG0000742	2	2	4	8	Hetgly.G000023294,Hetgly.G000023297	ctg001570_HS.549,ctg001570_HS.561	ctg007650_HT.16,ctg007650_HT.8,ctg012340_HT.38,ctg012340_HT.53
OG0000743	2	4	2	8	Hetgly.G000023508,Hetgly.G000026345	ctg001040_HS.9,ctg002880_HS.7,ctg004290_HS.172,ctg004340_HS.41	ctg005920_HT.60,ctg009840_HT.77
OG0000744	2	1	5	8	Hetgly.G000023655,Hetgly.G000026442	ctg002170_HS.44	ctg003850_HT.44,ctg004930_HT.28,ctg005100_HT.3,ctg005100_HT.5,ctg005830_HT.97
OG0000745	2	1	5	8	Hetgly.G000024008,Hetgly.G000024025	ctg002670_HS.23	ctg007600_HT.13,ctg007600_HT.3,ctg007640_HT.19,ctg007640_HT.5,ctg007690_HT.4
OG0000746	1	0	7	8	Hetgly.G000024054	.	ctg005440_HT.8,ctg006400_HT.83,ctg006400_HT.85,ctg006400_HT.87,ctg006400_HT.89,ctg006400_HT.92,ctg011910_HT.56
OG0000747	1	4	3	8	Hetgly.G000024323	ctg004360_HS.48,ctg004360_HS.50,ctg004360_HS.51,ctg004360_HS.52	ctg004090_HT.105,ctg004090_HT.91,ctg004890_HT.114
OG0000748	2	2	4	8	Hetgly.G000024451,Hetgly.G000024462	ctg000360_HS.18,ctg000360_HS.20	ctg001480_HT.14,ctg001550_HT.26,ctg001660_HT.12,ctg010310_HT.10
OG0000749	4	2	2	8	Hetgly.G000024713,Hetgly.G000024720,Hetgly.G000024726,Hetgly.G000025903	ctg003640_HS.230,ctg004090_HS.157	ctg002110_HT.23,ctg014050_HT.463
OG0000750	1	2	5	8	Hetgly.G000024959	ctg002630_HS.44,ctg002630_HS.47	ctg003170_HT.70,ctg003170_HT.78,ctg003240_HT.14,ctg004130_HT.14,ctg011730_HT.45
OG0000751	3	2	3	8	Hetgly.G000025111,Hetgly.G000026298,Hetgly.G000026299	ctg004230_HS.38,ctg004230_HS.63	ctg001340_HT.47,ctg006070_HT.37,ctg008300_HT.84
OG0000752	2	1	5	8	Hetgly.G000025961,Hetgly.G000029576	ctg004260_HS.16	ctg010350_HT.57,ctg013030_HT.27,ctg013030_HT.44,ctg013030_HT.59,ctg013030_HT.62
OG0000753	4	2	2	8	Hetgly.G000026305,Hetgly.G000026643,Hetgly.G000027639,Hetgly.G000027929	ctg000790_HS.16,ctg002670_HS.92	ctg008970_HT.7,ctg013900_HT.2
OG0000754	1	2	5	8	Hetgly.G000026553	ctg000650_HS.247,ctg003370_HS.10	ctg005350_HT.111,ctg006970_HT.11,ctg011260_HT.19,ctg011260_HT.20,ctg011260_HT.27
OG0000755	3	1	4	8	Hetgly.G000026601,Hetgly.G000026816,Hetgly.G000029661	ctg000650_HS.257	ctg004150_HT.1,ctg005030_HT.255,ctg011250_HT.73,ctg013310_HT.54
OG0000756	1	1	6	8	Hetgly.G000026666	ctg001930_HS.21	ctg004060_HT.2,ctg004250_HT.2,ctg004300_HT.44,ctg004580_HT.44,ctg006980_HT.20,ctg007300_HT.20
OG0000757	2	0	6	8	Hetgly.G000026679,Hetgly.G000028962	.	ctg003530_HT.141,ctg009060_HT.42,ctg011890_HT.90,ctg011890_HT.97,ctg012440_HT.11,ctg012440_HT.7
OG0000758	1	2	5	8	Hetgly.G000026768	ctg002470_HS.104,ctg002470_HS.106	ctg007880_HT.31,ctg007880_HT.32,ctg007880_HT.34,ctg010680_HT.82,ctg010680_HT.84
OG0000759	3	2	3	8	Hetgly.G000026859,Hetgly.G000028673,Hetgly.G000029587	ctg002560_HS.7,ctg004310_HS.9	ctg000780_HT.22,ctg011770_HT.3,ctg013310_HT.1
OG0000760	2	3	3	8	Hetgly.G000026869,Hetgly.G000027307	ctg002830_HS.2,ctg002840_HS.2,ctg003690_HS.1	ctg012030_HT.22,ctg013060_HT.22,ctg013580_HT.26
OG0000761	1	2	5	8	Hetgly.G000027019	ctg000610_HS.314,ctg002320_HS.88	ctg000290_HT.37,ctg006110_HT.79,ctg009280_HT.34,ctg009280_HT.96,ctg014050_HT.266
OG0000762	1	4	3	8	Hetgly.G000027050	ctg000920_HS.9,ctg000960_HS.81,ctg001000_HS.18,ctg002550_HS.47	ctg004290_HT.100,ctg006230_HT.8,ctg013760_HT.7
OG0000763	1	1	6	8	Hetgly.G000027616	ctg004290_HS.163	ctg001470_HT.71,ctg004950_HT.131,ctg004950_HT.155,ctg011430_HT.28,ctg011430_HT.51,ctg012640_HT.13
OG0000764	1	5	2	8	Hetgly.G000027621	ctg002100_HS.7,ctg002560_HS.26,ctg004290_HS.136,ctg004290_HS.142,ctg004290_HS.154	ctg005730_HT.27,ctg006420_HT.27
OG0000765	1	4	3	8	Hetgly.G000027655	ctg002800_HS.42,ctg003050_HS.20,ctg003050_HS.25,ctg004030_HS.50	ctg000320_HT.27,ctg000320_HT.39,ctg001030_HT.156
OG0000766	1	4	3	8	Hetgly.G000028082	ctg002670_HS.136,ctg003270_HS.22,ctg004230_HS.84,ctg004230_HS.86	ctg003630_HT.273,ctg006850_HT.6,ctg010620_HT.7
OG0000767	1	1	6	8	Hetgly.G000028087	ctg000360_HS.108	ctg000250_HT.38,ctg003770_HT.160,ctg004580_HT.78,ctg009270_HT.121,ctg012680_HT.3,ctg012760_HT.11
OG0000768	1	3	4	8	Hetgly.G000028193	ctg001280_HS.16,ctg002810_HS.28,ctg004790_HS.32	ctg001510_HT.55,ctg007270_HT.23,ctg013010_HT.46,ctg013220_HT.40
OG0000769	1	0	7	8	Hetgly.G000028311	.	ctg003030_HT.4,ctg004950_HT.14,ctg008060_HT.20,ctg010620_HT.66,ctg010680_HT.296,ctg010950_HT.78,ctg012850_HT.13
OG0000770	3	3	2	8	Hetgly.G000028434,Hetgly.G000028885,Hetgly.G000028886	ctg001370_HS.21,ctg001370_HS.22,ctg001570_HS.359	ctg007300_HT.17,ctg009640_HT.4
OG0000771	4	2	2	8	Hetgly.G000028575,Hetgly.G000028576,Hetgly.G000028759,Hetgly.G000028760	ctg004500_HS.6,ctg004500_HS.7	ctg004290_HT.76,ctg010070_HT.84
OG0000772	1	3	4	8	Hetgly.G000028607.1	ctg002890_HS.87,ctg002900_HS.63,ctg002900_HS.71	ctg002230_HT.3,ctg002300_HT.3,ctg002340_HT.3,ctg003220_HT.22
OG0000773	1	3	4	8	Hetgly.G000028632	ctg004020_HS.19,ctg004020_HS.3,ctg004030_HS.45	ctg000320_HT.21,ctg000350_HT.19,ctg001030_HT.161,ctg014010_HT.28
OG0000774	1	1	6	8	Hetgly.G000029398	ctg002410_HS.1	ctg006930_HT.21,ctg008010_HT.23,ctg009910_HT.139,ctg010710_HT.72,ctg011440_HT.8,ctg014050_HT.420
OG0000775	1	1	6	8	Hetgly.G000029719	ctg002790_HS.11	ctg005970_HT.49,ctg006090_HT.3,ctg006150_HT.2,ctg006260_HT.7,ctg006590_HT.2,ctg013460_HT.101
OG0000776	0	7	1	8	.	ctg000100_HS.5,ctg000170_HS.21,ctg000170_HS.23,ctg000170_HS.27,ctg000230_HS.4,ctg001530_HS.21,ctg001530_HS.25	ctg009350_HT.4
OG0000777	0	4	4	8	.	ctg000160_HS.25,ctg000380_HS.14,ctg001880_HS.68,ctg003200_HS.19	ctg004120_HT.82,ctg008490_HT.74,ctg012440_HT.12,ctg012440_HT.8
OG0000778	0	2	6	8	.	ctg000540_HS.10,ctg002040_HS.3	ctg004580_HT.34,ctg004990_HT.204,ctg009150_HT.26,ctg010000_HT.66,ctg011230_HT.38,ctg012150_HT.34
OG0000779	0	3	5	8	.	ctg000580_HS.11,ctg001390_HS.7,ctg002980_HS.19	ctg000930_HT.1,ctg003600_HT.65,ctg005540_HT.4,ctg007470_HT.4,ctg008300_HT.36
OG0000780	0	4	4	8	.	ctg000610_HS.416,ctg000880_HS.31,ctg000880_HS.33,ctg004680_HS.129	ctg004340_HT.37,ctg004360_HT.20,ctg004480_HT.31,ctg006420_HT.232
OG0000781	0	5	3	8	.	ctg000650_HS.239,ctg001330_HS.114,ctg002540_HS.15,ctg003640_HS.245,ctg004670_HS.24	ctg006090_HT.24,ctg009320_HT.9,ctg009500_HT.2
OG0000782	0	2	6	8	.	ctg000930_HS.85,ctg001230_HS.12	ctg000080_HT.27,ctg000080_HT.33,ctg005420_HT.19,ctg005420_HT.25,ctg008120_HT.83,ctg009140_HT.37
OG0000783	0	5	3	8	.	ctg001370_HS.10,ctg001530_HS.51,ctg001530_HS.58,ctg001980_HS.27,ctg004670_HS.8	ctg002700_HT.15,ctg010570_HT.10,ctg011240_HT.7
OG0000784	0	1	7	8	.	ctg001380_HS.261	ctg002120_HT.13,ctg002120_HT.7,ctg002260_HT.66,ctg002260_HT.84,ctg003450_HT.89,ctg003870_HT.45,ctg008440_HT.14
OG0000785	0	3	5	8	.	ctg001570_HS.470,ctg002770_HS.45,ctg004110_HS.45	ctg000300_HT.67,ctg001860_HT.1,ctg001870_HT.3,ctg010390_HT.13,ctg010390_HT.6
OG0000786	0	1	7	8	.	ctg002090_HS.37	ctg002340_HT.34,ctg005540_HT.41,ctg008470_HT.11,ctg008490_HT.66,ctg010720_HT.46,ctg013010_HT.12,ctg013460_HT.54
OG0000787	0	1	7	8	.	ctg002360_HS.12	ctg000910_HT.91,ctg000910_HT.96,ctg003710_HT.12,ctg003710_HT.28,ctg004920_HT.23,ctg008280_HT.59,ctg008280_HT.62
OG0000788	0	1	7	8	.	ctg002690_HS.919	ctg002380_HT.10,ctg002380_HT.11,ctg002380_HT.12,ctg002380_HT.13,ctg002380_HT.9,ctg002830_HT.128,ctg009600_HT.1
OG0000789	0	4	4	8	.	ctg002890_HS.148,ctg002890_HS.149,ctg002900_HS.136,ctg002900_HS.137	ctg003380_HT.13,ctg003410_HT.11,ctg003420_HT.40,ctg003420_HT.41
OG0000790	0	1	7	8	.	ctg003370_HS.4	ctg001610_HT.54,ctg005000_HT.53,ctg006280_HT.29,ctg006970_HT.2,ctg006980_HT.23,ctg011260_HT.37,ctg011760_HT.20
OG0000791	0	2	6	8	.	ctg004330_HS.91,ctg004650_HS.31	ctg001920_HT.3,ctg002110_HT.54,ctg004930_HT.9,ctg005870_HT.11,ctg006210_HT.78,ctg007850_HT.109
OG0000792	6	0	1	7	Hetgly.G000000226,Hetgly.G000000234,Hetgly.G000013864,Hetgly.G000017249,Hetgly.G000017254,Hetgly.G000025966	.	ctg011460_HT.9
OG0000793	1	1	5	7	Hetgly.G000000257	ctg002690_HS.867	ctg000100_HT.11,ctg001740_HT.52,ctg001740_HT.56,ctg007710_HT.1,ctg011750_HT.41
OG0000794	6	0	1	7	Hetgly.G000000344,Hetgly.G000008125,Hetgly.G000008128,Hetgly.G000016043,Hetgly.G000016360,Hetgly.G000021331	.	ctg009210_HT.44
OG0000795	2	1	4	7	Hetgly.G000000454,Hetgly.G000000455.1	ctg004650_HS.155	ctg004140_HT.25,ctg004140_HT.30,ctg009080_HT.61,ctg009080_HT.63
OG0000796	2	1	4	7	Hetgly.G000000678,Hetgly.G000000689	ctg001560_HS.177	ctg005030_HT.16,ctg005030_HT.23,ctg005030_HT.3,ctg005030_HT.6
OG0000797	2	0	5	7	Hetgly.G000000834,Hetgly.G000017377	.	ctg001030_HT.304,ctg001560_HT.126,ctg004650_HT.3,ctg008610_HT.5,ctg009680_HT.45
OG0000798	2	1	4	7	Hetgly.G000000897,Hetgly.G000000903	ctg001530_HS.124	ctg001850_HT.44,ctg002360_HT.70,ctg007660_HT.10,ctg007660_HT.14
OG0000799	5	2	0	7	Hetgly.G000000910,Hetgly.G000010755.1,Hetgly.G000022766,Hetgly.G000023150,Hetgly.G000026894	ctg001220_HS.12,ctg001220_HS.15	.
OG0000800	1	2	4	7	Hetgly.G000000916.1	ctg000230_HS.16,ctg001530_HS.113	ctg001850_HT.27,ctg001850_HT.34,ctg002360_HT.61,ctg007660_HT.26
OG0000801	3	1	3	7	Hetgly.G000001413,Hetgly.G000001473,Hetgly.G000007282	ctg003700_HS.324	ctg000170_HT.63,ctg001930_HT.27,ctg002080_HT.33
OG0000802	3	1	3	7	Hetgly.G000001423,Hetgly.G000001462,Hetgly.G000007272	ctg003700_HS.315	ctg000170_HT.53,ctg001930_HT.18,ctg002080_HT.21
OG0000803	2	2	3	7	Hetgly.G000001479,Hetgly.G000007288	ctg003010_HS.103,ctg003700_HS.329	ctg000170_HT.68,ctg001930_HT.34,ctg005110_HT.10
OG0000804	5	1	1	7	Hetgly.G000001840,Hetgly.G000001851,Hetgly.G000001909,Hetgly.G000004117,Hetgly.G000004134	ctg003140_HS.44	ctg007680_HT.109
OG0000805	3	1	3	7	Hetgly.G000001857,Hetgly.G000004140,Hetgly.G000023811	ctg003140_HS.39	ctg003720_HT.76,ctg007680_HT.118,ctg007680_HT.119
OG0000806	1	1	5	7	Hetgly.G000002738	ctg003610_HS.61	ctg004960_HT.14,ctg004960_HT.15,ctg004960_HT.16,ctg005440_HT.28,ctg012460_HT.43
OG0000807	3	3	1	7	Hetgly.G000002893,Hetgly.G000011652,Hetgly.G000019434	ctg003660_HS.215,ctg003660_HS.217,ctg003660_HS.219	ctg013300_HT.50
OG0000808	2	1	4	7	Hetgly.G000002949,Hetgly.G000014702	ctg004530_HS.26	ctg002780_HT.14,ctg010630_HT.91,ctg013070_HT.4,ctg013400_HT.14
OG0000809	2	2	3	7	Hetgly.G000003020,Hetgly.G000003024	ctg003660_HS.112,ctg003660_HS.137	ctg003670_HT.29,ctg005470_HT.11,ctg006420_HT.24
OG0000810	2	1	4	7	Hetgly.G000003043,Hetgly.G000003044	ctg001640_HS.11	ctg000260_HT.17,ctg000260_HT.37,ctg007170_HT.23,ctg007170_HT.25
OG0000811	1	1	5	7	Hetgly.G000003073	ctg003660_HS.102	ctg000870_HT.32,ctg000980_HT.7,ctg000980_HT.9,ctg003670_HT.40,ctg007170_HT.6
OG0000812	1	1	5	7	Hetgly.G000003074	ctg004260_HS.10	ctg000980_HT.6,ctg003670_HT.41,ctg008730_HT.11,ctg010350_HT.51,ctg013030_HT.13
OG0000813	2	1	4	7	Hetgly.G000003100,Hetgly.G000016223	ctg003160_HS.44	ctg003140_HT.29,ctg013300_HT.77,ctg013300_HT.82,ctg013300_HT.86
OG0000814	2	2	3	7	Hetgly.G000003187,Hetgly.G000014898.1	ctg000570_HS.63,ctg000570_HS.75	ctg000700_HT.20,ctg000860_HT.27,ctg000860_HT.36
OG0000815	2	0	5	7	Hetgly.G000003323,Hetgly.G000016777	.	ctg003830_HT.24,ctg004700_HT.5,ctg005830_HT.3,ctg008690_HT.141,ctg008690_HT.145
OG0000816	1	3	3	7	Hetgly.G000003458	ctg000650_HS.393,ctg000650_HS.405,ctg000650_HS.410	ctg001310_HT.105,ctg001310_HT.89,ctg013310_HT.186
OG0000817	3	1	3	7	Hetgly.G000003465,Hetgly.G000018306,Hetgly.G000018320	ctg000650_HS.425	ctg004230_HT.11,ctg004390_HT.7,ctg013310_HT.206
OG0000818	4	1	2	7	Hetgly.G000003481,Hetgly.G000016447.1,Hetgly.G000018287,Hetgly.G000018337	ctg000880_HS.6	ctg001310_HT.67,ctg004230_HT.27
OG0000819	3	1	3	7	Hetgly.G000003493,Hetgly.G000019752,Hetgly.G000021011	ctg001450_HS.85	ctg004840_HT.49,ctg004840_HT.62,ctg008250_HT.59
OG0000820	7	0	0	7	Hetgly.G000003551,Hetgly.G000013279,Hetgly.G000015182,Hetgly.G000018279,Hetgly.G000026154,Hetgly.G000028079,Hetgly.G000028485	.	.
OG0000821	4	1	2	7	Hetgly.G000003821,Hetgly.G000004306,Hetgly.G000009373,Hetgly.G000024705	ctg001330_HS.72	ctg000990_HT.19,ctg010550_HT.1
OG0000822	1	6	0	7	Hetgly.G000003823	ctg000300_HS.203,ctg000300_HS.216,ctg000450_HS.909,ctg000500_HS.2747,ctg004250_HS.1004,ctg004250_HS.1212	.
OG0000823	3	1	3	7	Hetgly.G000003892,Hetgly.G000008735,Hetgly.G000008741	ctg001430_HS.263	ctg007190_HT.14,ctg007230_HT.14,ctg014000_HT.7
OG0000824	2	1	4	7	Hetgly.G000004155,Hetgly.G000023798	ctg003140_HS.14	ctg003720_HT.93,ctg007680_HT.136,ctg007680_HT.137,ctg012230_HT.15
OG0000825	4	0	3	7	Hetgly.G000004176,Hetgly.G000004180,Hetgly.G000004190,Hetgly.G000004193	.	ctg003080_HT.41,ctg012430_HT.29,ctg012430_HT.37
OG0000826	1	2	4	7	Hetgly.G000004331	ctg003670_HS.351,ctg003670_HS.360	ctg000850_HT.45,ctg005600_HT.26,ctg005780_HT.21,ctg011780_HT.70
OG0000827	1	4	2	7	Hetgly.G000004352	ctg000620_HS.86,ctg000620_HS.89,ctg003670_HS.330,ctg003670_HS.363	ctg000850_HT.47,ctg005600_HT.23
OG0000828	2	3	2	7	Hetgly.G000004391,Hetgly.G000009846	ctg000660_HS.325,ctg001510_HS.48,ctg001510_HS.56	ctg005070_HT.96,ctg005180_HT.28
OG0000829	3	1	3	7	Hetgly.G000004693,Hetgly.G000008276,Hetgly.G000027197	ctg002670_HS.106	ctg004380_HT.22,ctg005040_HT.206,ctg011820_HT.89
OG0000830	1	2	4	7	Hetgly.G000005049	ctg000640_HS.271,ctg002590_HS.37	ctg003450_HT.101,ctg003450_HT.96,ctg010660_HT.301,ctg011990_HT.165
OG0000831	3	2	2	7	Hetgly.G000005183,Hetgly.G000011328,Hetgly.G000022042	ctg003730_HS.268,ctg003730_HS.289	ctg009060_HT.130,ctg009060_HT.155
OG0000832	2	2	3	7	Hetgly.G000005234,Hetgly.G000020781	ctg003230_HS.232,ctg003730_HS.229	ctg006430_HT.127,ctg009060_HT.204,ctg012970_HT.34
OG0000833	2	1	4	7	Hetgly.G000005306,Hetgly.G000007067	ctg003730_HS.179	ctg006430_HT.182,ctg007140_HT.14,ctg007160_HT.14,ctg008290_HT.22
OG0000834	1	1	5	7	Hetgly.G000005308	ctg003730_HS.178	ctg006430_HT.183,ctg007140_HT.13,ctg007160_HT.13,ctg008290_HT.23,ctg008500_HT.5
OG0000835	2	3	2	7	Hetgly.G000005320,Hetgly.G000007453	ctg002210_HS.23,ctg002670_HS.182,ctg003730_HS.166	ctg002510_HT.14,ctg008500_HT.19
OG0000836	3	2	2	7	Hetgly.G000005374,Hetgly.G000005379.1,Hetgly.G000005380.1	ctg004780_HS.391,ctg004780_HS.392	ctg003340_HT.80,ctg003770_HT.62
OG0000837	6	0	1	7	Hetgly.G000005715,Hetgly.G000005716,Hetgly.G000005743,Hetgly.G000005744,Hetgly.G000005745,Hetgly.G000005746	.	ctg011800_HT.16
OG0000838	5	0	2	7	Hetgly.G000005749,Hetgly.G000009070,Hetgly.G000017956,Hetgly.G000021076,Hetgly.G000021830	.	ctg004770_HT.68,ctg004770_HT.71
OG0000839	4	1	2	7	Hetgly.G000005841,Hetgly.G000005846,Hetgly.G000005847,Hetgly.G000016236	ctg004790_HS.391	ctg002150_HT.29,ctg010980_HT.138
OG0000840	2	1	4	7	Hetgly.G000005867,Hetgly.G000026540	ctg003730_HS.40	ctg003090_HT.53,ctg003830_HT.80,ctg006820_HT.213,ctg007410_HT.160
OG0000841	3	3	1	7	Hetgly.G000005937,Hetgly.G000012312,Hetgly.G000019128	ctg000560_HS.179,ctg000560_HS.181,ctg000560_HS.183	ctg007910_HT.31
OG0000842	4	1	2	7	Hetgly.G000005975,Hetgly.G000005976,Hetgly.G000005977,Hetgly.G000021028	ctg003670_HS.77	ctg009910_HT.95,ctg011570_HT.53
OG0000843	2	1	4	7	Hetgly.G000006006,Hetgly.G000027865	ctg003670_HS.66	ctg008350_HT.13,ctg008380_HT.10,ctg009910_HT.110,ctg011890_HT.4
OG0000844	2	1	4	7	Hetgly.G000006324,Hetgly.G000026978	ctg004630_HS.41	ctg005130_HT.23,ctg008990_HT.24,ctg012280_HT.20,ctg013010_HT.16
OG0000845	2	1	4	7	Hetgly.G000006325,Hetgly.G000026977	ctg004630_HS.40	ctg005130_HT.22,ctg008990_HT.25,ctg012280_HT.21,ctg013010_HT.15
OG0000846	1	3	3	7	Hetgly.G000006400.1	ctg001570_HS.281,ctg001880_HS.108,ctg004090_HS.133	ctg001050_HT.2,ctg005290_HT.18,ctg010730_HT.262
OG0000847	1	2	4	7	Hetgly.G000006443	ctg001570_HS.331,ctg004680_HS.89	ctg003630_HT.269,ctg004860_HT.22,ctg005210_HT.5,ctg010730_HT.200
OG0000848	4	0	3	7	Hetgly.G000006523,Hetgly.G000006525,Hetgly.G000006527,Hetgly.G000006529	.	ctg004940_HT.64,ctg004940_HT.68,ctg010270_HT.29
OG0000849	2	1	4	7	Hetgly.G000006532,Hetgly.G000017729	ctg000830_HS.57	ctg004940_HT.63,ctg004940_HT.66,ctg004940_HT.67,ctg010270_HT.28
OG0000850	1	2	4	7	Hetgly.G000006607	ctg003660_HS.266,ctg003660_HS.268	ctg004870_HT.91,ctg006440_HT.69,ctg006700_HT.48,ctg011600_HT.13
OG0000851	2	2	3	7	Hetgly.G000006619,Hetgly.G000017266	ctg002690_HS.847,ctg003660_HS.257	ctg001720_HT.67,ctg006440_HT.81,ctg011560_HT.4
OG0000852	5	0	2	7	Hetgly.G000006828,Hetgly.G000006852,Hetgly.G000009402,Hetgly.G000015863,Hetgly.G000019437	.	ctg003360_HT.15,ctg010870_HT.9
OG0000853	1	1	5	7	Hetgly.G000006977	ctg002160_HS.35	ctg005830_HT.144,ctg009620_HT.8,ctg009630_HT.4,ctg009690_HT.3,ctg009940_HT.4
OG0000854	6	0	1	7	Hetgly.G000006994,Hetgly.G000007000,Hetgly.G000007002,Hetgly.G000027688,Hetgly.G000028640,Hetgly.G000028652	.	ctg001810_HT.46
OG0000855	1	2	4	7	Hetgly.G000007184	ctg000720_HS.1,ctg001390_HS.5	ctg001340_HT.6,ctg001340_HT.7,ctg001340_HT.9,ctg008300_HT.42
OG0000856	1	2	4	7	Hetgly.G000007439	ctg000370_HS.76,ctg003230_HS.273	ctg000130_HT.24,ctg010050_HT.6,ctg010130_HT.5,ctg010170_HT.5
OG0000857	2	1	4	7	Hetgly.G000007561,Hetgly.G000007563	ctg004530_HS.46	ctg009110_HT.46,ctg009650_HT.26,ctg010630_HT.82,ctg010630_HT.83
OG0000858	1	1	5	7	Hetgly.G000007576.1	ctg004530_HS.27	ctg009110_HT.56,ctg009650_HT.39,ctg010630_HT.90,ctg013070_HT.2,ctg013400_HT.16
OG0000859	1	1	5	7	Hetgly.G000007652	ctg003560_HS.3	ctg002920_HT.5,ctg002930_HT.2,ctg003000_HT.2,ctg006080_HT.17,ctg010650_HT.47
OG0000860	1	2	4	7	Hetgly.G000007721.1	ctg004260_HS.72,ctg004260_HS.73	ctg000630_HT.102,ctg000630_HT.103,ctg004270_HT.7,ctg010090_HT.8
OG0000861	1	4	2	7	Hetgly.G000007752.1	ctg003440_HS.4,ctg004060_HS.23,ctg004060_HS.24,ctg004060_HS.26	ctg002000_HT.28,ctg009130_HT.54
OG0000862	1	0	6	7	Hetgly.G000007759	.	ctg001010_HT.6,ctg001050_HT.39,ctg003040_HT.11,ctg003180_HT.6,ctg003210_HT.6,ctg009400_HT.52
OG0000863	1	3	3	7	Hetgly.G000007784	ctg004060_HS.46,ctg004060_HS.52,ctg004060_HS.57	ctg001460_HT.2,ctg011180_HT.19,ctg011180_HT.22
OG0000864	3	2	2	7	Hetgly.G000007797.1,Hetgly.G000015582.1,Hetgly.G000021220	ctg000820_HS.40,ctg003120_HS.50	ctg005030_HT.119,ctg011180_HT.9
OG0000865	1	1	5	7	Hetgly.G000007868	ctg000480_HS.41	ctg005990_HT.14,ctg007790_HT.39,ctg007870_HT.31,ctg008690_HT.177,ctg012250_HT.15
OG0000866	4	1	2	7	Hetgly.G000007890,Hetgly.G000007897,Hetgly.G000010382,Hetgly.G000010383	ctg000520_HS.12	ctg003880_HT.4,ctg014060_HT.28
OG0000867	2	2	3	7	Hetgly.G000008165,Hetgly.G000021924	ctg003450_HS.24,ctg003510_HS.22	ctg002720_HT.20,ctg011620_HT.262,ctg013220_HT.3
OG0000868	2	2	3	7	Hetgly.G000008178,Hetgly.G000029374	ctg003450_HS.10,ctg003460_HS.6	ctg002520_HT.5,ctg002720_HT.6,ctg011620_HT.279
OG0000869	1	2	4	7	Hetgly.G000008181	ctg003450_HS.6,ctg003460_HS.5	ctg002520_HT.2,ctg002720_HT.3,ctg002760_HT.4,ctg011620_HT.280
OG0000870	2	2	3	7	Hetgly.G000008228,Hetgly.G000026777	ctg002470_HS.95,ctg003470_HS.32	ctg002760_HT.50,ctg007880_HT.15,ctg012250_HT.65
OG0000871	1	4	2	7	Hetgly.G000008253	ctg003130_HS.10,ctg003130_HS.7,ctg003130_HS.8,ctg003130_HS.9	ctg002760_HT.69,ctg002760_HT.70
OG0000872	2	2	3	7	Hetgly.G000008378,Hetgly.G000008379	ctg000650_HS.137,ctg000650_HS.138	ctg009880_HT.45,ctg009930_HT.10,ctg009930_HT.9
OG0000873	3	1	3	7	Hetgly.G000008722,Hetgly.G000008808.1,Hetgly.G000019790	ctg001430_HS.94	ctg007120_HT.64,ctg010160_HT.52,ctg010160_HT.53
OG0000874	3	1	3	7	Hetgly.G000008771,Hetgly.G000010131,Hetgly.G000022052	ctg002900_HS.138	ctg002840_HT.35,ctg002840_HT.89,ctg014060_HT.116
OG0000875	2	1	4	7	Hetgly.G000008782.1,Hetgly.G000008783	ctg001430_HS.118	ctg007010_HT.5,ctg007090_HT.6,ctg007120_HT.90,ctg010160_HT.20
OG0000876	1	1	5	7	Hetgly.G000008862.1	ctg001430_HS.35	ctg004000_HT.46,ctg006750_HT.50,ctg006760_HT.29,ctg010160_HT.130,ctg012730_HT.62
OG0000877	1	1	5	7	Hetgly.G000008864	ctg001430_HS.37	ctg004000_HT.44,ctg006750_HT.48,ctg006760_HT.27,ctg010160_HT.128,ctg012730_HT.60
OG0000878	1	3	3	7	Hetgly.G000008868	ctg000580_HS.26,ctg002980_HS.30,ctg002980_HS.31	ctg010210_HT.4,ctg010210_HT.5,ctg011330_HT.31
OG0000879	1	1	5	7	Hetgly.G000008874	ctg001430_HS.45	ctg004000_HT.37,ctg006750_HT.39,ctg006760_HT.19,ctg010160_HT.120,ctg012730_HT.50
OG0000880	2	1	4	7	Hetgly.G000008884,Hetgly.G000008891	ctg001430_HS.54	ctg006750_HT.21,ctg006750_HT.23,ctg006760_HT.14,ctg010160_HT.110
OG0000881	2	2	3	7	Hetgly.G000008887,Hetgly.G000008894	ctg001430_HS.57,ctg001430_HS.59	ctg006750_HT.12,ctg006760_HT.9,ctg010160_HT.106
OG0000882	3	1	3	7	Hetgly.G000008922,Hetgly.G000008923,Hetgly.G000020938	ctg003670_HS.64	ctg008350_HT.8,ctg009910_HT.116,ctg011890_HT.11
OG0000883	2	1	4	7	Hetgly.G000008955,Hetgly.G000010660	ctg001840_HS.7	ctg007880_HT.47,ctg010680_HT.111,ctg012250_HT.106,ctg013830_HT.15
OG0000884	1	0	6	7	Hetgly.G000008967	.	ctg001430_HT.69,ctg006210_HT.96,ctg007610_HT.55,ctg008310_HT.64,ctg009710_HT.11,ctg009740_HT.2
OG0000885	6	0	1	7	Hetgly.G000009035,Hetgly.G000009041,Hetgly.G000009084,Hetgly.G000024038,Hetgly.G000025924,Hetgly.G000025925	.	ctg011660_HT.80
OG0000886	1	4	2	7	Hetgly.G000009049	ctg000440_HS.149,ctg000440_HS.207,ctg003480_HS.97,ctg004330_HS.60	ctg004970_HT.258,ctg005700_HT.79
OG0000887	6	0	1	7	Hetgly.G000009226,Hetgly.G000009247,Hetgly.G000009266,Hetgly.G000017253,Hetgly.G000017344,Hetgly.G000020494	.	ctg006210_HT.72
OG0000888	2	0	5	7	Hetgly.G000009253,Hetgly.G000027886	.	ctg002380_HT.8,ctg006210_HT.26,ctg006380_HT.26,ctg008300_HT.5,ctg010370_HT.15
OG0000889	3	2	2	7	Hetgly.G000009388,Hetgly.G000009403,Hetgly.G000009410	ctg001570_HS.392,ctg001570_HS.431	ctg007850_HT.89,ctg010730_HT.106
OG0000890	1	2	4	7	Hetgly.G000009395	ctg001570_HS.425,ctg002640_HS.98	ctg007850_HT.65,ctg007850_HT.85,ctg010730_HT.98,ctg011620_HT.83
OG0000891	4	2	1	7	Hetgly.G000009427,Hetgly.G000019433,Hetgly.G000022937,Hetgly.G000023891	ctg001510_HS.100,ctg001510_HS.121	ctg010330_HT.245
OG0000892	2	1	4	7	Hetgly.G000009434,Hetgly.G000013164	ctg001570_HS.380	ctg001130_HT.26,ctg005700_HT.62,ctg010730_HT.124,ctg010730_HT.129
OG0000893	2	1	4	7	Hetgly.G000009677,Hetgly.G000014776	ctg002690_HS.94	ctg002770_HT.60,ctg002770_HT.62,ctg008250_HT.75,ctg012200_HT.13
OG0000894	1	2	4	7	Hetgly.G000009683	ctg001280_HS.65,ctg002690_HS.87	ctg010250_HT.24,ctg010350_HT.26,ctg012200_HT.7,ctg012340_HT.157
OG0000895	2	1	4	7	Hetgly.G000009828.1,Hetgly.G000014131.1	ctg004780_HS.501	ctg003770_HT.85,ctg003770_HT.92,ctg006790_HT.15,ctg006880_HT.15
OG0000896	2	1	4	7	Hetgly.G000009871,Hetgly.G000009878	ctg000350_HS.8	ctg003010_HT.5,ctg005710_HT.62,ctg005960_HT.3,ctg009720_HT.12
OG0000897	2	5	0	7	Hetgly.G000009917,Hetgly.G000023610	ctg002640_HS.117,ctg002640_HS.122,ctg002640_HS.124,ctg002640_HS.126,ctg002640_HS.128	.
OG0000898	5	1	1	7	Hetgly.G000010001,Hetgly.G000011860,Hetgly.G000011861,Hetgly.G000011872,Hetgly.G000011873	ctg002690_HS.625	ctg013020_HT.222
OG0000899	4	1	2	7	Hetgly.G000010133,Hetgly.G000013239,Hetgly.G000018432,Hetgly.G000028348	ctg002680_HS.457	ctg007780_HT.58,ctg013880_HT.1
OG0000900	3	1	3	7	Hetgly.G000010187,Hetgly.G000010190,Hetgly.G000010194	ctg004690_HS.35	ctg001750_HT.109,ctg007360_HT.1,ctg012870_HT.19
OG0000901	2	2	3	7	Hetgly.G000010312,Hetgly.G000010314	ctg000540_HS.125,ctg004200_HS.140	ctg000610_HT.21,ctg009260_HT.28,ctg009380_HT.135
OG0000902	1	3	3	7	Hetgly.G000010336	ctg000550_HS.15,ctg000550_HS.19,ctg004200_HS.163	ctg000610_HT.9,ctg009190_HT.3,ctg009260_HT.4
OG0000903	1	2	4	7	Hetgly.G000010367	ctg000540_HS.97,ctg000550_HS.44	ctg007670_HT.56,ctg008040_HT.61,ctg009190_HT.31,ctg009380_HT.117
OG0000904	1	3	3	7	Hetgly.G000010418	ctg001940_HS.10,ctg001940_HS.12,ctg002450_HS.14	ctg012800_HT.55,ctg013230_HT.26,ctg013230_HT.27
OG0000905	5	1	1	7	Hetgly.G000010495,Hetgly.G000013275,Hetgly.G000024135,Hetgly.G000029110,Hetgly.G000029424	ctg001700_HS.7	ctg006400_HT.43
OG0000906	3	2	2	7	Hetgly.G000010538,Hetgly.G000020221,Hetgly.G000020222	ctg002960_HS.13,ctg002960_HS.16	ctg000190_HT.24,ctg000200_HT.22
OG0000907	1	1	5	7	Hetgly.G000010572	ctg000660_HS.43	ctg003440_HT.10,ctg007460_HT.22,ctg007460_HT.28,ctg009890_HT.14,ctg010140_HT.12
OG0000908	3	0	4	7	Hetgly.G000010614,Hetgly.G000021839.1,Hetgly.G000027604	.	ctg002840_HT.52,ctg006110_HT.12,ctg008220_HT.51,ctg013310_HT.182
OG0000909	2	1	4	7	Hetgly.G000010764,Hetgly.G000022775	ctg003640_HS.92	ctg006990_HT.23,ctg007020_HT.19,ctg007930_HT.2,ctg008430_HT.1
OG0000910	2	1	4	7	Hetgly.G000010765,Hetgly.G000022776	ctg003640_HS.93	ctg006990_HT.22,ctg007020_HT.18,ctg007930_HT.3,ctg008430_HT.2
OG0000911	1	1	5	7	Hetgly.G000010788	ctg003640_HS.102	ctg006120_HT.49,ctg006820_HT.161,ctg006990_HT.7,ctg007020_HT.3,ctg008430_HT.15
OG0000912	2	2	3	7	Hetgly.G000010791,Hetgly.G000010793	ctg003640_HS.103,ctg003640_HS.104	ctg006990_HT.3,ctg006990_HT.4,ctg007000_HT.3
OG0000913	3	1	3	7	Hetgly.G000010799,Hetgly.G000020377,Hetgly.G000023201	ctg003640_HS.25	ctg001710_HT.79,ctg002990_HT.33,ctg006190_HT.19
OG0000914	2	1	4	7	Hetgly.G000011066,Hetgly.G000011092	ctg003230_HS.67	ctg004620_HT.72,ctg006950_HT.28,ctg011370_HT.11,ctg011370_HT.72
OG0000915	1	3	3	7	Hetgly.G000011111	ctg002280_HS.61,ctg002280_HS.62,ctg002280_HS.65	ctg003190_HT.28,ctg003190_HT.31,ctg012800_HT.131
OG0000916	1	4	2	7	Hetgly.G000011220	ctg001720_HS.18,ctg001940_HS.6,ctg002450_HS.17,ctg002450_HS.18	ctg012800_HT.44,ctg013230_HT.31
OG0000917	4	1	2	7	Hetgly.G000011653,Hetgly.G000011658,Hetgly.G000011702,Hetgly.G000023888	ctg003660_HS.216	ctg005820_HT.56,ctg013300_HT.49
OG0000918	1	1	5	7	Hetgly.G000011809	ctg004110_HS.83	ctg001870_HT.50,ctg013520_HT.28,ctg013520_HT.32,ctg013560_HT.30,ctg013560_HT.34
OG0000919	3	1	3	7	Hetgly.G000011816,Hetgly.G000011824,Hetgly.G000011828	ctg004110_HS.74	ctg001870_HT.39,ctg013520_HT.12,ctg013560_HT.17
OG0000920	5	0	2	7	Hetgly.G000012017,Hetgly.G000012028,Hetgly.G000019299,Hetgly.G000019307,Hetgly.G000024864	.	ctg009700_HT.23,ctg009700_HT.28
OG0000921	3	2	2	7	Hetgly.G000012464,Hetgly.G000024220,Hetgly.G000028390	ctg000620_HS.114,ctg000620_HS.116	ctg009090_HT.75,ctg009090_HT.77
OG0000922	4	1	2	7	Hetgly.G000012532,Hetgly.G000012534,Hetgly.G000015287,Hetgly.G000015292	ctg000620_HS.53	ctg009090_HT.135,ctg009090_HT.136
OG0000923	4	1	2	7	Hetgly.G000012597,Hetgly.G000012629,Hetgly.G000019652,Hetgly.G000024202	ctg003700_HS.83	ctg011910_HT.67,ctg013570_HT.7
OG0000924	2	1	4	7	Hetgly.G000012889,Hetgly.G000021024	ctg000360_HS.107	ctg000250_HT.37,ctg003770_HT.159,ctg012680_HT.4,ctg012760_HT.10
OG0000925	1	2	4	7	Hetgly.G000013075	ctg001530_HS.100,ctg001530_HS.95	ctg001850_HT.17,ctg002360_HT.25,ctg002360_HT.29,ctg002360_HT.30
OG0000926	1	3	3	7	Hetgly.G000013106.1	ctg000410_HS.30,ctg002750_HS.4,ctg002810_HS.2	ctg000460_HT.39,ctg005910_HT.69,ctg011230_HT.144
OG0000927	1	1	5	7	Hetgly.G000013285	ctg000250_HS.12	ctg003980_HT.84,ctg006970_HT.42,ctg009380_HT.94,ctg010420_HT.9,ctg012920_HT.61
OG0000928	2	1	4	7	Hetgly.G000013444,Hetgly.G000017936	ctg003180_HS.33	ctg003530_HT.71,ctg010710_HT.160,ctg012140_HT.29,ctg012140_HT.7
OG0000929	3	1	3	7	Hetgly.G000013516,Hetgly.G000013542,Hetgly.G000025314	ctg003690_HS.41	ctg005510_HT.36,ctg005550_HT.36,ctg006380_HT.8
OG0000930	3	1	3	7	Hetgly.G000013536,Hetgly.G000025299,Hetgly.G000025306	ctg003690_HS.42	ctg005510_HT.35,ctg005550_HT.35,ctg006380_HT.9
OG0000931	4	1	2	7	Hetgly.G000013816,Hetgly.G000022355,Hetgly.G000024180,Hetgly.G000024656	ctg001060_HS.51	ctg000290_HT.101,ctg013670_HT.25
OG0000932	1	2	4	7	Hetgly.G000013868	ctg001470_HS.165,ctg001470_HS.207	ctg007700_HT.25,ctg007700_HT.64,ctg007750_HT.14,ctg008310_HT.31
OG0000933	1	1	5	7	Hetgly.G000013871	ctg001470_HS.141	ctg006490_HT.72,ctg007340_HT.3,ctg007340_HT.4,ctg007700_HT.116,ctg007700_HT.117
OG0000934	4	1	2	7	Hetgly.G000013891,Hetgly.G000019109,Hetgly.G000028145,Hetgly.G000028226	ctg001470_HS.151	ctg001420_HT.20,ctg007700_HT.97
OG0000935	1	1	5	7	Hetgly.G000013912	ctg003820_HS.3	ctg000510_HT.1,ctg010360_HT.85,ctg011280_HT.1,ctg011730_HT.2,ctg012320_HT.24
OG0000936	1	1	5	7	Hetgly.G000014222	ctg002680_HS.368	ctg000370_HT.18,ctg002020_HT.19,ctg002060_HT.14,ctg006560_HT.20,ctg006580_HT.1
OG0000937	1	1	5	7	Hetgly.G000014227	ctg002680_HS.365	ctg000370_HT.14,ctg000370_HT.6,ctg002020_HT.15,ctg002060_HT.10,ctg006560_HT.14
OG0000938	1	1	5	7	Hetgly.G000014228.1	ctg002680_HS.364	ctg000370_HT.12,ctg000370_HT.4,ctg002020_HT.9,ctg002060_HT.8,ctg006560_HT.12
OG0000939	3	2	2	7	Hetgly.G000014388,Hetgly.G000015094,Hetgly.G000019955	ctg001540_HS.54,ctg001550_HS.14	ctg005050_HT.218,ctg005050_HT.280
OG0000940	1	3	3	7	Hetgly.G000014432	ctg000660_HS.97,ctg001460_HS.27,ctg004190_HS.48	ctg000680_HT.72,ctg003440_HT.62,ctg003870_HT.164
OG0000941	2	2	3	7	Hetgly.G000014683.1,Hetgly.G000024645.1	ctg002680_HS.26,ctg003590_HS.99	ctg002170_HT.28,ctg002750_HT.43,ctg002780_HT.28
OG0000942	5	1	1	7	Hetgly.G000015142,Hetgly.G000015143,Hetgly.G000015153,Hetgly.G000015154,Hetgly.G000020882	ctg000470_HS.148	ctg007910_HT.300
OG0000943	2	3	2	7	Hetgly.G000015199,Hetgly.G000017199.1	ctg001380_HS.18,ctg001380_HS.20,ctg001380_HS.36	ctg002400_HT.2,ctg010450_HT.101
OG0000944	6	1	0	7	Hetgly.G000015210,Hetgly.G000015394,Hetgly.G000015916,Hetgly.G000016933,Hetgly.G000021202,Hetgly.G000021203	ctg002320_HS.46	.
OG0000945	2	2	3	7	Hetgly.G000015256.1,Hetgly.G000015257.1	ctg001380_HS.87,ctg001380_HS.88	ctg002680_HT.16,ctg010950_HT.10,ctg010950_HT.9
OG0000946	2	4	1	7	Hetgly.G000015397,Hetgly.G000024347	ctg000610_HS.394,ctg000770_HS.16,ctg004680_HS.111,ctg004720_HS.29	ctg014050_HT.368
OG0000947	3	2	2	7	Hetgly.G000015429,Hetgly.G000021168,Hetgly.G000023711	ctg000560_HS.311,ctg000560_HS.340	ctg002820_HT.336,ctg002820_HT.360
OG0000948	5	1	1	7	Hetgly.G000015495,Hetgly.G000017046,Hetgly.G000017049,Hetgly.G000017052,Hetgly.G000017055	ctg002610_HS.28	ctg013460_HT.58
OG0000949	3	1	3	7	Hetgly.G000015515,Hetgly.G000028604,Hetgly.G000028605	ctg004630_HS.82	ctg009150_HT.22,ctg012150_HT.37,ctg012150_HT.38
OG0000950	1	2	4	7	Hetgly.G000015603.1	ctg003120_HS.7,ctg004760_HS.75	ctg003810_HT.2,ctg004890_HT.1,ctg005030_HT.121,ctg011180_HT.5
OG0000951	3	0	4	7	Hetgly.G000015635,Hetgly.G000022853,Hetgly.G000022854	.	ctg012460_HT.28,ctg012460_HT.29,ctg012460_HT.59,ctg012740_HT.5
OG0000952	6	1	0	7	Hetgly.G000015650,Hetgly.G000015974,Hetgly.G000026343,Hetgly.G000026685,Hetgly.G000028199,Hetgly.G000028204	ctg003410_HS.4	.
OG0000953	1	3	3	7	Hetgly.G000015729	ctg004790_HS.111,ctg004790_HS.115,ctg004790_HS.120	ctg011440_HT.85,ctg011440_HT.89,ctg011440_HT.94
OG0000954	2	2	3	7	Hetgly.G000015819,Hetgly.G000015823	ctg004790_HS.187,ctg004790_HS.190	ctg008020_HT.2,ctg008190_HT.128,ctg008190_HT.129
OG0000955	2	3	2	7	Hetgly.G000015951,Hetgly.G000015957	ctg000480_HS.46,ctg003730_HS.421,ctg003730_HS.427	ctg010360_HT.42,ctg011280_HT.22
OG0000956	3	0	4	7	Hetgly.G000016001,Hetgly.G000016008,Hetgly.G000018508.1	.	ctg005140_HT.28,ctg006880_HT.213,ctg008870_HT.15,ctg012220_HT.8
OG0000957	2	2	3	7	Hetgly.G000016044,Hetgly.G000016045	ctg004710_HS.103,ctg004710_HS.104	ctg010450_HT.14,ctg010450_HT.16,ctg011450_HT.12
OG0000958	3	1	3	7	Hetgly.G000016079,Hetgly.G000016080,Hetgly.G000019051	ctg004710_HS.59	ctg010200_HT.12,ctg010200_HT.14,ctg011500_HT.41
OG0000959	1	3	3	7	Hetgly.G000016089.1	ctg001060_HS.58,ctg003380_HS.14,ctg004660_HS.3	ctg003560_HT.42,ctg005920_HT.78,ctg010960_HT.9
OG0000960	6	0	1	7	Hetgly.G000016094,Hetgly.G000020257,Hetgly.G000021975,Hetgly.G000021976,Hetgly.G000021978,Hetgly.G000025437	.	ctg006840_HT.1
OG0000961	4	0	3	7	Hetgly.G000016107.1,Hetgly.G000026677,Hetgly.G000026678,Hetgly.G000027983	.	ctg001470_HT.61,ctg010460_HT.17,ctg012140_HT.49
OG0000962	2	2	3	7	Hetgly.G000016207,Hetgly.G000027448	ctg004680_HS.68,ctg004790_HS.368	ctg003420_HT.114,ctg003630_HT.299,ctg010980_HT.115
OG0000963	3	3	1	7	Hetgly.G000016278,Hetgly.G000027806,Hetgly.G000029729	ctg000580_HS.10,ctg001310_HS.9,ctg004340_HS.10	ctg002550_HT.14
OG0000964	1	2	4	7	Hetgly.G000016294	ctg001190_HS.92,ctg002790_HS.6	ctg001280_HT.60,ctg001430_HT.77,ctg004100_HT.20,ctg004100_HT.21
OG0000965	1	3	3	7	Hetgly.G000016356.1	ctg002890_HS.74,ctg002890_HS.75,ctg002900_HS.59	ctg002870_HT.13,ctg002890_HT.14,ctg003220_HT.26
OG0000966	1	3	3	7	Hetgly.G000016389	ctg000230_HS.53,ctg000880_HS.10,ctg002340_HS.27	ctg004390_HT.30,ctg005930_HT.9,ctg012470_HT.5
OG0000967	3	3	1	7	Hetgly.G000016425,Hetgly.G000016428,Hetgly.G000027933	ctg004540_HS.117,ctg004540_HS.118,ctg004540_HS.119	ctg001310_HT.47
OG0000968	2	1	4	7	Hetgly.G000016467,Hetgly.G000016469.1	ctg004780_HS.90	ctg000750_HT.91,ctg005080_HT.23,ctg005090_HT.1,ctg005120_HT.1
OG0000969	2	1	4	7	Hetgly.G000016690,Hetgly.G000023695.1	ctg000600_HS.107	ctg000260_HT.11,ctg008540_HT.56,ctg008620_HT.5,ctg011290_HT.22
OG0000970	2	1	4	7	Hetgly.G000016692.1,Hetgly.G000023696.1	ctg000600_HS.111	ctg000260_HT.14,ctg008540_HT.52,ctg008620_HT.11,ctg011290_HT.26
OG0000971	4	0	3	7	Hetgly.G000016695,Hetgly.G000016696,Hetgly.G000023698,Hetgly.G000023699	.	ctg008540_HT.44,ctg008540_HT.46,ctg008620_HT.17
OG0000972	2	3	2	7	Hetgly.G000016859,Hetgly.G000016879	ctg003830_HS.6,ctg004280_HS.44,ctg004360_HS.28	ctg004090_HT.123,ctg004090_HT.154
OG0000973	3	1	3	7	Hetgly.G000016875,Hetgly.G000020732,Hetgly.G000020743	ctg003640_HS.118	ctg003800_HT.53,ctg006510_HT.19,ctg008430_HT.29
OG0000974	2	3	2	7	Hetgly.G000016876,Hetgly.G000020742	ctg003830_HS.17,ctg004280_HS.46,ctg004360_HS.3	ctg004090_HT.151,ctg004890_HT.154
OG0000975	1	2	4	7	Hetgly.G000016883	ctg004280_HS.39,ctg004280_HS.40	ctg004090_HT.158,ctg004090_HT.159,ctg004890_HT.162,ctg004890_HT.163
OG0000976	3	1	3	7	Hetgly.G000016910,Hetgly.G000016915,Hetgly.G000029080	ctg003630_HS.55	ctg010020_HT.18,ctg010020_HT.4,ctg013340_HT.27
OG0000977	1	4	2	7	Hetgly.G000016940	ctg000400_HS.143,ctg001420_HS.27,ctg004090_HS.180,ctg004410_HS.80	ctg001310_HT.8,ctg005820_HT.102
OG0000978	3	1	3	7	Hetgly.G000016977,Hetgly.G000023124,Hetgly.G000023133	ctg004220_HS.24	ctg006210_HT.110,ctg007400_HT.38,ctg008210_HT.20
OG0000979	2	2	3	7	Hetgly.G000017013,Hetgly.G000020216	ctg001080_HS.14,ctg002960_HS.9	ctg000190_HT.19,ctg000200_HT.18,ctg004630_HT.35
OG0000980	2	3	2	7	Hetgly.G000017077,Hetgly.G000028706	ctg002800_HS.53,ctg002800_HS.59,ctg003900_HS.25	ctg000320_HT.47,ctg001030_HT.145
OG0000981	2	4	1	7	Hetgly.G000017079,Hetgly.G000028708	ctg002800_HS.50,ctg003050_HS.32,ctg003900_HS.28,ctg004030_HS.57	ctg000320_HT.34
OG0000982	3	3	1	7	Hetgly.G000017098,Hetgly.G000021215,Hetgly.G000028828	ctg002800_HS.15,ctg002800_HS.8,ctg004030_HS.13	ctg004970_HT.117
OG0000983	2	3	2	7	Hetgly.G000017268,Hetgly.G000029145	ctg001490_HS.21,ctg001530_HS.82,ctg002960_HS.14	ctg000610_HT.64,ctg009260_HT.87
OG0000984	1	3	3	7	Hetgly.G000017379	ctg001450_HS.124,ctg001450_HS.125,ctg001450_HS.126	ctg003760_HT.112,ctg003870_HT.96,ctg004830_HT.32
OG0000985	1	2	4	7	Hetgly.G000017491	ctg004690_HS.3,ctg004720_HS.41	ctg000030_HT.1,ctg000030_HT.2,ctg000630_HT.42,ctg006820_HT.187
OG0000986	5	1	1	7	Hetgly.G000017605,Hetgly.G000017606,Hetgly.G000017607,Hetgly.G000017608,Hetgly.G000017610	ctg001470_HS.62	ctg006020_HT.2
OG0000987	2	1	4	7	Hetgly.G000017635,Hetgly.G000024466	ctg000610_HS.129	ctg000380_HT.36,ctg001560_HT.88,ctg003660_HT.3,ctg014050_HT.103
OG0000988	4	2	1	7	Hetgly.G000017953.1,Hetgly.G000017987,Hetgly.G000021251,Hetgly.G000026095	ctg001250_HS.11,ctg001250_HS.17	ctg002330_HT.92
OG0000989	2	1	4	7	Hetgly.G000018023,Hetgly.G000018024	ctg004790_HS.434	ctg002110_HT.67,ctg002150_HT.59,ctg010120_HT.46,ctg010990_HT.33
OG0000990	2	2	3	7	Hetgly.G000018162,Hetgly.G000020660	ctg000460_HS.12,ctg003730_HS.357	ctg005290_HT.46,ctg006300_HT.161,ctg008690_HT.7
OG0000991	1	3	3	7	Hetgly.G000018216	ctg001530_HS.98,ctg001530_HS.99,ctg004190_HS.5	ctg000680_HT.104,ctg002360_HT.27,ctg011230_HT.70
OG0000992	1	1	5	7	Hetgly.G000018231	ctg000600_HS.146	ctg005490_HT.20,ctg005490_HT.28,ctg008620_HT.117,ctg011290_HT.61,ctg011630_HT.6
OG0000993	2	2	3	7	Hetgly.G000018388,Hetgly.G000021912	ctg000140_HS.1,ctg000480_HS.171	ctg001570_HT.7,ctg010720_HT.80,ctg013630_HT.36
OG0000994	2	2	3	7	Hetgly.G000018392,Hetgly.G000021907	ctg000140_HS.3,ctg000150_HS.1	ctg001570_HT.12,ctg010680_HT.217,ctg010720_HT.74
OG0000995	2	1	4	7	Hetgly.G000018617,Hetgly.G000021578	ctg002680_HS.448	ctg004940_HT.30,ctg004940_HT.33,ctg006520_HT.38,ctg011790_HT.7
OG0000996	1	1	5	7	Hetgly.G000018691	ctg000610_HS.61	ctg001180_HT.31,ctg001240_HT.53,ctg001560_HT.24,ctg011480_HT.16,ctg014050_HT.25
OG0000997	1	4	2	7	Hetgly.G000018719.1	ctg000580_HS.19,ctg000960_HS.26,ctg002320_HS.167,ctg002320_HS.208	ctg004980_HT.52,ctg009270_HT.133
OG0000998	1	1	5	7	Hetgly.G000018869	ctg004780_HS.666	ctg006880_HT.173,ctg008750_HT.3,ctg008760_HT.5,ctg008790_HT.26,ctg008830_HT.4
OG0000999	1	1	5	7	Hetgly.G000018873	ctg004780_HS.664	ctg003770_HT.177,ctg006880_HT.169,ctg006880_HT.170,ctg008770_HT.8,ctg008830_HT.9
OG0001000	1	1	5	7	Hetgly.G000018888	ctg004780_HS.650	ctg006880_HT.154,ctg008770_HT.26,ctg008830_HT.26,ctg009850_HT.5,ctg009860_HT.3
OG0001001	1	1	5	7	Hetgly.G000018902	ctg004780_HS.554	ctg006690_HT.50,ctg006880_HT.143,ctg006880_HT.64,ctg008830_HT.42,ctg009860_HT.14
OG0001002	2	2	3	7	Hetgly.G000018927,Hetgly.G000018966	ctg000150_HS.9,ctg000480_HS.157	ctg005040_HT.15,ctg005850_HT.68,ctg005930_HT.76
OG0001003	1	3	3	7	Hetgly.G000018989	ctg000840_HS.17,ctg000910_HS.39,ctg002550_HS.15	ctg001490_HT.64,ctg004790_HT.26,ctg004790_HT.8
OG0001004	2	2	3	7	Hetgly.G000019003,Hetgly.G000023661	ctg002220_HS.18,ctg004710_HS.12	ctg003620_HT.19,ctg009520_HT.113,ctg010940_HT.60
OG0001005	3	0	4	7	Hetgly.G000019023,Hetgly.G000021148,Hetgly.G000027039	.	ctg004990_HT.187,ctg004990_HT.190,ctg004990_HT.195,ctg005970_HT.11
OG0001006	1	5	1	7	Hetgly.G000019035	ctg000190_HS.34,ctg002220_HS.3,ctg002290_HS.3,ctg003790_HS.2,ctg004710_HS.43	ctg009520_HT.90
OG0001007	1	3	3	7	Hetgly.G000019085	ctg003340_HS.25,ctg004630_HS.88,ctg004710_HS.18	ctg003620_HT.49,ctg010940_HT.67,ctg012150_HT.31
OG0001008	1	4	2	7	Hetgly.G000019127	ctg000560_HS.178,ctg000560_HS.180,ctg000560_HS.182,ctg000560_HS.184	ctg007910_HT.30,ctg007910_HT.32
OG0001009	1	2	4	7	Hetgly.G000019210	ctg001640_HS.29,ctg004270_HS.1	ctg002310_HT.1,ctg002960_HT.24,ctg004080_HT.14,ctg004080_HT.15
OG0001010	1	1	5	7	Hetgly.G000019221	ctg004270_HS.28	ctg001070_HT.17,ctg001070_HT.18,ctg001610_HT.2,ctg001610_HT.3,ctg011710_HT.4
OG0001011	2	1	4	7	Hetgly.G000019242,Hetgly.G000019246	ctg003530_HS.5	ctg001610_HT.34,ctg005300_HT.71,ctg005350_HT.13,ctg007880_HT.76
OG0001012	1	1	5	7	Hetgly.G000019390	ctg000960_HS.69	ctg004290_HT.111,ctg009490_HT.21,ctg009980_HT.4,ctg009990_HT.1,ctg010070_HT.48
OG0001013	1	0	6	7	Hetgly.G000019869	.	ctg003740_HT.1,ctg003790_HT.38,ctg003790_HT.43,ctg003850_HT.1,ctg005830_HT.37,ctg012490_HT.1
OG0001014	2	1	4	7	Hetgly.G000019899.1,Hetgly.G000027972	ctg001220_HS.82	ctg004460_HT.101,ctg006090_HT.8,ctg006400_HT.26,ctg009590_HT.5
OG0001015	5	1	1	7	Hetgly.G000020032,Hetgly.G000020034,Hetgly.G000020037,Hetgly.G000020039,Hetgly.G000027296	ctg000360_HS.72	ctg010310_HT.76
OG0001016	2	1	4	7	Hetgly.G000020156,Hetgly.G000023850	ctg002280_HS.14	ctg006970_HT.62,ctg007130_HT.42,ctg007180_HT.33,ctg007940_HT.7
OG0001017	3	2	2	7	Hetgly.G000020321,Hetgly.G000024105,Hetgly.G000024845	ctg001510_HS.53,ctg001510_HS.60	ctg005180_HT.23,ctg010330_HT.309
OG0001018	2	1	4	7	Hetgly.G000020334,Hetgly.G000023978	ctg002690_HS.904	ctg000110_HT.11,ctg001720_HT.8,ctg001740_HT.12,ctg007570_HT.9
OG0001019	2	2	3	7	Hetgly.G000020970,Hetgly.G000029254.1	ctg000690_HS.12,ctg000690_HS.15	ctg001890_HT.178,ctg001890_HT.181,ctg002040_HT.110
OG0001020	3	0	4	7	Hetgly.G000021023,Hetgly.G000022029,Hetgly.G000024822	.	ctg000250_HT.36,ctg007610_HT.23,ctg012680_HT.5,ctg012760_HT.9
OG0001021	2	2	3	7	Hetgly.G000021031,Hetgly.G000021036	ctg003670_HS.83,ctg003670_HS.94	ctg009910_HT.83,ctg009910_HT.88,ctg011570_HT.33
OG0001022	1	2	4	7	Hetgly.G000021127	ctg000710_HS.1,ctg004760_HS.38	ctg004090_HT.32,ctg004090_HT.33,ctg004890_HT.47,ctg004890_HT.48
OG0001023	6	0	1	7	Hetgly.G000021175,Hetgly.G000023254.1,Hetgly.G000023544,Hetgly.G000024044,Hetgly.G000025158,Hetgly.G000028876	.	ctg005440_HT.29
OG0001024	3	2	2	7	Hetgly.G000021217.1,Hetgly.G000027645,Hetgly.G000028825	ctg004030_HS.26,ctg004540_HS.87	ctg001030_HT.237,ctg001030_HT.298
OG0001025	3	1	3	7	Hetgly.G000021294,Hetgly.G000026352,Hetgly.G000027503	ctg003730_HS.382	ctg006300_HT.114,ctg008690_HT.57,ctg011280_HT.57
OG0001026	1	1	5	7	Hetgly.G000021330	ctg003670_HS.58	ctg008330_HT.6,ctg009910_HT.123,ctg009910_HT.126,ctg009910_HT.129,ctg011890_HT.20
OG0001027	2	3	2	7	Hetgly.G000021432,Hetgly.G000022366	ctg001370_HS.32,ctg001370_HS.39,ctg002460_HS.14	ctg011420_HT.28,ctg013130_HT.10
OG0001028	1	4	2	7	Hetgly.G000021453	ctg000270_HS.13,ctg000270_HS.14,ctg000540_HS.17,ctg003270_HS.8	ctg010070_HT.100,ctg010070_HT.102
OG0001029	5	1	1	7	Hetgly.G000021629,Hetgly.G000023503,Hetgly.G000023507,Hetgly.G000027001,Hetgly.G000027223	ctg004290_HS.171	ctg001830_HT.12
OG0001030	1	2	4	7	Hetgly.G000021709	ctg000290_HS.33,ctg000340_HS.13	ctg002670_HT.16,ctg008260_HT.33,ctg008260_HT.35,ctg010580_HT.13
OG0001031	2	1	4	7	Hetgly.G000021838.1,Hetgly.G000023608	ctg000360_HS.38	ctg003260_HT.4,ctg003260_HT.44,ctg003310_HT.1,ctg010310_HT.47
OG0001032	2	2	3	7	Hetgly.G000021882,Hetgly.G000027147	ctg000140_HS.13,ctg000150_HS.22	ctg010680_HT.197,ctg010720_HT.101,ctg013630_HT.15
OG0001033	3	1	3	7	Hetgly.G000021885,Hetgly.G000027152,Hetgly.G000027154	ctg000140_HS.20	ctg010720_HT.93,ctg010720_HT.95,ctg013630_HT.20
OG0001034	1	1	5	7	Hetgly.G000021944.1	ctg004390_HS.3	ctg000360_HT.17,ctg003420_HT.53,ctg004490_HT.1,ctg013310_HT.155,ctg014050_HT.398
OG0001035	1	3	3	7	Hetgly.G000022321	ctg000540_HS.104,ctg000550_HS.50,ctg003670_HS.2	ctg007670_HT.49,ctg008040_HT.52,ctg009380_HT.125
OG0001036	1	1	5	7	Hetgly.G000022363	ctg002460_HS.13	ctg003160_HT.26,ctg005030_HT.96,ctg008180_HT.37,ctg009520_HT.58,ctg013130_HT.11
OG0001037	2	2	3	7	Hetgly.G000022444,Hetgly.G000028934	ctg001270_HS.11,ctg002110_HS.46	ctg000120_HT.44,ctg000300_HT.29,ctg001030_HT.26
OG0001038	2	2	3	7	Hetgly.G000022454,Hetgly.G000022459	ctg001270_HS.30,ctg004540_HS.81	ctg000120_HT.27,ctg000300_HT.13,ctg001030_HT.59
OG0001039	2	1	4	7	Hetgly.G000022755,Hetgly.G000025463	ctg004710_HS.156	ctg003780_HT.32,ctg006880_HT.206,ctg008810_HT.16,ctg008870_HT.6
OG0001040	1	1	5	7	Hetgly.G000022858	ctg002220_HS.4	ctg003430_HT.8,ctg003550_HT.7,ctg009380_HT.91,ctg009520_HT.106,ctg010940_HT.34
OG0001041	1	3	3	7	Hetgly.G000022873	ctg002150_HS.2,ctg002150_HS.3,ctg002290_HS.1	ctg009380_HT.73,ctg009520_HT.95,ctg010940_HT.16
OG0001042	2	1	4	7	Hetgly.G000023024,Hetgly.G000026236	ctg001530_HS.206	ctg004760_HT.42,ctg010710_HT.53,ctg010710_HT.62,ctg012820_HT.39
OG0001043	1	1	5	7	Hetgly.G000023070.1	ctg003990_HS.29	ctg001470_HT.20,ctg001470_HT.32,ctg011430_HT.72,ctg011430_HT.76,ctg012640_HT.27
OG0001044	1	2	4	7	Hetgly.G000023166	ctg002280_HS.53,ctg002280_HS.57	ctg003190_HT.39,ctg003900_HT.3,ctg012800_HT.142,ctg012800_HT.147
OG0001045	2	2	3	7	Hetgly.G000023298,Hetgly.G000023300	ctg001570_HS.558,ctg001570_HS.560	ctg007650_HT.10,ctg007650_HT.15,ctg012340_HT.39
OG0001046	4	1	2	7	Hetgly.G000023396,Hetgly.G000023403,Hetgly.G000023404,Hetgly.G000025928	ctg004110_HS.14	ctg000120_HT.53,ctg000300_HT.40
OG0001047	1	1	5	7	Hetgly.G000023428	ctg000370_HS.77	ctg000130_HT.22,ctg010050_HT.4,ctg010130_HT.4,ctg010170_HT.4,ctg010180_HT.1
OG0001048	1	1	5	7	Hetgly.G000023729	ctg001430_HS.27	ctg004000_HT.53,ctg006750_HT.57,ctg006760_HT.37,ctg010780_HT.10,ctg012730_HT.69
OG0001049	3	2	2	7	Hetgly.G000023750,Hetgly.G000023751,Hetgly.G000023752	ctg001560_HS.47,ctg001560_HS.48	ctg006480_HT.113,ctg006480_HT.114
OG0001050	2	1	4	7	Hetgly.G000023842,Hetgly.G000023843.1	ctg002630_HS.176	ctg006970_HT.48,ctg007130_HT.28,ctg012800_HT.199,ctg012800_HT.200
OG0001051	1	1	5	7	Hetgly.G000023859	ctg000960_HS.47	ctg003920_HT.4,ctg004000_HT.97,ctg004010_HT.2,ctg004290_HT.137,ctg009430_HT.8
OG0001052	2	3	2	7	Hetgly.G000023966,Hetgly.G000026556	ctg004290_HS.59,ctg004290_HS.76,ctg004290_HS.91	ctg011340_HT.4,ctg012690_HT.64
OG0001053	2	1	4	7	Hetgly.G000024002,Hetgly.G000029726	ctg001530_HS.255	ctg001720_HT.24,ctg007490_HT.45,ctg007830_HT.77,ctg011620_HT.38
OG0001054	1	3	3	7	Hetgly.G000024024	ctg002670_HS.22,ctg002670_HS.27,ctg002670_HS.57	ctg010460_HT.54,ctg010460_HT.6,ctg010460_HT.85
OG0001055	1	4	2	7	Hetgly.G000024263	ctg000190_HS.32,ctg000190_HS.38,ctg000190_HS.39,ctg000190_HS.40	ctg002370_HT.6,ctg002830_HT.15
OG0001056	5	1	1	7	Hetgly.G000024436,Hetgly.G000024441,Hetgly.G000024445,Hetgly.G000024461,Hetgly.G000025378	ctg000360_HS.22	ctg010310_HT.11
OG0001057	1	3	3	7	Hetgly.G000024576	ctg002630_HS.5,ctg002840_HS.31,ctg004290_HS.104	ctg000470_HT.21,ctg009330_HT.14,ctg009400_HT.74
OG0001058	2	0	5	7	Hetgly.G000024589,Hetgly.G000024596	.	ctg001430_HT.34,ctg002730_HT.120,ctg003250_HT.75,ctg004080_HT.23,ctg011960_HT.47
OG0001059	2	2	3	7	Hetgly.G000024805,Hetgly.G000027557	ctg003660_HS.25,ctg004220_HS.53	ctg010310_HT.133,ctg010780_HT.2,ctg011030_HT.2
OG0001060	1	4	2	7	Hetgly.G000024817.1	ctg003660_HS.13,ctg003660_HS.14,ctg004220_HS.37,ctg004220_HS.38	ctg007400_HT.19,ctg010310_HT.145
OG0001061	2	1	4	7	Hetgly.G000024882,Hetgly.G000024897	ctg002610_HS.48	ctg003750_HT.8,ctg003790_HT.15,ctg005830_HT.24,ctg012490_HT.22
OG0001062	1	1	5	7	Hetgly.G000024961	ctg002630_HS.52	ctg003170_HT.102,ctg003240_HT.19,ctg004130_HT.29,ctg004180_HT.46,ctg011730_HT.51
OG0001063	1	3	3	7	Hetgly.G000024975	ctg000090_HS.2,ctg000090_HS.3,ctg002630_HS.48	ctg003240_HT.16,ctg008740_HT.41,ctg013460_HT.14
OG0001064	1	1	5	7	Hetgly.G000025033	ctg000540_HS.112	ctg001920_HT.9,ctg004210_HT.4,ctg005930_HT.56,ctg006260_HT.20,ctg008710_HT.15
OG0001065	2	1	4	7	Hetgly.G000025101.1,Hetgly.G000026293	ctg004230_HS.66	ctg001340_HT.53,ctg006060_HT.16,ctg006070_HT.12,ctg008300_HT.88
OG0001066	1	1	5	7	Hetgly.G000025148.1	ctg002610_HS.36	ctg003750_HT.2,ctg003790_HT.9,ctg003940_HT.2,ctg005830_HT.13,ctg012490_HT.26
OG0001067	6	0	1	7	Hetgly.G000025562,Hetgly.G000025567,Hetgly.G000025568,Hetgly.G000025569,Hetgly.G000025573,Hetgly.G000025574	.	ctg008080_HT.27
OG0001068	2	1	4	7	Hetgly.G000025630,Hetgly.G000025633	ctg002060_HS.3	ctg001250_HT.11,ctg009470_HT.48,ctg010230_HT.19,ctg012180_HT.19
OG0001069	3	1	3	7	Hetgly.G000025819,Hetgly.G000028794,Hetgly.G000028813	ctg000490_HS.81	ctg004990_HT.220,ctg006700_HT.112,ctg009660_HT.67
OG0001070	1	2	4	7	Hetgly.G000025861	ctg000650_HS.389,ctg004660_HS.63	ctg001310_HT.108,ctg003560_HT.64,ctg004960_HT.22,ctg004960_HT.25
OG0001071	2	1	4	7	Hetgly.G000025864,Hetgly.G000026635	ctg002040_HS.11	ctg003250_HT.115,ctg004580_HT.43,ctg004990_HT.211,ctg005390_HT.27
OG0001072	3	1	3	7	Hetgly.G000025885,Hetgly.G000026248,Hetgly.G000026251	ctg004540_HS.51	ctg004970_HT.182,ctg004970_HT.21,ctg008180_HT.62
OG0001073	2	1	4	7	Hetgly.G000025994,Hetgly.G000025999	ctg002900_HS.127	ctg003150_HT.11,ctg003380_HT.4,ctg003380_HT.8,ctg003410_HT.4
OG0001074	1	3	3	7	Hetgly.G000026163	ctg001980_HS.9,ctg003410_HS.63,ctg003410_HS.75	ctg002840_HT.191,ctg009040_HT.2,ctg009400_HT.1
OG0001075	1	1	5	7	Hetgly.G000026166.1	ctg001980_HS.5	ctg005000_HT.134,ctg005000_HT.5,ctg008660_HT.16,ctg008680_HT.12,ctg011400_HT.55
OG0001076	1	3	3	7	Hetgly.G000026168	ctg001980_HS.8,ctg003410_HS.24,ctg003410_HS.76	ctg009040_HT.5,ctg009400_HT.2,ctg011400_HT.53
OG0001077	2	2	3	7	Hetgly.G000026173,Hetgly.G000028938	ctg002420_HS.20,ctg002800_HS.58	ctg000320_HT.42,ctg000320_HT.44,ctg013870_HT.38
OG0001078	1	1	5	7	Hetgly.G000026255	ctg000650_HS.114	ctg009880_HT.79,ctg009880_HT.80,ctg009930_HT.31,ctg014040_HT.2,ctg014040_HT.3
OG0001079	3	1	3	7	Hetgly.G000026307,Hetgly.G000026645,Hetgly.G000027930	ctg000790_HS.14	ctg001190_HT.14,ctg013900_HT.12,ctg013900_HT.13
OG0001080	1	3	3	7	Hetgly.G000026405	ctg001880_HS.246,ctg001910_HS.10,ctg004660_HS.17	ctg008590_HT.6,ctg009840_HT.69,ctg010960_HT.31
OG0001081	1	5	1	7	Hetgly.G000026424	ctg000600_HS.29,ctg000600_HS.30,ctg001680_HS.2,ctg001680_HS.8,ctg003480_HS.15	ctg012800_HT.167
OG0001082	1	1	5	7	Hetgly.G000026484	ctg003670_HS.282	ctg000960_HT.7,ctg003700_HT.6,ctg009180_HT.15,ctg009700_HT.10,ctg012430_HT.45
OG0001083	1	2	4	7	Hetgly.G000026591	ctg002420_HS.23,ctg003010_HS.94	ctg005500_HT.51,ctg005540_HT.28,ctg005860_HT.24,ctg008120_HT.25
OG0001084	1	3	3	7	Hetgly.G000026592.1	ctg002480_HS.87,ctg003010_HS.95,ctg003700_HS.328	ctg000170_HT.67,ctg003460_HT.100,ctg005540_HT.27
OG0001085	1	1	5	7	Hetgly.G000026631	ctg002040_HS.28	ctg003250_HT.94,ctg004580_HT.56,ctg004990_HT.293,ctg005390_HT.40,ctg008970_HT.29
OG0001086	1	5	1	7	Hetgly.G000026720	ctg001940_HS.23,ctg002800_HS.1,ctg002800_HS.28,ctg004370_HS.1,ctg004710_HS.161	ctg001030_HT.202
OG0001087	1	4	2	7	Hetgly.G000026775	ctg002470_HS.100,ctg003820_HS.18,ctg004150_HS.41,ctg004530_HS.1	ctg002970_HT.13,ctg007880_HT.26
OG0001088	1	2	4	7	Hetgly.G000026854	ctg002690_HS.872,ctg002690_HS.879	ctg000100_HT.16,ctg001720_HT.37,ctg001740_HT.47,ctg011750_HT.46
OG0001089	2	3	2	7	Hetgly.G000026860,Hetgly.G000027309.1	ctg000900_HS.10,ctg004310_HS.8,ctg004580_HS.14	ctg005440_HT.6,ctg006400_HT.78
OG0001090	2	2	3	7	Hetgly.G000026928,Hetgly.G000027181	ctg000490_HS.12,ctg002520_HS.20	ctg003670_HT.71,ctg009310_HT.25,ctg010310_HT.70
OG0001091	6	0	1	7	Hetgly.G000027054,Hetgly.G000027060,Hetgly.G000027062,Hetgly.G000028270,Hetgly.G000028271,Hetgly.G000028274	.	ctg000850_HT.18
OG0001092	1	2	4	7	Hetgly.G000027757	ctg001580_HS.4,ctg002320_HS.202	ctg005590_HT.55,ctg007390_HT.24,ctg009200_HT.8,ctg009210_HT.28
OG0001093	2	2	3	7	Hetgly.G000028023.1,Hetgly.G000028028	ctg002640_HS.106,ctg002640_HS.99	ctg007380_HT.31,ctg007490_HT.1,ctg011620_HT.81
OG0001094	1	1	5	7	Hetgly.G000028024	ctg002640_HS.100	ctg007380_HT.30,ctg007380_HT.9,ctg007490_HT.3,ctg011620_HT.71,ctg011620_HT.80
OG0001095	1	1	5	7	Hetgly.G000028100	ctg001660_HS.36	ctg002720_HT.17,ctg003630_HT.309,ctg004240_HT.55,ctg005620_HT.138,ctg013400_HT.38
OG0001096	6	0	1	7	Hetgly.G000028139,Hetgly.G000028140,Hetgly.G000028141,Hetgly.G000028142,Hetgly.G000028143,Hetgly.G000028144	.	ctg003940_HT.117
OG0001097	1	2	4	7	Hetgly.G000028472	ctg003940_HS.1,ctg004190_HS.61	ctg000680_HT.55,ctg002830_HT.127,ctg011890_HT.122,ctg011890_HT.124
OG0001098	2	3	2	7	Hetgly.G000028642,Hetgly.G000028648	ctg000280_HS.1,ctg002850_HS.5,ctg003910_HS.3	ctg002830_HT.159,ctg005010_HT.39
OG0001099	1	4	2	7	Hetgly.G000028710	ctg002800_HS.48,ctg003050_HS.30,ctg003900_HS.30,ctg004030_HS.55	ctg000320_HT.32,ctg001030_HT.150
OG0001100	1	2	4	7	Hetgly.G000028743	ctg002670_HS.147,ctg002670_HS.155	ctg005040_HT.48,ctg005040_HT.50,ctg011820_HT.9,ctg011930_HT.14
OG0001101	2	2	3	7	Hetgly.G000028768,Hetgly.G000028771	ctg001480_HS.53,ctg001490_HS.5	ctg002350_HT.6,ctg002430_HT.6,ctg003530_HT.157
OG0001102	1	0	6	7	Hetgly.G000028860	.	ctg004120_HT.119,ctg004120_HT.124,ctg007060_HT.41,ctg012060_HT.17,ctg012060_HT.26,ctg012540_HT.77
OG0001103	2	2	3	7	Hetgly.G000029055,Hetgly.G000029064	ctg001360_HS.2,ctg001380_HS.34	ctg001850_HT.65,ctg010310_HT.52,ctg012610_HT.19
OG0001104	3	2	2	7	Hetgly.G000029217,Hetgly.G000029218,Hetgly.G000029219	ctg004260_HS.53,ctg004260_HS.56	ctg003330_HT.5,ctg003330_HT.8
OG0001105	1	0	6	7	Hetgly.G000029245.1	.	ctg010330_HT.100,ctg010330_HT.101,ctg010330_HT.102,ctg010330_HT.103,ctg010330_HT.98,ctg010330_HT.99
OG0001106	1	2	4	7	Hetgly.G000029390	ctg003200_HS.38,ctg003960_HS.41	ctg006590_HT.159,ctg006630_HT.13,ctg006640_HT.8,ctg006680_HT.3
OG0001107	1	2	4	7	Hetgly.G000029391	ctg003200_HS.39,ctg003960_HS.42	ctg006590_HT.160,ctg006630_HT.12,ctg006640_HT.7,ctg006680_HT.2
OG0001108	0	4	3	7	.	ctg000140_HS.24,ctg000140_HS.26,ctg000150_HS.10,ctg000150_HS.13	ctg005040_HT.18,ctg009170_HT.8,ctg009210_HT.8
OG0001109	0	2	5	7	.	ctg000150_HS.41,ctg000150_HS.42	ctg004510_HT.43,ctg010680_HT.166,ctg010720_HT.111,ctg013320_HT.17,ctg013630_HT.4
OG0001110	0	4	3	7	.	ctg000400_HS.137,ctg001800_HS.4,ctg002040_HS.33,ctg002040_HS.40	ctg003110_HT.26,ctg005340_HT.4,ctg005390_HT.46
OG0001111	0	4	3	7	.	ctg000600_HS.198,ctg000600_HS.200,ctg001100_HS.1,ctg001950_HS.3	ctg004240_HT.14,ctg004600_HT.31,ctg008580_HT.23
OG0001112	0	4	3	7	.	ctg000650_HS.240,ctg001330_HS.113,ctg002540_HS.14,ctg004670_HS.25	ctg006090_HT.25,ctg009320_HT.8,ctg009500_HT.1
OG0001113	0	4	3	7	.	ctg000850_HS.6,ctg000910_HS.35,ctg002550_HS.23,ctg002550_HS.39	ctg005580_HT.25,ctg006050_HT.14,ctg012690_HT.58
OG0001114	0	6	1	7	.	ctg001120_HS.7,ctg002280_HS.6,ctg002460_HS.40,ctg002530_HS.2,ctg002530_HS.34,ctg002630_HS.182	ctg002820_HT.20
OG0001115	0	3	4	7	.	ctg001150_HS.16,ctg001150_HS.18,ctg001240_HS.11	ctg001670_HT.74,ctg001670_HT.76,ctg001670_HT.93,ctg006340_HT.160
OG0001116	0	4	3	7	.	ctg001390_HS.107,ctg004720_HS.130,ctg004720_HS.131,ctg004720_HS.132	ctg004810_HT.2,ctg008040_HT.58,ctg013370_HT.34
OG0001117	0	2	5	7	.	ctg001800_HS.7,ctg002670_HS.24	ctg007600_HT.16,ctg007600_HT.19,ctg007640_HT.23,ctg007690_HT.19,ctg010460_HT.83
OG0001118	0	5	2	7	.	ctg001880_HS.143,ctg002900_HS.77,ctg003290_HS.134,ctg004090_HS.130,ctg004790_HS.286	ctg010820_HT.13,ctg011440_HT.61
OG0001119	0	1	6	7	.	ctg001920_HS.21	ctg010680_HT.114,ctg010680_HT.115,ctg010680_HT.123,ctg010680_HT.132,ctg012250_HT.125,ctg013830_HT.40
OG0001120	0	1	6	7	.	ctg002690_HS.42	ctg007870_HT.40,ctg008480_HT.21,ctg009260_HT.75,ctg011250_HT.23,ctg011430_HT.39,ctg011880_HT.1
OG0001121	0	1	6	7	.	ctg003620_HS.9	ctg001710_HT.90,ctg005000_HT.56,ctg009040_HT.21,ctg009060_HT.53,ctg010610_HT.70,ctg010710_HT.148
OG0001122	0	4	3	7	.	ctg003640_HS.74,ctg003640_HS.78,ctg003640_HS.80,ctg003640_HS.84	ctg008080_HT.19,ctg008080_HT.22,ctg008080_HT.24
OG0001123	0	2	5	7	.	ctg003640_HS.106,ctg003640_HS.114	ctg003470_HT.53,ctg003470_HT.68,ctg003470_HT.69,ctg003800_HT.69,ctg007000_HT.9
OG0001124	0	4	3	7	.	ctg004330_HS.48,ctg004330_HS.57,ctg004650_HS.16,ctg004650_HS.74	ctg008190_HT.42,ctg008190_HT.43,ctg008190_HT.46
OG0001125	0	4	3	7	.	ctg004630_HS.33,ctg004630_HS.34,ctg004630_HS.35,ctg004630_HS.36	ctg013010_HT.13,ctg013010_HT.5,ctg013010_HT.9
OG0001126	0	0	7	7	.	.	ctg002750_HT.102,ctg002750_HT.108,ctg002750_HT.110,ctg002750_HT.126,ctg004170_HT.12,ctg007320_HT.63,ctg007880_HT.5
OG0001127	2	1	3	6	Hetgly.G000000011,Hetgly.G000003319.1	ctg001270_HS.60	ctg000770_HT.17,ctg001030_HT.174,ctg012370_HT.3
OG0001128	2	0	4	6	Hetgly.G000000014,Hetgly.G000000020	.	ctg009250_HT.176,ctg009250_HT.177,ctg012440_HT.28,ctg012440_HT.29
OG0001129	1	2	3	6	Hetgly.G000000443	ctg001680_HS.31,ctg003420_HS.15	ctg004140_HT.15,ctg004140_HT.19,ctg009080_HT.51
OG0001130	1	3	2	6	Hetgly.G000000446	ctg001680_HS.32,ctg003360_HS.1,ctg003420_HS.1	ctg004140_HT.21,ctg009080_HT.56
OG0001131	3	0	3	6	Hetgly.G000000603.1,Hetgly.G000000607,Hetgly.G000023671	.	ctg001140_HT.5,ctg002430_HT.43,ctg009820_HT.23
OG0001132	2	3	1	6	Hetgly.G000000784,Hetgly.G000025765	ctg000950_HS.40,ctg002630_HS.4,ctg003730_HS.456	ctg004620_HT.39
OG0001133	5	0	1	6	Hetgly.G000000856,Hetgly.G000000862,Hetgly.G000028641,Hetgly.G000029467,Hetgly.G000029469.1	.	ctg002910_HT.2
OG0001134	3	1	2	6	Hetgly.G000001039,Hetgly.G000017002.1,Hetgly.G000017004.1	ctg004790_HS.472	ctg011740_HT.11,ctg012280_HT.3
OG0001135	1	2	3	6	Hetgly.G000001116.1	ctg003210_HS.48,ctg003210_HS.67	ctg003280_HT.5,ctg003290_HT.4,ctg003320_HT.59
OG0001136	1	1	4	6	Hetgly.G000001171	ctg003210_HS.86	ctg003280_HT.29,ctg004940_HT.110,ctg010270_HT.61,ctg012530_HT.17
OG0001137	1	1	4	6	Hetgly.G000001175	ctg003210_HS.88	ctg003280_HT.32,ctg004940_HT.113,ctg010270_HT.65,ctg012530_HT.13
OG0001138	1	1	4	6	Hetgly.G000001185	ctg003210_HS.97	ctg003290_HT.21,ctg004050_HT.21,ctg012510_HT.6,ctg012530_HT.4
OG0001139	1	1	4	6	Hetgly.G000001188	ctg003210_HS.99	ctg003280_HT.45,ctg004050_HT.19,ctg012510_HT.4,ctg012530_HT.2
OG0001140	1	1	4	6	Hetgly.G000001206	ctg003160_HS.1	ctg003860_HT.123,ctg012950_HT.74,ctg013740_HT.9,ctg013990_HT.57
OG0001141	1	1	4	6	Hetgly.G000001208	ctg003150_HS.122	ctg003860_HT.125,ctg007280_HT.37,ctg012950_HT.76,ctg013740_HT.7
OG0001142	1	1	4	6	Hetgly.G000001212	ctg003150_HS.118	ctg007280_HT.33,ctg012950_HT.81,ctg013740_HT.3,ctg013990_HT.9
OG0001143	1	2	3	6	Hetgly.G000001217	ctg003150_HS.114,ctg004790_HS.192	ctg007280_HT.26,ctg010670_HT.92,ctg013990_HT.14
OG0001144	2	1	3	6	Hetgly.G000001251,Hetgly.G000022958	ctg003710_HS.41	ctg003590_HT.45,ctg005300_HT.5,ctg005610_HT.100
OG0001145	2	1	3	6	Hetgly.G000001252,Hetgly.G000022959.1	ctg003710_HS.40	ctg003590_HT.47,ctg005300_HT.3,ctg005610_HT.98
OG0001146	3	1	2	6	Hetgly.G000001394,Hetgly.G000001491,Hetgly.G000007300	ctg003700_HS.336	ctg000170_HT.78,ctg005610_HT.10
OG0001147	3	1	2	6	Hetgly.G000001395,Hetgly.G000001490,Hetgly.G000007299	ctg003700_HS.335	ctg000170_HT.77,ctg005610_HT.9
OG0001148	3	1	2	6	Hetgly.G000001396,Hetgly.G000001489.1,Hetgly.G000007298.1	ctg003700_HS.334	ctg000170_HT.76,ctg005610_HT.8
OG0001149	1	1	4	6	Hetgly.G000001397	ctg003700_HS.333	ctg000170_HT.75,ctg001930_HT.39,ctg005110_HT.4,ctg005610_HT.7
OG0001150	2	1	3	6	Hetgly.G000001469,Hetgly.G000007278	ctg003700_HS.321	ctg000170_HT.60,ctg001930_HT.24,ctg002080_HT.28
OG0001151	4	1	1	6	Hetgly.G000001571,Hetgly.G000001572,Hetgly.G000001578.1,Hetgly.G000001579	ctg002680_HS.114	ctg002790_HT.265
OG0001152	3	2	1	6	Hetgly.G000001594,Hetgly.G000007583.1,Hetgly.G000007584	ctg002680_HS.130,ctg004530_HS.20	ctg013070_HT.9
OG0001153	3	1	2	6	Hetgly.G000001833,Hetgly.G000001903,Hetgly.G000004110	ctg003150_HS.17	ctg003720_HT.48,ctg007680_HT.88
OG0001154	3	1	2	6	Hetgly.G000001843,Hetgly.G000001897,Hetgly.G000004124	ctg003150_HS.8	ctg003720_HT.59,ctg007680_HT.97
OG0001155	1	1	4	6	Hetgly.G000001992	ctg004770_HS.50	ctg001810_HT.29,ctg004030_HT.24,ctg011490_HT.5,ctg011870_HT.4
OG0001156	2	1	3	6	Hetgly.G000002010,Hetgly.G000020012.1	ctg002950_HS.7	ctg001810_HT.2,ctg001810_HT.5,ctg011870_HT.33
OG0001157	1	1	4	6	Hetgly.G000002065	ctg000530_HS.48	ctg003730_HT.4,ctg006370_HT.6,ctg007660_HT.148,ctg010850_HT.6
OG0001158	2	1	3	6	Hetgly.G000002140,Hetgly.G000022706.1	ctg004670_HS.11	ctg000990_HT.10,ctg001270_HT.10,ctg007660_HT.75
OG0001159	3	2	1	6	Hetgly.G000002188,Hetgly.G000002306,Hetgly.G000008876	ctg003550_HS.280,ctg003570_HS.21	ctg002820_HT.28
OG0001160	2	2	2	6	Hetgly.G000002264,Hetgly.G000002285	ctg003550_HS.245,ctg003550_HS.267	ctg002820_HT.47,ctg002820_HT.68
OG0001161	2	3	1	6	Hetgly.G000002290,Hetgly.G000013576	ctg001380_HS.200,ctg003550_HS.271,ctg003700_HS.203	ctg008440_HT.74
OG0001162	4	1	1	6	Hetgly.G000002589,Hetgly.G000002593,Hetgly.G000002597,Hetgly.G000002602	ctg001510_HS.323	ctg010330_HT.20
OG0001163	2	2	2	6	Hetgly.G000002783,Hetgly.G000010217	ctg000630_HS.231,ctg004700_HS.19	ctg000880_HT.83,ctg007150_HT.14
OG0001164	2	1	3	6	Hetgly.G000002932,Hetgly.G000002939	ctg003660_HS.191	ctg013300_HT.55,ctg013300_HT.76,ctg013300_HT.83
OG0001165	1	1	4	6	Hetgly.G000002972	ctg003660_HS.166	ctg003140_HT.31,ctg003360_HT.11,ctg003370_HT.12,ctg010870_HT.13
OG0001166	1	1	4	6	Hetgly.G000002975	ctg003660_HS.169	ctg003140_HT.27,ctg003360_HT.8,ctg003370_HT.9,ctg010870_HT.16
OG0001167	1	1	4	6	Hetgly.G000002976	ctg003660_HS.170	ctg003140_HT.26,ctg003360_HT.7,ctg003370_HT.8,ctg010870_HT.17
OG0001168	1	1	4	6	Hetgly.G000002978	ctg003660_HS.172	ctg003140_HT.24,ctg003360_HT.5,ctg003370_HT.5,ctg010870_HT.19
OG0001169	2	2	2	6	Hetgly.G000002989,Hetgly.G000018943	ctg001060_HS.65,ctg004210_HS.4	ctg005920_HT.85,ctg009540_HT.1
OG0001170	5	0	1	6	Hetgly.G000002990,Hetgly.G000018942,Hetgly.G000023355,Hetgly.G000027093,Hetgly.G000027095	.	ctg006420_HT.134
OG0001171	2	1	3	6	Hetgly.G000002993,Hetgly.G000003013	ctg003660_HS.142	ctg003060_HT.11,ctg003390_HT.12,ctg005470_HT.8
OG0001172	2	2	2	6	Hetgly.G000003040,Hetgly.G000003052	ctg000440_HS.213,ctg003660_HS.151	ctg000040_HT.2,ctg010410_HT.21
OG0001173	1	2	3	6	Hetgly.G000003233	ctg000660_HS.125,ctg000660_HS.140	ctg005570_HT.68,ctg005570_HT.82,ctg009440_HT.15
OG0001174	2	2	2	6	Hetgly.G000003255,Hetgly.G000003328	ctg000390_HS.16,ctg000660_HS.221	ctg005060_HT.46,ctg005910_HT.44
OG0001175	2	1	3	6	Hetgly.G000003412,Hetgly.G000026381	ctg000650_HS.359	ctg004400_HT.80,ctg013310_HT.135,ctg013310_HT.138
OG0001176	3	0	3	6	Hetgly.G000003473,Hetgly.G000016438,Hetgly.G000018299	.	ctg001310_HT.56,ctg004310_HT.19,ctg006420_HT.229
OG0001177	4	1	1	6	Hetgly.G000003482,Hetgly.G000016448,Hetgly.G000018288,Hetgly.G000018335	ctg000880_HS.7	ctg004390_HT.25
OG0001178	3	1	2	6	Hetgly.G000003576,Hetgly.G000003581,Hetgly.G000024372	ctg000640_HS.124	ctg000310_HT.8,ctg000360_HT.19
OG0001179	5	0	1	6	Hetgly.G000003586,Hetgly.G000012096,Hetgly.G000016712,Hetgly.G000024907,Hetgly.G000025149	.	ctg003870_HT.112
OG0001180	2	2	2	6	Hetgly.G000003813,Hetgly.G000023773	ctg000660_HS.501,ctg001380_HS.159	ctg007450_HT.50,ctg011810_HT.11
OG0001181	4	1	1	6	Hetgly.G000003916,Hetgly.G000004020,Hetgly.G000004031,Hetgly.G000004964	ctg001430_HS.345	ctg007890_HT.175
OG0001182	2	1	3	6	Hetgly.G000003924,Hetgly.G000004870	ctg001430_HS.273	ctg007190_HT.3,ctg007230_HT.2,ctg007890_HT.253
OG0001183	4	1	1	6	Hetgly.G000003968,Hetgly.G000003969,Hetgly.G000004912,Hetgly.G000004913	ctg001430_HS.310	ctg007890_HT.218
OG0001184	4	1	1	6	Hetgly.G000004015.1,Hetgly.G000004016,Hetgly.G000004959.1,Hetgly.G000004960	ctg001430_HS.341	ctg007890_HT.180
OG0001185	4	1	1	6	Hetgly.G000004017,Hetgly.G000004855,Hetgly.G000004860,Hetgly.G000004961	ctg001430_HS.342	ctg007890_HT.178
OG0001186	5	0	1	6	Hetgly.G000004022,Hetgly.G000004033,Hetgly.G000004966,Hetgly.G000013689,Hetgly.G000026649	.	ctg011780_HT.25
OG0001187	3	1	2	6	Hetgly.G000004078,Hetgly.G000022226,Hetgly.G000025796	ctg001440_HS.32	ctg007890_HT.127,ctg011550_HT.40
OG0001188	3	1	2	6	Hetgly.G000004084,Hetgly.G000022231,Hetgly.G000025803	ctg001440_HS.37	ctg007890_HT.123,ctg011550_HT.44
OG0001189	3	1	2	6	Hetgly.G000004086,Hetgly.G000022233,Hetgly.G000025804	ctg001440_HS.38	ctg007890_HT.122,ctg011550_HT.45
OG0001190	3	1	2	6	Hetgly.G000004088,Hetgly.G000022235,Hetgly.G000025806	ctg001440_HS.39	ctg007890_HT.119,ctg011550_HT.49
OG0001191	3	1	2	6	Hetgly.G000004094,Hetgly.G000022238,Hetgly.G000025808	ctg001440_HS.42	ctg007890_HT.116,ctg011550_HT.52
OG0001192	2	1	3	6	Hetgly.G000004158,Hetgly.G000023795	ctg003140_HS.11	ctg003720_HT.97,ctg007680_HT.140,ctg012230_HT.12
OG0001193	2	1	3	6	Hetgly.G000004203,Hetgly.G000026486	ctg003670_HS.283	ctg003700_HT.5,ctg009700_HT.9,ctg012380_HT.9
OG0001194	3	2	1	6	Hetgly.G000004223,Hetgly.G000004236,Hetgly.G000004244	ctg003670_HS.292,ctg003670_HS.302	ctg012380_HT.23
OG0001195	1	1	4	6	Hetgly.G000004254	ctg003670_HS.311	ctg005190_HT.1,ctg005200_HT.12,ctg005220_HT.4,ctg005780_HT.62
OG0001196	4	1	1	6	Hetgly.G000004367,Hetgly.G000004371,Hetgly.G000007862,Hetgly.G000015527	ctg000600_HS.165	ctg010450_HT.2
OG0001197	2	1	3	6	Hetgly.G000004429,Hetgly.G000004446	ctg000660_HS.371	ctg005070_HT.134,ctg005070_HT.137,ctg005070_HT.157
OG0001198	1	1	4	6	Hetgly.G000004567	ctg000690_HS.87	ctg008450_HT.30,ctg008530_HT.28,ctg013440_HT.5,ctg013500_HT.5
OG0001199	3	1	2	6	Hetgly.G000004608,Hetgly.G000004615,Hetgly.G000004618	ctg000690_HS.105	ctg008450_HT.8,ctg013440_HT.32
OG0001200	2	1	3	6	Hetgly.G000004611,Hetgly.G000004620	ctg000690_HS.108	ctg008450_HT.5,ctg008530_HT.6,ctg013440_HT.35
OG0001201	3	1	2	6	Hetgly.G000004665,Hetgly.G000004674,Hetgly.G000026476	ctg000690_HS.21	ctg001890_HT.191,ctg002040_HT.121
OG0001202	1	1	4	6	Hetgly.G000004700	ctg002670_HS.124	ctg004380_HT.32,ctg005040_HT.189,ctg005040_HT.192,ctg011820_HT.69
OG0001203	1	1	4	6	Hetgly.G000004724	ctg004790_HS.439	ctg002110_HT.73,ctg002150_HT.65,ctg010990_HT.38,ctg012210_HT.164
OG0001204	5	0	1	6	Hetgly.G000004728,Hetgly.G000004731,Hetgly.G000004751,Hetgly.G000004756,Hetgly.G000004764	.	ctg002790_HT.169
OG0001205	2	2	2	6	Hetgly.G000004836,Hetgly.G000023283.1	ctg001430_HS.177,ctg001430_HS.178	ctg005310_HT.27,ctg007010_HT.62
OG0001206	5	0	1	6	Hetgly.G000004849,Hetgly.G000005386,Hetgly.G000005948,Hetgly.G000021191,Hetgly.G000023957	.	ctg013690_HT.61
OG0001207	2	1	3	6	Hetgly.G000004994,Hetgly.G000028465	ctg002480_HS.156	ctg003460_HT.29,ctg010660_HT.254,ctg011990_HT.25
OG0001208	2	1	3	6	Hetgly.G000004996,Hetgly.G000028467.1	ctg002480_HS.158	ctg003460_HT.28,ctg010660_HT.256,ctg011990_HT.27
OG0001209	2	1	3	6	Hetgly.G000005186,Hetgly.G000022041	ctg003730_HS.267	ctg006430_HT.87,ctg006430_HT.89,ctg009060_HT.156
OG0001210	3	1	2	6	Hetgly.G000005197,Hetgly.G000005199,Hetgly.G000005201	ctg003730_HS.259	ctg006430_HT.97,ctg009060_HT.164
OG0001211	1	1	4	6	Hetgly.G000005311	ctg003730_HS.174	ctg006430_HT.194,ctg007140_HT.9,ctg007160_HT.10,ctg008500_HT.11
OG0001212	1	1	4	6	Hetgly.G000005312	ctg003730_HS.173	ctg006430_HT.195,ctg007140_HT.5,ctg007160_HT.9,ctg008500_HT.12
OG0001213	1	1	4	6	Hetgly.G000005313	ctg003730_HS.172	ctg006430_HT.196,ctg007140_HT.4,ctg007160_HT.8,ctg008500_HT.13
OG0001214	1	1	4	6	Hetgly.G000005318	ctg003730_HS.168	ctg006430_HT.200,ctg007080_HT.16,ctg007160_HT.3,ctg008500_HT.17
OG0001215	2	2	2	6	Hetgly.G000005319,Hetgly.G000007452	ctg002670_HS.183,ctg003730_HS.167	ctg005040_HT.58,ctg008500_HT.18
OG0001216	2	1	3	6	Hetgly.G000005321,Hetgly.G000007454	ctg003730_HS.165	ctg006430_HT.204,ctg007080_HT.13,ctg008500_HT.20
OG0001217	2	2	2	6	Hetgly.G000005346,Hetgly.G000007466	ctg002640_HS.95,ctg003730_HS.155	ctg004480_HT.89,ctg008500_HT.34
OG0001218	2	1	3	6	Hetgly.G000005350,Hetgly.G000009750	ctg004780_HS.415	ctg000570_HT.45,ctg003270_HT.26,ctg006620_HT.44
OG0001219	2	1	3	6	Hetgly.G000005355,Hetgly.G000009744	ctg004780_HS.410	ctg000570_HT.50,ctg003270_HT.21,ctg006620_HT.49
OG0001220	2	1	3	6	Hetgly.G000005357,Hetgly.G000009742	ctg004780_HS.409	ctg000570_HT.51,ctg003270_HT.20,ctg006620_HT.50
OG0001221	2	1	3	6	Hetgly.G000005362,Hetgly.G000009737	ctg004780_HS.404	ctg000570_HT.56,ctg003270_HT.14,ctg006620_HT.55
OG0001222	2	1	3	6	Hetgly.G000005363,Hetgly.G000009736	ctg004780_HS.403	ctg000570_HT.57,ctg003270_HT.13,ctg006620_HT.56
OG0001223	2	1	3	6	Hetgly.G000005366.1,Hetgly.G000009733.1	ctg004780_HS.400	ctg000570_HT.59,ctg003270_HT.11,ctg006620_HT.73
OG0001224	2	2	2	6	Hetgly.G000005653,Hetgly.G000005655	ctg003730_HS.4,ctg003730_HS.5	ctg003830_HT.38,ctg003830_HT.42
OG0001225	2	2	2	6	Hetgly.G000005721,Hetgly.G000005739	ctg001510_HS.227,ctg003710_HS.67	ctg003590_HT.27,ctg005300_HT.25
OG0001226	1	2	3	6	Hetgly.G000005785	ctg002540_HS.10,ctg002740_HS.8	ctg007490_HT.48,ctg007830_HT.73,ctg011620_HT.32
OG0001227	1	2	3	6	Hetgly.G000005786	ctg002540_HS.11,ctg002740_HS.9	ctg006470_HT.19,ctg007830_HT.72,ctg011620_HT.31
OG0001228	1	2	3	6	Hetgly.G000005790	ctg001330_HS.124,ctg002740_HS.11	ctg006470_HT.23,ctg007830_HT.68,ctg011620_HT.28
OG0001229	4	0	2	6	Hetgly.G000005791.1,Hetgly.G000005794,Hetgly.G000023126,Hetgly.G000024122	.	ctg005870_HT.17,ctg012380_HT.27
OG0001230	1	2	3	6	Hetgly.G000005803	ctg004710_HS.77,ctg004710_HS.80	ctg011430_HT.13,ctg011500_HT.25,ctg012020_HT.19
OG0001231	1	2	3	6	Hetgly.G000005806	ctg000940_HS.5,ctg001330_HS.159	ctg006470_HT.35,ctg007830_HT.35,ctg011620_HT.16
OG0001232	3	2	1	6	Hetgly.G000005885,Hetgly.G000013669,Hetgly.G000013919	ctg003230_HS.231,ctg003670_HS.160	ctg012970_HT.33
OG0001233	4	1	1	6	Hetgly.G000005958,Hetgly.G000005966,Hetgly.G000005970.1,Hetgly.G000021044.1	ctg003670_HS.107	ctg009910_HT.75
OG0001234	1	2	3	6	Hetgly.G000005978	ctg003670_HS.76,ctg003670_HS.79	ctg009910_HT.96,ctg011520_HT.1,ctg011570_HT.54
OG0001235	2	1	3	6	Hetgly.G000006067,Hetgly.G000006077	ctg001570_HS.123	ctg012750_HT.53,ctg013160_HT.4,ctg014030_HT.137
OG0001236	2	1	3	6	Hetgly.G000006069,Hetgly.G000006079	ctg001570_HS.122	ctg012750_HT.55,ctg013160_HT.3,ctg014030_HT.136
OG0001237	1	1	4	6	Hetgly.G000006087	ctg001570_HS.131	ctg008150_HT.12,ctg010730_HT.408,ctg013160_HT.11,ctg013280_HT.3
OG0001238	1	1	4	6	Hetgly.G000006112	ctg001570_HS.152	ctg008150_HT.37,ctg010730_HT.384,ctg013280_HT.27,ctg013860_HT.19
OG0001239	2	1	3	6	Hetgly.G000006132,Hetgly.G000006138	ctg001570_HS.186	ctg003200_HT.38,ctg006160_HT.11,ctg006160_HT.17
OG0001240	5	0	1	6	Hetgly.G000006347,Hetgly.G000006349,Hetgly.G000026323,Hetgly.G000026325,Hetgly.G000026327	.	ctg003210_HT.39
OG0001241	5	0	1	6	Hetgly.G000006348,Hetgly.G000006350,Hetgly.G000026322,Hetgly.G000026324,Hetgly.G000026326	.	ctg002880_HT.9
OG0001242	1	2	3	6	Hetgly.G000006401	ctg001570_HS.311,ctg001880_HS.109	ctg005620_HT.48,ctg006120_HT.147,ctg010730_HT.227
OG0001243	1	2	3	6	Hetgly.G000006453	ctg001570_HS.340,ctg003250_HS.19	ctg009030_HT.38,ctg010730_HT.186,ctg011400_HT.36
OG0001244	1	1	4	6	Hetgly.G000006486	ctg003660_HS.343	ctg003960_HT.3,ctg003960_HT.39,ctg004870_HT.2,ctg004940_HT.4
OG0001245	2	1	3	6	Hetgly.G000006538,Hetgly.G000006541	ctg003660_HS.313	ctg004870_HT.35,ctg006440_HT.22,ctg012550_HT.4
OG0001246	4	1	1	6	Hetgly.G000006571,Hetgly.G000006601,Hetgly.G000006603,Hetgly.G000006605	ctg003660_HS.270	ctg005350_HT.90
OG0001247	2	1	3	6	Hetgly.G000006623,Hetgly.G000024535	ctg003660_HS.254	ctg004870_HT.110,ctg011560_HT.8,ctg013300_HT.3
OG0001248	5	1	0	6	Hetgly.G000006647,Hetgly.G000010201,Hetgly.G000010202,Hetgly.G000012873,Hetgly.G000016802	ctg001550_HS.31	.
OG0001249	3	1	2	6	Hetgly.G000006863,Hetgly.G000006868,Hetgly.G000026320	ctg000680_HS.188	ctg001890_HT.109,ctg002040_HT.54
OG0001250	3	1	2	6	Hetgly.G000006884,Hetgly.G000006907,Hetgly.G000024914	ctg000680_HS.206	ctg001890_HT.127,ctg002040_HT.73
OG0001251	3	1	2	6	Hetgly.G000006887,Hetgly.G000006904,Hetgly.G000024917	ctg000680_HS.208	ctg001890_HT.129,ctg002040_HT.75
OG0001252	3	1	2	6	Hetgly.G000006888,Hetgly.G000006903,Hetgly.G000024918	ctg000680_HS.209	ctg001890_HT.130,ctg002040_HT.76
OG0001253	1	1	4	6	Hetgly.G000006954	ctg002170_HS.14	ctg003260_HT.32,ctg005830_HT.125,ctg009690_HT.30,ctg009940_HT.25
OG0001254	1	2	3	6	Hetgly.G000006961	ctg002170_HS.5,ctg002170_HS.6	ctg005830_HT.132,ctg009940_HT.15,ctg009940_HT.17
OG0001255	2	1	3	6	Hetgly.G000006967,Hetgly.G000021680	ctg002160_HS.44	ctg005830_HT.136,ctg009690_HT.16,ctg009940_HT.9
OG0001256	2	2	2	6	Hetgly.G000006974,Hetgly.G000006976	ctg002160_HS.36,ctg002160_HS.40	ctg005830_HT.143,ctg009940_HT.5
OG0001257	2	1	3	6	Hetgly.G000007027.1,Hetgly.G000007046.1	ctg004190_HS.82	ctg000680_HT.28,ctg010880_HT.19,ctg011230_HT.2
OG0001258	3	1	2	6	Hetgly.G000007029.1,Hetgly.G000007044.1,Hetgly.G000014411.1	ctg004190_HS.80	ctg010000_HT.94,ctg011230_HT.4
OG0001259	2	1	3	6	Hetgly.G000007035.1,Hetgly.G000014416	ctg004190_HS.76	ctg000680_HT.35,ctg010000_HT.91,ctg011230_HT.9
OG0001260	2	1	3	6	Hetgly.G000007036.1,Hetgly.G000014417.1	ctg004190_HS.75	ctg000680_HT.36,ctg010000_HT.90,ctg011230_HT.10
OG0001261	2	3	1	6	Hetgly.G000007113,Hetgly.G000017028.1	ctg001080_HS.38,ctg001390_HS.70,ctg002050_HS.34	ctg000590_HT.47
OG0001262	2	1	3	6	Hetgly.G000007121,Hetgly.G000029107	ctg004230_HS.143	ctg001640_HT.4,ctg002840_HT.17,ctg010620_HT.40
OG0001263	5	0	1	6	Hetgly.G000007167,Hetgly.G000009227,Hetgly.G000009246,Hetgly.G000009267,Hetgly.G000017345	.	ctg009370_HT.24
OG0001264	1	1	4	6	Hetgly.G000007183	ctg001390_HS.6	ctg001340_HT.5,ctg008300_HT.28,ctg008300_HT.41,ctg009480_HT.4
OG0001265	1	2	3	6	Hetgly.G000007187	ctg004230_HS.3,ctg004290_HS.50	ctg001340_HT.12,ctg009480_HT.7,ctg011300_HT.19
OG0001266	3	0	3	6	Hetgly.G000007192,Hetgly.G000014415.1,Hetgly.G000028646	.	ctg006030_HT.17,ctg008510_HT.7,ctg010120_HT.55
OG0001267	4	1	1	6	Hetgly.G000007235,Hetgly.G000022565,Hetgly.G000026274,Hetgly.G000026277	ctg003250_HS.54	ctg005040_HT.95
OG0001268	2	2	2	6	Hetgly.G000007381,Hetgly.G000007382	ctg000370_HS.31,ctg000370_HS.32	ctg012630_HT.38,ctg012630_HT.39
OG0001269	1	1	4	6	Hetgly.G000007396	ctg000370_HS.47	ctg010170_HT.38,ctg010170_HT.40,ctg011080_HT.25,ctg012630_HT.52
OG0001270	5	0	1	6	Hetgly.G000007437,Hetgly.G000008669,Hetgly.G000008683,Hetgly.G000016994,Hetgly.G000026149	.	ctg003450_HT.110
OG0001271	1	2	3	6	Hetgly.G000007516	ctg003730_HS.115,ctg004700_HS.39	ctg007150_HT.39,ctg007410_HT.58,ctg008500_HT.75
OG0001272	2	1	3	6	Hetgly.G000007547,Hetgly.G000023921	ctg003730_HS.88	ctg007410_HT.102,ctg008390_HT.23,ctg008400_HT.19
OG0001273	2	1	3	6	Hetgly.G000007553,Hetgly.G000023915	ctg003730_HS.81	ctg007410_HT.109,ctg008390_HT.31,ctg008400_HT.28
OG0001274	3	1	2	6	Hetgly.G000007564,Hetgly.G000007572,Hetgly.G000007573	ctg004530_HS.43	ctg009650_HT.32,ctg013400_HT.21
OG0001275	1	1	4	6	Hetgly.G000007585	ctg004530_HS.19	ctg010630_HT.99,ctg013070_HT.10,ctg013400_HT.10,ctg013400_HT.8
OG0001276	1	2	3	6	Hetgly.G000007645.1	ctg000760_HS.23,ctg004150_HS.5	ctg000090_HT.22,ctg002920_HT.16,ctg010650_HT.58
OG0001277	1	1	4	6	Hetgly.G000007648	ctg003260_HS.4	ctg000090_HT.18,ctg002920_HT.12,ctg002930_HT.7,ctg010650_HT.53
OG0001278	1	1	4	6	Hetgly.G000007701	ctg003560_HS.58	ctg002940_HT.30,ctg011940_HT.14,ctg012190_HT.4,ctg012240_HT.2
OG0001279	1	1	4	6	Hetgly.G000007737	ctg004260_HS.95	ctg002000_HT.42,ctg005030_HT.1,ctg005030_HT.2,ctg009130_HT.63
OG0001280	1	1	4	6	Hetgly.G000007742	ctg002990_HS.4	ctg003470_HT.26,ctg005580_HT.22,ctg012550_HT.18,ctg013690_HT.60
OG0001281	1	2	3	6	Hetgly.G000007749	ctg003440_HS.11,ctg004060_HS.21	ctg002000_HT.35,ctg005030_HT.37,ctg009130_HT.56
OG0001282	1	1	4	6	Hetgly.G000007767	ctg000600_HS.253	ctg001010_HT.15,ctg003140_HT.9,ctg003180_HT.13,ctg003210_HT.14
OG0001283	1	2	3	6	Hetgly.G000007779	ctg003430_HS.10,ctg004060_HS.31	ctg002000_HT.20,ctg005030_HT.43,ctg009130_HT.42
OG0001284	3	2	1	6	Hetgly.G000007787,Hetgly.G000007989,Hetgly.G000019901	ctg000870_HS.51,ctg004190_HS.74	ctg012340_HT.42
OG0001285	3	2	1	6	Hetgly.G000007796,Hetgly.G000015580,Hetgly.G000021222	ctg000820_HS.42,ctg003120_HS.52	ctg005030_HT.116
OG0001286	2	2	2	6	Hetgly.G000007798,Hetgly.G000015583	ctg000820_HS.37,ctg003120_HS.49	ctg001420_HT.11,ctg007700_HT.90
OG0001287	4	2	0	6	Hetgly.G000007807,Hetgly.G000007813,Hetgly.G000015590,Hetgly.G000015595	ctg003120_HS.44,ctg004760_HS.76	.
OG0001288	3	3	0	6	Hetgly.G000007823.1,Hetgly.G000013002,Hetgly.G000013009	ctg003970_HS.6,ctg004000_HS.6,ctg004090_HS.4	.
OG0001289	2	1	3	6	Hetgly.G000007837,Hetgly.G000012952	ctg000480_HS.61	ctg001360_HT.47,ctg001360_HT.53,ctg010360_HT.23
OG0001290	2	1	3	6	Hetgly.G000007838,Hetgly.G000012951	ctg000480_HS.59	ctg005870_HT.5,ctg005880_HT.7,ctg010360_HT.25
OG0001291	4	0	2	6	Hetgly.G000007840,Hetgly.G000011746,Hetgly.G000012901,Hetgly.G000025090	.	ctg008690_HT.193,ctg011960_HT.40
OG0001292	4	1	1	6	Hetgly.G000007841,Hetgly.G000007842,Hetgly.G000007843,Hetgly.G000012948	ctg000480_HS.114	ctg010680_HT.266
OG0001293	2	2	2	6	Hetgly.G000007854,Hetgly.G000012940	ctg000480_HS.51,ctg000480_HS.53	ctg010360_HT.32,ctg010360_HT.38
OG0001294	2	1	3	6	Hetgly.G000007856,Hetgly.G000012938	ctg000480_HS.49	ctg005990_HT.34,ctg008690_HT.195,ctg010360_HT.40
OG0001295	3	1	2	6	Hetgly.G000007959,Hetgly.G000007970,Hetgly.G000007974	ctg003580_HS.17	ctg002740_HT.11,ctg002810_HT.22
OG0001296	2	1	3	6	Hetgly.G000008175,Hetgly.G000029371	ctg003450_HS.14	ctg002520_HT.11,ctg002720_HT.11,ctg011620_HT.275
OG0001297	1	3	2	6	Hetgly.G000008182	ctg000600_HS.26,ctg002960_HS.41,ctg004660_HS.19	ctg000200_HT.49,ctg004460_HT.2
OG0001298	1	3	2	6	Hetgly.G000008183	ctg003450_HS.3,ctg003460_HS.4,ctg003510_HS.1	ctg002760_HT.5,ctg011620_HT.282
OG0001299	1	3	2	6	Hetgly.G000008192	ctg001900_HS.15,ctg003460_HS.18,ctg003470_HS.1	ctg002760_HT.14,ctg011620_HT.296
OG0001300	2	2	2	6	Hetgly.G000008317,Hetgly.G000008319	ctg000650_HS.71,ctg000650_HS.72	ctg014040_HT.37,ctg014040_HT.39
OG0001301	2	4	0	6	Hetgly.G000008340,Hetgly.G000008341	ctg000650_HS.27,ctg000650_HS.28,ctg000650_HS.90,ctg000650_HS.91	.
OG0001302	2	2	2	6	Hetgly.G000008364,Hetgly.G000026802	ctg000650_HS.123,ctg000880_HS.1	ctg002290_HT.7,ctg013310_HT.18
OG0001303	2	1	3	6	Hetgly.G000008380,Hetgly.G000008382	ctg000650_HS.140	ctg005030_HT.163,ctg009880_HT.50,ctg009930_HT.7
OG0001304	2	1	3	6	Hetgly.G000008408,Hetgly.G000008434	ctg000650_HS.161	ctg000740_HT.12,ctg005030_HT.150,ctg009880_HT.23
OG0001305	3	1	2	6	Hetgly.G000008542,Hetgly.G000008555,Hetgly.G000017628	ctg001470_HS.101	ctg000420_HT.17,ctg006490_HT.36
OG0001306	1	2	3	6	Hetgly.G000008550	ctg001450_HS.97,ctg003480_HS.26	ctg004830_HT.3,ctg005350_HT.92,ctg013920_HT.36
OG0001307	2	1	3	6	Hetgly.G000008583,Hetgly.G000009729	ctg002690_HS.43	ctg002770_HT.18,ctg008250_HT.15,ctg008440_HT.10
OG0001308	1	1	4	6	Hetgly.G000008631	ctg000310_HS.29	ctg002760_HT.131,ctg007040_HT.58,ctg008370_HT.49,ctg013820_HT.50
OG0001309	1	1	4	6	Hetgly.G000008634	ctg000310_HS.31	ctg002760_HT.129,ctg007040_HT.56,ctg008370_HT.47,ctg013820_HT.52
OG0001310	1	1	4	6	Hetgly.G000008636	ctg000310_HS.33	ctg002760_HT.127,ctg007040_HT.54,ctg008370_HT.45,ctg013820_HT.54
OG0001311	2	1	3	6	Hetgly.G000008639,Hetgly.G000008652	ctg000310_HS.36	ctg002760_HT.124,ctg007040_HT.51,ctg008370_HT.40
OG0001312	2	1	3	6	Hetgly.G000008659,Hetgly.G000008672	ctg003130_HS.57	ctg002760_HT.116,ctg007040_HT.38,ctg008370_HT.32
OG0001313	2	1	3	6	Hetgly.G000008661,Hetgly.G000008674	ctg003130_HS.53	ctg002760_HT.114,ctg007040_HT.36,ctg008370_HT.30
OG0001314	4	1	1	6	Hetgly.G000008714,Hetgly.G000009409,Hetgly.G000026167,Hetgly.G000029327	ctg002900_HS.105	ctg010890_HT.24
OG0001315	2	1	3	6	Hetgly.G000008724,Hetgly.G000019788	ctg001430_HS.246	ctg007190_HT.23,ctg007230_HT.35,ctg014000_HT.19
OG0001316	1	1	4	6	Hetgly.G000008767	ctg001430_HS.132	ctg007010_HT.24,ctg009900_HT.2,ctg009920_HT.8,ctg010160_HT.9
OG0001317	4	1	1	6	Hetgly.G000008823,Hetgly.G000008824,Hetgly.G000008835,Hetgly.G000027156	ctg001430_HS.81	ctg010160_HT.66
OG0001318	3	1	2	6	Hetgly.G000008827,Hetgly.G000008837,Hetgly.G000027158	ctg001430_HS.79	ctg007120_HT.27,ctg010160_HT.70
OG0001319	1	1	4	6	Hetgly.G000008871	ctg001430_HS.42	ctg004000_HT.40,ctg006750_HT.42,ctg006760_HT.22,ctg012730_HT.55
OG0001320	2	3	1	6	Hetgly.G000008984,Hetgly.G000010665	ctg001840_HS.2,ctg001920_HS.3,ctg002470_HS.124	ctg010680_HT.107
OG0001321	2	1	3	6	Hetgly.G000008994,Hetgly.G000010676	ctg002470_HS.121	ctg007880_HT.41,ctg010680_HT.101,ctg012250_HT.87
OG0001322	1	2	3	6	Hetgly.G000009018	ctg001150_HS.37,ctg001240_HS.27	ctg001380_HT.9,ctg001670_HT.8,ctg006340_HT.176
OG0001323	4	1	1	6	Hetgly.G000009078,Hetgly.G000009119,Hetgly.G000009126,Hetgly.G000009165	ctg004540_HS.10	ctg004970_HT.220
OG0001324	4	1	1	6	Hetgly.G000009234,Hetgly.G000009241,Hetgly.G000009274,Hetgly.G000017352	ctg001520_HS.56	ctg002780_HT.112
OG0001325	4	1	1	6	Hetgly.G000009235,Hetgly.G000009240,Hetgly.G000009275,Hetgly.G000017353	ctg001520_HS.57	ctg002780_HT.111
OG0001326	4	1	1	6	Hetgly.G000009236,Hetgly.G000009239,Hetgly.G000009276,Hetgly.G000017354	ctg001520_HS.59	ctg002780_HT.110
OG0001327	1	1	4	6	Hetgly.G000009279	ctg001430_HS.13	ctg004000_HT.71,ctg006760_HT.53,ctg010810_HT.8,ctg012730_HT.84
OG0001328	1	1	4	6	Hetgly.G000009289	ctg001430_HS.9	ctg004290_HT.257,ctg010910_HT.8,ctg012710_HT.1,ctg012730_HT.88
OG0001329	1	1	4	6	Hetgly.G000009304.1	ctg002110_HS.55	ctg000540_HT.7,ctg002450_HT.160,ctg004180_HT.22,ctg010360_HT.7
OG0001330	2	1	3	6	Hetgly.G000009309,Hetgly.G000009323	ctg001570_HS.516	ctg007850_HT.15,ctg007850_HT.20,ctg012340_HT.13
OG0001331	1	3	2	6	Hetgly.G000009358	ctg001570_HS.487,ctg002670_HS.146,ctg004680_HS.39	ctg003630_HT.328,ctg007850_HT.50
OG0001332	1	3	2	6	Hetgly.G000009374	ctg001570_HS.475,ctg002640_HS.40,ctg002770_HS.38	ctg010730_HT.51,ctg011620_HT.151
OG0001333	2	1	3	6	Hetgly.G000009476,Hetgly.G000009496	ctg003700_HS.252	ctg001950_HT.19,ctg001970_HT.29,ctg006000_HT.17
OG0001334	2	1	3	6	Hetgly.G000009488,Hetgly.G000011500	ctg003700_HS.259	ctg001950_HT.12,ctg001950_HT.3,ctg006000_HT.25
OG0001335	4	1	1	6	Hetgly.G000009558,Hetgly.G000009559,Hetgly.G000009561,Hetgly.G000025047	ctg000560_HS.83	ctg007910_HT.155
OG0001336	1	2	3	6	Hetgly.G000009576	ctg004530_HS.64,ctg004660_HS.53	ctg007910_HT.180,ctg010630_HT.40,ctg010630_HT.66
OG0001337	4	0	2	6	Hetgly.G000009643,Hetgly.G000010757,Hetgly.G000017977,Hetgly.G000022768	.	ctg002840_HT.123,ctg004080_HT.39
OG0001338	2	1	3	6	Hetgly.G000009829,Hetgly.G000014130	ctg004780_HS.502	ctg003770_HT.86,ctg003770_HT.91,ctg006880_HT.16
OG0001339	2	1	3	6	Hetgly.G000009834,Hetgly.G000023454	ctg003560_HS.57	ctg002940_HT.29,ctg012190_HT.3,ctg012240_HT.3
OG0001340	2	1	3	6	Hetgly.G000009850,Hetgly.G000009852	ctg003560_HS.64	ctg008700_HT.4,ctg012190_HT.12,ctg012190_HT.13
OG0001341	4	1	1	6	Hetgly.G000009869,Hetgly.G000009876,Hetgly.G000009879,Hetgly.G000027687	ctg003560_HS.81	ctg008700_HT.22
OG0001342	2	1	3	6	Hetgly.G000010039,Hetgly.G000010042	ctg001240_HS.16	ctg001670_HT.101,ctg006340_HT.165,ctg010240_HT.5
OG0001343	1	2	3	6	Hetgly.G000010047	ctg001150_HS.22,ctg001240_HS.13	ctg001670_HT.95,ctg006340_HT.162,ctg010240_HT.8
OG0001344	1	2	3	6	Hetgly.G000010048	ctg001150_HS.21,ctg001240_HS.12	ctg001670_HT.94,ctg006340_HT.161,ctg010240_HT.9
OG0001345	2	2	2	6	Hetgly.G000010079,Hetgly.G000029522	ctg000870_HS.67,ctg001700_HS.21	ctg005970_HT.56,ctg006330_HT.42
OG0001346	2	2	2	6	Hetgly.G000010109,Hetgly.G000010113	ctg002680_HS.378,ctg002680_HS.433	ctg000370_HT.27,ctg000370_HT.29
OG0001347	2	1	3	6	Hetgly.G000010139,Hetgly.G000028331	ctg002680_HS.462	ctg006520_HT.23,ctg007780_HT.64,ctg013880_HT.9
OG0001348	2	1	3	6	Hetgly.G000010140,Hetgly.G000028330	ctg002680_HS.478	ctg006520_HT.22,ctg006600_HT.64,ctg011410_HT.6
OG0001349	3	1	2	6	Hetgly.G000010165,Hetgly.G000010172,Hetgly.G000015714	ctg000370_HS.110	ctg001340_HT.136,ctg012830_HT.123
OG0001350	2	2	2	6	Hetgly.G000010169,Hetgly.G000015712	ctg000370_HS.108,ctg004690_HS.14	ctg012700_HT.13,ctg012830_HT.125
OG0001351	2	2	2	6	Hetgly.G000010209,Hetgly.G000010234	ctg004700_HS.15,ctg004700_HS.34	ctg007150_HT.11,ctg007150_HT.32
OG0001352	1	2	3	6	Hetgly.G000010311	ctg000540_HS.124,ctg004200_HS.139	ctg000610_HT.22,ctg009260_HT.29,ctg009380_HT.134
OG0001353	2	2	2	6	Hetgly.G000010388,Hetgly.G000011216	ctg001940_HS.3,ctg002450_HS.21	ctg000400_HT.15,ctg012800_HT.61
OG0001354	3	2	1	6	Hetgly.G000010399,Hetgly.G000010400,Hetgly.G000011228	ctg001720_HS.21,ctg002450_HS.13	ctg013230_HT.8
OG0001355	1	1	4	6	Hetgly.G000010422	ctg001720_HS.15	ctg004780_HT.17,ctg005620_HT.157,ctg012800_HT.37,ctg013230_HT.3
OG0001356	5	0	1	6	Hetgly.G000010469,Hetgly.G000019938,Hetgly.G000019944,Hetgly.G000020241,Hetgly.G000029329	.	ctg010490_HT.17
OG0001357	1	2	3	6	Hetgly.G000010477	ctg001970_HS.6,ctg003310_HS.4	ctg003250_HT.16,ctg005400_HT.17,ctg007650_HT.38
OG0001358	3	1	2	6	Hetgly.G000010491,Hetgly.G000020237,Hetgly.G000029639	ctg001770_HS.9	ctg012570_HT.34,ctg012800_HT.109
OG0001359	2	1	3	6	Hetgly.G000010511,Hetgly.G000010541	ctg000660_HS.69	ctg002730_HT.40,ctg003440_HT.37,ctg010100_HT.27
OG0001360	2	2	2	6	Hetgly.G000010576,Hetgly.G000010585	ctg000660_HS.30,ctg000660_HS.38	ctg003440_HT.4,ctg009890_HT.19
OG0001361	2	2	2	6	Hetgly.G000010641,Hetgly.G000010646	ctg001920_HS.19,ctg001920_HS.20	ctg010680_HT.121,ctg010680_HT.122
OG0001362	3	1	2	6	Hetgly.G000010678,Hetgly.G000017476,Hetgly.G000027838	ctg000920_HS.27	ctg006230_HT.136,ctg013450_HT.2
OG0001363	5	0	1	6	Hetgly.G000010778,Hetgly.G000010858,Hetgly.G000022789,Hetgly.G000026940,Hetgly.G000026942	.	ctg011460_HT.23
OG0001364	2	1	3	6	Hetgly.G000010783,Hetgly.G000022794	ctg003640_HS.100	ctg006990_HT.9,ctg007020_HT.5,ctg008430_HT.11
OG0001365	3	1	2	6	Hetgly.G000010825,Hetgly.G000010834,Hetgly.G000021696	ctg000610_HS.326	ctg003510_HT.56,ctg014050_HT.281
OG0001366	1	1	4	6	Hetgly.G000010853	ctg003640_HS.204	ctg000910_HT.37,ctg003510_HT.71,ctg004450_HT.79,ctg008430_HT.96
OG0001367	1	0	5	6	Hetgly.G000010915	.	ctg009970_HT.12,ctg009970_HT.15,ctg009970_HT.22,ctg009970_HT.33,ctg009970_HT.9
OG0001368	2	3	1	6	Hetgly.G000010979,Hetgly.G000020545	ctg000560_HS.355,ctg001630_HS.18,ctg003550_HS.7	ctg002820_HT.320
OG0001369	2	3	1	6	Hetgly.G000010980,Hetgly.G000020546	ctg000560_HS.354,ctg001630_HS.17,ctg003550_HS.6	ctg002820_HT.321
OG0001370	2	3	1	6	Hetgly.G000010981,Hetgly.G000020547	ctg000560_HS.353,ctg001630_HS.16,ctg003550_HS.5	ctg002820_HT.322
OG0001371	2	2	2	6	Hetgly.G000011003,Hetgly.G000011036	ctg003230_HS.40,ctg003320_HS.8	ctg007680_HT.185,ctg012750_HT.41
OG0001372	1	2	3	6	Hetgly.G000011008	ctg000980_HS.16,ctg003230_HS.10	ctg012460_HT.21,ctg012750_HT.38,ctg012920_HT.27
OG0001373	2	1	3	6	Hetgly.G000011246,Hetgly.G000011291	ctg003700_HS.14	ctg005510_HT.13,ctg005550_HT.11,ctg006700_HT.19
OG0001374	2	1	3	6	Hetgly.G000011248,Hetgly.G000011289	ctg003700_HS.15	ctg005510_HT.12,ctg005550_HT.10,ctg006700_HT.20
OG0001375	2	1	3	6	Hetgly.G000011249,Hetgly.G000011288	ctg003700_HS.16	ctg005510_HT.11,ctg005550_HT.9,ctg006700_HT.21
OG0001376	2	1	3	6	Hetgly.G000011252,Hetgly.G000011285	ctg003700_HS.19	ctg005510_HT.8,ctg005550_HT.6,ctg006700_HT.26
OG0001377	2	1	3	6	Hetgly.G000011254,Hetgly.G000011297	ctg003700_HS.20	ctg005510_HT.7,ctg005550_HT.5,ctg006700_HT.27
OG0001378	2	1	3	6	Hetgly.G000011275,Hetgly.G000011301	ctg003700_HS.23	ctg005550_HT.2,ctg005710_HT.95,ctg006700_HT.33
OG0001379	2	2	2	6	Hetgly.G000011357,Hetgly.G000011451	ctg003730_HS.338,ctg004160_HS.11	ctg008130_HT.47,ctg009060_HT.86
OG0001380	2	2	2	6	Hetgly.G000011360,Hetgly.G000011448	ctg003730_HS.335,ctg004160_HS.8	ctg008130_HT.50,ctg009060_HT.89
OG0001381	2	2	2	6	Hetgly.G000011364,Hetgly.G000011443	ctg000460_HS.37,ctg003730_HS.332	ctg006430_HT.23,ctg009060_HT.92
OG0001382	1	2	3	6	Hetgly.G000011449	ctg003730_HS.336,ctg004160_HS.9	ctg006430_HT.27,ctg008130_HT.49,ctg009060_HT.88
OG0001383	1	1	4	6	Hetgly.G000011505	ctg003700_HS.261	ctg001950_HT.1,ctg001970_HT.5,ctg001990_HT.4,ctg006000_HT.27
OG0001384	3	1	2	6	Hetgly.G000011640,Hetgly.G000011645,Hetgly.G000025774	ctg004200_HS.64	ctg011590_HT.17,ctg012470_HT.66
OG0001385	2	1	3	6	Hetgly.G000011815,Hetgly.G000011827	ctg004110_HS.77	ctg001870_HT.40,ctg013520_HT.13,ctg013560_HT.18
OG0001386	3	1	2	6	Hetgly.G000011834,Hetgly.G000025939,Hetgly.G000025941	ctg004110_HS.60	ctg003930_HT.16,ctg008580_HT.9
OG0001387	2	1	3	6	Hetgly.G000011945,Hetgly.G000026900	ctg003650_HS.60	ctg002450_HT.36,ctg004770_HT.43,ctg006670_HT.106
OG0001388	3	1	2	6	Hetgly.G000011946,Hetgly.G000021798,Hetgly.G000024820	ctg003700_HS.59	ctg003560_HT.24,ctg003580_HT.36
OG0001389	4	1	1	6	Hetgly.G000012003,Hetgly.G000012014,Hetgly.G000019284,Hetgly.G000020795	ctg004720_HS.54	ctg004980_HT.57
OG0001390	2	0	4	6	Hetgly.G000012007,Hetgly.G000020800	.	ctg001510_HT.60,ctg007270_HT.26,ctg013010_HT.49,ctg013220_HT.44
OG0001391	3	2	1	6	Hetgly.G000012031,Hetgly.G000019303,Hetgly.G000024868	ctg003270_HS.16,ctg003670_HS.267	ctg012430_HT.23
OG0001392	1	1	4	6	Hetgly.G000012039.1	ctg001480_HS.26	ctg003100_HT.61,ctg003530_HT.130,ctg010770_HT.5,ctg012450_HT.7
OG0001393	3	1	2	6	Hetgly.G000012423,Hetgly.G000012448,Hetgly.G000022560	ctg000670_HS.30	ctg000940_HT.19,ctg004020_HT.66
OG0001394	2	1	3	6	Hetgly.G000012424,Hetgly.G000012447	ctg000670_HS.31	ctg000940_HT.18,ctg001020_HT.13,ctg004020_HT.65
OG0001395	2	1	3	6	Hetgly.G000012450,Hetgly.G000022562	ctg000670_HS.29	ctg000940_HT.21,ctg001020_HT.16,ctg004020_HT.68
OG0001396	2	1	3	6	Hetgly.G000012452,Hetgly.G000022564	ctg000670_HS.28	ctg000940_HT.23,ctg004020_HT.70,ctg005160_HT.3
OG0001397	1	1	4	6	Hetgly.G000012453	ctg000670_HS.27	ctg000940_HT.24,ctg001020_HT.19,ctg004020_HT.71,ctg005160_HT.4
OG0001398	2	1	3	6	Hetgly.G000012552,Hetgly.G000022191	ctg003700_HS.122	ctg006450_HT.9,ctg006710_HT.23,ctg011910_HT.20
OG0001399	2	1	3	6	Hetgly.G000012553.1,Hetgly.G000022190.1	ctg003700_HS.121	ctg006570_HT.4,ctg006710_HT.22,ctg011910_HT.21
OG0001400	1	1	4	6	Hetgly.G000012565	ctg003700_HS.111	ctg006570_HT.21,ctg006710_HT.8,ctg011910_HT.32,ctg011910_HT.34
OG0001401	3	1	2	6	Hetgly.G000012599,Hetgly.G000012627,Hetgly.G000019650	ctg003700_HS.81	ctg006700_HT.108,ctg011910_HT.69
OG0001402	1	1	4	6	Hetgly.G000012682	ctg001290_HS.14	ctg005890_HT.11,ctg011540_HT.14,ctg011720_HT.11,ctg013090_HT.2
OG0001403	1	2	3	6	Hetgly.G000012687	ctg001350_HS.10,ctg001370_HS.7	ctg005890_HT.7,ctg011540_HT.11,ctg011720_HT.4
OG0001404	1	2	3	6	Hetgly.G000012708	ctg001320_HS.4,ctg001410_HS.3	ctg001800_HT.3,ctg001840_HT.3,ctg013940_HT.10
OG0001405	2	2	2	6	Hetgly.G000012716,Hetgly.G000019188	ctg001320_HS.7,ctg001410_HS.7	ctg010970_HT.17,ctg013940_HT.12
OG0001406	2	1	3	6	Hetgly.G000012717,Hetgly.G000019189	ctg001410_HS.8	ctg007790_HT.26,ctg010970_HT.20,ctg012250_HT.6
OG0001407	2	2	2	6	Hetgly.G000012902,Hetgly.G000018217	ctg000600_HS.141,ctg000690_HS.7	ctg001890_HT.170,ctg011290_HT.54
OG0001408	5	0	1	6	Hetgly.G000012910,Hetgly.G000012911,Hetgly.G000016160,Hetgly.G000024800,Hetgly.G000025672	.	ctg008710_HT.32
OG0001409	2	1	3	6	Hetgly.G000012978,Hetgly.G000029193	ctg000480_HS.117	ctg001570_HT.55,ctg010680_HT.264,ctg010720_HT.30
OG0001410	3	1	2	6	Hetgly.G000013085,Hetgly.G000025027,Hetgly.G000026242	ctg000410_HS.25	ctg000460_HT.34,ctg005910_HT.64
OG0001411	3	1	2	6	Hetgly.G000013090,Hetgly.G000025031,Hetgly.G000026245	ctg004540_HS.53	ctg004970_HT.178,ctg008180_HT.59
OG0001412	1	3	2	6	Hetgly.G000013124	ctg000390_HS.31,ctg001420_HS.86,ctg002810_HS.32	ctg001510_HT.50,ctg004980_HT.11
OG0001413	2	1	3	6	Hetgly.G000013181,Hetgly.G000015262	ctg002680_HS.412	ctg004560_HT.45,ctg007780_HT.13,ctg009090_HT.157
OG0001414	2	2	2	6	Hetgly.G000013199,Hetgly.G000021794	ctg000620_HS.22,ctg000650_HS.286	ctg000820_HT.26,ctg001310_HT.196
OG0001415	4	1	1	6	Hetgly.G000013250,Hetgly.G000013251,Hetgly.G000018421,Hetgly.G000018422	ctg001490_HS.23	ctg013890_HT.42
OG0001416	2	1	3	6	Hetgly.G000013253.1,Hetgly.G000028468.1	ctg000280_HS.2	ctg002830_HT.150,ctg005010_HT.41,ctg007310_HT.11
OG0001417	2	1	3	6	Hetgly.G000013255,Hetgly.G000028470	ctg003940_HS.16	ctg002830_HT.133,ctg006780_HT.10,ctg006780_HT.9
OG0001418	3	2	1	6	Hetgly.G000013321,Hetgly.G000020669,Hetgly.G000027229	ctg000490_HS.20,ctg001910_HS.8	ctg003760_HT.178
OG0001419	5	0	1	6	Hetgly.G000013324,Hetgly.G000020672.1,Hetgly.G000020701.1,Hetgly.G000024491,Hetgly.G000024495.1	.	ctg001250_HT.83
OG0001420	2	2	2	6	Hetgly.G000013349,Hetgly.G000017309	ctg001520_HS.103,ctg001520_HS.44	ctg002780_HT.124,ctg002780_HT.67
OG0001421	2	2	2	6	Hetgly.G000013421,Hetgly.G000020232	ctg001760_HS.6,ctg002960_HS.38	ctg000200_HT.47,ctg005800_HT.4
OG0001422	1	2	3	6	Hetgly.G000013430	ctg001760_HS.13,ctg004220_HS.52	ctg004070_HT.9,ctg010310_HT.134,ctg011980_HT.22
OG0001423	2	1	3	6	Hetgly.G000013446,Hetgly.G000017937	ctg003180_HS.35	ctg003530_HT.72,ctg010710_HT.184,ctg012140_HT.8
OG0001424	1	1	4	6	Hetgly.G000013489	ctg004540_HS.108	ctg010250_HT.10,ctg010250_HT.15,ctg010350_HT.12,ctg010350_HT.17
OG0001425	2	1	3	6	Hetgly.G000013491,Hetgly.G000022824	ctg001280_HS.51	ctg010250_HT.7,ctg010260_HT.30,ctg010350_HT.9
OG0001426	4	1	1	6	Hetgly.G000013493,Hetgly.G000013495,Hetgly.G000013501,Hetgly.G000022826	ctg001280_HS.49	ctg012340_HT.148
OG0001427	2	2	2	6	Hetgly.G000013549,Hetgly.G000013552	ctg003690_HS.33,ctg003690_HS.38	ctg005550_HT.40,ctg005550_HT.45
OG0001428	1	1	4	6	Hetgly.G000013550	ctg003690_HS.35	ctg005510_HT.40,ctg005550_HT.43,ctg006380_HT.4,ctg006390_HT.6
OG0001429	1	1	4	6	Hetgly.G000013551	ctg003690_HS.34	ctg005510_HT.41,ctg005550_HT.44,ctg006380_HT.2,ctg006390_HT.7
OG0001430	1	3	2	6	Hetgly.G000013628	ctg003670_HS.184,ctg003670_HS.237,ctg004260_HS.18	ctg008840_HT.52,ctg010030_HT.20
OG0001431	2	2	2	6	Hetgly.G000013718,Hetgly.G000028950	ctg001470_HS.6,ctg004720_HS.1	ctg006540_HT.46,ctg009370_HT.39
OG0001432	1	1	4	6	Hetgly.G000013859	ctg001470_HS.173	ctg003210_HT.38,ctg006880_HT.231,ctg007700_HT.84,ctg010310_HT.31
OG0001433	1	1	4	6	Hetgly.G000013875	ctg003480_HS.33	ctg005870_HT.14,ctg005870_HT.18,ctg005880_HT.15,ctg010530_HT.34
OG0001434	1	3	2	6	Hetgly.G000013883	ctg001470_HS.200,ctg002800_HS.44,ctg003050_HS.22	ctg001030_HT.154,ctg007750_HT.8
OG0001435	1	1	4	6	Hetgly.G000013998	ctg003230_HS.111	ctg006930_HT.6,ctg006930_HT.8,ctg007070_HT.5,ctg007070_HT.7
OG0001436	1	1	4	6	Hetgly.G000014014	ctg003660_HS.72	ctg001750_HT.33,ctg002450_HT.165,ctg010360_HT.4,ctg010680_HT.308
OG0001437	5	0	1	6	Hetgly.G000014067,Hetgly.G000016370,Hetgly.G000024179,Hetgly.G000026925,Hetgly.G000027700	.	ctg008190_HT.73
OG0001438	3	1	2	6	Hetgly.G000014069,Hetgly.G000027182,Hetgly.G000027697	ctg002520_HS.25	ctg003670_HT.70,ctg008190_HT.72
OG0001439	2	1	3	6	Hetgly.G000014072,Hetgly.G000016378	ctg002520_HS.15	ctg003670_HT.67,ctg004000_HT.90,ctg010310_HT.65
OG0001440	5	0	1	6	Hetgly.G000014085,Hetgly.G000025632,Hetgly.G000025635,Hetgly.G000025829,Hetgly.G000029530	.	ctg000630_HT.16
OG0001441	2	1	3	6	Hetgly.G000014110,Hetgly.G000014111	ctg004780_HS.536	ctg006790_HT.40,ctg006790_HT.41,ctg006880_HT.49
OG0001442	2	2	2	6	Hetgly.G000014125,Hetgly.G000028241	ctg002670_HS.50,ctg004780_HS.506	ctg006790_HT.20,ctg010460_HT.44
OG0001443	2	1	3	6	Hetgly.G000014193,Hetgly.G000027263	ctg002680_HS.404	ctg004560_HT.37,ctg007520_HT.4,ctg007780_HT.4
OG0001444	2	1	3	6	Hetgly.G000014194,Hetgly.G000027264	ctg002680_HS.405	ctg004560_HT.38,ctg007520_HT.5,ctg007780_HT.5
OG0001445	2	1	3	6	Hetgly.G000014195,Hetgly.G000027265	ctg002680_HS.407	ctg004560_HT.40,ctg007520_HT.7,ctg007780_HT.7
OG0001446	1	1	4	6	Hetgly.G000014204	ctg002680_HS.386	ctg000370_HT.35,ctg002060_HT.29,ctg006580_HT.17,ctg007560_HT.7
OG0001447	1	1	4	6	Hetgly.G000014209	ctg002680_HS.384	ctg000370_HT.33,ctg002060_HT.27,ctg006580_HT.15,ctg007560_HT.9
OG0001448	2	1	3	6	Hetgly.G000014233,Hetgly.G000014236	ctg002680_HS.357	ctg002060_HT.3,ctg002790_HT.3,ctg006560_HT.5
OG0001449	1	1	4	6	Hetgly.G000014277	ctg002480_HS.134	ctg003460_HT.50,ctg010660_HT.235,ctg011990_HT.2,ctg011990_HT.5
OG0001450	2	1	3	6	Hetgly.G000014334,Hetgly.G000014910	ctg000400_HS.39	ctg005850_HT.23,ctg006190_HT.60,ctg006670_HT.150
OG0001451	5	0	1	6	Hetgly.G000014347,Hetgly.G000025364,Hetgly.G000028210,Hetgly.G000028328,Hetgly.G000028371	.	ctg006780_HT.4
OG0001452	2	1	3	6	Hetgly.G000014470,Hetgly.G000014473.1	ctg004210_HS.7	ctg009760_HT.24,ctg010000_HT.29,ctg011230_HT.78
OG0001453	2	1	3	6	Hetgly.G000014485,Hetgly.G000021483	ctg004210_HS.17	ctg008980_HT.15,ctg009760_HT.15,ctg010000_HT.20
OG0001454	2	1	3	6	Hetgly.G000014488,Hetgly.G000021480	ctg004210_HS.20	ctg008980_HT.13,ctg009760_HT.12,ctg010000_HT.17
OG0001455	1	2	3	6	Hetgly.G000014593	ctg001500_HS.64,ctg001500_HS.79	ctg004730_HT.19,ctg004730_HT.38,ctg011850_HT.43
OG0001456	1	1	4	6	Hetgly.G000014710	ctg002680_HS.45	ctg002170_HT.10,ctg002170_HT.5,ctg002780_HT.7,ctg002800_HT.80
OG0001457	2	3	1	6	Hetgly.G000014804,Hetgly.G000027834	ctg000620_HS.131,ctg000620_HS.134,ctg000620_HS.138	ctg009090_HT.56
OG0001458	2	0	4	6	Hetgly.G000014845,Hetgly.G000018834	.	ctg011620_HT.126,ctg011620_HT.135,ctg011620_HT.91,ctg012960_HT.6
OG0001459	2	2	2	6	Hetgly.G000014956,Hetgly.G000019722	ctg000470_HS.60,ctg001560_HS.4	ctg005050_HT.17,ctg007900_HT.90
OG0001460	1	1	4	6	Hetgly.G000014997	ctg000610_HS.8	ctg000760_HT.17,ctg001300_HT.5,ctg005960_HT.13,ctg010930_HT.33
OG0001461	2	1	3	6	Hetgly.G000015021,Hetgly.G000015028	ctg000610_HS.46	ctg001180_HT.5,ctg001240_HT.17,ctg001560_HT.4
OG0001462	1	1	4	6	Hetgly.G000015049	ctg004230_HS.65	ctg001340_HT.49,ctg006060_HT.18,ctg006070_HT.14,ctg008300_HT.86
OG0001463	5	0	1	6	Hetgly.G000015129,Hetgly.G000017047,Hetgly.G000017050,Hetgly.G000026706,Hetgly.G000028438	.	ctg011620_HT.200
OG0001464	2	3	1	6	Hetgly.G000015134,Hetgly.G000020890	ctg000470_HS.169,ctg000470_HS.172,ctg002000_HS.8	ctg007910_HT.268
OG0001465	4	1	1	6	Hetgly.G000015179,Hetgly.G000015188,Hetgly.G000018285,Hetgly.G000027345	ctg003200_HS.11	ctg007240_HT.7
OG0001466	1	2	3	6	Hetgly.G000015253	ctg001380_HS.85,ctg001380_HS.86	ctg002410_HT.16,ctg002680_HT.14,ctg010950_HT.11
OG0001467	3	1	2	6	Hetgly.G000015331,Hetgly.G000015334,Hetgly.G000015338	ctg002480_HS.45	ctg010660_HT.121,ctg012690_HT.123
OG0001468	4	1	1	6	Hetgly.G000015456,Hetgly.G000015457,Hetgly.G000020839,Hetgly.G000020840	ctg000560_HS.290	ctg002820_HT.389
OG0001469	1	2	3	6	Hetgly.G000015492	ctg001150_HS.55,ctg001240_HS.34	ctg003980_HT.40,ctg004840_HT.10,ctg007440_HT.108
OG0001470	1	2	3	6	Hetgly.G000015546	ctg004630_HS.101,ctg004630_HS.93	ctg009150_HT.32,ctg012150_HT.20,ctg012150_HT.26
OG0001471	3	1	2	6	Hetgly.G000015638,Hetgly.G000022747,Hetgly.G000027121	ctg003010_HS.34	ctg001310_HT.71,ctg012660_HT.40
OG0001472	3	1	2	6	Hetgly.G000015676,Hetgly.G000015685,Hetgly.G000023414	ctg000370_HS.92	ctg001340_HT.153,ctg002540_HT.5
OG0001473	3	2	1	6	Hetgly.G000015720,Hetgly.G000015723.1,Hetgly.G000015725	ctg004790_HS.110,ctg004790_HS.7	ctg011440_HT.10
OG0001474	3	1	2	6	Hetgly.G000015747,Hetgly.G000025688,Hetgly.G000026238	ctg004540_HS.58	ctg004970_HT.174,ctg008180_HT.51
OG0001475	2	1	3	6	Hetgly.G000015758,Hetgly.G000025676	ctg004790_HS.130	ctg008190_HT.54,ctg011440_HT.107,ctg011440_HT.112
OG0001476	1	1	4	6	Hetgly.G000015949	ctg003730_HS.419	ctg006300_HT.75,ctg008690_HT.89,ctg008690_HT.94,ctg011280_HT.25
OG0001477	1	1	4	6	Hetgly.G000015995	ctg003730_HS.463	ctg005900_HT.44,ctg006300_HT.37,ctg008690_HT.118,ctg011280_HT.8
OG0001478	2	1	3	6	Hetgly.G000016026,Hetgly.G000029039	ctg004710_HS.117	ctg008870_HT.37,ctg010450_HT.29,ctg011450_HT.34
OG0001479	3	1	2	6	Hetgly.G000016031,Hetgly.G000020105,Hetgly.G000021060	ctg003480_HS.73	ctg005970_HT.37,ctg006330_HT.31
OG0001480	1	1	4	6	Hetgly.G000016041	ctg004710_HS.108	ctg008870_HT.50,ctg010450_HT.18,ctg011450_HT.15,ctg011450_HT.19
OG0001481	1	1	4	6	Hetgly.G000016064	ctg004710_HS.82	ctg003620_HT.69,ctg003820_HT.8,ctg006770_HT.21,ctg011500_HT.18
OG0001482	5	1	0	6	Hetgly.G000016106,Hetgly.G000026674,Hetgly.G000027175,Hetgly.G000027186,Hetgly.G000027982	ctg004520_HS.6	.
OG0001483	1	2	3	6	Hetgly.G000016182	ctg003530_HS.32,ctg004790_HS.332	ctg002210_HT.33,ctg005020_HT.36,ctg010980_HT.71
OG0001484	1	3	2	6	Hetgly.G000016197	ctg000490_HS.63,ctg001420_HS.67,ctg004090_HS.23	ctg003760_HT.179,ctg004300_HT.11
OG0001485	1	1	4	6	Hetgly.G000016263	ctg004790_HS.413	ctg002110_HT.60,ctg002150_HT.52,ctg010990_HT.14,ctg012210_HT.176
OG0001486	1	1	4	6	Hetgly.G000016265	ctg004790_HS.415	ctg002110_HT.62,ctg002150_HT.53,ctg010990_HT.16,ctg012210_HT.174
OG0001487	1	4	1	6	Hetgly.G000016289.1	ctg001190_HS.87,ctg002790_HS.14,ctg002790_HS.15,ctg002790_HS.9	ctg004100_HT.37
OG0001488	1	4	1	6	Hetgly.G000016302	ctg001190_HS.98,ctg002710_HS.19,ctg002790_HS.1,ctg004130_HS.1	ctg004100_HT.17
OG0001489	1	2	3	6	Hetgly.G000016306	ctg002710_HS.16,ctg004130_HS.8	ctg001280_HT.76,ctg001430_HT.87,ctg004100_HT.12
OG0001490	1	2	3	6	Hetgly.G000016319	ctg002890_HS.3,ctg002900_HS.15	ctg004100_HT.1,ctg012040_HT.39,ctg012040_HT.40
OG0001491	1	2	3	6	Hetgly.G000016340	ctg002890_HS.39,ctg002900_HS.38	ctg002180_HT.26,ctg003220_HT.40,ctg012600_HT.1
OG0001492	2	1	3	6	Hetgly.G000016363,Hetgly.G000016384	ctg000230_HS.34	ctg005850_HT.28,ctg005930_HT.27,ctg012470_HT.17
OG0001493	2	2	2	6	Hetgly.G000016392,Hetgly.G000026794	ctg002340_HS.18,ctg002340_HS.24	ctg005730_HT.45,ctg005820_HT.5
OG0001494	1	1	4	6	Hetgly.G000016417	ctg002340_HS.8	ctg005730_HT.30,ctg005820_HT.73,ctg006420_HT.20,ctg006420_HT.57
OG0001495	1	3	2	6	Hetgly.G000016421	ctg001150_HS.66,ctg002600_HS.133,ctg004540_HS.125	ctg005730_HT.10,ctg006420_HT.59
OG0001496	2	1	3	6	Hetgly.G000016461,Hetgly.G000026523	ctg004780_HS.94	ctg000750_HT.95,ctg005090_HT.9,ctg005120_HT.9
OG0001497	2	1	3	6	Hetgly.G000016688,Hetgly.G000023693	ctg000600_HS.105	ctg005490_HT.48,ctg008460_HT.61,ctg011290_HT.19
OG0001498	2	1	3	6	Hetgly.G000016689,Hetgly.G000023694	ctg000600_HS.106	ctg008360_HT.4,ctg008460_HT.62,ctg011290_HT.20
OG0001499	3	1	2	6	Hetgly.G000016865,Hetgly.G000020746,Hetgly.G000020752	ctg003830_HS.14	ctg005030_HT.64,ctg005030_HT.77
OG0001500	2	1	3	6	Hetgly.G000016963,Hetgly.G000028969	ctg004220_HS.12	ctg008210_HT.34,ctg008920_HT.13,ctg009710_HT.18
OG0001501	2	2	2	6	Hetgly.G000016976,Hetgly.G000023123	ctg002690_HS.902,ctg004220_HS.23	ctg007570_HT.7,ctg008210_HT.21
OG0001502	2	2	2	6	Hetgly.G000016980,Hetgly.G000023136	ctg003660_HS.7,ctg004220_HS.31	ctg010310_HT.153,ctg011980_HT.6
OG0001503	2	2	2	6	Hetgly.G000016981,Hetgly.G000023137	ctg003660_HS.8,ctg004220_HS.32	ctg007400_HT.25,ctg011980_HT.7
OG0001504	1	3	2	6	Hetgly.G000016987	ctg001870_HS.35,ctg002480_HS.15,ctg002480_HS.9	ctg012690_HT.158,ctg012690_HT.164
OG0001505	1	2	3	6	Hetgly.G000016993	ctg001610_HS.1,ctg001870_HS.39	ctg009080_HT.16,ctg009080_HT.18,ctg010440_HT.32
OG0001506	1	2	3	6	Hetgly.G000017005	ctg002680_HS.567,ctg002680_HS.570	ctg000590_HT.2,ctg000590_HT.5,ctg000770_HT.3
OG0001507	1	1	4	6	Hetgly.G000017031	ctg003040_HS.6	ctg010480_HT.12,ctg010480_HT.14,ctg010580_HT.36,ctg012760_HT.32
OG0001508	3	2	1	6	Hetgly.G000017072,Hetgly.G000021238,Hetgly.G000021248	ctg000870_HS.78,ctg004790_HS.79	ctg001670_HT.43
OG0001509	2	2	2	6	Hetgly.G000017076,Hetgly.G000028705	ctg002800_HS.60,ctg003900_HS.11	ctg000320_HT.48,ctg001030_HT.133
OG0001510	2	3	1	6	Hetgly.G000017082,Hetgly.G000028711	ctg002800_HS.47,ctg003050_HS.29,ctg004030_HS.54	ctg001030_HT.151
OG0001511	3	1	2	6	Hetgly.G000017097,Hetgly.G000022500,Hetgly.G000025687	ctg001490_HS.46	ctg007440_HT.16,ctg013890_HT.13
OG0001512	2	3	1	6	Hetgly.G000017115,Hetgly.G000026177.1	ctg002800_HS.41,ctg003050_HS.19,ctg004030_HS.49	ctg001030_HT.157
OG0001513	1	2	3	6	Hetgly.G000017129	ctg003630_HS.13,ctg003630_HS.17	ctg002730_HT.111,ctg004250_HT.41,ctg013720_HT.5
OG0001514	3	1	2	6	Hetgly.G000017225,Hetgly.G000022509,Hetgly.G000027819	ctg002690_HS.826	ctg011700_HT.2,ctg013020_HT.6
OG0001515	1	1	4	6	Hetgly.G000017290	ctg002690_HS.863	ctg000100_HT.6,ctg001650_HT.16,ctg001720_HT.45,ctg011750_HT.37
OG0001516	4	0	2	6	Hetgly.G000017384,Hetgly.G000017399,Hetgly.G000017402,Hetgly.G000017409	.	ctg003760_HT.181,ctg003870_HT.142
OG0001517	2	2	2	6	Hetgly.G000017394,Hetgly.G000017395	ctg000860_HS.16,ctg001460_HS.1	ctg003760_HT.164,ctg003870_HT.131
OG0001518	1	4	1	6	Hetgly.G000017398.1	ctg001460_HS.15,ctg002280_HS.98,ctg002450_HS.33,ctg002780_HS.17	ctg003760_HT.189
OG0001519	2	1	3	6	Hetgly.G000017522,Hetgly.G000017525	ctg001500_HS.45	ctg002280_HT.22,ctg011830_HT.5,ctg011850_HT.1
OG0001520	2	2	2	6	Hetgly.G000017534,Hetgly.G000017536	ctg001500_HS.33,ctg001500_HS.37	ctg007750_HT.44,ctg007750_HT.48
OG0001521	5	1	0	6	Hetgly.G000017548,Hetgly.G000017562,Hetgly.G000017563,Hetgly.G000025978,Hetgly.G000025979	ctg001500_HS.13	.
OG0001522	2	1	3	6	Hetgly.G000017669,Hetgly.G000018685	ctg000610_HS.79	ctg001560_HT.37,ctg011480_HT.2,ctg014050_HT.43
OG0001523	3	1	2	6	Hetgly.G000017707,Hetgly.G000021324,Hetgly.G000023884	ctg000960_HS.21	ctg004010_HT.44,ctg009390_HT.25
OG0001524	3	2	1	6	Hetgly.G000017708,Hetgly.G000021323,Hetgly.G000023885	ctg000960_HS.20,ctg000960_HS.5	ctg004290_HT.174
OG0001525	2	2	2	6	Hetgly.G000017719,Hetgly.G000021312	ctg000740_HS.4,ctg000960_HS.7	ctg004010_HT.60,ctg004290_HT.190
OG0001526	2	1	3	6	Hetgly.G000017720,Hetgly.G000021311	ctg000960_HS.6	ctg004290_HT.191,ctg007650_HT.40,ctg009450_HT.34
OG0001527	2	1	3	6	Hetgly.G000017725,Hetgly.G000021305	ctg000830_HS.62	ctg004010_HT.68,ctg004290_HT.196,ctg009450_HT.27
OG0001528	3	1	2	6	Hetgly.G000017727,Hetgly.G000017731,Hetgly.G000021300	ctg000830_HS.60	ctg004290_HT.199,ctg005620_HT.80
OG0001529	3	0	3	6	Hetgly.G000017742,Hetgly.G000021180,Hetgly.G000021642	.	ctg004290_HT.206,ctg007440_HT.116,ctg010910_HT.35
OG0001530	1	4	1	6	Hetgly.G000017766	ctg000830_HS.11,ctg000830_HS.13,ctg000830_HS.15,ctg000830_HS.9	ctg004290_HT.244
OG0001531	4	2	0	6	Hetgly.G000017789,Hetgly.G000018569,Hetgly.G000023320,Hetgly.G000024955	ctg000470_HS.103,ctg000470_HS.90	.
OG0001532	3	1	2	6	Hetgly.G000017824,Hetgly.G000017864,Hetgly.G000021006	ctg001380_HS.143	ctg002680_HT.57,ctg010540_HT.19
OG0001533	3	0	3	6	Hetgly.G000017871,Hetgly.G000021068,Hetgly.G000028865	.	ctg005920_HT.8,ctg006500_HT.8,ctg011430_HT.5
OG0001534	2	4	0	6	Hetgly.G000017912,Hetgly.G000017913	ctg003180_HS.44,ctg003180_HS.45,ctg003180_HS.46,ctg003180_HS.47	.
OG0001535	1	2	3	6	Hetgly.G000017916	ctg003180_HS.42,ctg003180_HS.43	ctg003530_HT.79,ctg010710_HT.175,ctg012140_HT.15
OG0001536	2	0	4	6	Hetgly.G000018027,Hetgly.G000024624	.	ctg002110_HT.71,ctg002150_HT.63,ctg010990_HT.36,ctg012210_HT.166
OG0001537	1	1	4	6	Hetgly.G000018028	ctg004790_HS.438	ctg002110_HT.72,ctg002150_HT.64,ctg010990_HT.37,ctg012210_HT.165
OG0001538	1	1	4	6	Hetgly.G000018029	ctg004790_HS.440	ctg002110_HT.74,ctg002150_HT.66,ctg010120_HT.43,ctg010990_HT.39
OG0001539	2	2	2	6	Hetgly.G000018134,Hetgly.G000027629	ctg002600_HS.131,ctg003730_HS.374	ctg011280_HT.74,ctg013310_HT.234
OG0001540	2	0	4	6	Hetgly.G000018138,Hetgly.G000029146	.	ctg005000_HT.4,ctg008710_HT.39,ctg009400_HT.11,ctg011280_HT.79
OG0001541	1	3	2	6	Hetgly.G000018160.1	ctg000460_HS.10,ctg000460_HS.3,ctg003730_HS.359	ctg005290_HT.44,ctg006300_HT.159
OG0001542	2	1	3	6	Hetgly.G000018180,Hetgly.G000024984	ctg001380_HS.201	ctg006270_HT.33,ctg007350_HT.5,ctg008440_HT.73
OG0001543	2	2	2	6	Hetgly.G000018296,Hetgly.G000018328	ctg000880_HS.13,ctg000880_HS.15	ctg004390_HT.33,ctg013310_HT.228
OG0001544	3	1	2	6	Hetgly.G000018301,Hetgly.G000018323,Hetgly.G000027919	ctg004540_HS.110	ctg001310_HT.54,ctg005940_HT.108
OG0001545	2	3	1	6	Hetgly.G000018316,Hetgly.G000018332	ctg000650_HS.375,ctg000650_HS.390,ctg000650_HS.416	ctg013310_HT.224
OG0001546	1	1	4	6	Hetgly.G000018363	ctg000480_HS.129	ctg001570_HT.43,ctg010680_HT.249,ctg010680_HT.251,ctg010720_HT.49
OG0001547	3	2	1	6	Hetgly.G000018399,Hetgly.G000021910,Hetgly.G000021913	ctg000140_HS.4,ctg000150_HS.2	ctg010680_HT.216
OG0001548	1	2	3	6	Hetgly.G000018471	ctg002320_HS.183,ctg002690_HS.504	ctg005590_HT.60,ctg009170_HT.37,ctg009250_HT.114
OG0001549	1	1	4	6	Hetgly.G000018506	ctg004710_HS.144	ctg006880_HT.215,ctg006880_HT.220,ctg008870_HT.22,ctg011450_HT.44
OG0001550	1	4	1	6	Hetgly.G000018544	ctg000980_HS.8,ctg003230_HS.16,ctg004790_HS.219,ctg004790_HS.223	ctg012920_HT.69
OG0001551	2	2	2	6	Hetgly.G000018553,Hetgly.G000018806	ctg000470_HS.70,ctg002340_HS.25	ctg005820_HT.80,ctg012470_HT.2
OG0001552	5	1	0	6	Hetgly.G000018566.1,Hetgly.G000018576.1,Hetgly.G000018792.1,Hetgly.G000023323.1,Hetgly.G000024958.1	ctg000470_HS.87	.
OG0001553	2	1	3	6	Hetgly.G000018642,Hetgly.G000021581	ctg000240_HS.35	ctg003960_HT.29,ctg004940_HT.72,ctg010270_HT.33
OG0001554	1	1	4	6	Hetgly.G000018655	ctg000610_HS.111	ctg000050_HT.30,ctg000280_HT.3,ctg001560_HT.68,ctg014050_HT.82
OG0001555	1	1	4	6	Hetgly.G000018656	ctg000610_HS.110	ctg000050_HT.29,ctg000280_HT.4,ctg001560_HT.67,ctg014050_HT.81
OG0001556	1	1	4	6	Hetgly.G000018666	ctg000610_HS.103	ctg000050_HT.23,ctg000280_HT.12,ctg001560_HT.58,ctg014050_HT.67
OG0001557	1	1	4	6	Hetgly.G000018668	ctg000610_HS.102	ctg000050_HT.22,ctg000280_HT.13,ctg001560_HT.57,ctg014050_HT.66
OG0001558	1	1	4	6	Hetgly.G000018703	ctg004780_HS.560	ctg001520_HT.27,ctg001520_HT.35,ctg006690_HT.13,ctg006880_HT.70
OG0001559	2	1	3	6	Hetgly.G000018782,Hetgly.G000022913	ctg003700_HS.141	ctg006890_HT.23,ctg011860_HT.18,ctg011860_HT.8
OG0001560	1	0	5	6	Hetgly.G000018870.1	.	ctg003770_HT.181,ctg006880_HT.172,ctg008760_HT.8,ctg008770_HT.6,ctg008830_HT.7
OG0001561	1	0	5	6	Hetgly.G000018872	.	ctg003770_HT.178,ctg006880_HT.171,ctg008760_HT.9,ctg008770_HT.7,ctg008830_HT.8
OG0001562	1	1	4	6	Hetgly.G000018882	ctg004780_HS.663	ctg003770_HT.174,ctg008760_HT.11,ctg008770_HT.10,ctg008830_HT.11
OG0001563	2	1	3	6	Hetgly.G000018932,Hetgly.G000018961	ctg002670_HS.225	ctg005040_HT.25,ctg005850_HT.71,ctg005850_HT.74
OG0001564	3	1	2	6	Hetgly.G000018933,Hetgly.G000018960,Hetgly.G000019873	ctg003260_HS.12	ctg000510_HT.8,ctg008220_HT.30
OG0001565	1	2	3	6	Hetgly.G000018938	ctg002670_HS.209,ctg002670_HS.221	ctg005040_HT.42,ctg005140_HT.14,ctg005140_HT.8
OG0001566	3	3	0	6	Hetgly.G000018941,Hetgly.G000018945,Hetgly.G000018949	ctg002670_HS.198,ctg002670_HS.202,ctg002670_HS.207	.
OG0001567	5	0	1	6	Hetgly.G000018985,Hetgly.G000018995,Hetgly.G000021622.1,Hetgly.G000025614.1,Hetgly.G000025970.1	.	ctg006230_HT.39
OG0001568	1	2	3	6	Hetgly.G000019004	ctg002220_HS.17,ctg004710_HS.11	ctg003620_HT.18,ctg009520_HT.112,ctg010940_HT.59
OG0001569	1	1	4	6	Hetgly.G000019061	ctg004710_HS.41	ctg000410_HT.24,ctg009520_HT.155,ctg009520_HT.180,ctg011500_HT.58
OG0001570	1	0	5	6	Hetgly.G000019066	.	ctg009360_HT.139,ctg009520_HT.174,ctg010200_HT.69,ctg010940_HT.98,ctg011500_HT.71
OG0001571	1	2	3	6	Hetgly.G000019084	ctg003340_HS.24,ctg004710_HS.19	ctg003600_HT.1,ctg003620_HT.50,ctg010940_HT.68
OG0001572	3	2	1	6	Hetgly.G000019094,Hetgly.G000027412,Hetgly.G000027414	ctg000560_HS.150,ctg003130_HS.82	ctg007910_HT.67
OG0001573	3	2	1	6	Hetgly.G000019139.1,Hetgly.G000021402.1,Hetgly.G000028593.1	ctg000160_HS.78,ctg002680_HS.523	ctg006600_HT.31
OG0001574	3	1	2	6	Hetgly.G000019140.1,Hetgly.G000021401.1,Hetgly.G000028592	ctg002680_HS.524	ctg004480_HT.79,ctg006600_HT.27
OG0001575	2	2	2	6	Hetgly.G000019141,Hetgly.G000021400	ctg000160_HS.73,ctg002680_HS.526	ctg004480_HT.81,ctg006600_HT.25
OG0001576	3	1	2	6	Hetgly.G000019153,Hetgly.G000019164,Hetgly.G000021396	ctg002680_HS.568	ctg000590_HT.3,ctg000770_HT.2
OG0001577	3	1	2	6	Hetgly.G000019176,Hetgly.G000019184,Hetgly.G000029489	ctg002680_HS.542	ctg000770_HT.37,ctg004630_HT.85
OG0001578	2	1	3	6	Hetgly.G000019178,Hetgly.G000019185	ctg002680_HS.543	ctg000770_HT.36,ctg004630_HT.84,ctg006550_HT.33
OG0001579	1	2	3	6	Hetgly.G000019201	ctg002930_HS.7,ctg004270_HS.20	ctg001070_HT.11,ctg002960_HT.7,ctg003050_HT.2
OG0001580	1	2	3	6	Hetgly.G000019218	ctg002930_HS.4,ctg004270_HS.23	ctg001070_HT.14,ctg002960_HT.4,ctg011710_HT.8
OG0001581	1	1	4	6	Hetgly.G000019229	ctg004270_HS.50	ctg001610_HT.15,ctg011670_HT.10,ctg011670_HT.7,ctg011670_HT.9
OG0001582	2	1	3	6	Hetgly.G000019262,Hetgly.G000024154	ctg001540_HS.9	ctg004670_HT.3,ctg004720_HT.3,ctg005050_HT.320
OG0001583	2	1	3	6	Hetgly.G000019263,Hetgly.G000024155	ctg001540_HS.10	ctg004670_HT.4,ctg004720_HT.4,ctg005050_HT.321
OG0001584	2	2	2	6	Hetgly.G000019373,Hetgly.G000027107	ctg003480_HS.74,ctg004720_HS.119	ctg008490_HT.77,ctg009380_HT.52
OG0001585	2	2	2	6	Hetgly.G000019398,Hetgly.G000019399	ctg000960_HS.79,ctg000960_HS.80	ctg004290_HT.101,ctg010070_HT.57
OG0001586	1	2	3	6	Hetgly.G000019401	ctg000960_HS.96,ctg000960_HS.99	ctg004290_HT.83,ctg004290_HT.87,ctg010070_HT.69
OG0001587	1	3	2	6	Hetgly.G000019481	ctg004480_HS.54,ctg004480_HS.58,ctg004480_HS.64	ctg003630_HT.241,ctg003630_HT.247
OG0001588	1	0	5	6	Hetgly.G000019502	.	ctg003630_HT.324,ctg003630_HT.326,ctg013650_HT.12,ctg013650_HT.13,ctg013700_HT.20
OG0001589	5	0	1	6	Hetgly.G000019514,Hetgly.G000019757,Hetgly.G000023267,Hetgly.G000028793,Hetgly.G000029341	.	ctg004470_HT.16
OG0001590	2	1	3	6	Hetgly.G000019637.1,Hetgly.G000019638.1	ctg003700_HS.69	ctg003580_HT.47,ctg003580_HT.48,ctg006700_HT.97
OG0001591	2	2	2	6	Hetgly.G000019663,Hetgly.G000019693	ctg000890_HS.12,ctg001420_HS.12	ctg004460_HT.80,ctg006400_HT.4
OG0001592	1	0	5	6	Hetgly.G000019754	.	ctg002370_HT.20,ctg005710_HT.66,ctg008270_HT.41,ctg008430_HT.132,ctg011030_HT.27
OG0001593	2	1	3	6	Hetgly.G000019891,Hetgly.G000027965	ctg001220_HS.73	ctg004460_HT.108,ctg006400_HT.34,ctg009590_HT.13
OG0001594	2	1	3	6	Hetgly.G000019896,Hetgly.G000027969	ctg001220_HS.76	ctg004460_HT.105,ctg006400_HT.29,ctg009590_HT.9
OG0001595	2	0	4	6	Hetgly.G000019897.1,Hetgly.G000027970	.	ctg003230_HT.8,ctg004460_HT.104,ctg006410_HT.7,ctg009590_HT.8
OG0001596	2	2	2	6	Hetgly.G000019941,Hetgly.G000019947	ctg003230_HS.269,ctg004050_HS.7	ctg004000_HT.13,ctg005710_HT.25
OG0001597	1	2	3	6	Hetgly.G000020020	ctg002440_HS.68,ctg002440_HS.74	ctg012100_HT.1,ctg012170_HT.20,ctg012800_HT.1
OG0001598	1	1	4	6	Hetgly.G000020177	ctg002280_HS.24	ctg002860_HT.30,ctg007970_HT.2,ctg008000_HT.8,ctg012800_HT.184
OG0001599	2	2	2	6	Hetgly.G000020192,Hetgly.G000023147	ctg002280_HS.41,ctg002280_HS.42	ctg012800_HT.161,ctg012800_HT.162
OG0001600	2	1	3	6	Hetgly.G000020193,Hetgly.G000023148	ctg002280_HS.43	ctg002900_HT.26,ctg003190_HT.51,ctg003900_HT.15
OG0001601	1	2	3	6	Hetgly.G000020203	ctg002600_HS.48,ctg002600_HS.89	ctg002240_HT.79,ctg005820_HT.15,ctg012130_HT.29
OG0001602	3	2	1	6	Hetgly.G000020322,Hetgly.G000024104,Hetgly.G000024844	ctg001510_HS.52,ctg001510_HS.59	ctg005180_HT.24
OG0001603	4	1	1	6	Hetgly.G000020360,Hetgly.G000020374,Hetgly.G000023206,Hetgly.G000023218	ctg003640_HS.21	ctg002990_HT.37
OG0001604	2	1	3	6	Hetgly.G000020366,Hetgly.G000023211.1	ctg003640_HS.16	ctg001710_HT.70,ctg002990_HT.45,ctg006190_HT.29
OG0001605	4	1	1	6	Hetgly.G000020381,Hetgly.G000023183,Hetgly.G000023184,Hetgly.G000023199	ctg002810_HS.67	ctg001510_HT.15
OG0001606	2	1	3	6	Hetgly.G000020415,Hetgly.G000025191	ctg000930_HS.53	ctg009000_HT.1,ctg009000_HT.2,ctg009140_HT.4
OG0001607	2	3	1	6	Hetgly.G000020541,Hetgly.G000020557	ctg000560_HS.352,ctg001630_HS.15,ctg003550_HS.4	ctg002820_HT.323
OG0001608	1	2	3	6	Hetgly.G000020646	ctg000460_HS.26,ctg003730_HS.343	ctg005140_HT.33,ctg006430_HT.5,ctg008130_HT.73
OG0001609	1	2	3	6	Hetgly.G000020649	ctg000460_HS.23,ctg003730_HS.346	ctg005140_HT.36,ctg006300_HT.170,ctg006430_HT.2
OG0001610	1	2	3	6	Hetgly.G000020656	ctg000460_HS.16,ctg003730_HS.353	ctg005290_HT.51,ctg006300_HT.166,ctg008130_HT.82
OG0001611	6	0	0	6	Hetgly.G000020713,Hetgly.G000020719,Hetgly.G000026114,Hetgly.G000028558,Hetgly.G000029197,Hetgly.G000029629	.	.
OG0001612	2	1	3	6	Hetgly.G000021043,Hetgly.G000028921	ctg003670_HS.100	ctg003950_HT.3,ctg009910_HT.76,ctg011570_HT.28
OG0001613	1	3	2	6	Hetgly.G000021047	ctg000160_HS.39,ctg000160_HS.40,ctg000160_HS.42	ctg007910_HT.228,ctg007910_HT.233
OG0001614	2	3	1	6	Hetgly.G000021092.1,Hetgly.G000024246.1	ctg000190_HS.18,ctg000190_HS.20,ctg000190_HS.24	ctg002830_HT.4
OG0001615	1	2	3	6	Hetgly.G000021123	ctg004180_HS.12,ctg004760_HS.12	ctg004090_HT.54,ctg004890_HT.71,ctg004890_HT.72
OG0001616	1	2	3	6	Hetgly.G000021126	ctg004180_HS.9,ctg004360_HS.67	ctg004090_HT.45,ctg004890_HT.70,ctg004890_HT.95
OG0001617	1	1	4	6	Hetgly.G000021262.1	ctg000480_HS.25	ctg005900_HT.9,ctg006300_HT.6,ctg008690_HT.161,ctg010360_HT.64
OG0001618	1	1	4	6	Hetgly.G000021269	ctg000480_HS.20	ctg005900_HT.19,ctg006300_HT.16,ctg008690_HT.154,ctg010360_HT.69
OG0001619	1	1	4	6	Hetgly.G000021428	ctg000600_HS.276	ctg004290_HT.32,ctg004290_HT.37,ctg006610_HT.33,ctg007590_HT.25
OG0001620	1	2	3	6	Hetgly.G000021442	ctg000270_HS.7,ctg000540_HS.11	ctg004290_HT.56,ctg006610_HT.58,ctg010070_HT.107
OG0001621	2	2	2	6	Hetgly.G000021470,Hetgly.G000021473	ctg004210_HS.27,ctg004210_HS.30	ctg009760_HT.6,ctg010000_HT.9
OG0001622	1	1	4	6	Hetgly.G000021618.1	ctg000600_HS.206	ctg004240_HT.34,ctg008580_HT.38,ctg008580_HT.43,ctg011610_HT.12
OG0001623	1	1	4	6	Hetgly.G000021749	ctg004780_HS.606	ctg003770_HT.125,ctg003770_HT.126,ctg006690_HT.61,ctg006880_HT.117
OG0001624	2	1	3	6	Hetgly.G000021777,Hetgly.G000026361	ctg000650_HS.310	ctg001310_HT.177,ctg004400_HT.41,ctg013310_HT.91
OG0001625	3	1	2	6	Hetgly.G000021779,Hetgly.G000026363,Hetgly.G000026375	ctg000650_HS.340	ctg004400_HT.34,ctg013310_HT.88
OG0001626	2	1	3	6	Hetgly.G000021845,Hetgly.G000023606	ctg000360_HS.36	ctg001550_HT.2,ctg003260_HT.42,ctg003260_HT.6
OG0001627	4	1	1	6	Hetgly.G000021866,Hetgly.G000022379,Hetgly.G000024456,Hetgly.G000025360	ctg000360_HS.4	ctg009970_HT.23
OG0001628	2	1	3	6	Hetgly.G000021880,Hetgly.G000027145	ctg000140_HS.11	ctg010680_HT.195,ctg010720_HT.103,ctg013630_HT.12
OG0001629	2	2	2	6	Hetgly.G000021881,Hetgly.G000027146	ctg000140_HS.12,ctg000150_HS.23	ctg010680_HT.196,ctg010720_HT.102
OG0001630	1	3	2	6	Hetgly.G000021928	ctg002640_HS.8,ctg003450_HS.30,ctg003510_HS.29	ctg011620_HT.184,ctg011620_HT.256
OG0001631	1	2	3	6	Hetgly.G000021929	ctg003450_HS.31,ctg003510_HS.30	ctg002720_HT.26,ctg011620_HT.255,ctg013220_HT.7
OG0001632	1	1	4	6	Hetgly.G000022084	ctg000580_HS.31	ctg002160_HT.12,ctg002300_HT.20,ctg002660_HT.3,ctg006210_HT.85
OG0001633	2	1	3	6	Hetgly.G000022100,Hetgly.G000025126	ctg002610_HS.16	ctg001330_HT.17,ctg001410_HT.16,ctg012690_HT.1
OG0001634	3	1	2	6	Hetgly.G000022335,Hetgly.G000025023,Hetgly.G000028451	ctg001270_HS.80	ctg000120_HT.3,ctg000300_HT.4
OG0001635	1	3	2	6	Hetgly.G000022359.1	ctg000380_HS.4,ctg001480_HS.59,ctg001480_HS.77	ctg001660_HT.28,ctg003530_HT.166
OG0001636	1	3	2	6	Hetgly.G000022390	ctg001900_HS.14,ctg003470_HS.3,ctg003700_HS.206	ctg006030_HT.37,ctg011620_HT.298
OG0001637	2	2	2	6	Hetgly.G000022442,Hetgly.G000028932	ctg001270_HS.8,ctg004110_HS.3	ctg000300_HT.36,ctg000500_HT.49
OG0001638	1	4	1	6	Hetgly.G000022447	ctg001270_HS.15,ctg001270_HS.31,ctg002110_HS.31,ctg002110_HS.43	ctg001030_HT.29
OG0001639	2	1	3	6	Hetgly.G000022487.1,Hetgly.G000027987	ctg000200_HS.33	ctg004160_HT.15,ctg005040_HT.275,ctg009680_HT.17
OG0001640	1	1	4	6	Hetgly.G000022729	ctg004790_HS.490	ctg008430_HT.126,ctg008430_HT.127,ctg012210_HT.35,ctg012210_HT.36
OG0001641	2	1	3	6	Hetgly.G000022751,Hetgly.G000025460	ctg004710_HS.154	ctg003780_HT.34,ctg006880_HT.208,ctg008810_HT.23
OG0001642	3	1	2	6	Hetgly.G000022997.1,Hetgly.G000022999.1,Hetgly.G000026647.1	ctg003630_HS.36	ctg010020_HT.35,ctg013340_HT.8
OG0001643	2	2	2	6	Hetgly.G000023046,Hetgly.G000028569	ctg002990_HS.10,ctg004060_HS.8	ctg005910_HT.31,ctg010300_HT.10
OG0001644	1	1	4	6	Hetgly.G000023122	ctg004220_HS.28	ctg002430_HT.44,ctg008210_HT.23,ctg008940_HT.10,ctg010310_HT.156
OG0001645	1	2	3	6	Hetgly.G000023144	ctg002280_HS.35,ctg002280_HS.38	ctg003900_HT.18,ctg012800_HT.163,ctg012800_HT.165
OG0001646	1	1	4	6	Hetgly.G000023157	ctg002280_HS.50	ctg002900_HT.20,ctg003190_HT.45,ctg003900_HT.9,ctg012800_HT.152
OG0001647	4	1	1	6	Hetgly.G000023190,Hetgly.G000023496,Hetgly.G000023529,Hetgly.G000023549	ctg003640_HS.51	ctg008080_HT.54
OG0001648	2	1	3	6	Hetgly.G000023194.1,Hetgly.G000023552	ctg003640_HS.36	ctg001710_HT.87,ctg002990_HT.22,ctg006190_HT.10
OG0001649	1	1	4	6	Hetgly.G000023333	ctg000680_HS.160	ctg000320_HT.15,ctg000350_HT.11,ctg002040_HT.20,ctg014010_HT.4
OG0001650	1	4	1	6	Hetgly.G000023342	ctg001380_HS.134,ctg001720_HS.26,ctg004370_HS.9,ctg004780_HS.692	ctg003930_HT.29
OG0001651	2	4	0	6	Hetgly.G000023351,Hetgly.G000029071	ctg001340_HS.4,ctg001380_HS.127,ctg002440_HS.24,ctg004340_HS.54	.
OG0001652	5	1	0	6	Hetgly.G000023386,Hetgly.G000023393,Hetgly.G000023398,Hetgly.G000025931,Hetgly.G000025940	ctg004110_HS.26	.
OG0001653	3	1	2	6	Hetgly.G000023387.1,Hetgly.G000028464,Hetgly.G000028739.1	ctg002480_HS.154	ctg003460_HT.30,ctg011990_HT.24
OG0001654	2	1	3	6	Hetgly.G000023419,Hetgly.G000023420	ctg000300_HS.23	ctg000130_HT.15,ctg002540_HT.16,ctg010180_HT.9
OG0001655	1	1	4	6	Hetgly.G000023427	ctg000370_HS.78	ctg000130_HT.21,ctg010050_HT.3,ctg010130_HT.3,ctg010180_HT.2
OG0001656	2	1	3	6	Hetgly.G000023433,Hetgly.G000025153	ctg004260_HS.61	ctg003330_HT.18,ctg011130_HT.2,ctg011160_HT.1
OG0001657	2	1	3	6	Hetgly.G000023435,Hetgly.G000025155	ctg004260_HS.60	ctg003330_HT.17,ctg003400_HT.40,ctg011160_HT.4
OG0001658	1	2	3	6	Hetgly.G000023448	ctg002080_HS.33,ctg004260_HS.44	ctg001730_HT.1,ctg013030_HT.34,ctg013030_HT.36
OG0001659	1	2	3	6	Hetgly.G000023449	ctg002080_HS.32,ctg004260_HS.42	ctg001730_HT.4,ctg013030_HT.33,ctg013030_HT.37
OG0001660	4	1	1	6	Hetgly.G000023478,Hetgly.G000023512,Hetgly.G000023513,Hetgly.G000029366	ctg003640_HS.68	ctg008080_HT.30
OG0001661	2	1	3	6	Hetgly.G000023484,Hetgly.G000023524	ctg003640_HS.55	ctg006130_HT.7,ctg006190_HT.1,ctg008080_HT.48
OG0001662	1	2	3	6	Hetgly.G000023548	ctg000170_HS.13,ctg004690_HS.5	ctg002990_HT.28,ctg003560_HT.27,ctg012470_HT.50
OG0001663	1	2	3	6	Hetgly.G000023690	ctg000600_HS.100,ctg000600_HS.102	ctg008460_HT.58,ctg008540_HT.35,ctg011290_HT.16
OG0001664	2	2	2	6	Hetgly.G000023832,Hetgly.G000023833	ctg002630_HS.156,ctg002630_HS.157	ctg007130_HT.14,ctg012800_HT.210
OG0001665	1	1	4	6	Hetgly.G000023964	ctg004290_HS.89	ctg004950_HT.111,ctg004950_HT.113,ctg008340_HT.98,ctg011340_HT.10
OG0001666	2	1	3	6	Hetgly.G000023995.1,Hetgly.G000024485.1	ctg002690_HS.896	ctg001720_HT.21,ctg001740_HT.28,ctg007570_HT.1
OG0001667	1	1	4	6	Hetgly.G000024007	ctg002670_HS.10	ctg007550_HT.2,ctg007790_HT.1,ctg007870_HT.1,ctg010460_HT.103
OG0001668	1	1	4	6	Hetgly.G000024040	ctg001510_HS.26	ctg004730_HT.76,ctg007110_HT.12,ctg007110_HT.15,ctg008280_HT.36
OG0001669	2	1	3	6	Hetgly.G000024253,Hetgly.G000024261	ctg000190_HS.30	ctg002370_HT.7,ctg002370_HT.9,ctg002830_HT.14
OG0001670	3	1	2	6	Hetgly.G000024360,Hetgly.G000024537,Hetgly.G000024538	ctg002320_HS.235	ctg007580_HT.5,ctg009200_HT.34
OG0001671	2	1	3	6	Hetgly.G000024404.1,Hetgly.G000027900.1	ctg001490_HS.87	ctg001510_HT.67,ctg002500_HT.2,ctg007440_HT.51
OG0001672	5	0	1	6	Hetgly.G000024430,Hetgly.G000024435,Hetgly.G000024440,Hetgly.G000024444,Hetgly.G000025380	.	ctg010310_HT.9
OG0001673	1	2	3	6	Hetgly.G000024450	ctg000360_HS.19,ctg000360_HS.21	ctg001480_HT.13,ctg001480_HT.9,ctg001550_HT.27
OG0001674	2	2	2	6	Hetgly.G000024518,Hetgly.G000029769	ctg003480_HS.57,ctg004720_HS.70	ctg002620_HT.21,ctg012430_HT.35
OG0001675	1	1	4	6	Hetgly.G000024558	ctg002320_HS.238	ctg005590_HT.10,ctg007580_HT.7,ctg009200_HT.36,ctg009200_HT.41
OG0001676	1	1	4	6	Hetgly.G000024607	ctg004790_HS.433	ctg002110_HT.66,ctg002150_HT.58,ctg010990_HT.32,ctg012210_HT.170
OG0001677	1	3	2	6	Hetgly.G000024622	ctg001530_HS.271,ctg002630_HS.154,ctg004790_HS.149	ctg007130_HT.11,ctg010990_HT.52
OG0001678	1	3	2	6	Hetgly.G000024680	ctg001150_HS.58,ctg001240_HS.36,ctg001490_HS.123	ctg007440_HT.104,ctg007440_HT.84
OG0001679	2	2	2	6	Hetgly.G000024758,Hetgly.G000025654.1	ctg002320_HS.182,ctg003200_HS.46	ctg005590_HT.61,ctg009170_HT.35
OG0001680	1	1	4	6	Hetgly.G000024783	ctg003010_HS.18	ctg004950_HT.39,ctg007850_HT.16,ctg008340_HT.38,ctg012340_HT.17
OG0001681	1	1	4	6	Hetgly.G000024791	ctg003660_HS.70	ctg001750_HT.30,ctg002450_HT.168,ctg004990_HT.133,ctg010680_HT.305
OG0001682	1	2	3	6	Hetgly.G000024813	ctg003660_HS.18,ctg004220_HS.42	ctg007400_HT.9,ctg010310_HT.141,ctg011980_HT.17
OG0001683	1	2	3	6	Hetgly.G000024814.1	ctg003660_HS.17,ctg004220_HS.41	ctg007400_HT.10,ctg010310_HT.142,ctg011980_HT.16
OG0001684	3	1	2	6	Hetgly.G000024829,Hetgly.G000026594,Hetgly.G000026597	ctg003730_HS.188	ctg005900_HT.17,ctg008060_HT.38
OG0001685	2	1	3	6	Hetgly.G000024876,Hetgly.G000024903	ctg000590_HS.19	ctg003660_HT.8,ctg005030_HT.143,ctg012850_HT.29
OG0001686	1	2	3	6	Hetgly.G000024930	ctg000940_HS.2,ctg001330_HS.163	ctg006470_HT.38,ctg007830_HT.32,ctg011620_HT.10
OG0001687	1	2	3	6	Hetgly.G000024936	ctg000950_HS.4,ctg001450_HS.4	ctg006470_HT.46,ctg007830_HT.24,ctg011620_HT.2
OG0001688	1	1	4	6	Hetgly.G000025034	ctg000540_HS.111	ctg001920_HT.8,ctg004210_HT.3,ctg006260_HT.19,ctg008710_HT.16
OG0001689	2	1	3	6	Hetgly.G000025093,Hetgly.G000028291	ctg004230_HS.127	ctg006210_HT.19,ctg010620_HT.28,ctg011090_HT.30
OG0001690	1	4	1	6	Hetgly.G000025105	ctg000990_HS.7,ctg000990_HS.8,ctg001240_HS.1,ctg001240_HS.2	ctg005980_HT.5
OG0001691	1	3	2	6	Hetgly.G000025254	ctg000890_HS.1,ctg001220_HS.95,ctg001420_HS.3	ctg004460_HT.87,ctg006590_HT.17
OG0001692	2	1	3	6	Hetgly.G000025273,Hetgly.G000026807	ctg000650_HS.251	ctg005030_HT.250,ctg011250_HT.60,ctg013310_HT.47
OG0001693	2	1	3	6	Hetgly.G000025339.1,Hetgly.G000029185	ctg002630_HS.119	ctg004200_HT.25,ctg007320_HT.19,ctg012350_HT.42
OG0001694	1	1	4	6	Hetgly.G000025373	ctg000360_HS.11	ctg001480_HT.25,ctg001660_HT.23,ctg009970_HT.4,ctg010310_HT.2
OG0001695	1	4	1	6	Hetgly.G000025429	ctg001610_HS.23,ctg001610_HS.24,ctg001610_HS.25,ctg001680_HS.22	ctg010440_HT.20
OG0001696	2	2	2	6	Hetgly.G000025441,Hetgly.G000029262	ctg002010_HS.7,ctg002010_HS.8	ctg009080_HT.44,ctg010440_HT.15
OG0001697	3	1	2	6	Hetgly.G000025447,Hetgly.G000025486,Hetgly.G000025492	ctg003700_HS.281	ctg000170_HT.16,ctg001990_HT.24
OG0001698	3	2	1	6	Hetgly.G000025465,Hetgly.G000025473,Hetgly.G000025475	ctg004710_HS.159,ctg004780_HS.677	ctg010450_HT.40
OG0001699	2	1	3	6	Hetgly.G000025503,Hetgly.G000029322	ctg000590_HS.8	ctg008740_HT.56,ctg012680_HT.34,ctg013460_HT.19
OG0001700	2	1	3	6	Hetgly.G000025518,Hetgly.G000027205	ctg001370_HS.27	ctg005450_HT.35,ctg007300_HT.22,ctg012920_HT.14
OG0001701	3	0	3	6	Hetgly.G000025615,Hetgly.G000025616,Hetgly.G000025619	.	ctg001830_HT.24,ctg011290_HT.62,ctg011290_HT.68
OG0001702	1	2	3	6	Hetgly.G000025869	ctg002040_HS.4,ctg002040_HS.6	ctg004580_HT.35,ctg004990_HT.205,ctg005390_HT.19
OG0001703	1	2	3	6	Hetgly.G000025876.1	ctg001340_HS.22,ctg002040_HS.2	ctg002710_HT.8,ctg004990_HT.78,ctg005020_HT.91
OG0001704	1	2	3	6	Hetgly.G000026004	ctg002890_HS.136,ctg002900_HS.125	ctg003150_HT.8,ctg003420_HT.7,ctg003630_HT.58
OG0001705	2	2	2	6	Hetgly.G000026018,Hetgly.G000028057	ctg002890_HS.111,ctg002900_HS.104	ctg002950_HT.12,ctg003220_HT.10
OG0001706	2	2	2	6	Hetgly.G000026020,Hetgly.G000028059	ctg002890_HS.109,ctg002900_HS.102	ctg002340_HT.26,ctg003630_HT.8
OG0001707	2	2	2	6	Hetgly.G000026021,Hetgly.G000028060	ctg002890_HS.108,ctg002900_HS.101	ctg003220_HT.13,ctg003630_HT.7
OG0001708	2	1	3	6	Hetgly.G000026045,Hetgly.G000029462	ctg002680_HS.467	ctg005240_HT.5,ctg005240_HT.8,ctg006520_HT.13
OG0001709	1	3	2	6	Hetgly.G000026151	ctg000810_HS.28,ctg002310_HS.4,ctg003410_HS.56	ctg002840_HT.181,ctg005000_HT.171
OG0001710	2	2	2	6	Hetgly.G000026283,Hetgly.G000028687	ctg000650_HS.183,ctg002320_HS.156	ctg006110_HT.15,ctg011250_HT.10
OG0001711	1	2	3	6	Hetgly.G000026368	ctg000650_HS.333,ctg000650_HS.345	ctg001310_HT.156,ctg004400_HT.57,ctg013310_HT.116
OG0001712	1	1	4	6	Hetgly.G000026395	ctg004660_HS.38	ctg009650_HT.13,ctg009750_HT.12,ctg010630_HT.31,ctg013400_HT.32
OG0001713	1	3	2	6	Hetgly.G000026406	ctg001880_HS.245,ctg001910_HS.11,ctg004660_HS.18	ctg009840_HT.67,ctg010960_HT.32
OG0001714	1	0	5	6	Hetgly.G000026422	.	ctg000470_HT.43,ctg003230_HT.32,ctg009030_HT.20,ctg009110_HT.19,ctg013010_HT.28
OG0001715	1	3	2	6	Hetgly.G000026492	ctg001960_HS.33,ctg003660_HS.203,ctg003660_HS.238	ctg009840_HT.122,ctg013300_HT.62
OG0001716	1	2	3	6	Hetgly.G000026614	ctg002640_HS.14,ctg002770_HS.22	ctg002720_HT.60,ctg007270_HT.47,ctg011620_HT.178
OG0001717	1	2	3	6	Hetgly.G000026615	ctg002640_HS.15,ctg002770_HS.23	ctg002720_HT.61,ctg007270_HT.48,ctg011620_HT.177
OG0001718	1	2	3	6	Hetgly.G000026620	ctg002640_HS.21,ctg002770_HS.29	ctg002720_HT.69,ctg007270_HT.55,ctg011620_HT.171
OG0001719	1	4	1	6	Hetgly.G000026718	ctg000340_HS.19,ctg001060_HS.56,ctg001290_HS.2,ctg002590_HS.175	ctg002670_HT.20
OG0001720	1	5	0	6	Hetgly.G000026721	ctg001940_HS.24,ctg002800_HS.2,ctg002800_HS.29,ctg004370_HS.2,ctg004710_HS.162	.
OG0001721	1	2	3	6	Hetgly.G000026735	ctg000340_HS.18,ctg001060_HS.82	ctg005920_HT.109,ctg009600_HT.15,ctg013730_HT.1
OG0001722	2	2	2	6	Hetgly.G000026742,Hetgly.G000028482	ctg003500_HS.12,ctg004340_HS.29	ctg004460_HT.10,ctg006590_HT.54
OG0001723	1	2	3	6	Hetgly.G000026744	ctg003500_HS.14,ctg004340_HS.31	ctg004460_HT.12,ctg006590_HT.50,ctg014080_HT.70
OG0001724	2	1	3	6	Hetgly.G000026818,Hetgly.G000029659	ctg000650_HS.259	ctg004400_HT.1,ctg005030_HT.257,ctg011250_HT.76
OG0001725	1	4	1	6	Hetgly.G000026838	ctg001790_HS.55,ctg001790_HS.8,ctg003240_HS.21,ctg004550_HS.10	ctg005700_HT.90
OG0001726	1	2	3	6	Hetgly.G000026852	ctg002690_HS.874,ctg002690_HS.881	ctg001720_HT.35,ctg001740_HT.45,ctg007710_HT.5
OG0001727	1	1	4	6	Hetgly.G000026853	ctg002690_HS.873	ctg000100_HT.17,ctg001720_HT.36,ctg001740_HT.46,ctg007710_HT.4
OG0001728	1	3	2	6	Hetgly.G000026897	ctg000660_HS.104,ctg003650_HS.70,ctg003650_HS.73	ctg005570_HT.97,ctg012090_HT.5
OG0001729	1	2	3	6	Hetgly.G000026899	ctg000480_HS.76,ctg003650_HS.61	ctg001570_HT.78,ctg004770_HT.44,ctg010680_HT.302
OG0001730	1	2	3	6	Hetgly.G000026992.1	ctg002750_HS.25,ctg002980_HS.42	ctg001000_HT.8,ctg001250_HT.2,ctg010220_HT.5
OG0001731	2	0	4	6	Hetgly.G000027004,Hetgly.G000029140	.	ctg003980_HT.27,ctg007010_HT.11,ctg007850_HT.72,ctg011280_HT.61
OG0001732	1	0	5	6	Hetgly.G000027025	.	ctg001450_HT.22,ctg005970_HT.36,ctg006330_HT.30,ctg009020_HT.4,ctg009380_HT.1
OG0001733	1	2	3	6	Hetgly.G000027208	ctg002670_HS.32,ctg002670_HS.79	ctg007600_HT.20,ctg007640_HT.27,ctg007690_HT.20
OG0001734	2	1	3	6	Hetgly.G000027211,Hetgly.G000028748	ctg002670_HS.151	ctg004330_HT.32,ctg005040_HT.88,ctg011820_HT.27
OG0001735	1	1	4	6	Hetgly.G000027352	ctg003200_HS.5	ctg006590_HT.120,ctg007240_HT.11,ctg007270_HT.9,ctg011120_HT.18
OG0001736	1	1	4	6	Hetgly.G000027491	ctg000480_HS.4	ctg003790_HT.16,ctg005900_HT.33,ctg006300_HT.27,ctg008690_HT.129
OG0001737	1	2	3	6	Hetgly.G000027505	ctg000600_HS.41,ctg000600_HS.67	ctg008460_HT.7,ctg008540_HT.6,ctg013460_HT.113
OG0001738	1	2	3	6	Hetgly.G000027532	ctg001060_HS.64,ctg001260_HS.13	ctg005920_HT.84,ctg009540_HT.2,ctg010610_HT.40
OG0001739	1	1	4	6	Hetgly.G000027724	ctg001220_HS.39	ctg004460_HT.142,ctg006400_HT.51,ctg009610_HT.20,ctg009840_HT.21
OG0001740	2	1	3	6	Hetgly.G000027864,Hetgly.G000029609	ctg003670_HS.63	ctg008350_HT.5,ctg008380_HT.3,ctg009910_HT.117
OG0001741	1	4	1	6	Hetgly.G000027874	ctg000900_HS.16,ctg002910_HS.17,ctg003160_HS.139,ctg003250_HS.62	ctg006820_HT.10
OG0001742	1	0	5	6	Hetgly.G000027943	.	ctg002660_HT.136,ctg006220_HT.42,ctg006250_HT.78,ctg011950_HT.97,ctg014050_HT.318
OG0001743	1	1	4	6	Hetgly.G000027971	ctg001220_HS.81	ctg004460_HT.102,ctg006090_HT.9,ctg006400_HT.27,ctg009590_HT.6
OG0001744	1	1	4	6	Hetgly.G000028020	ctg000650_HS.280	ctg001310_HT.201,ctg004150_HT.17,ctg004400_HT.13,ctg013310_HT.70
OG0001745	1	3	2	6	Hetgly.G000028098	ctg001420_HS.87,ctg002210_HS.16,ctg004720_HS.73	ctg004120_HT.56,ctg009050_HT.18
OG0001746	1	1	4	6	Hetgly.G000028105	ctg001430_HS.63	ctg006750_HT.8,ctg006760_HT.5,ctg010160_HT.102,ctg012730_HT.30
OG0001747	1	1	4	6	Hetgly.G000028107	ctg001430_HS.65	ctg006750_HT.4,ctg006760_HT.3,ctg010160_HT.98,ctg012730_HT.40
OG0001748	1	1	4	6	Hetgly.G000028109.1	ctg001430_HS.67	ctg006750_HT.2,ctg007120_HT.5,ctg010160_HT.96,ctg012730_HT.42
OG0001749	1	2	3	6	Hetgly.G000028154	ctg000600_HS.191,ctg002880_HS.11	ctg004600_HT.27,ctg008580_HT.18,ctg011610_HT.36
OG0001750	1	2	3	6	Hetgly.G000028155	ctg000600_HS.192,ctg002880_HS.12	ctg004600_HT.28,ctg008580_HT.19,ctg011610_HT.35
OG0001751	1	3	2	6	Hetgly.G000028165	ctg001240_HS.29,ctg003230_HS.183,ctg004760_HS.59	ctg002450_HT.147,ctg006120_HT.17
OG0001752	3	1	2	6	Hetgly.G000028256,Hetgly.G000028257,Hetgly.G000028258	ctg000600_HS.34	ctg008410_HT.20,ctg008860_HT.15
OG0001753	1	1	4	6	Hetgly.G000028287	ctg004230_HS.61	ctg001340_HT.44,ctg006060_HT.21,ctg006070_HT.17,ctg008300_HT.82
OG0001754	2	1	3	6	Hetgly.G000028293,Hetgly.G000028299	ctg000480_HS.98	ctg010620_HT.51,ctg010680_HT.281,ctg013030_HT.95
OG0001755	1	3	2	6	Hetgly.G000028356	ctg003490_HS.26,ctg003610_HS.37,ctg003610_HS.71	ctg002450_HT.153,ctg006670_HT.13
OG0001756	1	1	4	6	Hetgly.G000028388	ctg003010_HS.30	ctg006080_HT.24,ctg007990_HT.5,ctg008340_HT.2,ctg010620_HT.81
OG0001757	3	1	2	6	Hetgly.G000028562,Hetgly.G000028697,Hetgly.G000028699	ctg002470_HS.81	ctg010680_HT.60,ctg012250_HT.32
OG0001758	1	3	2	6	Hetgly.G000028661.1	ctg003620_HS.32,ctg003620_HS.33,ctg003620_HS.34	ctg002730_HT.100,ctg002730_HT.103
OG0001759	1	3	2	6	Hetgly.G000028757	ctg004500_HS.10,ctg004500_HS.14,ctg004500_HS.16	ctg004290_HT.74,ctg010070_HT.86
OG0001760	1	1	4	6	Hetgly.G000028909	ctg003010_HS.43	ctg001630_HT.29,ctg007990_HT.12,ctg008120_HT.6,ctg008800_HT.31
OG0001761	2	2	2	6	Hetgly.G000028998,Hetgly.G000029001.1	ctg000130_HS.8,ctg002090_HS.38	ctg002840_HT.43,ctg005010_HT.29
OG0001762	1	3	2	6	Hetgly.G000029072	ctg000130_HS.6,ctg001380_HS.126,ctg002670_HS.122	ctg005040_HT.195,ctg010610_HT.8
OG0001763	1	1	4	6	Hetgly.G000029096	ctg001430_HS.225	ctg005310_HT.73,ctg007010_HT.109,ctg007190_HT.6,ctg007230_HT.5
OG0001764	1	1	4	6	Hetgly.G000029170	ctg004150_HS.15	ctg007510_HT.10,ctg008160_HT.52,ctg009060_HT.52,ctg010650_HT.66
OG0001765	1	1	4	6	Hetgly.G000029312	ctg001700_HS.32	ctg005970_HT.51,ctg005970_HT.57,ctg006330_HT.38,ctg006330_HT.43
OG0001766	1	2	3	6	Hetgly.G000029392	ctg003200_HS.40,ctg003960_HS.43	ctg006590_HT.161,ctg006630_HT.11,ctg006640_HT.6
OG0001767	1	3	2	6	Hetgly.G000029410	ctg002630_HS.105,ctg002630_HS.81,ctg002630_HS.91	ctg004160_HT.7,ctg004180_HT.7
OG0001768	1	2	3	6	Hetgly.G000029452	ctg000360_HS.135,ctg003660_HS.32	ctg005740_HT.5,ctg005760_HT.11,ctg010310_HT.121
OG0001769	1	2	3	6	Hetgly.G000029526	ctg000170_HS.8,ctg004350_HS.28	ctg001500_HT.3,ctg012350_HT.23,ctg012920_HT.28
OG0001770	1	2	3	6	Hetgly.G000029528	ctg002990_HS.34,ctg002990_HS.7	ctg004600_HT.125,ctg004600_HT.52,ctg005020_HT.126
OG0001771	1	4	1	6	Hetgly.G000029597	ctg000570_HS.129,ctg003140_HS.15,ctg004290_HS.53,ctg004290_HS.54	ctg012050_HT.18
OG0001772	0	4	2	6	.	ctg000100_HS.14,ctg000100_HS.20,ctg002020_HS.3,ctg004010_HS.28	ctg010630_HT.50,ctg013460_HT.42
OG0001773	0	4	2	6	.	ctg000440_HS.152,ctg001570_HS.309,ctg002770_HS.34,ctg004680_HS.72	ctg003630_HT.294,ctg010730_HT.231
OG0001774	0	5	1	6	.	ctg000580_HS.66,ctg002050_HS.11,ctg002530_HS.19,ctg002530_HS.23,ctg002530_HS.24	ctg008160_HT.23
OG0001775	0	2	4	6	.	ctg000600_HS.228,ctg000960_HS.64	ctg004290_HT.119,ctg009440_HT.21,ctg010070_HT.43,ctg011530_HT.35
OG0001776	0	2	4	6	.	ctg000610_HS.328,ctg000610_HS.344	ctg014050_HT.283,ctg014050_HT.297,ctg014050_HT.304,ctg014050_HT.312
OG0001777	0	2	4	6	.	ctg000810_HS.23,ctg000920_HS.11	ctg001450_HT.78,ctg001450_HT.87,ctg002840_HT.143,ctg006080_HT.3
OG0001778	0	2	4	6	.	ctg000850_HS.16,ctg002700_HS.10	ctg002580_HT.46,ctg002580_HT.47,ctg002580_HT.48,ctg006230_HT.11
OG0001779	0	4	2	6	.	ctg000910_HS.20,ctg000920_HS.3,ctg001000_HS.5,ctg001000_HS.9	ctg001450_HT.90,ctg001490_HT.16
OG0001780	0	3	3	6	.	ctg000930_HS.13,ctg000930_HS.14,ctg003790_HS.3	ctg003430_HT.16,ctg009380_HT.75,ctg010940_HT.19
OG0001781	0	1	5	6	.	ctg000930_HS.5	ctg003430_HT.5,ctg009380_HT.60,ctg009520_HT.51,ctg009520_HT.61,ctg010940_HT.37
OG0001782	0	1	5	6	.	ctg000930_HS.104	ctg000080_HT.17,ctg000080_HT.18,ctg003600_HT.56,ctg005420_HT.5,ctg008120_HT.67
OG0001783	0	3	3	6	.	ctg001200_HS.19,ctg001340_HS.52,ctg002670_HS.31	ctg000290_HT.19,ctg005020_HT.74,ctg007650_HT.37
OG0001784	0	3	3	6	.	ctg001850_HS.1,ctg001960_HS.67,ctg002470_HS.1	ctg003560_HT.23,ctg003680_HT.1,ctg007800_HT.69
OG0001785	0	1	5	6	.	ctg001950_HS.4	ctg004600_HT.33,ctg008100_HT.2,ctg008340_HT.53,ctg012690_HT.68,ctg014060_HT.37
OG0001786	0	2	4	6	.	ctg001960_HS.49,ctg001960_HS.59	ctg003560_HT.15,ctg003680_HT.24,ctg007800_HT.53,ctg009840_HT.154
OG0001787	0	4	2	6	.	ctg002150_HS.1,ctg002220_HS.2,ctg002290_HS.2,ctg004710_HS.51	ctg003430_HT.19,ctg010200_HT.41
OG0001788	0	4	2	6	.	ctg002180_HS.70,ctg002390_HS.3,ctg002490_HS.54,ctg004180_HS.11	ctg002840_HT.140,ctg004250_HT.7
OG0001789	0	1	5	6	.	ctg002210_HS.3	ctg003410_HT.43,ctg004120_HT.38,ctg004120_HT.39,ctg005280_HT.15,ctg005280_HT.16
OG0001790	0	4	2	6	.	ctg002350_HS.3,ctg002640_HS.120,ctg003990_HS.11,ctg003990_HS.9	ctg011950_HT.55,ctg013670_HT.6
OG0001791	0	3	3	6	.	ctg002470_HS.114,ctg003120_HS.12,ctg003480_HS.52	ctg002430_HT.49,ctg003940_HT.28,ctg010680_HT.94
OG0001792	0	3	3	6	.	ctg002540_HS.5,ctg002640_HS.149,ctg002740_HS.4	ctg007490_HT.44,ctg007830_HT.78,ctg011620_HT.36
OG0001793	0	1	5	6	.	ctg002590_HS.151	ctg002350_HT.25,ctg006300_HT.87,ctg007660_HT.58,ctg009580_HT.7,ctg011730_HT.18
OG0001794	0	1	5	6	.	ctg002610_HS.15	ctg001330_HT.15,ctg001410_HT.15,ctg012400_HT.5,ctg012690_HT.2,ctg012690_HT.7
OG0001795	0	4	2	6	.	ctg002640_HS.51,ctg002640_HS.88,ctg002770_HS.102,ctg002770_HS.56	ctg011620_HT.102,ctg011620_HT.140
OG0001796	0	4	2	6	.	ctg002690_HS.803,ctg004330_HS.40,ctg004650_HS.11,ctg004650_HS.44	ctg000690_HT.12,ctg000690_HT.48
OG0001797	0	2	4	6	.	ctg002890_HS.141,ctg002900_HS.130	ctg002850_HT.8,ctg002870_HT.6,ctg002890_HT.5,ctg003630_HT.51
OG0001798	0	3	3	6	.	ctg003020_HS.11,ctg003040_HS.11,ctg004520_HS.3	ctg007240_HT.18,ctg007240_HT.22,ctg007240_HT.23
OG0001799	0	2	4	6	.	ctg003210_HS.71,ctg003210_HS.74	ctg003280_HT.12,ctg004940_HT.92,ctg004940_HT.93,ctg004940_HT.94
OG0001800	0	1	5	6	.	ctg003340_HS.15	ctg003430_HT.33,ctg009520_HT.165,ctg010200_HT.88,ctg010920_HT.11,ctg010940_HT.1
OG0001801	0	3	3	6	.	ctg003630_HS.6,ctg003630_HS.8,ctg003640_HS.32	ctg000770_HT.32,ctg003340_HT.50,ctg007680_HT.62
OG0001802	0	1	5	6	.	ctg004010_HS.21	ctg000470_HT.8,ctg002120_HT.71,ctg007610_HT.7,ctg009400_HT.64,ctg011960_HT.16
OG0001803	0	1	5	6	.	ctg004230_HS.145	ctg001340_HT.1,ctg008300_HT.35,ctg008300_HT.40,ctg009480_HT.3,ctg010620_HT.15
OG0001804	0	1	5	6	.	ctg004290_HS.168	ctg001470_HT.64,ctg004950_HT.152,ctg004950_HT.159,ctg004950_HT.161,ctg011430_HT.57
OG0001805	0	1	5	6	.	ctg004680_HS.44	ctg003420_HT.138,ctg012990_HT.28,ctg013590_HT.4,ctg013650_HT.16,ctg013700_HT.23
OG0001806	0	1	5	6	.	ctg004790_HS.90	ctg010600_HT.3,ctg010600_HT.4,ctg010600_HT.5,ctg010600_HT.6,ctg010890_HT.18
OG0001807	0	1	5	6	.	ctg004790_HS.320	ctg002210_HT.36,ctg002210_HT.49,ctg010600_HT.72,ctg010600_HT.75,ctg010980_HT.58
OG0001808	0	0	6	6	.	.	ctg002120_HT.56,ctg005030_HT.131,ctg009660_HT.12,ctg010940_HT.85,ctg013380_HT.12,ctg013400_HT.98
OG0001809	0	0	6	6	.	.	ctg002750_HT.116,ctg012250_HT.36,ctg012250_HT.38,ctg012250_HT.40,ctg012250_HT.42,ctg012250_HT.44
OG0001810	1	1	3	5	Hetgly.G000000005	ctg002690_HS.460	ctg009250_HT.163,ctg009250_HT.168,ctg012440_HT.20
OG0001811	3	1	1	5	Hetgly.G000000071.1,Hetgly.G000000093,Hetgly.G000000094	ctg002690_HS.406	ctg004660_HT.79
OG0001812	3	1	1	5	Hetgly.G000000080,Hetgly.G000000100,Hetgly.G000020624	ctg002690_HS.400	ctg004660_HT.72
OG0001813	3	1	1	5	Hetgly.G000000086,Hetgly.G000000099,Hetgly.G000020625	ctg002690_HS.401	ctg004660_HT.73
OG0001814	3	1	1	5	Hetgly.G000000087,Hetgly.G000000088,Hetgly.G000000098	ctg002690_HS.402	ctg004660_HT.74
OG0001815	3	1	1	5	Hetgly.G000000106,Hetgly.G000020600,Hetgly.G000020617	ctg002690_HS.395	ctg004660_HT.66
OG0001816	3	1	1	5	Hetgly.G000000111,Hetgly.G000020604,Hetgly.G000020613	ctg002690_HS.392	ctg004660_HT.63
OG0001817	1	2	2	5	Hetgly.G000000388	ctg002690_HS.169,ctg002690_HS.171	ctg011140_HT.7,ctg012720_HT.63
OG0001818	4	0	1	5	Hetgly.G000000432,Hetgly.G000008126,Hetgly.G000016394,Hetgly.G000028357	.	ctg004100_HT.28
OG0001819	2	1	2	5	Hetgly.G000000441,Hetgly.G000025426	ctg001680_HS.14	ctg009080_HT.28,ctg009080_HT.38
OG0001820	1	2	2	5	Hetgly.G000000471	ctg001530_HS.257,ctg002480_HS.75	ctg003460_HT.112,ctg008710_HT.105
OG0001821	2	1	2	5	Hetgly.G000000621,Hetgly.G000011787	ctg004110_HS.95	ctg011400_HT.15,ctg011400_HT.16
OG0001822	2	2	1	5	Hetgly.G000000623,Hetgly.G000000626	ctg001560_HS.136,ctg001560_HS.137	ctg006480_HT.12
OG0001823	2	1	2	5	Hetgly.G000000627,Hetgly.G000003228	ctg001560_HS.138	ctg000450_HT.11,ctg006480_HT.11
OG0001824	4	0	1	5	Hetgly.G000000820,Hetgly.G000004742,Hetgly.G000021459,Hetgly.G000024785	.	ctg011420_HT.19
OG0001825	1	1	3	5	Hetgly.G000000853	ctg001530_HS.177	ctg004760_HT.13,ctg010710_HT.17,ctg012820_HT.15
OG0001826	2	1	2	5	Hetgly.G000000871.1,Hetgly.G000000872.1	ctg001530_HS.158	ctg002910_HT.6,ctg010500_HT.1
OG0001827	3	1	1	5	Hetgly.G000000879,Hetgly.G000003462,Hetgly.G000018309	ctg001320_HS.9	ctg004760_HT.113
OG0001828	1	1	3	5	Hetgly.G000000904	ctg001530_HS.123	ctg001850_HT.43,ctg002360_HT.69,ctg007660_HT.15
OG0001829	1	1	3	5	Hetgly.G000000908	ctg001530_HS.119	ctg001850_HT.39,ctg002360_HT.67,ctg007660_HT.19
OG0001830	1	1	3	5	Hetgly.G000000991	ctg003160_HS.52	ctg003860_HT.58,ctg011190_HT.38,ctg012950_HT.3
OG0001831	1	1	3	5	Hetgly.G000001005	ctg003160_HS.64	ctg003860_HT.49,ctg011190_HT.25,ctg012930_HT.10
OG0001832	1	1	3	5	Hetgly.G000001006	ctg003160_HS.65	ctg003860_HT.48,ctg011190_HT.24,ctg012930_HT.11
OG0001833	1	1	3	5	Hetgly.G000001021	ctg003160_HS.82	ctg003860_HT.17,ctg011190_HT.14,ctg012930_HT.27
OG0001834	1	1	3	5	Hetgly.G000001033	ctg003160_HS.94	ctg011220_HT.8,ctg011660_HT.8,ctg012930_HT.38
OG0001835	1	2	2	5	Hetgly.G000001037	ctg003160_HS.58,ctg003160_HS.98	ctg011190_HT.31,ctg011660_HT.13
OG0001836	1	1	3	5	Hetgly.G000001038.1	ctg003160_HS.99	ctg011220_HT.16,ctg011660_HT.14,ctg012930_HT.43
OG0001837	1	2	2	5	Hetgly.G000001042	ctg003160_HS.102,ctg003160_HS.103	ctg011660_HT.18,ctg011660_HT.19
OG0001838	4	0	1	5	Hetgly.G000001084,Hetgly.G000006540.1,Hetgly.G000021596,Hetgly.G000021598	.	ctg003960_HT.25
OG0001839	1	1	3	5	Hetgly.G000001106	ctg003210_HS.41	ctg011660_HT.98,ctg012830_HT.130,ctg013990_HT.65
OG0001840	1	1	3	5	Hetgly.G000001159	ctg003210_HS.82	ctg003280_HT.20,ctg004940_HT.102,ctg010270_HT.53
OG0001841	1	1	3	5	Hetgly.G000001167	ctg003210_HS.84	ctg003280_HT.25,ctg004940_HT.106,ctg010270_HT.55
OG0001842	2	0	3	5	Hetgly.G000001172,Hetgly.G000001173	.	ctg003280_HT.30,ctg004940_HT.111,ctg012530_HT.15
OG0001843	1	1	3	5	Hetgly.G000001174	ctg003210_HS.87	ctg003280_HT.31,ctg010270_HT.64,ctg012530_HT.14
OG0001844	1	1	3	5	Hetgly.G000001176	ctg003210_HS.89	ctg003280_HT.34,ctg010270_HT.67,ctg012530_HT.12
OG0001845	1	1	3	5	Hetgly.G000001186	ctg003210_HS.98	ctg003290_HT.20,ctg004050_HT.20,ctg012510_HT.5
OG0001846	1	1	3	5	Hetgly.G000001190	ctg003210_HS.101	ctg003290_HT.17,ctg004050_HT.17,ctg012510_HT.2
OG0001847	1	1	3	5	Hetgly.G000001203	ctg003160_HS.3	ctg003860_HT.119,ctg012950_HT.58,ctg012950_HT.72
OG0001848	1	1	3	5	Hetgly.G000001221	ctg003150_HS.110	ctg007280_HT.22,ctg007420_HT.35,ctg013990_HT.18
OG0001849	1	1	3	5	Hetgly.G000001233	ctg003150_HS.98	ctg007280_HT.11,ctg007420_HT.6,ctg013990_HT.29
OG0001850	1	1	3	5	Hetgly.G000001238	ctg003150_HS.93	ctg007280_HT.6,ctg007420_HT.14,ctg013990_HT.38
OG0001851	2	1	2	5	Hetgly.G000001254.1,Hetgly.G000022961.1	ctg003710_HS.38	ctg005300_HT.1,ctg005610_HT.96
OG0001852	2	1	2	5	Hetgly.G000001306,Hetgly.G000004126	ctg003150_HS.10	ctg003720_HT.57,ctg007680_HT.95
OG0001853	3	1	1	5	Hetgly.G000001362,Hetgly.G000001529,Hetgly.G000007336	ctg003700_HS.362	ctg005610_HT.35
OG0001854	3	1	1	5	Hetgly.G000001366,Hetgly.G000001526,Hetgly.G000007333	ctg003700_HS.360	ctg005610_HT.33
OG0001855	3	1	1	5	Hetgly.G000001370,Hetgly.G000001523.1,Hetgly.G000007330.1	ctg003700_HS.357	ctg005610_HT.30
OG0001856	3	1	1	5	Hetgly.G000001371,Hetgly.G000001521.1,Hetgly.G000007328.1	ctg003700_HS.356	ctg005610_HT.29
OG0001857	3	1	1	5	Hetgly.G000001375,Hetgly.G000001517,Hetgly.G000007324	ctg003700_HS.352	ctg005610_HT.25
OG0001858	3	1	1	5	Hetgly.G000001379,Hetgly.G000001511,Hetgly.G000007318	ctg003700_HS.349	ctg005610_HT.23
OG0001859	3	1	1	5	Hetgly.G000001380,Hetgly.G000001507,Hetgly.G000007314	ctg003700_HS.348	ctg005610_HT.22
OG0001860	3	1	1	5	Hetgly.G000001390,Hetgly.G000001497,Hetgly.G000007305	ctg003700_HS.340	ctg000170_HT.80
OG0001861	3	1	1	5	Hetgly.G000001391,Hetgly.G000001496,Hetgly.G000007304	ctg003700_HS.339	ctg005610_HT.12
OG0001862	3	1	1	5	Hetgly.G000001399,Hetgly.G000001485,Hetgly.G000007294	ctg003700_HS.331	ctg000170_HT.71
OG0001863	3	1	1	5	Hetgly.G000001415,Hetgly.G000001471,Hetgly.G000007280	ctg003700_HS.322	ctg000170_HT.61
OG0001864	3	1	1	5	Hetgly.G000001422,Hetgly.G000007273,Hetgly.G000025599	ctg003700_HS.316	ctg000170_HT.54
OG0001865	3	1	1	5	Hetgly.G000001427,Hetgly.G000001458,Hetgly.G000007268	ctg003700_HS.313	ctg000170_HT.50
OG0001866	3	1	1	5	Hetgly.G000001428,Hetgly.G000001457,Hetgly.G000007267	ctg003700_HS.312	ctg000170_HT.49
OG0001867	3	1	1	5	Hetgly.G000001429,Hetgly.G000001456,Hetgly.G000007266	ctg003700_HS.311	ctg000170_HT.48
OG0001868	3	1	1	5	Hetgly.G000001431,Hetgly.G000001453,Hetgly.G000007263	ctg003700_HS.308	ctg000170_HT.45
OG0001869	3	1	1	5	Hetgly.G000001432,Hetgly.G000001452,Hetgly.G000007262	ctg003700_HS.307	ctg000170_HT.44
OG0001870	3	1	1	5	Hetgly.G000001433,Hetgly.G000001451,Hetgly.G000007261	ctg003700_HS.306	ctg000170_HT.42
OG0001871	3	1	1	5	Hetgly.G000001434,Hetgly.G000001450,Hetgly.G000007260	ctg003700_HS.305	ctg000170_HT.41
OG0001872	2	1	2	5	Hetgly.G000001445,Hetgly.G000007256.1	ctg003700_HS.301	ctg000170_HT.37,ctg001990_HT.44
OG0001873	2	1	2	5	Hetgly.G000001448,Hetgly.G000007258	ctg003700_HS.303	ctg000170_HT.39,ctg001930_HT.6
OG0001874	2	1	2	5	Hetgly.G000001449,Hetgly.G000007259	ctg003700_HS.304	ctg000170_HT.40,ctg001930_HT.7
OG0001875	2	2	1	5	Hetgly.G000001597,Hetgly.G000020574	ctg002680_HS.133,ctg002680_HS.70	ctg002790_HT.246
OG0001876	3	1	1	5	Hetgly.G000001692,Hetgly.G000001694,Hetgly.G000021509	ctg002680_HS.210	ctg002790_HT.164
OG0001877	3	0	2	5	Hetgly.G000001714.1,Hetgly.G000006178,Hetgly.G000009818	.	ctg009110_HT.6,ctg011730_HT.30
OG0001878	1	1	3	5	Hetgly.G000001743	ctg002680_HS.247	ctg000100_HT.15,ctg001740_HT.48,ctg011750_HT.45
OG0001879	3	1	1	5	Hetgly.G000001828,Hetgly.G000001900,Hetgly.G000004105	ctg003150_HS.12	ctg007680_HT.94
OG0001880	2	1	2	5	Hetgly.G000001829,Hetgly.G000004106	ctg003150_HS.13	ctg003720_HT.53,ctg007680_HT.93
OG0001881	2	1	2	5	Hetgly.G000001830,Hetgly.G000004107	ctg003150_HS.14	ctg003720_HT.52,ctg007680_HT.92
OG0001882	3	0	2	5	Hetgly.G000001831,Hetgly.G000001901,Hetgly.G000004108	.	ctg003720_HT.50,ctg007680_HT.90
OG0001883	2	1	2	5	Hetgly.G000001834,Hetgly.G000004111	ctg003150_HS.18	ctg003720_HT.47,ctg007680_HT.87
OG0001884	2	1	2	5	Hetgly.G000001845,Hetgly.G000004122	ctg003150_HS.7	ctg003720_HT.62,ctg007680_HT.102
OG0001885	2	1	2	5	Hetgly.G000001856,Hetgly.G000004139	ctg003140_HS.40	ctg003720_HT.75,ctg007680_HT.117
OG0001886	4	0	1	5	Hetgly.G000001871,Hetgly.G000010031,Hetgly.G000011665,Hetgly.G000018403	.	ctg007090_HT.24
OG0001887	2	1	2	5	Hetgly.G000001927,Hetgly.G000026993	ctg002980_HS.26	ctg001000_HT.7,ctg010220_HT.4
OG0001888	1	2	2	5	Hetgly.G000001935	ctg000390_HS.13,ctg000520_HS.11	ctg001390_HT.12,ctg001510_HT.35
OG0001889	1	1	3	5	Hetgly.G000002001	ctg004770_HS.66	ctg001810_HT.15,ctg004030_HT.11,ctg011870_HT.20
OG0001890	1	1	3	5	Hetgly.G000002005	ctg004770_HS.69	ctg001810_HT.11,ctg004040_HT.34,ctg011870_HT.24
OG0001891	1	1	3	5	Hetgly.G000002008	ctg004770_HS.72	ctg001810_HT.7,ctg004040_HT.30,ctg011870_HT.27
OG0001892	1	1	3	5	Hetgly.G000002014	ctg004770_HS.83	ctg000810_HT.5,ctg001900_HT.35,ctg011870_HT.37
OG0001893	1	1	3	5	Hetgly.G000002042	ctg000530_HS.21	ctg005750_HT.3,ctg006660_HT.34,ctg006740_HT.20
OG0001894	1	1	3	5	Hetgly.G000002046	ctg000530_HS.30	ctg003730_HT.23,ctg006660_HT.19,ctg006740_HT.16
OG0001895	1	1	3	5	Hetgly.G000002052	ctg000530_HS.35	ctg003730_HT.19,ctg006660_HT.12,ctg006740_HT.11
OG0001896	1	1	3	5	Hetgly.G000002056	ctg000530_HS.37	ctg003730_HT.16,ctg006660_HT.8,ctg006740_HT.8
OG0001897	1	1	3	5	Hetgly.G000002096.1	ctg000530_HS.54	ctg006370_HT.3,ctg007660_HT.142,ctg010850_HT.9
OG0001898	3	1	1	5	Hetgly.G000002109,Hetgly.G000021665,Hetgly.G000022696	ctg001530_HS.71	ctg007660_HT.56
OG0001899	2	1	2	5	Hetgly.G000002129.1,Hetgly.G000022716	ctg001330_HS.55	ctg000990_HT.40,ctg007660_HT.96
OG0001900	2	2	1	5	Hetgly.G000002196.1,Hetgly.G000002197	ctg003550_HS.141,ctg003550_HS.190	ctg002820_HT.135
OG0001901	3	1	1	5	Hetgly.G000002384,Hetgly.G000004761,Hetgly.G000004769	ctg003580_HS.7	ctg002810_HT.35
OG0001902	2	1	2	5	Hetgly.G000002517,Hetgly.G000002518	ctg001510_HS.387	ctg002780_HT.359,ctg002780_HT.361
OG0001903	1	1	3	5	Hetgly.G000002661	ctg000630_HS.55	ctg002030_HT.202,ctg008570_HT.3,ctg008640_HT.45
OG0001904	1	1	3	5	Hetgly.G000002744.1	ctg000630_HS.111	ctg000840_HT.91,ctg002030_HT.104,ctg005520_HT.29
OG0001905	3	1	1	5	Hetgly.G000002787,Hetgly.G000019861,Hetgly.G000024743	ctg002480_HS.185	ctg001710_HT.56
OG0001906	1	1	3	5	Hetgly.G000002790	ctg000630_HS.225	ctg000520_HT.4,ctg000830_HT.3,ctg000880_HT.93
OG0001907	3	1	1	5	Hetgly.G000002847,Hetgly.G000002853,Hetgly.G000012163	ctg000630_HS.179	ctg002030_HT.3
OG0001908	3	1	1	5	Hetgly.G000002895,Hetgly.G000025713,Hetgly.G000025724	ctg003660_HS.213	ctg013300_HT.52
OG0001909	2	2	1	5	Hetgly.G000002906,Hetgly.G000002947	ctg001960_HS.38,ctg001960_HS.42	ctg009840_HT.129
OG0001910	1	2	2	5	Hetgly.G000002916	ctg001960_HS.34,ctg003660_HS.204	ctg009840_HT.123,ctg013300_HT.61
OG0001911	4	0	1	5	Hetgly.G000002922,Hetgly.G000025721,Hetgly.G000025729,Hetgly.G000025732	.	ctg008690_HT.188
OG0001912	3	1	1	5	Hetgly.G000002926,Hetgly.G000002934,Hetgly.G000025736	ctg003660_HS.195	ctg013300_HT.71
OG0001913	1	1	3	5	Hetgly.G000002959	ctg003660_HS.181	ctg003140_HT.33,ctg003360_HT.19,ctg010870_HT.5
OG0001914	1	1	3	5	Hetgly.G000002971	ctg003660_HS.165	ctg003140_HT.32,ctg003360_HT.12,ctg010870_HT.12
OG0001915	1	1	3	5	Hetgly.G000002996.1	ctg003660_HS.157	ctg003140_HT.12,ctg003390_HT.27,ctg010870_HT.25
OG0001916	1	1	3	5	Hetgly.G000003019	ctg003660_HS.138	ctg003060_HT.7,ctg003390_HT.8,ctg005470_HT.10
OG0001917	2	1	2	5	Hetgly.G000003034,Hetgly.G000003035	ctg003660_HS.129	ctg003670_HT.11,ctg007170_HT.44
OG0001918	1	1	3	5	Hetgly.G000003037	ctg003660_HS.127	ctg000980_HT.36,ctg003670_HT.13,ctg007170_HT.41
OG0001919	1	1	3	5	Hetgly.G000003039	ctg003660_HS.126	ctg000040_HT.19,ctg000980_HT.35,ctg007170_HT.40
OG0001920	1	1	3	5	Hetgly.G000003058	ctg003660_HS.116	ctg000980_HT.24,ctg003670_HT.25,ctg007170_HT.18
OG0001921	1	1	3	5	Hetgly.G000003064	ctg003660_HS.108	ctg000980_HT.17,ctg003670_HT.35,ctg007170_HT.12
OG0001922	2	1	2	5	Hetgly.G000003067,Hetgly.G000003106	ctg002600_HS.107	ctg000870_HT.47,ctg005820_HT.89
OG0001923	3	0	2	5	Hetgly.G000003118,Hetgly.G000004047,Hetgly.G000027813	.	ctg000680_HT.49,ctg000870_HT.55
OG0001924	2	1	2	5	Hetgly.G000003142,Hetgly.G000011668	ctg003210_HS.13	ctg000870_HT.16,ctg012950_HT.11
OG0001925	1	1	3	5	Hetgly.G000003143	ctg000570_HS.32	ctg000870_HT.17,ctg004940_HT.58,ctg012950_HT.13
OG0001926	1	1	3	5	Hetgly.G000003148	ctg000540_HS.38	ctg001250_HT.92,ctg004940_HT.57,ctg012950_HT.12
OG0001927	2	1	2	5	Hetgly.G000003171,Hetgly.G000026084	ctg000570_HS.42	ctg000870_HT.3,ctg010930_HT.62
OG0001928	2	1	2	5	Hetgly.G000003184,Hetgly.G000014909	ctg000570_HS.52	ctg000700_HT.8,ctg000860_HT.11
OG0001929	4	0	1	5	Hetgly.G000003191,Hetgly.G000018157.1,Hetgly.G000020664,Hetgly.G000020668	.	ctg006300_HT.155
OG0001930	2	2	1	5	Hetgly.G000003210,Hetgly.G000003214	ctg000660_HS.126,ctg000660_HS.139	ctg005570_HT.69
OG0001931	1	1	3	5	Hetgly.G000003229	ctg000660_HS.136	ctg000190_HT.44,ctg000200_HT.42,ctg005570_HT.72
OG0001932	2	1	2	5	Hetgly.G000003275,Hetgly.G000027599	ctg000660_HS.182	ctg005570_HT.28,ctg005570_HT.7
OG0001933	1	1	3	5	Hetgly.G000003276.1	ctg000660_HS.183	ctg005060_HT.9,ctg005570_HT.1,ctg005570_HT.27
OG0001934	2	1	2	5	Hetgly.G000003278,Hetgly.G000027595	ctg000660_HS.185	ctg005060_HT.7,ctg005570_HT.25
OG0001935	1	2	2	5	Hetgly.G000003310	ctg000660_HS.214,ctg001530_HS.249	ctg004760_HT.91,ctg005060_HT.38
OG0001936	1	3	1	5	Hetgly.G000003322	ctg000890_HS.6,ctg001110_HS.14,ctg001540_HS.2	ctg002360_HT.45
OG0001937	4	0	1	5	Hetgly.G000003403,Hetgly.G000003527,Hetgly.G000010715,Hetgly.G000023627	.	ctg000060_HT.15
OG0001938	1	2	2	5	Hetgly.G000003438	ctg000650_HS.368,ctg000650_HS.373	ctg001310_HT.124,ctg001310_HT.130
OG0001939	1	1	3	5	Hetgly.G000003449	ctg001190_HS.13	ctg002840_HT.150,ctg006670_HT.100,ctg006780_HT.6
OG0001940	1	1	3	5	Hetgly.G000003454	ctg000650_HS.402	ctg001310_HT.97,ctg004400_HT.129,ctg013310_HT.183
OG0001941	1	1	3	5	Hetgly.G000003455	ctg000650_HS.403	ctg001310_HT.96,ctg004400_HT.130,ctg013310_HT.184
OG0001942	2	1	2	5	Hetgly.G000003463,Hetgly.G000018308	ctg000650_HS.424	ctg004230_HT.10,ctg004230_HT.8
OG0001943	4	0	1	5	Hetgly.G000003483,Hetgly.G000016449,Hetgly.G000018289,Hetgly.G000018334	.	ctg001310_HT.65
OG0001944	3	1	1	5	Hetgly.G000003484,Hetgly.G000018290,Hetgly.G000018333	ctg000880_HS.9	ctg001310_HT.64
OG0001945	2	1	2	5	Hetgly.G000003568,Hetgly.G000024363	ctg000640_HS.119	ctg000310_HT.3,ctg001600_HT.264
OG0001946	2	1	2	5	Hetgly.G000003569,Hetgly.G000024364	ctg000640_HS.120	ctg000310_HT.4,ctg000360_HT.3
OG0001947	2	1	2	5	Hetgly.G000003570.1,Hetgly.G000024365.1	ctg000640_HS.122	ctg000310_HT.7,ctg000360_HT.18
OG0001948	1	2	2	5	Hetgly.G000003615	ctg000640_HS.148,ctg000640_HS.149	ctg000310_HT.39,ctg000360_HT.69
OG0001949	1	1	3	5	Hetgly.G000003619	ctg000640_HS.153	ctg000310_HT.43,ctg000360_HT.74,ctg011530_HT.8
OG0001950	1	2	2	5	Hetgly.G000003658	ctg000640_HS.62,ctg001150_HS.62	ctg001600_HT.200,ctg007440_HT.100
OG0001951	1	1	3	5	Hetgly.G000003845	ctg000660_HS.481	ctg002840_HT.219,ctg007450_HT.28,ctg009400_HT.15
OG0001952	1	1	3	5	Hetgly.G000003883	ctg000660_HS.457	ctg005070_HT.249,ctg005070_HT.251,ctg005070_HT.254
OG0001953	3	1	1	5	Hetgly.G000003893,Hetgly.G000008734,Hetgly.G000008742	ctg001430_HS.264	ctg007230_HT.13
OG0001954	2	1	2	5	Hetgly.G000003919,Hetgly.G000004865.1	ctg001430_HS.267	ctg007190_HT.9,ctg007230_HT.8
OG0001955	2	1	2	5	Hetgly.G000003920,Hetgly.G000004866	ctg001430_HS.268	ctg007190_HT.8,ctg007230_HT.7
OG0001956	2	1	2	5	Hetgly.G000003921,Hetgly.G000004867	ctg001430_HS.269	ctg007190_HT.7,ctg007230_HT.6
OG0001957	2	1	2	5	Hetgly.G000003922,Hetgly.G000004868	ctg001430_HS.270	ctg007190_HT.5,ctg007230_HT.4
OG0001958	2	1	2	5	Hetgly.G000003923,Hetgly.G000004869	ctg001430_HS.271	ctg007190_HT.4,ctg007230_HT.3
OG0001959	2	1	2	5	Hetgly.G000003945,Hetgly.G000004889	ctg001430_HS.288	ctg007890_HT.238,ctg011470_HT.12
OG0001960	2	1	2	5	Hetgly.G000003946.1,Hetgly.G000004890.1	ctg001430_HS.289	ctg007890_HT.237,ctg011470_HT.11
OG0001961	3	1	1	5	Hetgly.G000004024.1,Hetgly.G000004035.1,Hetgly.G000004968.1	ctg001430_HS.347	ctg007890_HT.173
OG0001962	2	1	2	5	Hetgly.G000004058,Hetgly.G000022208	ctg001440_HS.15	ctg007890_HT.145,ctg011550_HT.22
OG0001963	2	1	2	5	Hetgly.G000004059,Hetgly.G000022210.1	ctg001440_HS.14	ctg007890_HT.146,ctg011550_HT.23
OG0001964	2	1	2	5	Hetgly.G000004067,Hetgly.G000022217	ctg001440_HS.10	ctg007890_HT.152,ctg011550_HT.28
OG0001965	2	1	2	5	Hetgly.G000004068,Hetgly.G000022218	ctg001440_HS.9	ctg007890_HT.153,ctg011550_HT.29
OG0001966	2	1	2	5	Hetgly.G000004077,Hetgly.G000022225	ctg001440_HS.31	ctg007890_HT.128,ctg011550_HT.39
OG0001967	3	1	1	5	Hetgly.G000004080,Hetgly.G000022228,Hetgly.G000025798	ctg001440_HS.33	ctg011550_HT.42
OG0001968	2	1	2	5	Hetgly.G000004093,Hetgly.G000022237	ctg001440_HS.40	ctg007890_HT.117,ctg011550_HT.50
OG0001969	2	1	2	5	Hetgly.G000004097,Hetgly.G000022423	ctg001440_HS.48	ctg007890_HT.105,ctg011550_HT.54
OG0001970	2	1	2	5	Hetgly.G000004098,Hetgly.G000022417	ctg001440_HS.49	ctg007890_HT.103,ctg011550_HT.56
OG0001971	2	1	2	5	Hetgly.G000004138,Hetgly.G000023815	ctg003140_HS.41	ctg003720_HT.74,ctg007680_HT.116
OG0001972	2	1	2	5	Hetgly.G000004142,Hetgly.G000023809	ctg003140_HS.38	ctg003720_HT.79,ctg007680_HT.121
OG0001973	2	1	2	5	Hetgly.G000004143,Hetgly.G000023808	ctg003140_HS.37	ctg003720_HT.80,ctg007680_HT.122
OG0001974	2	1	2	5	Hetgly.G000004144,Hetgly.G000023807	ctg003140_HS.36	ctg003720_HT.81,ctg007680_HT.123
OG0001975	2	1	2	5	Hetgly.G000004146,Hetgly.G000023805	ctg003140_HS.34	ctg003720_HT.83,ctg007680_HT.125
OG0001976	2	1	2	5	Hetgly.G000004147,Hetgly.G000023804	ctg003140_HS.33	ctg003720_HT.86,ctg007680_HT.129
OG0001977	2	1	2	5	Hetgly.G000004149,Hetgly.G000023802	ctg003140_HS.32	ctg003720_HT.88,ctg007680_HT.132
OG0001978	2	1	2	5	Hetgly.G000004150,Hetgly.G000023801	ctg003140_HS.31	ctg003720_HT.89,ctg007680_HT.133
OG0001979	2	1	2	5	Hetgly.G000004157,Hetgly.G000023796	ctg003140_HS.12	ctg003720_HT.96,ctg007680_HT.139
OG0001980	1	1	3	5	Hetgly.G000004183	ctg003670_HS.275	ctg003080_HT.40,ctg009700_HT.20,ctg012430_HT.28
OG0001981	1	1	3	5	Hetgly.G000004224	ctg003670_HS.295	ctg005190_HT.19,ctg005220_HT.22,ctg005780_HT.80
OG0001982	1	1	3	5	Hetgly.G000004225	ctg003670_HS.296	ctg005190_HT.18,ctg005220_HT.21,ctg005780_HT.79
OG0001983	1	1	3	5	Hetgly.G000004226	ctg003670_HS.297	ctg005190_HT.17,ctg005220_HT.20,ctg005780_HT.78
OG0001984	1	1	3	5	Hetgly.G000004230	ctg003670_HS.299	ctg005190_HT.13,ctg005220_HT.17,ctg005780_HT.75
OG0001985	1	1	3	5	Hetgly.G000004234	ctg003670_HS.301	ctg005190_HT.9,ctg005220_HT.12,ctg005780_HT.72
OG0001986	4	1	0	5	Hetgly.G000004235,Hetgly.G000004243,Hetgly.G000025173,Hetgly.G000028788	ctg004060_HS.50	.
OG0001987	2	1	2	5	Hetgly.G000004237,Hetgly.G000004245	ctg003670_HS.306	ctg005190_HT.6,ctg005220_HT.9
OG0001988	2	1	2	5	Hetgly.G000004240,Hetgly.G000004249	ctg003670_HS.308	ctg005220_HT.6,ctg005780_HT.67
OG0001989	1	2	2	5	Hetgly.G000004271	ctg003680_HS.31,ctg003680_HS.33	ctg000760_HT.7,ctg005660_HT.21
OG0001990	2	1	2	5	Hetgly.G000004289.1,Hetgly.G000025538	ctg003680_HS.12	ctg005660_HT.3,ctg005780_HT.6
OG0001991	2	1	2	5	Hetgly.G000004290,Hetgly.G000025539	ctg003680_HS.7	ctg005600_HT.11,ctg005780_HT.11
OG0001992	2	1	2	5	Hetgly.G000004291,Hetgly.G000025540	ctg003680_HS.8	ctg005600_HT.10,ctg005780_HT.10
OG0001993	2	1	2	5	Hetgly.G000004292,Hetgly.G000025541	ctg003680_HS.9	ctg005600_HT.9,ctg005780_HT.9
OG0001994	2	1	2	5	Hetgly.G000004293,Hetgly.G000025542	ctg003680_HS.10	ctg005600_HT.8,ctg005780_HT.8
OG0001995	2	1	2	5	Hetgly.G000004312,Hetgly.G000004321	ctg003670_HS.369	ctg005600_HT.16,ctg005780_HT.15
OG0001996	2	1	2	5	Hetgly.G000004313,Hetgly.G000004322	ctg003670_HS.368	ctg005600_HT.17,ctg005780_HT.16
OG0001997	2	1	2	5	Hetgly.G000004338,Hetgly.G000004339	ctg003670_HS.353	ctg005600_HT.33,ctg005780_HT.28
[truncated: 12,899 more rows]
