# Supplementary material for: Genomic and Transcriptomic Analysis of the Polyploidy Cyst Nematode, Heterodera trifolii, and Heterodera schachtii
Source: Int J Mol Sci. 2025 Jan 23;26(3):948. doi: 10.3390/ijms26030948 (PMC11817004; doi:10.3390/ijms26030948)
Supplement: Supplementary file 1 [file ijms-26-00948-s001.zip › Data S4_Segmental_duplication_Gene ontology.xlsx]

## Sheet: Segmental Duplication GO enrich
Biological Process						Cellular component						Molecular function
GO	Description	HG	HS	HT		GO-ID	Description	HG	HS	HT		GO-ID	Description	HG	HS	HT			Present
9308	amine metabolic process					16020	membrane					3700	transcription factor activity						Absent
6790	sulfur metabolic process					19867	outer membrane					5215	transporter activity
6355	regulation of transcription, DNA-dependent					44464	cell part					16491	oxidoreductase activity
45449	regulation of transcription					5623	cell					16741	transferase activity, transferring one-carbon groups
51252	regulation of RNA metabolic process					43190	ATP-binding cassette (ABC) transporter complex					22857	transmembrane transporter activity
19219	regulation of nucleobase, nucleoside, nucleotide and nucleic acid metabolic process					9288	bacterial-type flagellum					30528	transcription regulator activity
51171	regulation of nitrogen compound metabolic process					19861	flagellum					43565	sequence-specific DNA binding
10556	regulation of macromolecule biosynthetic process					42995	cell projection					3824	catalytic activity
31326	regulation of cellular biosynthetic process											48037	cofactor binding
9889	regulation of biosynthetic process											16887	ATPase activity
80090	regulation of primary metabolic process											3677	DNA binding
10468	regulation of gene expression											155	two-component sensor activity
60255	regulation of macromolecule metabolic process											4673	protein histidine kinase activity
31323	regulation of cellular metabolic process											16775	phosphotransferase activity, nitrogenous group as acceptor
19222	regulation of metabolic process											50662	coenzyme binding
55114	oxidation reduction											51536	iron-sulfur cluster binding
50794	regulation of cellular process											51540	metal cluster binding
50789	regulation of biological process											16627	oxidoreductase activity, acting on the CH-CH group of donors
65007	biological regulation											9055	electron carrier activity
55085	transmembrane transport											19842	vitamin binding
6082	organic acid metabolic process											15562	efflux transmembrane transporter activity
19752	carboxylic acid metabolic process											30170	pyridoxal phosphate binding
42180	cellular ketone metabolic process											70279	vitamin B6 binding
43436	oxoacid metabolic process											15288	porin activity
6810	transport											22829	wide pore channel activity
51234	establishment of localization											16986	transcription initiation factor activity
51179	localization											16987	sigma factor activity
23046	signaling process											16818	hydrolase activity, acting on acid anhydrides, in phosphorus-containing anhydrides
23060	signal transmission											16462	pyrophosphatase activity
6520	cellular amino acid metabolic process											16817	hydrolase activity, acting on acid anhydrides
44106	cellular amine metabolic process											51287	NAD or NADH binding
44271	cellular nitrogen compound biosynthetic process											50660	FAD binding
8652	cellular amino acid biosynthetic process											17111	nucleoside-triphosphatase activity
9309	amine biosynthetic process											10181	FMN binding
32940	secretion by cell											8410	CoA-transferase activity
46483	heterocycle metabolic process											16810	hydrolase activity, acting on carbon-nitrogen (but not peptide) bonds
46903	secretion											16614	oxidoreductase activity, acting on CH-OH group of donors
44281	small molecule metabolic process											16616	oxidoreductase activity, acting on the CH-OH group of donors, NAD or NADP as acceptor
6091	generation of precursor metabolites and energy											16829	lyase activity
96	sulfur amino acid metabolic process											16746	transferase activity, transferring acyl groups
9069	serine family amino acid metabolic process											16853	isomerase activity
6534	cysteine metabolic process											16782	transferase activity, transferring sulfur-containing groups
9092	homoserine metabolic process											16836	hydro-lyase activity
19346	transsulfuration											16830	carbon-carbon lyase activity
50667	homocysteine metabolic process											3676	nucleic acid binding
160	two-component signal transduction system (phosphorelay)											5506	iron ion binding
9306	protein secretion											15002	heme-copper terminal oxidase activity
6725	cellular aromatic compound metabolic process											51537	2 iron, 2 sulfur cluster binding
16053	organic acid biosynthetic process											16769	transferase activity, transferring nitrogenous groups
46394	carboxylic acid biosynthetic process											16903	oxidoreductase activity, acting on the aldehyde or oxo group of donors
9060	aerobic respiration											31406	carboxylic acid binding
32787	monocarboxylic acid metabolic process											43546	molybdopterin cofactor binding
18130	heterocycle biosynthetic process											16831	carboxy-lyase activity
9605	response to external stimulus											51920	peroxiredoxin activity
42221	response to chemical stimulus											16743	carboxyl- or carbamoyltransferase activity
6935	chemotaxis											8483	transaminase activity
7626	locomotory behavior											30976	thiamin pyrophosphate binding
40011	locomotion											8144	drug binding
42330	taxis											8658	penicillin binding
6310	DNA recombination											18580	2-nitropropane dioxygenase activity
45333	cellular respiration											287	magnesium ion binding
15833	peptide transport											4129	cytochrome-c oxidase activity
6631	fatty acid metabolic process											16675	oxidoreductase activity, acting on heme group of donors
7610	behavior											16676	oxidoreductase activity, acting on heme group of donors, oxygen as acceptor
9110	vitamin biosynthetic process											50661	NADP or NADPH binding
42364	water-soluble vitamin biosynthetic process											16747	transferase activity, transferring acyl groups other than amino-acyl groups
33014	tetrapyrrole biosynthetic process											16811	hydrolase activity, acting on carbon-nitrogen (but not peptide) bonds, in linear amides
6865	amino acid transport											51539	4 iron, 4 sulfur cluster binding
15837	amine transport											8080	N-acetyltransferase activity
6284	base-excision repair											4372	glycine hydroxymethyltransferase activity
6766	vitamin metabolic process											16742	hydroxymethyl-, formyl- and related transferase activity
6767	water-soluble vitamin metabolic process											2161	aminoacyl-tRNA editing activity
33013	tetrapyrrole metabolic process											16620	oxidoreductase activity, acting on the aldehyde or oxo group of donors, NAD or NADP as acceptor
9072	aromatic amino acid family metabolic process											16410	N-acyltransferase activity
15980	energy derivation by oxidation of organic compounds											16701	oxidoreductase activity, acting on single donors with incorporation of molecular oxygen
51704	multi-organism process											16702	oxidoreductase activity, acting on single donors with incorporation of molecular oxygen, incorporation of two atoms of oxygen
19439	aromatic compound catabolic process											46912	transferase activity, transferring acyl groups, acyl groups converted into alkyl on transfer
6771	riboflavin metabolic process											51213	dioxygenase activity
9231	riboflavin biosynthetic process											16787	hydrolase activity
42726	riboflavin and derivative metabolic process											16209	antioxidant activity
42727	riboflavin and derivative biosynthetic process											16638	oxidoreductase activity, acting on the CH-NH2 group of donors
8643	carbohydrate transport											156	two-component response regulator activity
43648	dicarboxylic acid metabolic process											4611	phosphoenolpyruvate carboxykinase activity
6779	porphyrin biosynthetic process											8703	5-amino-6-(5-phosphoribosylamino)uracil reductase activity
9064	glutamine family amino acid metabolic process											16407	acetyltransferase activity
6778	porphyrin metabolic process											16597	amino acid binding
6090	pyruvate metabolic process											43176	amine binding
9084	glutamine family amino acid biosynthetic process											4803	transposase activity
9405	pathogenesis											9982	pseudouridine synthase activity
6519	cellular amino acid and derivative metabolic process											16645	oxidoreductase activity, acting on the CH-NH group of donors
44283	small molecule biosynthetic process											4652	polynucleotide adenylyltransferase activity
43631	RNA polyadenylation											5198	structural molecule activity
31123	RNA 3'-end processing											42302	structural constituent of cuticle
6811	ion transport											70566	adenylyltransferase activity
23052	signaling											16874	ligase activity
51188	cofactor biosynthetic process											5216	ion channel activity
6396	RNA processing											22838	substrate-specific channel activity
51186	cofactor metabolic process											5272	sodium channel activity
6732	coenzyme metabolic process											16757	transferase activity, transferring glycosyl groups
23033	signaling pathway											16798	hydrolase activity, acting on glycosyl bonds
44272	sulfur compound biosynthetic process											16879	ligase activity, forming carbon-nitrogen bonds
9108	coenzyme biosynthetic process											5261	cation channel activity
51641	cellular localization											15075	ion transmembrane transporter activity
42398	cellular amino acid derivative biosynthetic process											4553	hydrolase activity, hydrolyzing O-glycosyl compounds
6812	cation transport											4930	G-protein coupled receptor activity
6575	cellular amino acid derivative metabolic process											8168	methyltransferase activity
6096	glycolysis											22891	substrate-specific transmembrane transporter activity
6814	sodium ion transport											22892	substrate-specific transporter activity
16052	carbohydrate catabolic process											5525	GTP binding
44262	cellular carbohydrate metabolic process											32561	guanyl ribonucleotide binding
7166	cell surface receptor linked signaling pathway											16758	transferase activity, transferring hexosyl groups
6749	glutathione metabolic process											15267	channel activity
5996	monosaccharide metabolic process											22803	passive transmembrane transporter activity
19318	hexose metabolic process											16881	acid-amino acid ligase activity
6750	glutathione biosynthetic process
43043	peptide biosynthetic process
51649	establishment of localization in cell
6518	peptide metabolic process
7186	G-protein coupled receptor protein signaling pathway
15672	monovalent inorganic cation transport
32501	multicellular organismal process
30001	metal ion transport
16192	vesicle-mediated transport
6007	glucose catabolic process
19320	hexose catabolic process
46365	monosaccharide catabolic process
34660	ncRNA metabolic process
6006	glucose metabolic process
3008	system process
50877	neurological system process
6887	exocytosis
44275	cellular carbohydrate catabolic process
46164	alcohol catabolic process
7600	sensory perception
7606	sensory perception of chemical stimulus
50890	cognition
5975	carbohydrate metabolic process
33036	macromolecule localization
6412	translation
6399	tRNA metabolic process
44282	small molecule catabolic process
8104	protein localization
6730	one-carbon metabolic process
32259	methylation
5976	polysaccharide metabolic process
9056	catabolic process
6886	intracellular protein transport
34613	cellular protein localization
70727	cellular macromolecule localization
6022	aminoglycan metabolic process
43038	amino acid activation
43039	tRNA aminoacylation
15031	protein transport
45184	establishment of protein localization
46907	intracellular transport
15718	monocarboxylic acid transport
15849	organic acid transport
43414	macromolecule methylation
46942	carboxylic acid transport
44267	cellular protein metabolic process
6164	purine nucleotide biosynthetic process
6066	alcohol metabolic process
48193	Golgi vesicle transport
70	mitotic sister chromatid segregation
87	M phase of mitotic cell cycle
279	M phase
280	nuclear division
819	sister chromatid segregation
6163	purine nucleotide metabolic process
7059	chromosome segregation
7067	mitosis
22403	cell cycle phase
43085	positive regulation of catalytic activity
44093	positive regulation of molecular function
45454	cell redox homeostasis
