# Supplementary material for: Genomic and Transcriptomic Analysis of the Polyploidy Cyst Nematode, Heterodera trifolii, and Heterodera schachtii
Source: Int J Mol Sci. 2025 Jan 23;26(3):948. doi: 10.3390/ijms26030948 (PMC11817004; doi:10.3390/ijms26030948)
Supplement: Supplementary file 1 [file ijms-26-00948-s001.zip › Data S5_Isoform_Anntation.xlsx]

## Sheet: Summary
Samples	No. spliced isoforms	Avg. spliced isoform length (bp)	No. spliced isoform genes	(Spliced) isoform/ genes	No. novel isoforms	Avg. novel isoform length (bp)	No. novel isoform genes	(novel) isoforms /genes
HT Egg stage	5125	1471.8	4089	1.25	2334	1587.4	1787	1.31
HT J2 stage	3917	1323.1	3132	1.25	1915	1454.9	1469	1.3
HT Female stage	6671	2072.9	4591	1.45	3604	2345	2260	1.59
Average	5238	1622.6	3937	1.32	2618	1795.8	1839	1.4
HS Egg stage	3964	1796	2907	1.36	1921	2016.7	1322	1.45
HS J2 stage	3254	2541.3	1888	1.72	2128	2635.7	1138	1.87
HS Female stage	3348	1493.3	2874	1.16	1201	1597	1000	1.2
Average	3522	1944.5	2556	1.41	1750	2083.1	1153	1.51

## Sheet: HT isoform genes GO
Gene ID	GO Term	GO type	description
ctg000030_HT12.15	GO:0003676	MF	nucleic acid binding
ctg000040_HT12.12	GO:0000290	BP	deadenylation-dependent decapping of nuclear-transcribed mRNA
ctg000040_HT12.12	GO:0043085	BP	positive regulation of catalytic activity
ctg000040_HT12.12	GO:0008047	MF	enzyme activator activity
ctg000060_HT12.14	GO:0008168	MF	methyltransferase activity
ctg000060_HT12.14	GO:0046872	MF	metal ion binding
ctg000060_HT12.16	GO:0005085	MF	guanyl-nucleotide exchange factor activity
ctg000100_HT12.4	GO:0005515	MF	protein binding
ctg000100_HT12.5	GO:0004017	MF	adenylate kinase activity
ctg000130_HT12.17	GO:0006904	BP	vesicle docking during exocytosis
ctg000130_HT12.17	GO:0000145	CC	exocyst
ctg000130_HT12.19	GO:0006869	BP	lipid transport
ctg000130_HT12.19	GO:0005319	MF	lipid transporter activity
ctg000130_HT12.2	GO:0005634	CC	nucleus
ctg000130_HT12.22	GO:0004867	MF	serine-type endopeptidase inhibitor activity
ctg000130_HT12.24	GO:0005861	CC	troponin complex
ctg000130_HT12.31	GO:0055085	BP	transmembrane transport
ctg000130_HT12.31	GO:0016020	CC	membrane
ctg000130_HT12.34	GO:0005515	MF	protein binding
ctg000130_HT12.44	GO:0003676	MF	nucleic acid binding
ctg000130_HT12.63	GO:0005515	MF	protein binding
ctg000140_HT12.5	GO:0006468	BP	protein amino acid phosphorylation
ctg000140_HT12.5	GO:0004672	MF	protein kinase activity
ctg000140_HT12.5	GO:0005524	MF	ATP binding
ctg000170_HT12.29	GO:0003676	MF	nucleic acid binding
ctg000170_HT12.29	GO:0005524	MF	ATP binding
ctg000170_HT12.38	GO:0006355	BP	regulation of transcription, DNA-dependent
ctg000170_HT12.38	GO:0005634	CC	nucleus
ctg000170_HT12.38	GO:0003700	MF	transcription factor activity
ctg000170_HT12.38	GO:0008270	MF	zinc ion binding
ctg000170_HT12.38	GO:0043565	MF	sequence-specific DNA binding
ctg000170_HT12.56	GO:0055085	BP	transmembrane transport
ctg000170_HT12.61	GO:0034464	CC	BBSome
ctg000170_HT12.8	GO:0005515	MF	protein binding
ctg000190_HT12.13	GO:0008272	BP	sulfate transport
ctg000190_HT12.13	GO:0016021	CC	integral to membrane
ctg000190_HT12.13	GO:0015116	MF	sulfate transmembrane transporter activity
ctg000200_HT12.33	GO:0009116	BP	nucleoside metabolic process
ctg000200_HT12.33	GO:0003824	MF	catalytic activity
ctg000200_HT12.39	GO:0003824	MF	catalytic activity
ctg000200_HT12.7	GO:0042302	MF	structural constituent of cuticle
ctg000200_HT12.8	GO:0016491	MF	oxidoreductase activity
ctg000230_HT12.7	GO:0006355	BP	regulation of transcription, DNA-dependent
ctg000230_HT12.7	GO:0003700	MF	transcription factor activity
ctg000230_HT12.7	GO:0043565	MF	sequence-specific DNA binding
ctg000290_HT12.71	GO:0006468	BP	protein amino acid phosphorylation
ctg000290_HT12.71	GO:0004672	MF	protein kinase activity
ctg000290_HT12.71	GO:0005524	MF	ATP binding
ctg000290_HT12.77	GO:0045454	BP	cell redox homeostasis
ctg000300_HT12.44	GO:0005975	BP	carbohydrate metabolic process
ctg000300_HT12.44	GO:0004553	MF	hydrolase activity, hydrolyzing O-glycosyl compounds
ctg000300_HT12.67	GO:0055085	BP	transmembrane transport
ctg000300_HT12.67	GO:0016020	CC	membrane
ctg000300_HT12.67	GO:0015267	MF	channel activity
ctg000300_HT12.69	GO:0005515	MF	protein binding
ctg000300_HT12.72	GO:0005515	MF	protein binding
ctg000310_HT12.21	GO:0045454	BP	cell redox homeostasis
ctg000310_HT12.4	GO:0006468	BP	protein amino acid phosphorylation
ctg000310_HT12.4	GO:0035556	BP	intracellular signal transduction
ctg000310_HT12.4	GO:0004672	MF	protein kinase activity
ctg000310_HT12.4	GO:0005524	MF	ATP binding
ctg000310_HT12.43	GO:0055085	BP	transmembrane transport
ctg000310_HT12.43	GO:0005634	CC	nucleus
ctg000310_HT12.43	GO:0016021	CC	integral to membrane
ctg000310_HT12.43	GO:0022857	MF	transmembrane transporter activity
ctg000310_HT12.8	GO:0016787	MF	hydrolase activity
ctg000360_HT12.24	GO:0005515	MF	protein binding
ctg000360_HT12.46	GO:0006468	BP	protein amino acid phosphorylation
ctg000360_HT12.46	GO:0004672	MF	protein kinase activity
ctg000360_HT12.46	GO:0005524	MF	ATP binding
ctg000360_HT12.53	GO:1901135	BP	carbohydrate derivative metabolic process
ctg000360_HT12.53	GO:0097367	MF	carbohydrate derivative binding
ctg000360_HT12.54	GO:0006096	BP	glycolysis
ctg000360_HT12.54	GO:0004332	MF	fructose-bisphosphate aldolase activity
ctg000360_HT12.71	GO:0005515	MF	protein binding
ctg000370_HT12.10	GO:0006368	BP	RNA elongation from RNA polymerase II promoter
ctg000370_HT12.10	GO:0016570	BP	histone modification
ctg000370_HT12.10	GO:0016593	CC	Cdc73/Paf1 complex
ctg000370_HT12.24	GO:0003824	MF	catalytic activity
ctg000370_HT12.24	GO:0050662	MF	coenzyme binding
ctg000370_HT12.26	GO:0009058	BP	biosynthetic process
ctg000370_HT12.26	GO:0015937	BP	coenzyme A biosynthetic process
ctg000370_HT12.26	GO:0003824	MF	catalytic activity
ctg000370_HT12.26	GO:0004140	MF	dephospho-CoA kinase activity
ctg000370_HT12.26	GO:0005524	MF	ATP binding
ctg000370_HT12.6	GO:0005515	MF	protein binding
ctg000370_HT12.9	GO:0009058	BP	biosynthetic process
ctg000370_HT12.9	GO:0015937	BP	coenzyme A biosynthetic process
ctg000370_HT12.9	GO:0003824	MF	catalytic activity
ctg000370_HT12.9	GO:0004140	MF	dephospho-CoA kinase activity
ctg000370_HT12.9	GO:0005524	MF	ATP binding
ctg000380_HT12.25	GO:0005515	MF	protein binding
ctg000410_HT12.33	GO:0005515	MF	protein binding
ctg000450_HT12.17	GO:0007015	BP	actin filament organization
ctg000450_HT12.17	GO:0003785	MF	actin monomer binding
ctg000450_HT12.19	GO:0005515	MF	protein binding
ctg000450_HT12.20	GO:0008270	MF	zinc ion binding
ctg000450_HT12.40	GO:0005515	MF	protein binding
ctg000450_HT12.54	GO:0006508	BP	proteolysis
ctg000450_HT12.54	GO:0004222	MF	metalloendopeptidase activity
ctg000500_HT12.43	GO:0005515	MF	protein binding
ctg000520_HT12.18	GO:0016787	MF	hydrolase activity
ctg000520_HT12.19	GO:0005515	MF	protein binding
ctg000520_HT12.6	GO:0016787	MF	hydrolase activity
ctg000520_HT12.7	GO:0004521	MF	endoribonuclease activity
ctg000520_HT12.8	GO:0006811	BP	ion transport
ctg000520_HT12.8	GO:0055085	BP	transmembrane transport
ctg000520_HT12.8	GO:0016020	CC	membrane
ctg000520_HT12.8	GO:0005216	MF	ion channel activity
ctg000570_HT12.16	GO:0006355	BP	regulation of transcription, DNA-dependent
ctg000570_HT12.16	GO:0005634	CC	nucleus
ctg000570_HT12.16	GO:0003700	MF	transcription factor activity
ctg000570_HT12.16	GO:0043565	MF	sequence-specific DNA binding
ctg000570_HT12.19	GO:0045454	BP	cell redox homeostasis
ctg000570_HT12.20	GO:0006508	BP	proteolysis
ctg000570_HT12.20	GO:0004181	MF	metallocarboxypeptidase activity
ctg000570_HT12.20	GO:0008270	MF	zinc ion binding
ctg000570_HT12.25	GO:0006508	BP	proteolysis
ctg000570_HT12.25	GO:0004180	MF	carboxypeptidase activity
ctg000570_HT12.25	GO:0004181	MF	metallocarboxypeptidase activity
ctg000570_HT12.25	GO:0008270	MF	zinc ion binding
ctg000570_HT12.26	GO:0008610	BP	lipid biosynthetic process
ctg000570_HT12.26	GO:0055114	BP	oxidation reduction
ctg000570_HT12.26	GO:0005506	MF	iron ion binding
ctg000570_HT12.26	GO:0016491	MF	oxidoreductase activity
ctg000570_HT12.32	GO:0005515	MF	protein binding
ctg000570_HT12.34	GO:0003676	MF	nucleic acid binding
ctg000570_HT12.4	GO:0003676	MF	nucleic acid binding
ctg000570_HT12.57	GO:0008053	BP	mitochondrial fusion
ctg000570_HT12.57	GO:0005524	MF	ATP binding
ctg000570_HT12.59	GO:0006886	BP	intracellular protein transport
ctg000570_HT12.59	GO:0016192	BP	vesicle-mediated transport
ctg000570_HT12.59	GO:0048280	BP	vesicle fusion with Golgi apparatus
ctg000570_HT12.59	GO:0000139	CC	Golgi membrane
ctg000570_HT12.59	GO:0005737	CC	cytoplasm
ctg000570_HT12.59	GO:0003676	MF	nucleic acid binding
ctg000570_HT12.62	GO:0005789	CC	endoplasmic reticulum membrane
ctg000610_HT12.10	GO:0006364	BP	rRNA processing
ctg000610_HT12.10	GO:0032040	CC	small-subunit processome
ctg000610_HT12.16	GO:0030488	BP	tRNA methylation
ctg000610_HT12.16	GO:0031515	CC	tRNA (m1A) methyltransferase complex
ctg000610_HT12.16	GO:0016429	MF	tRNA (adenine-N1-)-methyltransferase activity
ctg000610_HT12.18	GO:0005634	CC	nucleus
ctg000610_HT12.19	GO:0006801	BP	superoxide metabolic process
ctg000610_HT12.19	GO:0046872	MF	metal ion binding
ctg000610_HT12.26	GO:0006541	BP	glutamine metabolic process
ctg000610_HT12.26	GO:0004359	MF	glutaminase activity
ctg000610_HT12.26	GO:0005515	MF	protein binding
ctg000610_HT12.30	GO:0003676	MF	nucleic acid binding
ctg000610_HT12.30	GO:0005524	MF	ATP binding
ctg000610_HT12.49	GO:0006351	BP	transcription, DNA-dependent
ctg000610_HT12.49	GO:0005634	CC	nucleus
ctg000610_HT12.49	GO:0003899	MF	DNA-directed RNA polymerase activity
ctg000610_HT12.57	GO:0003677	MF	DNA binding
ctg000610_HT12.7	GO:0006412	BP	translation
ctg000610_HT12.7	GO:0005840	CC	ribosome
ctg000610_HT12.7	GO:0003735	MF	structural constituent of ribosome
ctg000610_HT12.7	GO:0008097	MF	5S rRNA binding
ctg000690_HT12.163	GO:0016021	CC	integral to membrane
ctg000700_HT12.29	GO:0003924	MF	GTPase activity
ctg000700_HT12.29	GO:0005525	MF	GTP binding
ctg000750_HT12.21	GO:0006397	BP	mRNA processing
ctg000750_HT12.25	GO:0005515	MF	protein binding
ctg000750_HT12.28	GO:0005515	MF	protein binding
ctg000750_HT12.49	GO:0006488	BP	dolichol-linked oligosaccharide biosynthetic process
ctg000750_HT12.56	GO:0015696	BP	ammonium transport
ctg000750_HT12.56	GO:0016020	CC	membrane
ctg000750_HT12.56	GO:0008519	MF	ammonium transmembrane transporter activity
ctg000750_HT12.69	GO:0005615	CC	extracellular space
ctg000750_HT12.7	GO:0003676	MF	nucleic acid binding
ctg000750_HT12.7	GO:0016779	MF	nucleotidyltransferase activity
ctg000750_HT12.70	GO:0005524	MF	ATP binding
ctg000750_HT12.79	GO:0004842	MF	ubiquitin-protein ligase activity
ctg000750_HT12.79	GO:0005515	MF	protein binding
ctg000750_HT12.80	GO:0030246	MF	carbohydrate binding
ctg000750_HT12.88	GO:0006886	BP	intracellular protein transport
ctg000750_HT12.88	GO:0006888	BP	ER to Golgi vesicle-mediated transport
ctg000750_HT12.88	GO:0030127	CC	COPII vesicle coat
ctg000750_HT12.88	GO:0008270	MF	zinc ion binding
ctg000750_HT12.91	GO:0006355	BP	regulation of transcription, DNA-dependent
ctg000750_HT12.91	GO:0003677	MF	DNA binding
ctg000760_HT12.7	GO:0006508	BP	proteolysis
ctg000760_HT12.7	GO:0016539	BP	intein-mediated protein splicing
ctg000760_HT12.7	GO:0008233	MF	peptidase activity
ctg000820_HT12.23	GO:0006508	BP	proteolysis
ctg000820_HT12.23	GO:0004198	MF	calcium-dependent cysteine-type endopeptidase activity
ctg000820_HT12.4	GO:0005515	MF	protein binding
ctg000830_HT12.20	GO:0005515	MF	protein binding
ctg000830_HT12.20	GO:0016787	MF	hydrolase activity
ctg000830_HT12.21	GO:0055085	BP	transmembrane transport
ctg000830_HT12.21	GO:0016021	CC	integral to membrane
ctg000830_HT12.21	GO:0022857	MF	transmembrane transporter activity
ctg000830_HT12.28	GO:0006355	BP	regulation of transcription, DNA-dependent
ctg000830_HT12.28	GO:0005634	CC	nucleus
ctg000830_HT12.28	GO:0003700	MF	transcription factor activity
ctg000830_HT12.28	GO:0008270	MF	zinc ion binding
ctg000830_HT12.28	GO:0043565	MF	sequence-specific DNA binding
ctg000830_HT12.39	GO:0034968	BP	histone lysine methylation
ctg000830_HT12.39	GO:0005634	CC	nucleus
ctg000830_HT12.39	GO:0003677	MF	DNA binding
ctg000830_HT12.39	GO:0005515	MF	protein binding
ctg000830_HT12.39	GO:0008270	MF	zinc ion binding
ctg000830_HT12.39	GO:0018024	MF	histone-lysine N-methyltransferase activity
ctg000830_HT12.4	GO:0006886	BP	intracellular protein transport
ctg000830_HT12.4	GO:0006888	BP	ER to Golgi vesicle-mediated transport
ctg000830_HT12.4	GO:0030127	CC	COPII vesicle coat
ctg000830_HT12.4	GO:0008270	MF	zinc ion binding
ctg000830_HT12.42	GO:0003924	MF	GTPase activity
ctg000830_HT12.43	GO:0042302	MF	structural constituent of cuticle
ctg000830_HT12.5	GO:0016787	MF	hydrolase activity
ctg000830_HT12.6	GO:0004521	MF	endoribonuclease activity
ctg000840_HT12.11	GO:0016021	CC	integral to membrane
ctg000840_HT12.15	GO:0005515	MF	protein binding
ctg000840_HT12.23	GO:0006468	BP	protein amino acid phosphorylation
ctg000840_HT12.23	GO:0004672	MF	protein kinase activity
ctg000840_HT12.23	GO:0005524	MF	ATP binding
ctg000840_HT12.28	GO:0055114	BP	oxidation reduction
ctg000840_HT12.28	GO:0009055	MF	electron carrier activity
ctg000840_HT12.28	GO:0016491	MF	oxidoreductase activity
ctg000840_HT12.28	GO:0016651	MF	oxidoreductase activity, acting on NADH or NADPH
ctg000840_HT12.28	GO:0051536	MF	iron-sulfur cluster binding
ctg000840_HT12.38	GO:0042302	MF	structural constituent of cuticle
ctg000840_HT12.50	GO:0000413	BP	protein peptidyl-prolyl isomerization
ctg000840_HT12.50	GO:0003755	MF	peptidyl-prolyl cis-trans isomerase activity
ctg000840_HT12.52	GO:0003824	MF	catalytic activity
ctg000840_HT12.68	GO:0042302	MF	structural constituent of cuticle
ctg000840_HT12.93	GO:0009072	BP	aromatic amino acid family metabolic process
ctg000840_HT12.93	GO:0003824	MF	catalytic activity
ctg000840_HT12.93	GO:0004334	MF	fumarylacetoacetase activity
ctg000860_HT12.34	GO:0006886	BP	intracellular protein transport
ctg000860_HT12.34	GO:0008536	MF	Ran GTPase binding
ctg000860_HT12.35	GO:0003924	MF	GTPase activity
ctg000860_HT12.35	GO:0005525	MF	GTP binding
ctg000860_HT12.43	GO:0003677	MF	DNA binding
ctg000860_HT12.45	GO:0003676	MF	nucleic acid binding
ctg000860_HT12.49	GO:0008146	MF	sulfotransferase activity
ctg000860_HT12.49	GO:0015016	MF	[heparan sulfate]-glucosamine N-sulfotransferase activity
ctg000860_HT12.49	GO:0016787	MF	hydrolase activity
ctg000870_HT12.21	GO:0006364	BP	rRNA processing
ctg000870_HT12.21	GO:0032040	CC	small-subunit processome
ctg000870_HT12.21	GO:0005515	MF	protein binding
ctg000870_HT12.23	GO:0006468	BP	protein amino acid phosphorylation
ctg000870_HT12.23	GO:0007165	BP	signal transduction
ctg000870_HT12.23	GO:0035556	BP	intracellular signal transduction
ctg000870_HT12.23	GO:0004672	MF	protein kinase activity
ctg000870_HT12.23	GO:0005524	MF	ATP binding
ctg000870_HT12.26	GO:0003676	MF	nucleic acid binding
ctg000880_HT12.13	GO:0008033	BP	tRNA processing
ctg000880_HT12.13	GO:0055114	BP	oxidation reduction
ctg000880_HT12.13	GO:0005643	CC	nuclear pore
ctg000880_HT12.13	GO:0017150	MF	tRNA dihydrouridine synthase activity
ctg000880_HT12.13	GO:0050660	MF	FAD binding
ctg000880_HT12.15	GO:0017119	CC	Golgi transport complex
ctg000880_HT12.19	GO:0005515	MF	protein binding
ctg000880_HT12.22	GO:0006886	BP	intracellular protein transport
ctg000880_HT12.22	GO:0016192	BP	vesicle-mediated transport
ctg000880_HT12.26	GO:0006468	BP	protein amino acid phosphorylation
ctg000880_HT12.26	GO:0004672	MF	protein kinase activity
ctg000880_HT12.26	GO:0005524	MF	ATP binding
ctg000880_HT12.28	GO:0005515	MF	protein binding
ctg000880_HT12.29	GO:0005085	MF	guanyl-nucleotide exchange factor activity
ctg000880_HT12.29	GO:0046872	MF	metal ion binding
ctg000880_HT12.30	GO:0005515	MF	protein binding
ctg000880_HT12.34	GO:0006796	BP	phosphate metabolic process
ctg000880_HT12.34	GO:0005737	CC	cytoplasm
ctg000880_HT12.34	GO:0000287	MF	magnesium ion binding
ctg000880_HT12.34	GO:0004427	MF	inorganic diphosphatase activity
ctg000880_HT12.39	GO:0003676	MF	nucleic acid binding
ctg000880_HT12.39	GO:0003723	MF	RNA binding
ctg000880_HT12.39	GO:0008270	MF	zinc ion binding
ctg000880_HT12.40	GO:0006904	BP	vesicle docking during exocytosis
ctg000880_HT12.40	GO:0016192	BP	vesicle-mediated transport
ctg000880_HT12.41	GO:0003676	MF	nucleic acid binding
ctg000880_HT12.45	GO:0016021	CC	integral to membrane
ctg000880_HT12.57	GO:0008033	BP	tRNA processing
ctg000880_HT12.57	GO:0055114	BP	oxidation reduction
ctg000880_HT12.57	GO:0005643	CC	nuclear pore
ctg000880_HT12.57	GO:0017150	MF	tRNA dihydrouridine synthase activity
ctg000880_HT12.57	GO:0050660	MF	FAD binding
ctg000880_HT12.59	GO:0017119	CC	Golgi transport complex
ctg000880_HT12.64	GO:0003676	MF	nucleic acid binding
ctg000880_HT12.68	GO:0006886	BP	intracellular protein transport
ctg000880_HT12.68	GO:0005515	MF	protein binding
ctg000880_HT12.72	GO:0006811	BP	ion transport
ctg000880_HT12.72	GO:0055085	BP	transmembrane transport
ctg000880_HT12.72	GO:0016020	CC	membrane
ctg000880_HT12.72	GO:0022857	MF	transmembrane transporter activity
ctg000880_HT12.74	GO:0035434	BP	copper ion transmembrane transport
ctg000880_HT12.74	GO:0016021	CC	integral to membrane
ctg000880_HT12.74	GO:0005375	MF	copper ion transmembrane transporter activity
ctg000880_HT12.77	GO:0006281	BP	DNA repair
ctg000880_HT12.77	GO:0003677	MF	DNA binding
ctg000880_HT12.77	GO:0008270	MF	zinc ion binding
ctg000880_HT12.78	GO:0005975	BP	carbohydrate metabolic process
ctg000880_HT12.78	GO:0016857	MF	racemase and epimerase activity, acting on carbohydrates and derivatives
ctg000880_HT12.79	GO:0005515	MF	protein binding
ctg000880_HT12.81	GO:0055085	BP	transmembrane transport
ctg000880_HT12.82	GO:0016491	MF	oxidoreductase activity
ctg000880_HT12.83	GO:0005388	MF	calcium-transporting ATPase activity
ctg000880_HT12.89	GO:0003676	MF	nucleic acid binding
ctg000920_HT12.16	GO:0016021	CC	integral to membrane
ctg000920_HT12.33	GO:0005515	MF	protein binding
ctg000930_HT12.17	GO:0006468	BP	protein amino acid phosphorylation
ctg000930_HT12.17	GO:0004672	MF	protein kinase activity
ctg000930_HT12.17	GO:0004674	MF	protein serine/threonine kinase activity
ctg000930_HT12.17	GO:0005524	MF	ATP binding
ctg000940_HT12.19	GO:0005524	MF	ATP binding
ctg000940_HT12.3	GO:0005515	MF	protein binding
ctg000940_HT12.4	GO:0006887	BP	exocytosis
ctg000940_HT12.4	GO:0000145	CC	exocyst
ctg000940_HT12.7	GO:0006464	BP	protein modification process
ctg000960_HT12.7	GO:0005576	CC	extracellular region
ctg000960_HT12.7	GO:0005615	CC	extracellular space
ctg000960_HT12.7	GO:0004866	MF	endopeptidase inhibitor activity
ctg000980_HT12.41	GO:0005515	MF	protein binding
ctg001020_HT12.18	GO:0016021	CC	integral to membrane
ctg001020_HT12.20	GO:0017025	MF	TATA-binding protein binding
ctg001020_HT12.23	GO:0016021	CC	integral to membrane
ctg001020_HT12.26	GO:0006468	BP	protein amino acid phosphorylation
ctg001020_HT12.26	GO:0006812	BP	cation transport
ctg001020_HT12.26	GO:0055085	BP	transmembrane transport
ctg001020_HT12.26	GO:0016021	CC	integral to membrane
ctg001020_HT12.26	GO:0004672	MF	protein kinase activity
ctg001020_HT12.26	GO:0005524	MF	ATP binding
ctg001020_HT12.26	GO:0008324	MF	cation transmembrane transporter activity
ctg001020_HT12.29	GO:0006629	BP	lipid metabolic process
ctg001020_HT12.3	GO:0005515	MF	protein binding
ctg001020_HT12.30	GO:0006468	BP	protein amino acid phosphorylation
ctg001020_HT12.30	GO:0004672	MF	protein kinase activity
ctg001020_HT12.30	GO:0005524	MF	ATP binding
ctg001020_HT12.36	GO:0042302	MF	structural constituent of cuticle
ctg001020_HT12.4	GO:0006457	BP	protein folding
ctg001020_HT12.4	GO:0006887	BP	exocytosis
ctg001020_HT12.4	GO:0000145	CC	exocyst
ctg001020_HT12.49	GO:0006508	BP	proteolysis
ctg001020_HT12.49	GO:0008234	MF	cysteine-type peptidase activity
ctg001020_HT12.6	GO:0006464	BP	protein modification process
ctg001020_HT12.63	GO:0016787	MF	hydrolase activity
ctg001020_HT12.65	GO:0016020	CC	membrane
ctg001020_HT12.65	GO:0015018	MF	galactosylgalactosylxylosylprotein 3-beta-glucuronosyltransferase activity
ctg001020_HT12.68	GO:0055114	BP	oxidation reduction
ctg001020_HT12.68	GO:0004499	MF	flavin-containing monooxygenase activity
ctg001020_HT12.68	GO:0050660	MF	FAD binding
ctg001020_HT12.68	GO:0050661	MF	NADP or NADPH binding
ctg001020_HT12.70	GO:0042302	MF	structural constituent of cuticle
ctg001020_HT12.71	GO:0042302	MF	structural constituent of cuticle
ctg001020_HT12.75	GO:0005576	CC	extracellular region
ctg001020_HT12.75	GO:0005179	MF	hormone activity
ctg001020_HT12.80	GO:0035434	BP	copper ion transmembrane transport
ctg001020_HT12.80	GO:0016021	CC	integral to membrane
ctg001020_HT12.80	GO:0005375	MF	copper ion transmembrane transporter activity
ctg001030_HT12.157	GO:0005515	MF	protein binding
ctg001030_HT12.89	GO:0005515	MF	protein binding
ctg001040_HT12.29	GO:0005515	MF	protein binding
ctg001040_HT12.29	GO:0044877	MF	protein-containing complex binding
ctg001050_HT12.26	GO:0009253	BP	peptidoglycan catabolic process
ctg001050_HT12.26	GO:0016579	BP	protein deubiquitination
ctg001050_HT12.26	GO:0016998	BP	cell wall macromolecule catabolic process
ctg001050_HT12.26	GO:0017038	BP	protein import
ctg001050_HT12.26	GO:0016020	CC	membrane
ctg001050_HT12.26	GO:0003796	MF	lysozyme activity
ctg001050_HT12.26	GO:0005515	MF	protein binding
ctg001050_HT12.26	GO:0005524	MF	ATP binding
ctg001050_HT12.26	GO:0036459	MF	thiol-dependent ubiquitinyl hydrolase activity
ctg001130_HT12.18	GO:0006457	BP	protein folding
ctg001130_HT12.18	GO:0005524	MF	ATP binding
ctg001130_HT12.18	GO:0051082	MF	unfolded protein binding
ctg001130_HT12.25	GO:0006468	BP	protein amino acid phosphorylation
ctg001130_HT12.25	GO:0004672	MF	protein kinase activity
ctg001130_HT12.25	GO:0005524	MF	ATP binding
ctg001150_HT12.10	GO:0006486	BP	protein amino acid glycosylation
ctg001150_HT12.10	GO:0016020	CC	membrane
ctg001150_HT12.10	GO:0008378	MF	galactosyltransferase activity
ctg001150_HT12.25	GO:0003676	MF	nucleic acid binding
ctg001150_HT12.32	GO:0003723	MF	RNA binding
ctg001150_HT12.61	GO:0016021	CC	integral to membrane
ctg001280_HT12.31	GO:0008270	MF	zinc ion binding
ctg001280_HT12.56	GO:0006511	BP	ubiquitin-dependent protein catabolic process
ctg001300_HT12.1	GO:0006468	BP	protein amino acid phosphorylation
ctg001300_HT12.1	GO:0004672	MF	protein kinase activity
ctg001300_HT12.1	GO:0005515	MF	protein binding
ctg001300_HT12.1	GO:0005524	MF	ATP binding
ctg001330_HT12.2	GO:0006468	BP	protein amino acid phosphorylation
ctg001330_HT12.2	GO:0004672	MF	protein kinase activity
ctg001330_HT12.2	GO:0005524	MF	ATP binding
ctg001340_HT12.146	GO:0007018	BP	microtubule-based movement
ctg001340_HT12.146	GO:0003777	MF	microtubule motor activity
ctg001340_HT12.146	GO:0005524	MF	ATP binding
ctg001340_HT12.146	GO:0008017	MF	microtubule binding
ctg001340_HT12.147	GO:0003676	MF	nucleic acid binding
ctg001340_HT12.22	GO:0005524	MF	ATP binding
ctg001340_HT12.22	GO:0016887	MF	ATPase activity
ctg001340_HT12.87	GO:0015986	BP	ATP synthesis coupled proton transport
ctg001340_HT12.87	GO:0000276	CC	mitochondrial proton-transporting ATP synthase complex, coupling factor F(o)
ctg001340_HT12.87	GO:0015078	MF	hydrogen ion transmembrane transporter activity
ctg001340_HT12.95	GO:0005515	MF	protein binding
ctg001340_HT12.99	GO:0042302	MF	structural constituent of cuticle
ctg001400_HT12.16	GO:0007010	BP	cytoskeleton organization
ctg001400_HT12.16	GO:0003779	MF	actin binding
ctg001410_HT12.19	GO:0006508	BP	proteolysis
ctg001410_HT12.19	GO:0004176	MF	ATP-dependent peptidase activity
ctg001410_HT12.19	GO:0004252	MF	serine-type endopeptidase activity
ctg001430_HT12.74	GO:0006511	BP	ubiquitin-dependent protein catabolic process
ctg001450_HT12.3	GO:0005515	MF	protein binding
ctg001510_HT12.19	GO:0005524	MF	ATP binding
ctg001510_HT12.19	GO:0016887	MF	ATPase activity
ctg001510_HT12.4	GO:0006468	BP	protein amino acid phosphorylation
ctg001510_HT12.4	GO:0003676	MF	nucleic acid binding
ctg001510_HT12.4	GO:0004672	MF	protein kinase activity
ctg001510_HT12.4	GO:0005515	MF	protein binding
ctg001510_HT12.4	GO:0005524	MF	ATP binding
ctg001510_HT12.40	GO:0003824	MF	catalytic activity
ctg001510_HT12.49	GO:0003676	MF	nucleic acid binding
ctg001510_HT12.49	GO:0003723	MF	RNA binding
ctg001520_HT12.28	GO:0042302	MF	structural constituent of cuticle
ctg001520_HT12.40	GO:0055114	BP	oxidation reduction
ctg001520_HT12.40	GO:0004499	MF	flavin-containing monooxygenase activity
ctg001520_HT12.40	GO:0050660	MF	FAD binding
ctg001520_HT12.40	GO:0050661	MF	NADP or NADPH binding
ctg001540_HT12.8	GO:0055114	BP	oxidation reduction
ctg001540_HT12.8	GO:0016491	MF	oxidoreductase activity
ctg001550_HT12.12	GO:0055114	BP	oxidation reduction
ctg001550_HT12.12	GO:0005506	MF	iron ion binding
ctg001550_HT12.12	GO:0016705	MF	oxidoreductase activity, acting on paired donors, with incorporation or reduction of molecular oxygen
ctg001550_HT12.12	GO:0020037	MF	heme binding
ctg001560_HT12.32	GO:0005615	CC	extracellular space
ctg001600_HT12.103	GO:0005525	MF	GTP binding
ctg001600_HT12.104	GO:0042302	MF	structural constituent of cuticle
ctg001600_HT12.111	GO:0055085	BP	transmembrane transport
ctg001600_HT12.111	GO:0016021	CC	integral to membrane
ctg001600_HT12.111	GO:0005524	MF	ATP binding
ctg001600_HT12.111	GO:0016887	MF	ATPase activity
ctg001600_HT12.111	GO:0042626	MF	ATPase activity, coupled to transmembrane movement of substances
ctg001600_HT12.113	GO:0035556	BP	intracellular signal transduction
ctg001600_HT12.117	GO:0006413	BP	translational initiation
ctg001600_HT12.117	GO:0003723	MF	RNA binding
ctg001600_HT12.117	GO:0003743	MF	translation initiation factor activity
ctg001600_HT12.124	GO:0006468	BP	protein amino acid phosphorylation
ctg001600_HT12.124	GO:0004672	MF	protein kinase activity
ctg001600_HT12.124	GO:0005524	MF	ATP binding
ctg001600_HT12.125	GO:0045454	BP	cell redox homeostasis
ctg001600_HT12.125	GO:0055114	BP	oxidation reduction
ctg001600_HT12.125	GO:0016972	MF	thiol oxidase activity
ctg001600_HT12.127	GO:0005096	MF	GTPase activator activity
ctg001600_HT12.127	GO:0005515	MF	protein binding
ctg001600_HT12.132	GO:0015693	BP	magnesium ion transport
ctg001600_HT12.132	GO:0016021	CC	integral to membrane
ctg001600_HT12.132	GO:0015095	MF	magnesium ion transmembrane transporter activity
ctg001600_HT12.151	GO:0003676	MF	nucleic acid binding
ctg001600_HT12.152	GO:0008380	BP	RNA splicing
ctg001600_HT12.152	GO:0005681	CC	spliceosomal complex
ctg001600_HT12.153	GO:0008641	MF	small protein activating enzyme activity
ctg001600_HT12.159	GO:0006355	BP	regulation of transcription, DNA-dependent
ctg001600_HT12.159	GO:0008270	MF	zinc ion binding
ctg001600_HT12.159	GO:0043565	MF	sequence-specific DNA binding
ctg001600_HT12.161	GO:0005515	MF	protein binding
ctg001600_HT12.162	GO:0000786	CC	nucleosome
ctg001600_HT12.162	GO:0003677	MF	DNA binding
ctg001600_HT12.163	GO:0008270	MF	zinc ion binding
ctg001600_HT12.180	GO:0006913	BP	nucleocytoplasmic transport
ctg001600_HT12.180	GO:0005643	CC	nuclear pore
ctg001600_HT12.180	GO:0017056	MF	structural constituent of nuclear pore
ctg001600_HT12.184	GO:0006821	BP	chloride transport
ctg001600_HT12.184	GO:0055085	BP	transmembrane transport
ctg001600_HT12.184	GO:0016020	CC	membrane
ctg001600_HT12.184	GO:0005247	MF	voltage-gated chloride channel activity
ctg001600_HT12.187	GO:0016020	CC	membrane
ctg001600_HT12.188	GO:0006887	BP	exocytosis
ctg001600_HT12.188	GO:0000145	CC	exocyst
ctg001600_HT12.19	GO:0006886	BP	intracellular protein transport
ctg001600_HT12.19	GO:0016192	BP	vesicle-mediated transport
ctg001600_HT12.206	GO:0006621	BP	protein retention in ER lumen
ctg001600_HT12.206	GO:0016021	CC	integral to membrane
ctg001600_HT12.206	GO:0046923	MF	ER retention sequence binding
ctg001600_HT12.215	GO:0055085	BP	transmembrane transport
ctg001600_HT12.215	GO:0016021	CC	integral to membrane
ctg001600_HT12.215	GO:0005524	MF	ATP binding
ctg001600_HT12.215	GO:0016887	MF	ATPase activity
ctg001600_HT12.215	GO:0042626	MF	ATPase activity, coupled to transmembrane movement of substances
ctg001600_HT12.220	GO:0003676	MF	nucleic acid binding
ctg001600_HT12.225	GO:0006412	BP	translation
ctg001600_HT12.225	GO:0005840	CC	ribosome
ctg001600_HT12.225	GO:0003735	MF	structural constituent of ribosome
ctg001600_HT12.229	GO:0046872	MF	metal ion binding
ctg001600_HT12.230	GO:0005892	CC	nicotinic acetylcholine-gated receptor-channel complex
ctg001600_HT12.235	GO:0003676	MF	nucleic acid binding
ctg001600_HT12.235	GO:0005515	MF	protein binding
ctg001600_HT12.236	GO:0006811	BP	ion transport
ctg001600_HT12.236	GO:0016021	CC	integral to membrane
ctg001600_HT12.236	GO:0005230	MF	extracellular ligand-gated ion channel activity
ctg001600_HT12.244	GO:0005524	MF	ATP binding
ctg001600_HT12.249	GO:0005509	MF	calcium ion binding
ctg001600_HT12.252	GO:0007186	BP	G-protein coupled receptor protein signaling pathway
ctg001600_HT12.252	GO:0016021	CC	integral to membrane
ctg001600_HT12.252	GO:0004930	MF	G-protein coupled receptor activity
ctg001600_HT12.253	GO:0055114	BP	oxidation reduction
ctg001600_HT12.253	GO:0016491	MF	oxidoreductase activity
ctg001600_HT12.27	GO:0003824	MF	catalytic activity
ctg001600_HT12.27	GO:0016787	MF	hydrolase activity
ctg001600_HT12.32	GO:0008483	MF	transaminase activity
ctg001600_HT12.32	GO:0030170	MF	pyridoxal phosphate binding
ctg001600_HT12.44	GO:0006468	BP	protein amino acid phosphorylation
ctg001600_HT12.44	GO:0004672	MF	protein kinase activity
ctg001600_HT12.44	GO:0004715	MF	non-membrane spanning protein tyrosine kinase activity
ctg001600_HT12.44	GO:0005515	MF	protein binding
ctg001600_HT12.44	GO:0005524	MF	ATP binding
ctg001600_HT12.47	GO:0051726	BP	regulation of cell cycle
ctg001600_HT12.47	GO:0005634	CC	nucleus
ctg001600_HT12.50	GO:0006508	BP	proteolysis
ctg001600_HT12.50	GO:0004222	MF	metalloendopeptidase activity
ctg001600_HT12.54	GO:0003676	MF	nucleic acid binding
ctg001600_HT12.57	GO:0006508	BP	proteolysis
ctg001600_HT12.57	GO:0004222	MF	metalloendopeptidase activity
ctg001600_HT12.60	GO:0005515	MF	protein binding
ctg001600_HT12.61	GO:0006270	BP	DNA replication initiation
ctg001600_HT12.61	GO:0003677	MF	DNA binding
ctg001600_HT12.61	GO:0005524	MF	ATP binding
ctg001600_HT12.79	GO:0007010	BP	cytoskeleton organization
ctg001600_HT12.79	GO:0003779	MF	actin binding
ctg001600_HT12.85	GO:0003676	MF	nucleic acid binding
ctg001600_HT12.97	GO:0016021	CC	integral to membrane
ctg001650_HT12.15	GO:0004017	MF	adenylate kinase activity
ctg001650_HT12.17	GO:0016021	CC	integral to membrane
ctg001660_HT12.16	GO:0003924	MF	GTPase activity
ctg001660_HT12.16	GO:0005525	MF	GTP binding
ctg001660_HT12.28	GO:0003676	MF	nucleic acid binding
ctg001660_HT12.28	GO:0005515	MF	protein binding
ctg001670_HT12.3	GO:0005509	MF	calcium ion binding
ctg001670_HT12.3	GO:0005515	MF	protein binding
ctg001670_HT12.62	GO:0006508	BP	proteolysis
ctg001670_HT12.62	GO:0004252	MF	serine-type endopeptidase activity
ctg001670_HT12.62	GO:0005509	MF	calcium ion binding
ctg001670_HT12.62	GO:0005544	MF	calcium-dependent phospholipid binding
ctg001680_HT12.12	GO:0006357	BP	regulation of transcription from RNA polymerase II promoter
ctg001680_HT12.12	GO:0016592	CC	mediator complex
ctg001680_HT12.12	GO:0003712	MF	transcription cofactor activity
ctg001720_HT12.21	GO:0005515	MF	protein binding
ctg001720_HT12.44	GO:0004017	MF	adenylate kinase activity
ctg001740_HT12.28	GO:0005515	MF	protein binding
ctg001740_HT12.51	GO:0006506	BP	GPI anchor biosynthetic process
ctg001740_HT12.51	GO:0016021	CC	integral to membrane
ctg001740_HT12.51	GO:0016758	MF	transferase activity, transferring hexosyl groups
ctg001750_HT12.98	GO:0003676	MF	nucleic acid binding
ctg001780_HT12.11	GO:0006468	BP	protein amino acid phosphorylation
ctg001780_HT12.11	GO:0004672	MF	protein kinase activity
ctg001780_HT12.11	GO:0005515	MF	protein binding
ctg001780_HT12.11	GO:0005524	MF	ATP binding
ctg001780_HT12.2	GO:0005515	MF	protein binding
ctg001810_HT12.52	GO:0003723	MF	RNA binding
ctg001810_HT12.53	GO:0006468	BP	protein amino acid phosphorylation
ctg001810_HT12.53	GO:0003676	MF	nucleic acid binding
ctg001810_HT12.53	GO:0004672	MF	protein kinase activity
ctg001810_HT12.53	GO:0005515	MF	protein binding
ctg001810_HT12.53	GO:0005524	MF	ATP binding
ctg001820_HT12.9	GO:0005515	MF	protein binding
ctg001850_HT12.17	GO:0006750	BP	glutathione biosynthetic process
ctg001850_HT12.17	GO:0004363	MF	glutathione synthase activity
ctg001850_HT12.17	GO:0005524	MF	ATP binding
ctg001870_HT12.14	GO:0003676	MF	nucleic acid binding
ctg001880_HT12.10	GO:0006355	BP	regulation of transcription, DNA-dependent
ctg001880_HT12.10	GO:0003677	MF	DNA binding
ctg001880_HT12.109	GO:0006508	BP	proteolysis
ctg001880_HT12.109	GO:0004222	MF	metalloendopeptidase activity
ctg001880_HT12.14	GO:0009055	MF	electron carrier activity
ctg001880_HT12.14	GO:0051536	MF	iron-sulfur cluster binding
ctg001880_HT12.41	GO:0016747	MF	transferase activity, transferring acyl groups other than amino-acyl groups
ctg001880_HT12.6	GO:0006887	BP	exocytosis
ctg001880_HT12.6	GO:0000145	CC	exocyst
ctg001880_HT12.61	GO:0006891	BP	intra-Golgi vesicle-mediated transport
ctg001880_HT12.61	GO:0017119	CC	Golgi transport complex
ctg001880_HT12.62	GO:0005515	MF	protein binding
ctg001880_HT12.62	GO:0019901	MF	protein kinase binding
ctg001880_HT12.65	GO:0003824	MF	catalytic activity
ctg001880_HT12.7	GO:0005515	MF	protein binding
ctg001880_HT12.81	GO:0006030	BP	chitin metabolic process
ctg001880_HT12.81	GO:0005576	CC	extracellular region
ctg001880_HT12.81	GO:0016020	CC	membrane
ctg001880_HT12.81	GO:0005044	MF	scavenger receptor activity
ctg001880_HT12.81	GO:0008061	MF	chitin binding
ctg001880_HT12.82	GO:0016579	BP	protein deubiquitination
ctg001880_HT12.82	GO:0036459	MF	thiol-dependent ubiquitinyl hydrolase activity
ctg001880_HT12.93	GO:0006355	BP	regulation of transcription, DNA-dependent
ctg001880_HT12.93	GO:0003677	MF	DNA binding
ctg001880_HT12.95	GO:0016021	CC	integral to membrane
ctg001890_HT12.103	GO:0005634	CC	nucleus
ctg001890_HT12.103	GO:0003676	MF	nucleic acid binding
ctg001890_HT12.103	GO:0003723	MF	RNA binding
ctg001890_HT12.103	GO:0003724	MF	RNA helicase activity
ctg001890_HT12.103	GO:0005524	MF	ATP binding
ctg001890_HT12.107	GO:0055114	BP	oxidation reduction
ctg001890_HT12.107	GO:0016616	MF	oxidoreductase activity, acting on the CH-OH group of donors, NAD or NADP as acceptor
ctg001890_HT12.12	GO:0000413	BP	protein peptidyl-prolyl isomerization
ctg001890_HT12.12	GO:0003755	MF	peptidyl-prolyl cis-trans isomerase activity
ctg001890_HT12.12	GO:0005515	MF	protein binding
ctg001890_HT12.120	GO:0016459	CC	myosin complex
ctg001890_HT12.120	GO:0003774	MF	motor activity
ctg001890_HT12.120	GO:0005515	MF	protein binding
ctg001890_HT12.120	GO:0005524	MF	ATP binding
ctg001890_HT12.123	GO:0006811	BP	ion transport
ctg001890_HT12.123	GO:0016021	CC	integral to membrane
ctg001890_HT12.123	GO:0005230	MF	extracellular ligand-gated ion channel activity
ctg001890_HT12.19	GO:0006397	BP	mRNA processing
ctg001890_HT12.19	GO:0003676	MF	nucleic acid binding
ctg001890_HT12.19	GO:0046872	MF	metal ion binding
ctg001890_HT12.191	GO:0005515	MF	protein binding
ctg001890_HT12.2	GO:0003924	MF	GTPase activity
ctg001890_HT12.2	GO:0005525	MF	GTP binding
ctg001890_HT12.200	GO:0006508	BP	proteolysis
ctg001890_HT12.200	GO:0008236	MF	serine-type peptidase activity
ctg001890_HT12.209	GO:0032580	CC	Golgi cisterna membrane
ctg001890_HT12.209	GO:0008376	MF	acetylgalactosaminyltransferase activity
ctg001890_HT12.21	GO:0005743	CC	mitochondrial inner membrane
ctg001890_HT12.21	GO:0061617	CC	MICOS complex
ctg001890_HT12.22	GO:0006355	BP	regulation of transcription, DNA-dependent
ctg001890_HT12.22	GO:0003700	MF	transcription factor activity
ctg001890_HT12.23	GO:0006621	BP	protein retention in ER lumen
ctg001890_HT12.23	GO:0016021	CC	integral to membrane
ctg001890_HT12.23	GO:0046923	MF	ER retention sequence binding
ctg001890_HT12.26	GO:0003676	MF	nucleic acid binding
ctg001890_HT12.26	GO:0005524	MF	ATP binding
ctg001890_HT12.29	GO:0009190	BP	cyclic nucleotide biosynthetic process
ctg001890_HT12.29	GO:0035556	BP	intracellular signal transduction
ctg001890_HT12.29	GO:0016849	MF	phosphorus-oxygen lyase activity
ctg001890_HT12.37	GO:0035091	MF	phosphoinositide binding
ctg001890_HT12.38	GO:0006396	BP	RNA processing
ctg001890_HT12.38	GO:0003723	MF	RNA binding
ctg001890_HT12.39	GO:0006418	BP	tRNA aminoacylation for protein translation
ctg001890_HT12.39	GO:0006425	BP	glutaminyl-tRNA aminoacylation
ctg001890_HT12.39	GO:0043039	BP	tRNA aminoacylation
ctg001890_HT12.39	GO:0005737	CC	cytoplasm
ctg001890_HT12.39	GO:0000166	MF	nucleotide binding
ctg001890_HT12.39	GO:0004812	MF	aminoacyl-tRNA ligase activity
ctg001890_HT12.39	GO:0004819	MF	glutamine-tRNA ligase activity
ctg001890_HT12.39	GO:0005524	MF	ATP binding
ctg001890_HT12.4	GO:0005737	CC	cytoplasm
ctg001890_HT12.4	GO:0033925	MF	mannosyl-glycoprotein endo-beta-N-acetylglucosaminidase activity
ctg001890_HT12.44	GO:0006886	BP	intracellular protein transport
ctg001890_HT12.44	GO:0005737	CC	cytoplasm
ctg001890_HT12.47	GO:0003723	MF	RNA binding
ctg001890_HT12.50	GO:0006413	BP	translational initiation
ctg001890_HT12.50	GO:0003743	MF	translation initiation factor activity
ctg001890_HT12.52	GO:0006659	BP	phosphatidylserine biosynthetic process
ctg001890_HT12.56	GO:0005515	MF	protein binding
ctg001890_HT12.79	GO:0005515	MF	protein binding
ctg001890_HT12.87	GO:0046872	MF	metal ion binding
ctg001890_HT12.90	GO:0005524	MF	ATP binding
ctg001890_HT12.99	GO:0005524	MF	ATP binding
ctg001910_HT12.35	GO:0003824	MF	catalytic activity
ctg001930_HT12.20	GO:0007186	BP	G-protein coupled receptor protein signaling pathway
ctg001930_HT12.20	GO:0055085	BP	transmembrane transport
ctg001930_HT12.20	GO:0016021	CC	integral to membrane
ctg001930_HT12.20	GO:0004930	MF	G-protein coupled receptor activity
ctg001930_HT12.25	GO:0034464	CC	BBSome
ctg001930_HT12.26	GO:0055114	BP	oxidation reduction
ctg001930_HT12.4	GO:0006468	BP	protein amino acid phosphorylation
ctg001930_HT12.4	GO:0004672	MF	protein kinase activity
ctg001930_HT12.4	GO:0005524	MF	ATP binding
ctg001930_HT12.9	GO:0005515	MF	protein binding
ctg001950_HT12.13	GO:0005525	MF	GTP binding
ctg001950_HT12.15	GO:0003676	MF	nucleic acid binding
ctg001950_HT12.15	GO:0005524	MF	ATP binding
ctg001950_HT12.33	GO:0006032	BP	chitin catabolic process
ctg001950_HT12.33	GO:0016998	BP	cell wall macromolecule catabolic process
ctg001950_HT12.33	GO:0004568	MF	chitinase activity
ctg001950_HT12.8	GO:0006904	BP	vesicle docking during exocytosis
ctg001950_HT12.8	GO:0016192	BP	vesicle-mediated transport
ctg001970_HT12.19	GO:0005525	MF	GTP binding
ctg001970_HT12.26	GO:0003676	MF	nucleic acid binding
ctg001970_HT12.26	GO:0005524	MF	ATP binding
ctg001970_HT12.28	GO:0006355	BP	regulation of transcription, DNA-dependent
ctg001970_HT12.28	GO:0003700	MF	transcription factor activity
ctg001970_HT12.48	GO:0006904	BP	vesicle docking during exocytosis
ctg001970_HT12.48	GO:0000145	CC	exocyst
ctg001970_HT12.7	GO:0005730	CC	nucleolus
ctg001970_HT12.7	GO:0005525	MF	GTP binding
ctg001970_HT12.7	GO:0008168	MF	methyltransferase activity
ctg001990_HT12.11	GO:0015914	BP	phospholipid transport
ctg001990_HT12.11	GO:0005548	MF	phospholipid transporter activity
ctg001990_HT12.11	GO:0046872	MF	metal ion binding
ctg001990_HT12.17	GO:0046856	BP	phosphoinositide dephosphorylation
ctg001990_HT12.17	GO:0034597	MF	phosphatidyl-inositol-4,5-bisphosphate 4-phosphatase activity
ctg001990_HT12.18	GO:0005515	MF	protein binding
ctg001990_HT12.34	GO:0006351	BP	transcription, DNA-dependent
ctg001990_HT12.34	GO:0005634	CC	nucleus
ctg001990_HT12.34	GO:0003677	MF	DNA binding
ctg001990_HT12.34	GO:0003899	MF	DNA-directed RNA polymerase activity
ctg001990_HT12.36	GO:0006508	BP	proteolysis
ctg001990_HT12.36	GO:0004222	MF	metalloendopeptidase activity
ctg001990_HT12.44	GO:0006468	BP	protein amino acid phosphorylation
ctg001990_HT12.44	GO:0055085	BP	transmembrane transport
ctg001990_HT12.44	GO:0016020	CC	membrane
ctg001990_HT12.44	GO:0004672	MF	protein kinase activity
ctg001990_HT12.44	GO:0005515	MF	protein binding
ctg001990_HT12.44	GO:0005524	MF	ATP binding
ctg002010_HT12.20	GO:0032259	BP	methylation
ctg002010_HT12.20	GO:0008168	MF	methyltransferase activity
ctg002020_HT12.15	GO:0005515	MF	protein binding
ctg002020_HT12.5	GO:0006468	BP	protein amino acid phosphorylation
ctg002020_HT12.5	GO:0004672	MF	protein kinase activity
ctg002020_HT12.5	GO:0005524	MF	ATP binding
ctg002030_HT12.102	GO:0007186	BP	G-protein coupled receptor protein signaling pathway
ctg002030_HT12.102	GO:0003924	MF	GTPase activity
ctg002030_HT12.102	GO:0019001	MF	guanyl nucleotide binding
ctg002030_HT12.102	GO:0031683	MF	G-protein beta/gamma-subunit binding
ctg002030_HT12.106	GO:0009072	BP	aromatic amino acid family metabolic process
ctg002030_HT12.106	GO:0003824	MF	catalytic activity
ctg002030_HT12.106	GO:0004334	MF	fumarylacetoacetase activity
ctg002030_HT12.108	GO:0042302	MF	structural constituent of cuticle
ctg002030_HT12.11	GO:0006529	BP	asparagine biosynthetic process
ctg002030_HT12.11	GO:0004066	MF	asparagine synthase (glutamine-hydrolyzing) activity
ctg002030_HT12.119	GO:0006886	BP	intracellular protein transport
ctg002030_HT12.119	GO:0005515	MF	protein binding
ctg002030_HT12.119	GO:0017137	MF	Rab GTPase binding
ctg002030_HT12.121	GO:0006265	BP	DNA topological change
ctg002030_HT12.121	GO:0003677	MF	DNA binding
ctg002030_HT12.121	GO:0003916	MF	DNA topoisomerase activity
ctg002030_HT12.124	GO:0003824	MF	catalytic activity
ctg002030_HT12.124	GO:0046912	MF	transferase activity, transferring acyl groups, acyl groups converted into alkyl on transfer
ctg002030_HT12.124	GO:0048037	MF	cofactor binding
ctg002030_HT12.14	GO:0042302	MF	structural constituent of cuticle
ctg002030_HT12.185	GO:0009165	BP	nucleotide biosynthetic process
ctg002030_HT12.185	GO:0000287	MF	magnesium ion binding
ctg002030_HT12.185	GO:0004749	MF	ribose phosphate diphosphokinase activity
ctg002030_HT12.194	GO:0006139	BP	nucleobase, nucleoside, nucleotide and nucleic acid metabolic process
ctg002030_HT12.194	GO:0003676	MF	nucleic acid binding
ctg002030_HT12.194	GO:0003677	MF	DNA binding
ctg002030_HT12.194	GO:0003678	MF	DNA helicase activity
ctg002030_HT12.194	GO:0004386	MF	helicase activity
ctg002030_HT12.194	GO:0005515	MF	protein binding
ctg002030_HT12.194	GO:0005524	MF	ATP binding
ctg002030_HT12.194	GO:0016818	MF	hydrolase activity, acting on acid anhydrides, in phosphorus-containing anhydrides
ctg002030_HT12.201	GO:0007165	BP	signal transduction
ctg002030_HT12.29	GO:0000413	BP	protein peptidyl-prolyl isomerization
ctg002030_HT12.29	GO:0003755	MF	peptidyl-prolyl cis-trans isomerase activity
ctg002030_HT12.35	GO:0000413	BP	protein peptidyl-prolyl isomerization
ctg002030_HT12.35	GO:0003755	MF	peptidyl-prolyl cis-trans isomerase activity
ctg002030_HT12.44	GO:0003676	MF	nucleic acid binding
ctg002030_HT12.44	GO:0005515	MF	protein binding
ctg002030_HT12.70	GO:0005085	MF	guanyl-nucleotide exchange factor activity
ctg002030_HT12.70	GO:0005515	MF	protein binding
ctg002030_HT12.71	GO:0042302	MF	structural constituent of cuticle
ctg002030_HT12.72	GO:0035556	BP	intracellular signal transduction
ctg002030_HT12.72	GO:0005515	MF	protein binding
ctg002030_HT12.72	GO:0008289	MF	lipid binding
ctg002030_HT12.75	GO:0003924	MF	GTPase activity
ctg002030_HT12.76	GO:0042302	MF	structural constituent of cuticle
ctg002030_HT12.77	GO:0042302	MF	structural constituent of cuticle
ctg002030_HT12.89	GO:0006355	BP	regulation of transcription, DNA-dependent
ctg002030_HT12.89	GO:0003677	MF	DNA binding
ctg002030_HT12.96	GO:0016021	CC	integral to membrane
ctg002040_HT12.100	GO:0005515	MF	protein binding
ctg002040_HT12.121	GO:0005515	MF	protein binding
ctg002040_HT12.129	GO:0006508	BP	proteolysis
ctg002040_HT12.129	GO:0004252	MF	serine-type endopeptidase activity
ctg002040_HT12.129	GO:0008236	MF	serine-type peptidase activity
ctg002040_HT12.129	GO:0070008	MF	serine-type exopeptidase activity
ctg002040_HT12.135	GO:0032580	CC	Golgi cisterna membrane
ctg002040_HT12.135	GO:0008376	MF	acetylgalactosaminyltransferase activity
ctg002040_HT12.24	GO:0005634	CC	nucleus
ctg002040_HT12.24	GO:0005515	MF	protein binding
ctg002040_HT12.24	GO:0018024	MF	histone-lysine N-methyltransferase activity
ctg002040_HT12.29	GO:0046872	MF	metal ion binding
ctg002040_HT12.32	GO:0005524	MF	ATP binding
ctg002040_HT12.49	GO:0005634	CC	nucleus
ctg002040_HT12.49	GO:0003676	MF	nucleic acid binding
ctg002040_HT12.49	GO:0003723	MF	RNA binding
ctg002040_HT12.49	GO:0003724	MF	RNA helicase activity
ctg002040_HT12.49	GO:0005524	MF	ATP binding
ctg002040_HT12.66	GO:0016459	CC	myosin complex
ctg002040_HT12.66	GO:0003774	MF	motor activity
ctg002040_HT12.66	GO:0005515	MF	protein binding
ctg002040_HT12.66	GO:0005524	MF	ATP binding
ctg002040_HT12.69	GO:0006811	BP	ion transport
ctg002040_HT12.69	GO:0016021	CC	integral to membrane
ctg002040_HT12.69	GO:0005230	MF	extracellular ligand-gated ion channel activity
ctg002040_HT12.8	GO:0007165	BP	signal transduction
ctg002040_HT12.8	GO:0016020	CC	membrane
ctg002040_HT12.8	GO:0003924	MF	GTPase activity
ctg002040_HT12.8	GO:0005525	MF	GTP binding
ctg002060_HT12.5	GO:0006468	BP	protein amino acid phosphorylation
ctg002060_HT12.5	GO:0004672	MF	protein kinase activity
ctg002060_HT12.5	GO:0005524	MF	ATP binding
ctg002080_HT12.10	GO:0005515	MF	protein binding
ctg002080_HT12.17	GO:0005515	MF	protein binding
ctg002080_HT12.24	GO:0055085	BP	transmembrane transport
ctg002080_HT12.33	GO:0005515	MF	protein binding
ctg002080_HT12.45	GO:0004386	MF	helicase activity
ctg002080_HT12.51	GO:0006886	BP	intracellular protein transport
ctg002080_HT12.51	GO:0016192	BP	vesicle-mediated transport
ctg002080_HT12.51	GO:0030126	CC	COPI vesicle coat
ctg002080_HT12.51	GO:0005198	MF	structural molecule activity
ctg002080_HT12.51	GO:0005515	MF	protein binding
ctg002080_HT12.7	GO:0006468	BP	protein amino acid phosphorylation
ctg002080_HT12.7	GO:0004672	MF	protein kinase activity
ctg002080_HT12.7	GO:0005524	MF	ATP binding
ctg002110_HT12.60	GO:0032218	BP	riboflavin transport
ctg002110_HT12.60	GO:0005887	CC	integral to plasma membrane
ctg002110_HT12.60	GO:0032217	MF	riboflavin transporter activity
ctg002170_HT12.16	GO:0000350	BP	generation of catalytic spliceosome for second transesterification step
ctg002170_HT12.18	GO:0005515	MF	protein binding
ctg002170_HT12.19	GO:0005515	MF	protein binding
ctg002170_HT12.2	GO:0003924	MF	GTPase activity
ctg002170_HT12.2	GO:0005525	MF	GTP binding
ctg002170_HT12.24	GO:0003676	MF	nucleic acid binding
ctg002210_HT12.49	GO:0006508	BP	proteolysis
ctg002210_HT12.49	GO:0004222	MF	metalloendopeptidase activity
ctg002210_HT12.8	GO:0005861	CC	troponin complex
ctg002260_HT12.10	GO:0007268	BP	synaptic transmission
ctg002260_HT12.10	GO:0005515	MF	protein binding
ctg002260_HT12.10	GO:0033130	MF	acetylcholine receptor binding
ctg002260_HT12.10	GO:0043495	MF	protein anchor
ctg002260_HT12.15	GO:0006457	BP	protein folding
ctg002260_HT12.15	GO:0005524	MF	ATP binding
ctg002260_HT12.15	GO:0051082	MF	unfolded protein binding
ctg002260_HT12.22	GO:0007186	BP	G-protein coupled receptor protein signaling pathway
ctg002260_HT12.22	GO:0016021	CC	integral to membrane
ctg002260_HT12.22	GO:0004930	MF	G-protein coupled receptor activity
ctg002290_HT12.10	GO:0016021	CC	integral to membrane
ctg002300_HT12.37	GO:0016758	MF	transferase activity, transferring hexosyl groups
ctg002370_HT12.3	GO:0005515	MF	protein binding
ctg002370_HT12.3	GO:0005524	MF	ATP binding
ctg002370_HT12.3	GO:0016817	MF	hydrolase activity, acting on acid anhydrides
ctg002390_HT12.12	GO:0007186	BP	G-protein coupled receptor protein signaling pathway
ctg002390_HT12.12	GO:0016021	CC	integral to membrane
ctg002390_HT12.12	GO:0004930	MF	G-protein coupled receptor activity
ctg002390_HT12.15	GO:0003676	MF	nucleic acid binding
ctg002390_HT12.15	GO:0005515	MF	protein binding
ctg002390_HT12.7	GO:0005515	MF	protein binding
ctg002400_HT12.17	GO:0043022	MF	ribosome binding
ctg002400_HT12.5	GO:0006355	BP	regulation of transcription, DNA-dependent
ctg002400_HT12.5	GO:0003700	MF	transcription factor activity
ctg002400_HT12.5	GO:0043565	MF	sequence-specific DNA binding
ctg002450_HT12.35	GO:0006886	BP	intracellular protein transport
ctg002450_HT12.35	GO:0016192	BP	vesicle-mediated transport
ctg002450_HT12.35	GO:0030117	CC	membrane coat
ctg002490_HT12.17	GO:0055085	BP	transmembrane transport
ctg002490_HT12.17	GO:0016020	CC	membrane
ctg002490_HT12.17	GO:0022857	MF	transmembrane transporter activity
ctg002490_HT12.19	GO:0006606	BP	protein import into nucleus
ctg002490_HT12.19	GO:0009058	BP	biosynthetic process
ctg002490_HT12.19	GO:0003824	MF	catalytic activity
ctg002490_HT12.19	GO:0061608	MF	nuclear import signal receptor activity
ctg002540_HT12.16	GO:0055114	BP	oxidation reduction
ctg002540_HT12.16	GO:0016491	MF	oxidoreductase activity
ctg002540_HT12.17	GO:0003676	MF	nucleic acid binding
ctg002540_HT12.17	GO:0005515	MF	protein binding
ctg002540_HT12.17	GO:0005524	MF	ATP binding
ctg002540_HT12.20	GO:0006869	BP	lipid transport
ctg002540_HT12.20	GO:0005319	MF	lipid transporter activity
ctg002540_HT12.4	GO:0005634	CC	nucleus
ctg002630_HT12.10	GO:0005515	MF	protein binding
ctg002630_HT12.6	GO:0003676	MF	nucleic acid binding
ctg002630_HT12.6	GO:0004386	MF	helicase activity
ctg002630_HT12.6	GO:0005524	MF	ATP binding
ctg002680_HT12.37	GO:0007165	BP	signal transduction
ctg002680_HT12.37	GO:0035556	BP	intracellular signal transduction
ctg002720_HT12.30	GO:0006508	BP	proteolysis
ctg002720_HT12.30	GO:0008234	MF	cysteine-type peptidase activity
ctg002720_HT12.61	GO:0019752	BP	carboxylic acid metabolic process
ctg002720_HT12.61	GO:0016831	MF	carboxy-lyase activity
ctg002720_HT12.61	GO:0030170	MF	pyridoxal phosphate binding
ctg002740_HT12.21	GO:0007064	BP	mitotic sister chromatid cohesion
ctg002740_HT12.22	GO:0005515	MF	protein binding
ctg002740_HT12.25	GO:0008033	BP	tRNA processing
ctg002740_HT12.33	GO:0005515	MF	protein binding
ctg002740_HT12.42	GO:0051056	BP	regulation of small GTPase mediated signal transduction
ctg002740_HT12.42	GO:0005096	MF	GTPase activator activity
ctg002740_HT12.42	GO:0030695	MF	GTPase regulator activity
ctg002740_HT12.60	GO:0005509	MF	calcium ion binding
ctg002740_HT12.62	GO:0003677	MF	DNA binding
ctg002740_HT12.64	GO:0090481	BP	pyrimidine nucleotide-sugar transmembrane transport
ctg002740_HT12.64	GO:0000139	CC	Golgi membrane
ctg002740_HT12.64	GO:0016021	CC	integral to membrane
ctg002740_HT12.64	GO:0015165	MF	pyrimidine nucleotide sugar transmembrane transporter activity
ctg002740_HT12.66	GO:0007018	BP	microtubule-based movement
ctg002740_HT12.66	GO:0003777	MF	microtubule motor activity
ctg002740_HT12.66	GO:0005524	MF	ATP binding
ctg002740_HT12.66	GO:0008017	MF	microtubule binding
ctg002740_HT12.69	GO:0005515	MF	protein binding
ctg002740_HT12.71	GO:0005515	MF	protein binding
ctg002740_HT12.72	GO:0006468	BP	protein amino acid phosphorylation
ctg002740_HT12.72	GO:0004672	MF	protein kinase activity
ctg002740_HT12.72	GO:0004683	MF	calmodulin-dependent protein kinase activity
ctg002740_HT12.72	GO:0005516	MF	calmodulin binding
ctg002740_HT12.72	GO:0005524	MF	ATP binding
ctg002740_HT12.73	GO:0016021	CC	integral to membrane
ctg002740_HT12.79	GO:0016485	BP	protein processing
ctg002740_HT12.79	GO:0016021	CC	integral to membrane
ctg002740_HT12.80	GO:0005524	MF	ATP binding
ctg002740_HT12.84	GO:0006886	BP	intracellular protein transport
ctg002740_HT12.84	GO:0016192	BP	vesicle-mediated transport
ctg002740_HT12.88	GO:0003677	MF	DNA binding
ctg002740_HT12.99	GO:0016021	CC	integral to membrane
ctg002740_HT12.99	GO:0004190	MF	aspartic-type endopeptidase activity
ctg002740_HT12.99	GO:0008080	MF	N-acetyltransferase activity
ctg002750_HT12.17	GO:0005634	CC	nucleus
ctg002750_HT12.26	GO:0003723	MF	RNA binding
ctg002750_HT12.26	GO:0005515	MF	protein binding
ctg002750_HT12.30	GO:0042302	MF	structural constituent of cuticle
ctg002750_HT12.42	GO:0055114	BP	oxidation reduction
ctg002750_HT12.42	GO:0004471	MF	malate dehydrogenase (decarboxylating) activity
ctg002750_HT12.42	GO:0051287	MF	NAD or NADH binding
ctg002750_HT12.78	GO:0016787	MF	hydrolase activity
ctg002750_HT12.87	GO:0006468	BP	protein amino acid phosphorylation
ctg002750_HT12.87	GO:0004672	MF	protein kinase activity
ctg002750_HT12.87	GO:0005524	MF	ATP binding
ctg002750_HT12.88	GO:0005975	BP	carbohydrate metabolic process
ctg002750_HT12.88	GO:0004553	MF	hydrolase activity, hydrolyzing O-glycosyl compounds
ctg002760_HT12.10	GO:0042073	BP	intraflagellar transport
ctg002760_HT12.126	GO:0005524	MF	ATP binding
ctg002760_HT12.126	GO:0046872	MF	metal ion binding
ctg002760_HT12.133	GO:0006508	BP	proteolysis
ctg002760_HT12.133	GO:0004185	MF	serine-type carboxypeptidase activity
ctg002760_HT12.25	GO:0016485	BP	protein processing
ctg002760_HT12.25	GO:0016021	CC	integral to membrane
ctg002760_HT12.25	GO:0004190	MF	aspartic-type endopeptidase activity
ctg002760_HT12.73	GO:0004386	MF	helicase activity
ctg002760_HT12.94	GO:0046417	BP	chorismate metabolic process
ctg002770_HT12.155	GO:0055085	BP	transmembrane transport
ctg002770_HT12.18	GO:0006355	BP	regulation of transcription, DNA-dependent
ctg002770_HT12.18	GO:0005634	CC	nucleus
ctg002770_HT12.18	GO:0003700	MF	transcription factor activity
ctg002770_HT12.18	GO:0008270	MF	zinc ion binding
ctg002770_HT12.18	GO:0043565	MF	sequence-specific DNA binding
ctg002770_HT12.31	GO:0006508	BP	proteolysis
ctg002770_HT12.31	GO:0004181	MF	metallocarboxypeptidase activity
ctg002770_HT12.31	GO:0008270	MF	zinc ion binding
ctg002770_HT12.33	GO:0006468	BP	protein amino acid phosphorylation
ctg002770_HT12.33	GO:0004672	MF	protein kinase activity
ctg002770_HT12.33	GO:0004674	MF	protein serine/threonine kinase activity
ctg002770_HT12.33	GO:0005524	MF	ATP binding
ctg002770_HT12.46	GO:0005515	MF	protein binding
ctg002770_HT12.46	GO:0044877	MF	protein-containing complex binding
ctg002770_HT12.49	GO:0006355	BP	regulation of transcription, DNA-dependent
ctg002770_HT12.49	GO:0003677	MF	DNA binding
ctg002770_HT12.90	GO:0003924	MF	GTPase activity
ctg002770_HT12.90	GO:0005525	MF	GTP binding
ctg002780_HT12.100	GO:0045454	BP	cell redox homeostasis
ctg002780_HT12.103	GO:0005515	MF	protein binding
ctg002780_HT12.108	GO:0006099	BP	tricarboxylic acid cycle
ctg002780_HT12.108	GO:0016829	MF	lyase activity
ctg002780_HT12.119	GO:0006629	BP	lipid metabolic process
ctg002780_HT12.121	GO:0046983	MF	protein dimerization activity
ctg002780_HT12.124	GO:0006468	BP	protein amino acid phosphorylation
ctg002780_HT12.124	GO:0004672	MF	protein kinase activity
ctg002780_HT12.124	GO:0005524	MF	ATP binding
ctg002780_HT12.125	GO:0008168	MF	methyltransferase activity
ctg002780_HT12.128	GO:0006412	BP	translation
ctg002780_HT12.128	GO:0005840	CC	ribosome
ctg002780_HT12.128	GO:0016021	CC	integral to membrane
ctg002780_HT12.128	GO:0003735	MF	structural constituent of ribosome
ctg002780_HT12.134	GO:0005515	MF	protein binding
ctg002780_HT12.136	GO:0006479	BP	protein amino acid methylation
ctg002780_HT12.136	GO:0008168	MF	methyltransferase activity
ctg002780_HT12.140	GO:0006869	BP	lipid transport
ctg002780_HT12.140	GO:0003824	MF	catalytic activity
ctg002780_HT12.140	GO:0005319	MF	lipid transporter activity
ctg002780_HT12.147	GO:0005524	MF	ATP binding
ctg002780_HT12.149	GO:0003676	MF	nucleic acid binding
ctg002780_HT12.149	GO:0005524	MF	ATP binding
ctg002780_HT12.152	GO:0006468	BP	protein amino acid phosphorylation
ctg002780_HT12.152	GO:0004672	MF	protein kinase activity
ctg002780_HT12.152	GO:0005524	MF	ATP binding
ctg002780_HT12.153	GO:0005634	CC	nucleus
ctg002780_HT12.162	GO:0051276	BP	chromosome organization
ctg002780_HT12.162	GO:0005694	CC	chromosome
ctg002780_HT12.162	GO:0005515	MF	protein binding
ctg002780_HT12.162	GO:0005524	MF	ATP binding
ctg002780_HT12.164	GO:0006355	BP	regulation of transcription, DNA-dependent
ctg002780_HT12.164	GO:0003682	MF	chromatin binding
ctg002780_HT12.164	GO:0008270	MF	zinc ion binding
ctg002780_HT12.164	GO:0043565	MF	sequence-specific DNA binding
ctg002780_HT12.167	GO:0046983	MF	protein dimerization activity
ctg002780_HT12.172	GO:0003824	MF	catalytic activity
ctg002780_HT12.176	GO:0005515	MF	protein binding
ctg002780_HT12.188	GO:0006468	BP	protein amino acid phosphorylation
ctg002780_HT12.188	GO:0000287	MF	magnesium ion binding
ctg002780_HT12.188	GO:0004672	MF	protein kinase activity
ctg002780_HT12.188	GO:0004674	MF	protein serine/threonine kinase activity
ctg002780_HT12.188	GO:0005515	MF	protein binding
ctg002780_HT12.188	GO:0005524	MF	ATP binding
ctg002780_HT12.189	GO:0015914	BP	phospholipid transport
ctg002780_HT12.189	GO:0005548	MF	phospholipid transporter activity
ctg002780_HT12.191	GO:0006351	BP	transcription, DNA-dependent
ctg002780_HT12.191	GO:0003677	MF	DNA binding
ctg002780_HT12.191	GO:0003899	MF	DNA-directed RNA polymerase activity
ctg002780_HT12.194	GO:0003676	MF	nucleic acid binding
ctg002780_HT12.194	GO:0005524	MF	ATP binding
ctg002780_HT12.195	GO:0005515	MF	protein binding
ctg002780_HT12.198	GO:0055085	BP	transmembrane transport
ctg002780_HT12.198	GO:0016021	CC	integral to membrane
ctg002780_HT12.198	GO:0022857	MF	transmembrane transporter activity
ctg002780_HT12.2	GO:0009058	BP	biosynthetic process
ctg002780_HT12.2	GO:0016779	MF	nucleotidyltransferase activity
ctg002780_HT12.208	GO:0003676	MF	nucleic acid binding
ctg002780_HT12.209	GO:0005978	BP	glycogen biosynthetic process
ctg002780_HT12.209	GO:0004373	MF	glycogen (starch) synthase activity
ctg002780_HT12.214	GO:0005789	CC	endoplasmic reticulum membrane
ctg002780_HT12.214	GO:0016758	MF	transferase activity, transferring hexosyl groups
ctg002780_HT12.216	GO:0045454	BP	cell redox homeostasis
ctg002780_HT12.252	GO:0006355	BP	regulation of transcription, DNA-dependent
ctg002780_HT12.252	GO:0005634	CC	nucleus
ctg002780_HT12.252	GO:0003700	MF	transcription factor activity
ctg002780_HT12.252	GO:0008270	MF	zinc ion binding
ctg002780_HT12.252	GO:0043565	MF	sequence-specific DNA binding
ctg002780_HT12.253	GO:0055114	BP	oxidation reduction
ctg002780_HT12.253	GO:0016627	MF	oxidoreductase activity, acting on the CH-CH group of donors
ctg002780_HT12.253	GO:0050660	MF	FAD binding
ctg002780_HT12.254	GO:0007264	BP	small GTPase mediated signal transduction
ctg002780_HT12.254	GO:0005085	MF	guanyl-nucleotide exchange factor activity
ctg002780_HT12.259	GO:0006886	BP	intracellular protein transport
ctg002780_HT12.259	GO:0016192	BP	vesicle-mediated transport
ctg002780_HT12.259	GO:0030117	CC	membrane coat
ctg002780_HT12.261	GO:0005524	MF	ATP binding
ctg002780_HT12.262	GO:0005509	MF	calcium ion binding
ctg002780_HT12.263	GO:0006811	BP	ion transport
ctg002780_HT12.263	GO:0051260	BP	protein homooligomerization
ctg002780_HT12.263	GO:0055085	BP	transmembrane transport
ctg002780_HT12.263	GO:0016020	CC	membrane
ctg002780_HT12.263	GO:0005216	MF	ion channel activity
ctg002780_HT12.264	GO:0003677	MF	DNA binding
ctg002780_HT12.264	GO:0004518	MF	nuclease activity
ctg002780_HT12.267	GO:0016579	BP	protein deubiquitination
ctg002780_HT12.267	GO:0036459	MF	thiol-dependent ubiquitinyl hydrolase activity
ctg002780_HT12.277	GO:0005515	MF	protein binding
ctg002780_HT12.278	GO:0006811	BP	ion transport
ctg002780_HT12.278	GO:0055085	BP	transmembrane transport
ctg002780_HT12.278	GO:0016020	CC	membrane
ctg002780_HT12.278	GO:0005216	MF	ion channel activity
ctg002780_HT12.279	GO:0006355	BP	regulation of transcription, DNA-dependent
ctg002780_HT12.279	GO:0005515	MF	protein binding
ctg002780_HT12.279	GO:0046983	MF	protein dimerization activity
ctg002780_HT12.281	GO:0006511	BP	ubiquitin-dependent protein catabolic process
ctg002780_HT12.281	GO:0051603	BP	proteolysis involved in cellular protein catabolic process
ctg002780_HT12.281	GO:0005839	CC	proteasome core complex
ctg002780_HT12.281	GO:0019773	CC	proteasome core complex, alpha-subunit complex
ctg002780_HT12.281	GO:0004175	MF	endopeptidase activity
ctg002780_HT12.281	GO:0004298	MF	threonine-type endopeptidase activity
ctg002780_HT12.294	GO:0008083	MF	growth factor activity
ctg002780_HT12.299	GO:0006468	BP	protein amino acid phosphorylation
ctg002780_HT12.299	GO:0004672	MF	protein kinase activity
ctg002780_HT12.299	GO:0005524	MF	ATP binding
ctg002780_HT12.300	GO:0006289	BP	nucleotide-excision repair
ctg002780_HT12.300	GO:0006355	BP	regulation of transcription, DNA-dependent
ctg002780_HT12.300	GO:0006904	BP	vesicle docking during exocytosis
ctg002780_HT12.300	GO:0016192	BP	vesicle-mediated transport
ctg002780_HT12.300	GO:0000439	CC	core TFIIH complex
ctg002780_HT12.305	GO:0006468	BP	protein amino acid phosphorylation
ctg002780_HT12.305	GO:0004672	MF	protein kinase activity
ctg002780_HT12.305	GO:0004674	MF	protein serine/threonine kinase activity
ctg002780_HT12.305	GO:0005524	MF	ATP binding
ctg002780_HT12.307	GO:0006470	BP	protein amino acid dephosphorylation
ctg002780_HT12.307	GO:0016311	BP	dephosphorylation
ctg002780_HT12.307	GO:0004725	MF	protein tyrosine phosphatase activity
ctg002780_HT12.307	GO:0016791	MF	phosphatase activity
ctg002780_HT12.321	GO:0003677	MF	DNA binding
ctg002780_HT12.321	GO:0008270	MF	zinc ion binding
ctg002780_HT12.355	GO:0006298	BP	mismatch repair
ctg002780_HT12.355	GO:0005524	MF	ATP binding
ctg002780_HT12.355	GO:0030983	MF	mismatched DNA binding
ctg002780_HT12.362	GO:0006464	BP	protein modification process
ctg002780_HT12.368	GO:0016012	CC	sarcoglycan complex
ctg002780_HT12.368	GO:0016021	CC	integral to membrane
ctg002780_HT12.374	GO:0016758	MF	transferase activity, transferring hexosyl groups
ctg002780_HT12.376	GO:0035556	BP	intracellular signal transduction
ctg002780_HT12.376	GO:0005096	MF	GTPase activator activity
ctg002780_HT12.378	GO:0035556	BP	intracellular signal transduction
ctg002780_HT12.378	GO:0005096	MF	GTPase activator activity
ctg002780_HT12.380	GO:0005096	MF	GTPase activator activity
ctg002780_HT12.393	GO:0019867	CC	outer membrane
ctg002780_HT12.395	GO:0006468	BP	protein amino acid phosphorylation
ctg002780_HT12.395	GO:0004672	MF	protein kinase activity
ctg002780_HT12.395	GO:0005515	MF	protein binding
ctg002780_HT12.395	GO:0005524	MF	ATP binding
ctg002780_HT12.395	GO:0042578	MF	phosphoric ester hydrolase activity
ctg002780_HT12.77	GO:0007165	BP	signal transduction
ctg002780_HT12.77	GO:0004114	MF	3',5'-cyclic-nucleotide phosphodiesterase activity
ctg002780_HT12.99	GO:0005515	MF	protein binding
ctg002790_HT12.110	GO:0003824	MF	catalytic activity
ctg002790_HT12.114	GO:0004867	MF	serine-type endopeptidase inhibitor activity
ctg002790_HT12.117	GO:0003723	MF	RNA binding
ctg002790_HT12.120	GO:0006470	BP	protein amino acid dephosphorylation
ctg002790_HT12.120	GO:0016311	BP	dephosphorylation
ctg002790_HT12.120	GO:0042128	BP	nitrate assimilation
ctg002790_HT12.120	GO:0055114	BP	oxidation reduction
ctg002790_HT12.120	GO:0008138	MF	protein tyrosine/serine/threonine phosphatase activity
ctg002790_HT12.120	GO:0016491	MF	oxidoreductase activity
ctg002790_HT12.120	GO:0016791	MF	phosphatase activity
ctg002790_HT12.120	GO:0030151	MF	molybdenum ion binding
ctg002790_HT12.125	GO:0003824	MF	catalytic activity
ctg002790_HT12.127	GO:0006811	BP	ion transport
ctg002790_HT12.127	GO:0016021	CC	integral to membrane
ctg002790_HT12.127	GO:0005230	MF	extracellular ligand-gated ion channel activity
ctg002790_HT12.146	GO:0020037	MF	heme binding
ctg002790_HT12.162	GO:0003924	MF	GTPase activity
ctg002790_HT12.162	GO:0005525	MF	GTP binding
ctg002790_HT12.165	GO:0006352	BP	transcription initiation
ctg002790_HT12.165	GO:0006355	BP	regulation of transcription, DNA-dependent
ctg002790_HT12.165	GO:0005669	CC	transcription factor TFIID complex
ctg002790_HT12.165	GO:0003700	MF	transcription factor activity
ctg002790_HT12.170	GO:0006817	BP	phosphate transport
ctg002790_HT12.170	GO:0016020	CC	membrane
ctg002790_HT12.170	GO:0005315	MF	inorganic phosphate transmembrane transporter activity
ctg002790_HT12.171	GO:0008299	BP	isoprenoid biosynthetic process
ctg002790_HT12.171	GO:0004421	MF	hydroxymethylglutaryl-CoA synthase activity
ctg002790_HT12.172	GO:0006468	BP	protein amino acid phosphorylation
ctg002790_HT12.172	GO:0004672	MF	protein kinase activity
ctg002790_HT12.172	GO:0005524	MF	ATP binding
ctg002790_HT12.175	GO:0016491	MF	oxidoreductase activity
ctg002790_HT12.176	GO:0006265	BP	DNA topological change
ctg002790_HT12.176	GO:0003677	MF	DNA binding
ctg002790_HT12.176	GO:0003918	MF	DNA topoisomerase (ATP-hydrolyzing) activity
ctg002790_HT12.176	GO:0005524	MF	ATP binding
ctg002790_HT12.177	GO:0009058	BP	biosynthetic process
ctg002790_HT12.177	GO:0030170	MF	pyridoxal phosphate binding
ctg002790_HT12.192	GO:0007264	BP	small GTPase mediated signal transduction
ctg002790_HT12.192	GO:0005085	MF	guanyl-nucleotide exchange factor activity
ctg002790_HT12.20	GO:0006508	BP	proteolysis
ctg002790_HT12.20	GO:0004198	MF	calcium-dependent cysteine-type endopeptidase activity
ctg002790_HT12.205	GO:0005515	MF	protein binding
ctg002790_HT12.219	GO:0007186	BP	G-protein coupled receptor protein signaling pathway
ctg002790_HT12.219	GO:0016021	CC	integral to membrane
ctg002790_HT12.219	GO:0004930	MF	G-protein coupled receptor activity
ctg002790_HT12.22	GO:0005515	MF	protein binding
ctg002790_HT12.222	GO:0006270	BP	DNA replication initiation
ctg002790_HT12.222	GO:0003677	MF	DNA binding
ctg002790_HT12.222	GO:0005524	MF	ATP binding
ctg002790_HT12.223	GO:0005515	MF	protein binding
ctg002790_HT12.229	GO:0015886	BP	heme transport
ctg002790_HT12.229	GO:0015232	MF	heme transporter activity
ctg002790_HT12.232	GO:0006741	BP	NADP biosynthetic process
ctg002790_HT12.232	GO:0003951	MF	NAD+ kinase activity
ctg002790_HT12.236	GO:0006355	BP	regulation of transcription, DNA-dependent
ctg002790_HT12.236	GO:0005634	CC	nucleus
ctg002790_HT12.236	GO:0003700	MF	transcription factor activity
ctg002790_HT12.236	GO:0008270	MF	zinc ion binding
ctg002790_HT12.236	GO:0043565	MF	sequence-specific DNA binding
ctg002790_HT12.243	GO:0003676	MF	nucleic acid binding
ctg002790_HT12.244	GO:0016592	CC	mediator complex
ctg002790_HT12.254	GO:0006511	BP	ubiquitin-dependent protein catabolic process
ctg002790_HT12.254	GO:0031625	MF	ubiquitin protein ligase binding
ctg002790_HT12.259	GO:0006811	BP	ion transport
ctg002790_HT12.259	GO:0016021	CC	integral to membrane
ctg002790_HT12.259	GO:0005230	MF	extracellular ligand-gated ion channel activity
ctg002790_HT12.261	GO:0006511	BP	ubiquitin-dependent protein catabolic process
ctg002790_HT12.261	GO:0051603	BP	proteolysis involved in cellular protein catabolic process
ctg002790_HT12.261	GO:0055085	BP	transmembrane transport
ctg002790_HT12.261	GO:0005839	CC	proteasome core complex
ctg002790_HT12.261	GO:0016021	CC	integral to membrane
ctg002790_HT12.261	GO:0019773	CC	proteasome core complex, alpha-subunit complex
ctg002790_HT12.261	GO:0004175	MF	endopeptidase activity
ctg002790_HT12.261	GO:0004298	MF	threonine-type endopeptidase activity
ctg002790_HT12.261	GO:0022857	MF	transmembrane transporter activity
ctg002790_HT12.30	GO:0005856	CC	cytoskeleton
ctg002790_HT12.41	GO:0006270	BP	DNA replication initiation
ctg002790_HT12.55	GO:1902600	BP	proton transmembrane transport
ctg002790_HT12.55	GO:0033179	CC	proton-transporting V-type ATPase, V0 domain
ctg002790_HT12.55	GO:0015078	MF	hydrogen ion transmembrane transporter activity
ctg002790_HT12.61	GO:0003677	MF	DNA binding
ctg002790_HT12.63	GO:0046872	MF	metal ion binding
ctg002790_HT12.81	GO:0008289	MF	lipid binding
ctg002790_HT12.96	GO:0007018	BP	microtubule-based movement
ctg002790_HT12.96	GO:0003777	MF	microtubule motor activity
ctg002790_HT12.96	GO:0005515	MF	protein binding
ctg002790_HT12.96	GO:0005524	MF	ATP binding
ctg002790_HT12.96	GO:0008017	MF	microtubule binding
ctg002790_HT12.99	GO:0006367	BP	transcription initiation from RNA polymerase II promoter
ctg002790_HT12.99	GO:0005672	CC	transcription factor TFIIA complex
ctg002800_HT12.12	GO:0006355	BP	regulation of transcription, DNA-dependent
ctg002800_HT12.12	GO:0016021	CC	integral to membrane
ctg002800_HT12.12	GO:0046983	MF	protein dimerization activity
ctg002800_HT12.20	GO:0003676	MF	nucleic acid binding
ctg002800_HT12.20	GO:0005524	MF	ATP binding
ctg002800_HT12.21	GO:0005515	MF	protein binding
ctg002800_HT12.21	GO:0016301	MF	kinase activity
ctg002800_HT12.23	GO:0008270	MF	zinc ion binding
ctg002800_HT12.32	GO:0006355	BP	regulation of transcription, DNA-dependent
ctg002800_HT12.32	GO:0005634	CC	nucleus
ctg002800_HT12.32	GO:0003700	MF	transcription factor activity
ctg002800_HT12.32	GO:0008270	MF	zinc ion binding
ctg002800_HT12.32	GO:0043565	MF	sequence-specific DNA binding
ctg002800_HT12.38	GO:0016021	CC	integral to membrane
ctg002800_HT12.39	GO:0006355	BP	regulation of transcription, DNA-dependent
ctg002800_HT12.4	GO:0006419	BP	alanyl-tRNA aminoacylation
ctg002800_HT12.4	GO:0000166	MF	nucleotide binding
ctg002800_HT12.4	GO:0003676	MF	nucleic acid binding
ctg002800_HT12.4	GO:0004813	MF	alanine-tRNA ligase activity
ctg002800_HT12.4	GO:0005524	MF	ATP binding
ctg002800_HT12.44	GO:0006281	BP	DNA repair
ctg002800_HT12.44	GO:0030915	CC	Smc5-Smc6 complex
ctg002800_HT12.45	GO:0006777	BP	Mo-molybdopterin cofactor biosynthetic process
ctg002800_HT12.46	GO:0003824	MF	catalytic activity
ctg002800_HT12.55	GO:0005515	MF	protein binding
ctg002800_HT12.73	GO:0016021	CC	integral to membrane
ctg002810_HT12.11	GO:0005515	MF	protein binding
ctg002810_HT12.20	GO:0005515	MF	protein binding
ctg002810_HT12.26	GO:0006468	BP	protein amino acid phosphorylation
ctg002810_HT12.26	GO:0004672	MF	protein kinase activity
ctg002810_HT12.26	GO:0005524	MF	ATP binding
ctg002810_HT12.34	GO:0042254	BP	ribosome biogenesis
ctg002810_HT12.34	GO:0005634	CC	nucleus
ctg002810_HT12.42	GO:0003676	MF	nucleic acid binding
ctg002810_HT12.46	GO:0006814	BP	sodium ion transport
ctg002810_HT12.46	GO:0016020	CC	membrane
ctg002810_HT12.46	GO:0005272	MF	sodium channel activity
ctg002810_HT12.50	GO:0003676	MF	nucleic acid binding
ctg002810_HT12.58	GO:0016020	CC	membrane
ctg002810_HT12.58	GO:0004970	MF	ionotropic glutamate receptor activity
ctg002810_HT12.58	GO:0015276	MF	ligand-gated ion channel activity
ctg002810_HT12.6	GO:0005515	MF	protein binding
ctg002810_HT12.60	GO:0006821	BP	chloride transport
ctg002810_HT12.60	GO:0055085	BP	transmembrane transport
ctg002810_HT12.60	GO:0016020	CC	membrane
ctg002810_HT12.60	GO:0005247	MF	voltage-gated chloride channel activity
ctg002810_HT12.61	GO:0006605	BP	protein targeting
ctg002810_HT12.61	GO:0006886	BP	intracellular protein transport
ctg002810_HT12.61	GO:0005742	CC	mitochondrial outer membrane translocase complex
ctg002810_HT12.66	GO:0000413	BP	protein peptidyl-prolyl isomerization
ctg002810_HT12.66	GO:0003755	MF	peptidyl-prolyl cis-trans isomerase activity
ctg002810_HT12.68	GO:0006820	BP	anion transport
ctg002810_HT12.68	GO:0016021	CC	integral to membrane
ctg002810_HT12.68	GO:0008509	MF	anion transmembrane transporter activity
ctg002810_HT12.71	GO:0008430	MF	selenium binding
ctg002810_HT12.72	GO:0006508	BP	proteolysis
ctg002810_HT12.72	GO:0004222	MF	metalloendopeptidase activity
ctg002810_HT12.81	GO:0035556	BP	intracellular signal transduction
ctg002810_HT12.81	GO:0004842	MF	ubiquitin-protein ligase activity
ctg002810_HT12.81	GO:0005515	MF	protein binding
ctg002810_HT12.82	GO:0003676	MF	nucleic acid binding
ctg002820_HT12.1	GO:0006784	BP	heme a biosynthetic process
ctg002820_HT12.1	GO:0055114	BP	oxidation reduction
ctg002820_HT12.1	GO:0016021	CC	integral to membrane
ctg002820_HT12.1	GO:0016627	MF	oxidoreductase activity, acting on the CH-CH group of donors
ctg002820_HT12.105	GO:0016020	CC	membrane
ctg002820_HT12.113	GO:0042254	BP	ribosome biogenesis
ctg002820_HT12.113	GO:0005730	CC	nucleolus
ctg002820_HT12.12	GO:0003924	MF	GTPase activity
ctg002820_HT12.12	GO:0005525	MF	GTP binding
ctg002820_HT12.131	GO:0006508	BP	proteolysis
ctg002820_HT12.131	GO:0004198	MF	calcium-dependent cysteine-type endopeptidase activity
ctg002820_HT12.134	GO:0016020	CC	membrane
ctg002820_HT12.134	GO:0008137	MF	NADH dehydrogenase (ubiquinone) activity
ctg002820_HT12.134	GO:0009055	MF	electron carrier activity
ctg002820_HT12.135	GO:0006811	BP	ion transport
ctg002820_HT12.135	GO:0055085	BP	transmembrane transport
ctg002820_HT12.135	GO:0016020	CC	membrane
ctg002820_HT12.135	GO:0005216	MF	ion channel activity
ctg002820_HT12.140	GO:0006468	BP	protein amino acid phosphorylation
ctg002820_HT12.140	GO:0009190	BP	cyclic nucleotide biosynthetic process
ctg002820_HT12.140	GO:0035556	BP	intracellular signal transduction
ctg002820_HT12.140	GO:0004672	MF	protein kinase activity
ctg002820_HT12.140	GO:0005524	MF	ATP binding
ctg002820_HT12.140	GO:0016849	MF	phosphorus-oxygen lyase activity
ctg002820_HT12.152	GO:0006468	BP	protein amino acid phosphorylation
ctg002820_HT12.152	GO:0016021	CC	integral to membrane
ctg002820_HT12.152	GO:0004252	MF	serine-type endopeptidase activity
ctg002820_HT12.152	GO:0004672	MF	protein kinase activity
ctg002820_HT12.152	GO:0005509	MF	calcium ion binding
ctg002820_HT12.152	GO:0005524	MF	ATP binding
ctg002820_HT12.154	GO:0019901	MF	protein kinase binding
ctg002820_HT12.17	GO:0006412	BP	translation
ctg002820_HT12.17	GO:0005840	CC	ribosome
ctg002820_HT12.17	GO:0003735	MF	structural constituent of ribosome
ctg002820_HT12.170	GO:0055114	BP	oxidation reduction
ctg002820_HT12.170	GO:0016491	MF	oxidoreductase activity
ctg002820_HT12.188	GO:0005515	MF	protein binding
ctg002820_HT12.208	GO:0005515	MF	protein binding
ctg002820_HT12.211	GO:0042302	MF	structural constituent of cuticle
ctg002820_HT12.225	GO:0003924	MF	GTPase activity
ctg002820_HT12.225	GO:0005525	MF	GTP binding
ctg002820_HT12.226	GO:0003924	MF	GTPase activity
ctg002820_HT12.228	GO:0003676	MF	nucleic acid binding
ctg002820_HT12.230	GO:0006470	BP	protein amino acid dephosphorylation
ctg002820_HT12.230	GO:0016311	BP	dephosphorylation
ctg002820_HT12.230	GO:0004725	MF	protein tyrosine phosphatase activity
ctg002820_HT12.230	GO:0016791	MF	phosphatase activity
ctg002820_HT12.234	GO:0009058	BP	biosynthetic process
ctg002820_HT12.234	GO:0030170	MF	pyridoxal phosphate binding
ctg002820_HT12.243	GO:0006396	BP	RNA processing
ctg002820_HT12.243	GO:0003676	MF	nucleic acid binding
ctg002820_HT12.243	GO:0003723	MF	RNA binding
ctg002820_HT12.248	GO:0006508	BP	proteolysis
ctg002820_HT12.248	GO:0004181	MF	metallocarboxypeptidase activity
ctg002820_HT12.248	GO:0008270	MF	zinc ion binding
ctg002820_HT12.255	GO:0015986	BP	ATP synthesis coupled proton transport
ctg002820_HT12.256	GO:0055114	BP	oxidation reduction
ctg002820_HT12.256	GO:0003824	MF	catalytic activity
ctg002820_HT12.256	GO:0016491	MF	oxidoreductase activity
ctg002820_HT12.256	GO:0050660	MF	FAD binding
ctg002820_HT12.256	GO:0071949	MF	FAD binding
ctg002820_HT12.261	GO:0003676	MF	nucleic acid binding
ctg002820_HT12.261	GO:0005524	MF	ATP binding
ctg002820_HT12.263	GO:0006000	BP	fructose metabolic process
ctg002820_HT12.263	GO:0003873	MF	6-phosphofructo-2-kinase activity
ctg002820_HT12.263	GO:0005524	MF	ATP binding
ctg002820_HT12.265	GO:0004842	MF	ubiquitin-protein ligase activity
ctg002820_HT12.265	GO:0005515	MF	protein binding
ctg002820_HT12.266	GO:0042578	MF	phosphoric ester hydrolase activity
ctg002820_HT12.270	GO:0005524	MF	ATP binding
ctg002820_HT12.277	GO:0005543	MF	phospholipid binding
ctg002820_HT12.28	GO:0004842	MF	ubiquitin-protein ligase activity
ctg002820_HT12.287	GO:0045454	BP	cell redox homeostasis
ctg002820_HT12.289	GO:0003824	MF	catalytic activity
ctg002820_HT12.289	GO:0035091	MF	phosphoinositide binding
ctg002820_HT12.29	GO:0006418	BP	tRNA aminoacylation for protein translation
ctg002820_HT12.29	GO:0000166	MF	nucleotide binding
ctg002820_HT12.29	GO:0004812	MF	aminoacyl-tRNA ligase activity
ctg002820_HT12.29	GO:0005524	MF	ATP binding
ctg002820_HT12.303	GO:0003676	MF	nucleic acid binding
ctg002820_HT12.303	GO:0004527	MF	exonuclease activity
ctg002820_HT12.313	GO:0006511	BP	ubiquitin-dependent protein catabolic process
ctg002820_HT12.313	GO:0051603	BP	proteolysis involved in cellular protein catabolic process
ctg002820_HT12.313	GO:0005839	CC	proteasome core complex
ctg002820_HT12.313	GO:0019773	CC	proteasome core complex, alpha-subunit complex
ctg002820_HT12.313	GO:0004175	MF	endopeptidase activity
ctg002820_HT12.313	GO:0004298	MF	threonine-type endopeptidase activity
ctg002820_HT12.315	GO:0005509	MF	calcium ion binding
ctg002820_HT12.326	GO:0003968	MF	RNA-directed RNA polymerase activity
ctg002820_HT12.328	GO:0005515	MF	protein binding
ctg002820_HT12.330	GO:0015696	BP	ammonium transport
ctg002820_HT12.330	GO:0016020	CC	membrane
ctg002820_HT12.330	GO:0008519	MF	ammonium transmembrane transporter activity
ctg002820_HT12.332	GO:0003676	MF	nucleic acid binding
ctg002820_HT12.332	GO:0005524	MF	ATP binding
ctg002820_HT12.336	GO:0003676	MF	nucleic acid binding
ctg002820_HT12.342	GO:0016874	MF	ligase activity
ctg002820_HT12.346	GO:0006464	BP	protein modification process
ctg002820_HT12.35	GO:0015696	BP	ammonium transport
ctg002820_HT12.35	GO:0016020	CC	membrane
ctg002820_HT12.35	GO:0008519	MF	ammonium transmembrane transporter activity
ctg002820_HT12.360	GO:0003676	MF	nucleic acid binding
ctg002820_HT12.363	GO:0003676	MF	nucleic acid binding
ctg002820_HT12.385	GO:0042302	MF	structural constituent of cuticle
ctg002820_HT12.396	GO:0042302	MF	structural constituent of cuticle
ctg002820_HT12.48	GO:0005524	MF	ATP binding
ctg002820_HT12.53	GO:0005515	MF	protein binding
ctg002820_HT12.59	GO:0032006	BP	regulation of TOR signaling pathway
ctg002820_HT12.6	GO:0006071	BP	glycerol metabolic process
ctg002820_HT12.6	GO:0004371	MF	glycerone kinase activity
ctg002820_HT12.6	GO:0008270	MF	zinc ion binding
ctg002820_HT12.65	GO:0003676	MF	nucleic acid binding
ctg002820_HT12.65	GO:0005524	MF	ATP binding
ctg002820_HT12.65	GO:0005525	MF	GTP binding
ctg002820_HT12.66	GO:0016758	MF	transferase activity, transferring hexosyl groups
ctg002820_HT12.69	GO:0006468	BP	protein amino acid phosphorylation
ctg002820_HT12.69	GO:0009190	BP	cyclic nucleotide biosynthetic process
ctg002820_HT12.69	GO:0035556	BP	intracellular signal transduction
ctg002820_HT12.69	GO:0004672	MF	protein kinase activity
ctg002820_HT12.69	GO:0005524	MF	ATP binding
ctg002820_HT12.69	GO:0016849	MF	phosphorus-oxygen lyase activity
ctg002820_HT12.7	GO:0000184	BP	nuclear-transcribed mRNA catabolic process, nonsense-mediated decay
ctg002820_HT12.76	GO:0034220	BP	ion transmembrane transport
ctg002820_HT12.77	GO:0005515	MF	protein binding
ctg002820_HT12.78	GO:0005515	MF	protein binding
ctg002820_HT12.85	GO:0055085	BP	transmembrane transport
ctg002820_HT12.87	GO:0006508	BP	proteolysis
ctg002820_HT12.87	GO:0008234	MF	cysteine-type peptidase activity
ctg002820_HT12.9	GO:0003824	MF	catalytic activity
ctg002820_HT12.92	GO:0003676	MF	nucleic acid binding
ctg002820_HT12.97	GO:0046488	BP	phosphatidylinositol metabolic process
ctg002820_HT12.97	GO:0016307	MF	phosphatidylinositol phosphate kinase activity
ctg002820_HT12.98	GO:0016817	MF	hydrolase activity, acting on acid anhydrides
ctg002830_HT12.18	GO:0005515	MF	protein binding
ctg002830_HT12.18	GO:0005524	MF	ATP binding
ctg002830_HT12.18	GO:0016817	MF	hydrolase activity, acting on acid anhydrides
ctg002830_HT12.88	GO:0005975	BP	carbohydrate metabolic process
ctg002830_HT12.88	GO:0004553	MF	hydrolase activity, hydrolyzing O-glycosyl compounds
ctg002880_HT12.6	GO:0005515	MF	protein binding
ctg002960_HT12.19	GO:0006508	BP	proteolysis
ctg002960_HT12.19	GO:0004222	MF	metalloendopeptidase activity
ctg002960_HT12.24	GO:0005515	MF	protein binding
ctg003000_HT12.11	GO:0003824	MF	catalytic activity
ctg003020_HT12.42	GO:0000462	BP	maturation of SSU-rRNA from tricistronic rRNA transcript (SSU-rRNA, 5.8S rRNA, LSU-rRNA)
ctg003020_HT12.42	GO:0030515	MF	snoRNA binding
ctg003090_HT12.12	GO:0003676	MF	nucleic acid binding
ctg003090_HT12.12	GO:0005524	MF	ATP binding
ctg003090_HT12.14	GO:0006355	BP	regulation of transcription, DNA-dependent
ctg003090_HT12.14	GO:0005667	CC	transcription factor complex
ctg003090_HT12.14	GO:0003700	MF	transcription factor activity
ctg003090_HT12.25	GO:0003723	MF	RNA binding
ctg003090_HT12.25	GO:0004540	MF	ribonuclease activity
ctg003090_HT12.28	GO:0003676	MF	nucleic acid binding
ctg003090_HT12.28	GO:0005524	MF	ATP binding
ctg003090_HT12.33	GO:0005515	MF	protein binding
ctg003090_HT12.46	GO:0042302	MF	structural constituent of cuticle
ctg003100_HT12.14	GO:0003676	MF	nucleic acid binding
ctg003100_HT12.14	GO:0005515	MF	protein binding
ctg003120_HT12.1	GO:0003676	MF	nucleic acid binding
ctg003120_HT12.1	GO:0005515	MF	protein binding
ctg003140_HT12.13	GO:0006355	BP	regulation of transcription, DNA-dependent
ctg003140_HT12.13	GO:0005634	CC	nucleus
ctg003140_HT12.13	GO:0005515	MF	protein binding
ctg003140_HT12.13	GO:0005524	MF	ATP binding
ctg003140_HT12.13	GO:0016817	MF	hydrolase activity, acting on acid anhydrides
ctg003140_HT12.29	GO:0005634	CC	nucleus
ctg003140_HT12.29	GO:0005515	MF	protein binding
ctg003150_HT12.10	GO:0042302	MF	structural constituent of cuticle
ctg003150_HT12.9	GO:0042302	MF	structural constituent of cuticle
ctg003160_HT12.3	GO:0016491	MF	oxidoreductase activity
ctg003170_HT12.11	GO:0016624	MF	oxidoreductase activity, acting on the aldehyde or oxo group of donors, disulfide as acceptor
ctg003170_HT12.112	GO:0005515	MF	protein binding
ctg003170_HT12.27	GO:0005515	MF	protein binding
ctg003170_HT12.7	GO:0003676	MF	nucleic acid binding
ctg003170_HT12.7	GO:0005515	MF	protein binding
ctg003200_HT12.19	GO:0006811	BP	ion transport
ctg003200_HT12.19	GO:0016021	CC	integral to membrane
ctg003200_HT12.19	GO:0005230	MF	extracellular ligand-gated ion channel activity
ctg003200_HT12.44	GO:0043631	BP	RNA polyadenylation
ctg003200_HT12.44	GO:0004652	MF	polynucleotide adenylyltransferase activity
ctg003200_HT12.44	GO:0019904	MF	protein domain specific binding
ctg003210_HT12.56	GO:0006468	BP	protein amino acid phosphorylation
ctg003210_HT12.56	GO:0004672	MF	protein kinase activity
ctg003210_HT12.56	GO:0005524	MF	ATP binding
ctg003260_HT12.26	GO:0055114	BP	oxidation reduction
ctg003260_HT12.26	GO:0005506	MF	iron ion binding
ctg003260_HT12.26	GO:0016705	MF	oxidoreductase activity, acting on paired donors, with incorporation or reduction of molecular oxygen
ctg003260_HT12.26	GO:0020037	MF	heme binding
ctg003270_HT12.11	GO:0006886	BP	intracellular protein transport
ctg003270_HT12.11	GO:0016192	BP	vesicle-mediated transport
ctg003270_HT12.11	GO:0048280	BP	vesicle fusion with Golgi apparatus
ctg003270_HT12.11	GO:0000139	CC	Golgi membrane
ctg003270_HT12.11	GO:0005737	CC	cytoplasm
ctg003270_HT12.11	GO:0003676	MF	nucleic acid binding
ctg003270_HT12.13	GO:0008053	BP	mitochondrial fusion
ctg003270_HT12.13	GO:0005524	MF	ATP binding
ctg003270_HT12.15	GO:0032259	BP	methylation
ctg003270_HT12.15	GO:0003676	MF	nucleic acid binding
ctg003270_HT12.15	GO:0008168	MF	methyltransferase activity
ctg003270_HT12.19	GO:0003676	MF	nucleic acid binding
ctg003270_HT12.19	GO:0005524	MF	ATP binding
ctg003270_HT12.3	GO:0045893	BP	positive regulation of transcription, DNA-dependent
ctg003270_HT12.3	GO:0005634	CC	nucleus
ctg003270_HT12.3	GO:0003677	MF	DNA binding
ctg003270_HT12.36	GO:0003676	MF	nucleic acid binding
ctg003270_HT12.42	GO:0016480	BP	negative regulation of transcription from RNA polymerase III promoter
ctg003270_HT12.55	GO:0006508	BP	proteolysis
ctg003270_HT12.55	GO:0004181	MF	metallocarboxypeptidase activity
ctg003270_HT12.55	GO:0008270	MF	zinc ion binding
ctg003280_HT12.10	GO:0006468	BP	protein amino acid phosphorylation
ctg003280_HT12.10	GO:0004672	MF	protein kinase activity
ctg003280_HT12.10	GO:0005524	MF	ATP binding
ctg003280_HT12.17	GO:0003676	MF	nucleic acid binding
ctg003280_HT12.24	GO:0046872	MF	metal ion binding
ctg003280_HT12.28	GO:0003676	MF	nucleic acid binding
ctg003280_HT12.32	GO:0003676	MF	nucleic acid binding
ctg003280_HT12.36	GO:0035091	MF	phosphoinositide binding
ctg003280_HT12.5	GO:0006801	BP	superoxide metabolic process
ctg003280_HT12.5	GO:0046872	MF	metal ion binding
ctg003280_HT12.7	GO:0005634	CC	nucleus
ctg003280_HT12.7	GO:0003676	MF	nucleic acid binding
ctg003280_HT12.8	GO:0007186	BP	G-protein coupled receptor protein signaling pathway
ctg003280_HT12.8	GO:0016021	CC	integral to membrane
ctg003280_HT12.8	GO:0004930	MF	G-protein coupled receptor activity
ctg003290_HT12.13	GO:0003968	MF	RNA-directed RNA polymerase activity
ctg003320_HT12.14	GO:0016787	MF	hydrolase activity
ctg003320_HT12.41	GO:0006508	BP	proteolysis
ctg003320_HT12.42	GO:0006508	BP	proteolysis
ctg003320_HT12.42	GO:0008236	MF	serine-type peptidase activity
ctg003320_HT12.46	GO:0030833	BP	regulation of actin filament polymerization
ctg003320_HT12.46	GO:0034314	BP	Arp2/3 complex-mediated actin nucleation
ctg003320_HT12.46	GO:0005856	CC	cytoskeleton
ctg003320_HT12.46	GO:0005885	CC	Arp2/3 protein complex
ctg003320_HT12.51	GO:0007186	BP	G-protein coupled receptor protein signaling pathway
ctg003320_HT12.51	GO:0003924	MF	GTPase activity
ctg003320_HT12.51	GO:0019001	MF	guanyl nucleotide binding
ctg003320_HT12.51	GO:0031683	MF	G-protein beta/gamma-subunit binding
ctg003320_HT12.59	GO:0006801	BP	superoxide metabolic process
ctg003320_HT12.59	GO:0046872	MF	metal ion binding
ctg003320_HT12.6	GO:0005515	MF	protein binding
ctg003320_HT12.9	GO:0005515	MF	protein binding
ctg003340_HT12.15	GO:0003924	MF	GTPase activity
ctg003340_HT12.15	GO:0005525	MF	GTP binding
ctg003340_HT12.16	GO:0005515	MF	protein binding
ctg003340_HT12.17	GO:0005515	MF	protein binding
ctg003340_HT12.18	GO:0003676	MF	nucleic acid binding
ctg003340_HT12.18	GO:0016787	MF	hydrolase activity
ctg003340_HT12.19	GO:0006098	BP	pentose-phosphate shunt
ctg003340_HT12.19	GO:0055114	BP	oxidation reduction
ctg003340_HT12.19	GO:0004616	MF	phosphogluconate dehydrogenase (decarboxylating) activity
ctg003340_HT12.19	GO:0050661	MF	NADP or NADPH binding
ctg003340_HT12.33	GO:0003824	MF	catalytic activity
ctg003340_HT12.34	GO:0006468	BP	protein amino acid phosphorylation
ctg003340_HT12.34	GO:0004672	MF	protein kinase activity
ctg003340_HT12.34	GO:0005524	MF	ATP binding
ctg003340_HT12.59	GO:0006811	BP	ion transport
ctg003340_HT12.59	GO:0016021	CC	integral to membrane
ctg003340_HT12.59	GO:0005230	MF	extracellular ligand-gated ion channel activity
ctg003360_HT12.7	GO:0003924	MF	GTPase activity
ctg003360_HT12.7	GO:0005525	MF	GTP binding
ctg003380_HT12.128	GO:0016021	CC	integral to membrane
ctg003380_HT12.3	GO:0042302	MF	structural constituent of cuticle
ctg003390_HT12.18	GO:0007165	BP	signal transduction
ctg003390_HT12.26	GO:0006355	BP	regulation of transcription, DNA-dependent
ctg003390_HT12.26	GO:0005634	CC	nucleus
ctg003390_HT12.26	GO:0005515	MF	protein binding
ctg003390_HT12.26	GO:0005524	MF	ATP binding
ctg003390_HT12.26	GO:0016817	MF	hydrolase activity, acting on acid anhydrides
ctg003390_HT12.27	GO:0006886	BP	intracellular protein transport
ctg003390_HT12.27	GO:0006888	BP	ER to Golgi vesicle-mediated transport
ctg003390_HT12.27	GO:0030127	CC	COPII vesicle coat
ctg003390_HT12.27	GO:0008270	MF	zinc ion binding
ctg003410_HT12.1	GO:0042302	MF	structural constituent of cuticle
ctg003420_HT12.105	GO:0005524	MF	ATP binding
ctg003420_HT12.105	GO:0016887	MF	ATPase activity
ctg003420_HT12.44	GO:0005515	MF	protein binding
ctg003420_HT12.8	GO:0042302	MF	structural constituent of cuticle
ctg003420_HT12.9	GO:0042302	MF	structural constituent of cuticle
ctg003440_HT12.22	GO:0005515	MF	protein binding
ctg003440_HT12.63	GO:0005615	CC	extracellular space
ctg003460_HT12.107	GO:0006468	BP	protein amino acid phosphorylation
ctg003460_HT12.107	GO:0004672	MF	protein kinase activity
ctg003460_HT12.107	GO:0005524	MF	ATP binding
ctg003460_HT12.5	GO:0055085	BP	transmembrane transport
ctg003460_HT12.5	GO:0016021	CC	integral to membrane
ctg003460_HT12.5	GO:0005524	MF	ATP binding
ctg003460_HT12.5	GO:0042626	MF	ATPase activity, coupled to transmembrane movement of substances
ctg003460_HT12.86	GO:0055114	BP	oxidation reduction
ctg003460_HT12.86	GO:0005506	MF	iron ion binding
ctg003460_HT12.86	GO:0016705	MF	oxidoreductase activity, acting on paired donors, with incorporation or reduction of molecular oxygen
ctg003460_HT12.86	GO:0020037	MF	heme binding
ctg003460_HT12.91	GO:0004620	MF	phospholipase activity
ctg003460_HT12.98	GO:0016787	MF	hydrolase activity
ctg003480_HT12.10	GO:0006886	BP	intracellular protein transport
ctg003480_HT12.10	GO:0016192	BP	vesicle-mediated transport
ctg003480_HT12.10	GO:0030117	CC	membrane coat
ctg003480_HT12.11	GO:0004553	MF	hydrolase activity, hydrolyzing O-glycosyl compounds
ctg003480_HT12.12	GO:0006559	BP	L-phenylalanine catabolic process
ctg003480_HT12.12	GO:0006570	BP	tyrosine metabolic process
ctg003480_HT12.12	GO:0055114	BP	oxidation reduction
ctg003480_HT12.12	GO:0004411	MF	homogentisate 1,2-dioxygenase activity
ctg003480_HT12.13	GO:0006508	BP	proteolysis
ctg003480_HT12.13	GO:0004252	MF	serine-type endopeptidase activity
ctg003480_HT12.15	GO:0005515	MF	protein binding
ctg003480_HT12.17	GO:0018024	MF	histone-lysine N-methyltransferase activity
ctg003480_HT12.22	GO:0055114	BP	oxidation reduction
ctg003480_HT12.22	GO:0004497	MF	monooxygenase activity
ctg003480_HT12.22	GO:0005507	MF	copper ion binding
ctg003480_HT12.22	GO:0016715	MF	oxidoreductase activity, acting on paired donors, with incorporation or reduction of molecular oxygen, reduced ascorbate as one donor, and incorporation of one atom of oxygen
ctg003480_HT12.23	GO:0019905	MF	syntaxin binding
ctg003480_HT12.25	GO:0006468	BP	protein amino acid phosphorylation
ctg003480_HT12.25	GO:0007165	BP	signal transduction
ctg003480_HT12.25	GO:0004672	MF	protein kinase activity
ctg003480_HT12.25	GO:0004674	MF	protein serine/threonine kinase activity
ctg003480_HT12.25	GO:0005524	MF	ATP binding
ctg003480_HT12.33	GO:0007165	BP	signal transduction
ctg003480_HT12.53	GO:0032040	CC	small-subunit processome
ctg003480_HT12.54	GO:0007031	BP	peroxisome organization
ctg003480_HT12.54	GO:0005779	CC	integral to peroxisomal membrane
ctg003480_HT12.62	GO:0003677	MF	DNA binding
ctg003480_HT12.63	GO:0006412	BP	translation
ctg003480_HT12.63	GO:0005840	CC	ribosome
ctg003480_HT12.63	GO:0003735	MF	structural constituent of ribosome
ctg003480_HT12.71	GO:0006468	BP	protein amino acid phosphorylation
ctg003480_HT12.71	GO:0004672	MF	protein kinase activity
ctg003480_HT12.71	GO:0005524	MF	ATP binding
ctg003480_HT12.79	GO:0005524	MF	ATP binding
ctg003480_HT12.79	GO:0016887	MF	ATPase activity
ctg003520_HT12.5	GO:0003676	MF	nucleic acid binding
ctg003520_HT12.7	GO:0003676	MF	nucleic acid binding
ctg003520_HT12.7	GO:0003723	MF	RNA binding
ctg003520_HT12.7	GO:0008270	MF	zinc ion binding
ctg003530_HT12.166	GO:0003676	MF	nucleic acid binding
ctg003530_HT12.166	GO:0005515	MF	protein binding
ctg003530_HT12.178	GO:0005515	MF	protein binding
ctg003530_HT12.74	GO:0016758	MF	transferase activity, transferring hexosyl groups
ctg003570_HT12.19	GO:0005515	MF	protein binding
ctg003570_HT12.9	GO:1901642	BP	nucleoside transmembrane transport
ctg003570_HT12.9	GO:0016021	CC	integral to membrane
ctg003570_HT12.9	GO:0005337	MF	nucleoside transmembrane transporter activity
ctg003580_HT12.43	GO:0005515	MF	protein binding
ctg003590_HT12.1	GO:0019752	BP	carboxylic acid metabolic process
ctg003590_HT12.1	GO:0016831	MF	carboxy-lyase activity
ctg003590_HT12.1	GO:0030170	MF	pyridoxal phosphate binding
ctg003590_HT12.17	GO:0006351	BP	transcription, DNA-dependent
ctg003590_HT12.17	GO:0005634	CC	nucleus
ctg003590_HT12.17	GO:0003677	MF	DNA binding
ctg003590_HT12.17	GO:0003899	MF	DNA-directed RNA polymerase activity
ctg003590_HT12.42	GO:0000723	BP	telomere maintenance
ctg003590_HT12.42	GO:0006281	BP	DNA repair
ctg003590_HT12.42	GO:0055085	BP	transmembrane transport
ctg003590_HT12.42	GO:0016021	CC	integral to membrane
ctg003590_HT12.42	GO:0003678	MF	DNA helicase activity
ctg003590_HT12.42	GO:0004386	MF	helicase activity
ctg003590_HT12.42	GO:0005524	MF	ATP binding
ctg003590_HT12.42	GO:0016887	MF	ATPase activity
ctg003590_HT12.42	GO:0042626	MF	ATPase activity, coupled to transmembrane movement of substances
ctg003590_HT12.46	GO:0055085	BP	transmembrane transport
ctg003590_HT12.46	GO:0016021	CC	integral to membrane
ctg003590_HT12.46	GO:0005524	MF	ATP binding
ctg003590_HT12.46	GO:0016887	MF	ATPase activity
ctg003590_HT12.46	GO:0042626	MF	ATPase activity, coupled to transmembrane movement of substances
ctg003590_HT12.8	GO:0005975	BP	carbohydrate metabolic process
ctg003590_HT12.8	GO:0016773	MF	phosphotransferase activity, alcohol group as acceptor
ctg003620_HT12.58	GO:0006508	BP	proteolysis
ctg003620_HT12.58	GO:0004252	MF	serine-type endopeptidase activity
ctg003630_HT12.10	GO:0009228	BP	thiamin biosynthetic process
ctg003630_HT12.10	GO:0004417	MF	hydroxyethylthiazole kinase activity
ctg003630_HT12.206	GO:0005515	MF	protein binding
ctg003630_HT12.56	GO:0042302	MF	structural constituent of cuticle
ctg003640_HT12.15	GO:0006888	BP	ER to Golgi vesicle-mediated transport
ctg003640_HT12.15	GO:0005789	CC	endoplasmic reticulum membrane
ctg003700_HT12.10	GO:0004866	MF	endopeptidase inhibitor activity
ctg003720_HT12.29	GO:0003676	MF	nucleic acid binding
ctg003720_HT12.29	GO:0005524	MF	ATP binding
ctg003720_HT12.36	GO:0005615	CC	extracellular space
ctg003720_HT12.40	GO:0005515	MF	protein binding
ctg003720_HT12.71	GO:0042302	MF	structural constituent of cuticle
ctg003720_HT12.79	GO:0006468	BP	protein amino acid phosphorylation
ctg003720_HT12.79	GO:0004672	MF	protein kinase activity
ctg003720_HT12.79	GO:0005524	MF	ATP binding
ctg003720_HT12.80	GO:0016192	BP	vesicle-mediated transport
ctg003720_HT12.80	GO:0016021	CC	integral to membrane
ctg003720_HT12.92	GO:0006334	BP	nucleosome assembly
ctg003720_HT12.92	GO:0000786	CC	nucleosome
ctg003720_HT12.92	GO:0005634	CC	nucleus
ctg003720_HT12.92	GO:0003677	MF	DNA binding
ctg003770_HT12.10	GO:0006629	BP	lipid metabolic process
ctg003770_HT12.12	GO:0005515	MF	protein binding
ctg003770_HT12.13	GO:0005515	MF	protein binding
ctg003770_HT12.15	GO:0006098	BP	pentose-phosphate shunt
ctg003770_HT12.15	GO:0055114	BP	oxidation reduction
ctg003770_HT12.15	GO:0004616	MF	phosphogluconate dehydrogenase (decarboxylating) activity
ctg003770_HT12.15	GO:0050661	MF	NADP or NADPH binding
ctg003770_HT12.19	GO:0006355	BP	regulation of transcription, DNA-dependent
ctg003770_HT12.19	GO:0003677	MF	DNA binding
ctg003770_HT12.19	GO:0003700	MF	transcription factor activity
ctg003770_HT12.2	GO:0045454	BP	cell redox homeostasis
ctg003770_HT12.2	GO:0003676	MF	nucleic acid binding
ctg003770_HT12.21	GO:0003824	MF	catalytic activity
ctg003770_HT12.22	GO:0006468	BP	protein amino acid phosphorylation
ctg003770_HT12.22	GO:0004672	MF	protein kinase activity
ctg003770_HT12.22	GO:0005524	MF	ATP binding
ctg003770_HT12.29	GO:0006355	BP	regulation of transcription, DNA-dependent
ctg003770_HT12.29	GO:0005634	CC	nucleus
ctg003770_HT12.29	GO:0003700	MF	transcription factor activity
ctg003770_HT12.29	GO:0008270	MF	zinc ion binding
ctg003770_HT12.29	GO:0043565	MF	sequence-specific DNA binding
ctg003770_HT12.33	GO:0016020	CC	membrane
ctg003770_HT12.36	GO:0003924	MF	GTPase activity
ctg003770_HT12.36	GO:0005525	MF	GTP binding
ctg003770_HT12.42	GO:0006811	BP	ion transport
ctg003770_HT12.42	GO:0016021	CC	integral to membrane
ctg003770_HT12.42	GO:0005230	MF	extracellular ligand-gated ion channel activity
ctg003770_HT12.43	GO:0005524	MF	ATP binding
ctg003770_HT12.47	GO:0006364	BP	rRNA processing
ctg003770_HT12.47	GO:0005515	MF	protein binding
ctg003770_HT12.53	GO:0055085	BP	transmembrane transport
ctg003770_HT12.53	GO:0016021	CC	integral to membrane
ctg003770_HT12.53	GO:0005524	MF	ATP binding
ctg003770_HT12.53	GO:0016887	MF	ATPase activity
ctg003770_HT12.53	GO:0042626	MF	ATPase activity, coupled to transmembrane movement of substances
ctg003770_HT12.61	GO:0005515	MF	protein binding
ctg003770_HT12.63	GO:0003677	MF	DNA binding
ctg003770_HT12.63	GO:0005515	MF	protein binding
ctg003770_HT12.74	GO:0006850	BP	mitochondrial pyruvate transport
ctg003770_HT12.74	GO:0005743	CC	mitochondrial inner membrane
ctg003770_HT12.8	GO:0003924	MF	GTPase activity
ctg003770_HT12.8	GO:0005525	MF	GTP binding
ctg003770_HT12.92	GO:0006897	BP	endocytosis
ctg003780_HT12.23	GO:0006508	BP	proteolysis
ctg003780_HT12.23	GO:0004222	MF	metalloendopeptidase activity
ctg003780_HT12.7	GO:0016787	MF	hydrolase activity
ctg003830_HT12.26	GO:0016624	MF	oxidoreductase activity, acting on the aldehyde or oxo group of donors, disulfide as acceptor
ctg003830_HT12.28	GO:0003676	MF	nucleic acid binding
ctg003830_HT12.38	GO:0003676	MF	nucleic acid binding
ctg003830_HT12.38	GO:0005524	MF	ATP binding
ctg003830_HT12.44	GO:0006355	BP	regulation of transcription, DNA-dependent
ctg003830_HT12.44	GO:0005667	CC	transcription factor complex
ctg003830_HT12.44	GO:0003700	MF	transcription factor activity
ctg003830_HT12.60	GO:0003676	MF	nucleic acid binding
ctg003830_HT12.60	GO:0005524	MF	ATP binding
ctg003830_HT12.75	GO:0042302	MF	structural constituent of cuticle
ctg003840_HT12.8	GO:0042302	MF	structural constituent of cuticle
ctg003850_HT12.47	GO:0003676	MF	nucleic acid binding
ctg003850_HT12.47	GO:0005515	MF	protein binding
ctg003860_HT12.101	GO:0005515	MF	protein binding
ctg003860_HT12.103	GO:0007186	BP	G-protein coupled receptor protein signaling pathway
ctg003860_HT12.103	GO:0016021	CC	integral to membrane
ctg003860_HT12.103	GO:0004930	MF	G-protein coupled receptor activity
ctg003860_HT12.110	GO:0006471	BP	protein amino acid ADP-ribosylation
ctg003860_HT12.110	GO:0003677	MF	DNA binding
ctg003860_HT12.110	GO:0003950	MF	NAD+ ADP-ribosyltransferase activity
ctg003860_HT12.110	GO:0008270	MF	zinc ion binding
ctg003860_HT12.68	GO:0006811	BP	ion transport
ctg003860_HT12.68	GO:0008033	BP	tRNA processing
ctg003860_HT12.68	GO:0055114	BP	oxidation reduction
ctg003860_HT12.68	GO:0016021	CC	integral to membrane
ctg003860_HT12.68	GO:0005230	MF	extracellular ligand-gated ion channel activity
ctg003860_HT12.68	GO:0017150	MF	tRNA dihydrouridine synthase activity
ctg003860_HT12.68	GO:0050660	MF	FAD binding
ctg003870_HT12.103	GO:0005515	MF	protein binding
ctg003950_HT12.19	GO:0005515	MF	protein binding
ctg003960_HT12.14	GO:0070569	MF	uridylyltransferase activity
ctg004000_HT12.20	GO:0005975	BP	carbohydrate metabolic process
ctg004000_HT12.20	GO:0004560	MF	alpha-L-fucosidase activity
ctg004000_HT12.21	GO:0007165	BP	signal transduction
ctg004000_HT12.23	GO:0006418	BP	tRNA aminoacylation for protein translation
ctg004000_HT12.23	GO:0000166	MF	nucleotide binding
ctg004000_HT12.23	GO:0003676	MF	nucleic acid binding
ctg004000_HT12.23	GO:0004812	MF	aminoacyl-tRNA ligase activity
ctg004000_HT12.23	GO:0005524	MF	ATP binding
ctg004000_HT12.30	GO:0006597	BP	spermine biosynthetic process
ctg004000_HT12.30	GO:0008295	BP	spermidine biosynthetic process
ctg004000_HT12.30	GO:0004014	MF	adenosylmethionine decarboxylase activity
ctg004000_HT12.60	GO:0006355	BP	regulation of transcription, DNA-dependent
ctg004000_HT12.60	GO:0005634	CC	nucleus
ctg004000_HT12.60	GO:0003700	MF	transcription factor activity
ctg004000_HT12.60	GO:0008270	MF	zinc ion binding
ctg004000_HT12.60	GO:0043565	MF	sequence-specific DNA binding
ctg004000_HT12.65	GO:0006821	BP	chloride transport
ctg004000_HT12.65	GO:0055085	BP	transmembrane transport
ctg004000_HT12.65	GO:0016020	CC	membrane
ctg004000_HT12.65	GO:0005247	MF	voltage-gated chloride channel activity
ctg004010_HT12.20	GO:0005789	CC	endoplasmic reticulum membrane
ctg004010_HT12.20	GO:0016758	MF	transferase activity, transferring hexosyl groups
ctg004020_HT12.23	GO:0016747	MF	transferase activity, transferring acyl groups other than amino-acyl groups
ctg004020_HT12.27	GO:0006470	BP	protein amino acid dephosphorylation
ctg004020_HT12.27	GO:0016311	BP	dephosphorylation
ctg004020_HT12.27	GO:0004725	MF	protein tyrosine phosphatase activity
ctg004020_HT12.27	GO:0005515	MF	protein binding
ctg004020_HT12.27	GO:0016791	MF	phosphatase activity
ctg004020_HT12.30	GO:0000413	BP	protein peptidyl-prolyl isomerization
ctg004020_HT12.30	GO:0016567	BP	protein ubiquitination
ctg004020_HT12.30	GO:0003755	MF	peptidyl-prolyl cis-trans isomerase activity
ctg004020_HT12.30	GO:0004842	MF	ubiquitin-protein ligase activity
ctg004020_HT12.6	GO:0005515	MF	protein binding
ctg004020_HT12.6	GO:0019901	MF	protein kinase binding
ctg004020_HT12.66	GO:0005524	MF	ATP binding
ctg004020_HT12.7	GO:0006891	BP	intra-Golgi vesicle-mediated transport
ctg004020_HT12.7	GO:0017119	CC	Golgi transport complex
ctg004070_HT12.16	GO:0046872	MF	metal ion binding
ctg004080_HT12.14	GO:0005515	MF	protein binding
ctg004100_HT12.29	GO:0006511	BP	ubiquitin-dependent protein catabolic process
ctg004110_HT12.5	GO:0006396	BP	RNA processing
ctg004110_HT12.5	GO:0003676	MF	nucleic acid binding
ctg004110_HT12.5	GO:0003723	MF	RNA binding
ctg004200_HT12.24	GO:0005515	MF	protein binding
ctg004290_HT12.76	GO:0007165	BP	signal transduction
ctg004360_HT12.50	GO:0046488	BP	phosphatidylinositol metabolic process
ctg004360_HT12.50	GO:0016307	MF	phosphatidylinositol phosphate kinase activity
ctg004380_HT12.7	GO:0005975	BP	carbohydrate metabolic process
ctg004380_HT12.7	GO:0004553	MF	hydrolase activity, hydrolyzing O-glycosyl compounds
ctg004460_HT12.141	GO:0005515	MF	protein binding
ctg004460_HT12.80	GO:0004842	MF	ubiquitin-protein ligase activity
ctg004550_HT12.5	GO:0006457	BP	protein folding
ctg004550_HT12.5	GO:0005783	CC	endoplasmic reticulum
ctg004550_HT12.5	GO:0005509	MF	calcium ion binding
ctg004550_HT12.5	GO:0051082	MF	unfolded protein binding
ctg004560_HT12.53	GO:0005525	MF	GTP binding
ctg004580_HT12.58	GO:0005576	CC	extracellular region
ctg004580_HT12.58	GO:0030570	MF	pectate lyase activity
ctg004620_HT12.75	GO:0055114	BP	oxidation reduction
ctg004620_HT12.75	GO:0016627	MF	oxidoreductase activity, acting on the CH-CH group of donors
ctg004620_HT12.75	GO:0050660	MF	FAD binding
ctg004630_HT12.57	GO:0005515	MF	protein binding
ctg004650_HT12.101	GO:0007010	BP	cytoskeleton organization
ctg004650_HT12.101	GO:0003779	MF	actin binding
ctg004650_HT12.125	GO:0005515	MF	protein binding
ctg004650_HT12.131	GO:0006508	BP	proteolysis
ctg004650_HT12.131	GO:0004222	MF	metalloendopeptidase activity
ctg004650_HT12.132	GO:0004867	MF	serine-type endopeptidase inhibitor activity
ctg004650_HT12.133	GO:0003824	MF	catalytic activity
ctg004650_HT12.137	GO:0005515	MF	protein binding
ctg004650_HT12.20	GO:0006629	BP	lipid metabolic process
ctg004650_HT12.21	GO:0042302	MF	structural constituent of cuticle
ctg004650_HT12.25	GO:0007165	BP	signal transduction
ctg004650_HT12.25	GO:0000159	CC	protein phosphatase type 2A complex
ctg004650_HT12.25	GO:0019888	MF	protein phosphatase regulator activity
ctg004650_HT12.29	GO:0016020	CC	membrane
ctg004650_HT12.29	GO:0008375	MF	acetylglucosaminyltransferase activity
ctg004650_HT12.37	GO:0030001	BP	metal ion transport
ctg004650_HT12.37	GO:0046872	MF	metal ion binding
ctg004650_HT12.39	GO:0003924	MF	GTPase activity
ctg004650_HT12.39	GO:0005525	MF	GTP binding
ctg004650_HT12.53	GO:0006468	BP	protein amino acid phosphorylation
ctg004650_HT12.53	GO:0035556	BP	intracellular signal transduction
ctg004650_HT12.53	GO:0004672	MF	protein kinase activity
ctg004650_HT12.53	GO:0005524	MF	ATP binding
ctg004650_HT12.57	GO:0008270	MF	zinc ion binding
ctg004650_HT12.63	GO:0005515	MF	protein binding
ctg004650_HT12.70	GO:0005515	MF	protein binding
ctg004650_HT12.78	GO:0006468	BP	protein amino acid phosphorylation
ctg004650_HT12.78	GO:0004672	MF	protein kinase activity
ctg004650_HT12.78	GO:0004674	MF	protein serine/threonine kinase activity
ctg004650_HT12.78	GO:0005524	MF	ATP binding
ctg004650_HT12.79	GO:0006351	BP	transcription, DNA-dependent
ctg004650_HT12.79	GO:0003677	MF	DNA binding
ctg004650_HT12.79	GO:0003899	MF	DNA-directed RNA polymerase activity
ctg004650_HT12.79	GO:0004386	MF	helicase activity
ctg004650_HT12.93	GO:0005509	MF	calcium ion binding
ctg004650_HT12.94	GO:0005856	CC	cytoskeleton
ctg004650_HT12.98	GO:0004866	MF	endopeptidase inhibitor activity
ctg004660_HT12.12	GO:0020037	MF	heme binding
ctg004660_HT12.14	GO:0006355	BP	regulation of transcription, DNA-dependent
ctg004660_HT12.14	GO:0003676	MF	nucleic acid binding
ctg004660_HT12.14	GO:0003723	MF	RNA binding
ctg004660_HT12.16	GO:0009263	BP	deoxyribonucleotide biosynthetic process
ctg004660_HT12.17	GO:0006397	BP	mRNA processing
ctg004660_HT12.17	GO:0006414	BP	translational elongation
ctg004660_HT12.17	GO:0006629	BP	lipid metabolic process
ctg004660_HT12.17	GO:0003746	MF	translation elongation factor activity
ctg004660_HT12.17	GO:0005515	MF	protein binding
ctg004660_HT12.17	GO:0016627	MF	oxidoreductase activity, acting on the CH-CH group of donors
ctg004660_HT12.22	GO:0005634	CC	nucleus
ctg004660_HT12.22	GO:0005737	CC	cytoplasm
ctg004660_HT12.23	GO:0003676	MF	nucleic acid binding
ctg004660_HT12.24	GO:0003924	MF	GTPase activity
ctg004660_HT12.24	GO:0005525	MF	GTP binding
ctg004660_HT12.26	GO:0005096	MF	GTPase activator activity
ctg004660_HT12.28	GO:0016126	BP	sterol biosynthetic process
ctg004660_HT12.28	GO:0016020	CC	membrane
ctg004660_HT12.28	GO:0016628	MF	oxidoreductase activity, acting on the CH-CH group of donors, NAD or NADP as acceptor
ctg004660_HT12.31	GO:0006886	BP	intracellular protein transport
ctg004660_HT12.31	GO:0005049	MF	nuclear export signal receptor activity
ctg004660_HT12.31	GO:0008536	MF	Ran GTPase binding
ctg004660_HT12.33	GO:0003676	MF	nucleic acid binding
ctg004660_HT12.60	GO:0006511	BP	ubiquitin-dependent protein catabolic process
ctg004660_HT12.60	GO:0016567	BP	protein ubiquitination
ctg004660_HT12.60	GO:0000151	CC	ubiquitin ligase complex
ctg004660_HT12.60	GO:0004842	MF	ubiquitin-protein ligase activity
ctg004660_HT12.60	GO:0034450	MF	ubiquitin-ubiquitin ligase activity
ctg004660_HT12.61	GO:0016624	MF	oxidoreductase activity, acting on the aldehyde or oxo group of donors, disulfide as acceptor
ctg004660_HT12.65	GO:0000079	BP	regulation of cyclin-dependent protein kinase activity
ctg004660_HT12.65	GO:0045454	BP	cell redox homeostasis
ctg004660_HT12.65	GO:0019901	MF	protein kinase binding
ctg004660_HT12.68	GO:0005515	MF	protein binding
ctg004660_HT12.70	GO:0016021	CC	integral to membrane
ctg004660_HT12.70	GO:0004252	MF	serine-type endopeptidase activity
ctg004660_HT12.72	GO:0003824	MF	catalytic activity
ctg004660_HT12.75	GO:0006355	BP	regulation of transcription, DNA-dependent
ctg004660_HT12.75	GO:0003700	MF	transcription factor activity
ctg004660_HT12.75	GO:0043565	MF	sequence-specific DNA binding
ctg004660_HT12.81	GO:0006468	BP	protein amino acid phosphorylation
ctg004660_HT12.81	GO:0004672	MF	protein kinase activity
ctg004660_HT12.81	GO:0005515	MF	protein binding
ctg004660_HT12.81	GO:0005524	MF	ATP binding
ctg004730_HT12.83	GO:0005515	MF	protein binding
ctg004740_HT12.13	GO:0006468	BP	protein amino acid phosphorylation
ctg004740_HT12.13	GO:0007169	BP	transmembrane receptor protein tyrosine kinase signaling pathway
ctg004740_HT12.13	GO:0016020	CC	membrane
ctg004740_HT12.13	GO:0004672	MF	protein kinase activity
ctg004740_HT12.13	GO:0004714	MF	transmembrane receptor protein tyrosine kinase activity
ctg004740_HT12.13	GO:0005515	MF	protein binding
ctg004740_HT12.13	GO:0005524	MF	ATP binding
ctg004740_HT12.14	GO:0005515	MF	protein binding
ctg004740_HT12.17	GO:0005975	BP	carbohydrate metabolic process
ctg004740_HT12.19	GO:0055085	BP	transmembrane transport
ctg004740_HT12.19	GO:0016020	CC	membrane
ctg004740_HT12.19	GO:0015267	MF	channel activity
ctg004760_HT12.32	GO:0007165	BP	signal transduction
ctg004760_HT12.32	GO:0016020	CC	membrane
ctg004800_HT12.9	GO:0005515	MF	protein binding
ctg004860_HT12.19	GO:0005975	BP	carbohydrate metabolic process
ctg004860_HT12.19	GO:0004553	MF	hydrolase activity, hydrolyzing O-glycosyl compounds
ctg004860_HT12.4	GO:0006412	BP	translation
ctg004860_HT12.4	GO:0005840	CC	ribosome
ctg004860_HT12.4	GO:0003735	MF	structural constituent of ribosome
ctg004870_HT12.32	GO:0006869	BP	lipid transport
ctg004870_HT12.32	GO:0055114	BP	oxidation reduction
ctg004870_HT12.32	GO:0005319	MF	lipid transporter activity
ctg004870_HT12.32	GO:0016491	MF	oxidoreductase activity
ctg004870_HT12.34	GO:0003677	MF	DNA binding
ctg004870_HT12.52	GO:0005524	MF	ATP binding
ctg004870_HT12.63	GO:0016020	CC	membrane
ctg004870_HT12.63	GO:0005524	MF	ATP binding
ctg004870_HT12.63	GO:0016887	MF	ATPase activity
ctg004870_HT12.65	GO:0007165	BP	signal transduction
ctg004870_HT12.65	GO:0035556	BP	intracellular signal transduction
ctg004870_HT12.72	GO:0003676	MF	nucleic acid binding
ctg004870_HT12.72	GO:0046872	MF	metal ion binding
ctg004870_HT12.90	GO:0005524	MF	ATP binding
ctg004870_HT12.92	GO:0000062	MF	acyl-CoA binding
ctg004870_HT12.92	GO:0003824	MF	catalytic activity
ctg004890_HT12.175	GO:0006813	BP	potassium ion transport
ctg004890_HT12.175	GO:0016021	CC	integral to membrane
ctg004890_HT12.175	GO:0005516	MF	calmodulin binding
ctg004890_HT12.175	GO:0015269	MF	calcium-activated potassium channel activity
ctg004890_HT12.175	GO:0016286	MF	small conductance calcium-activated potassium channel activity
ctg004890_HT12.191	GO:0006468	BP	protein amino acid phosphorylation
ctg004890_HT12.191	GO:0004672	MF	protein kinase activity
ctg004890_HT12.191	GO:0005515	MF	protein binding
ctg004890_HT12.191	GO:0005524	MF	ATP binding
ctg004890_HT12.87	GO:0005515	MF	protein binding
ctg004900_HT12.20	GO:0034968	BP	histone lysine methylation
ctg004900_HT12.20	GO:0005634	CC	nucleus
ctg004900_HT12.20	GO:0003677	MF	DNA binding
ctg004900_HT12.20	GO:0005515	MF	protein binding
ctg004900_HT12.20	GO:0008270	MF	zinc ion binding
ctg004900_HT12.20	GO:0018024	MF	histone-lysine N-methyltransferase activity
ctg004900_HT12.8	GO:0005515	MF	protein binding
ctg004940_HT12.12	GO:0006378	BP	mRNA polyadenylation
ctg004940_HT12.12	GO:0005849	CC	mRNA cleavage factor complex
ctg004940_HT12.12	GO:0003729	MF	mRNA binding
ctg004940_HT12.12	GO:0016787	MF	hydrolase activity
ctg004940_HT12.20	GO:0006508	BP	proteolysis
ctg004940_HT12.20	GO:0008236	MF	serine-type peptidase activity
ctg004940_HT12.28	GO:0071203	CC	WASH complex
ctg004940_HT12.35	GO:0051276	BP	chromosome organization
ctg004940_HT12.35	GO:0005694	CC	chromosome
ctg004940_HT12.35	GO:0005515	MF	protein binding
ctg004940_HT12.35	GO:0005524	MF	ATP binding
ctg004940_HT12.36	GO:0009116	BP	nucleoside metabolic process
ctg004940_HT12.36	GO:0003824	MF	catalytic activity
ctg004940_HT12.38	GO:0003676	MF	nucleic acid binding
ctg004940_HT12.48	GO:0003677	MF	DNA binding
ctg004940_HT12.53	GO:0006468	BP	protein amino acid phosphorylation
ctg004940_HT12.53	GO:0004672	MF	protein kinase activity
ctg004940_HT12.53	GO:0005524	MF	ATP binding
ctg004940_HT12.63	GO:0006869	BP	lipid transport
ctg004940_HT12.63	GO:0005319	MF	lipid transporter activity
ctg004940_HT12.7	GO:0016787	MF	hydrolase activity
ctg004940_HT12.76	GO:0016226	BP	iron-sulfur cluster assembly
ctg004940_HT12.76	GO:0008199	MF	ferric iron binding
ctg004940_HT12.99	GO:0003676	MF	nucleic acid binding
ctg004950_HT12.112	GO:0003676	MF	nucleic acid binding
ctg004970_HT12.161	GO:0005515	MF	protein binding
ctg004970_HT12.215	GO:1902600	BP	proton transmembrane transport
ctg004970_HT12.215	GO:0033177	CC	proton-transporting two-sector ATPase complex, proton-transporting domain
ctg004970_HT12.215	GO:0015078	MF	hydrogen ion transmembrane transporter activity
ctg004970_HT12.81	GO:0005515	MF	protein binding
ctg004970_HT12.97	GO:0005515	MF	protein binding
ctg005010_HT12.6	GO:0006355	BP	regulation of transcription, DNA-dependent
ctg005010_HT12.6	GO:0005634	CC	nucleus
ctg005010_HT12.6	GO:0003700	MF	transcription factor activity
ctg005010_HT12.6	GO:0008270	MF	zinc ion binding
ctg005010_HT12.6	GO:0043565	MF	sequence-specific DNA binding
ctg005020_HT12.27	GO:0006355	BP	regulation of transcription, DNA-dependent
ctg005020_HT12.27	GO:0005634	CC	nucleus
ctg005020_HT12.27	GO:0003700	MF	transcription factor activity
ctg005020_HT12.30	GO:0005515	MF	protein binding
ctg005030_HT12.115	GO:0005515	MF	protein binding
ctg005030_HT12.115	GO:0051087	MF	chaperone binding
ctg005050_HT12.1	GO:0005509	MF	calcium ion binding
ctg005050_HT12.10	GO:0003779	MF	actin binding
ctg005050_HT12.10	GO:0042302	MF	structural constituent of cuticle
ctg005050_HT12.114	GO:0006508	BP	proteolysis
ctg005050_HT12.114	GO:0004222	MF	metalloendopeptidase activity
ctg005050_HT12.116	GO:0006400	BP	tRNA modification
ctg005050_HT12.116	GO:0008176	MF	tRNA (guanine-N7-)-methyltransferase activity
ctg005050_HT12.12	GO:0046983	MF	protein dimerization activity
ctg005050_HT12.120	GO:0016020	CC	membrane
ctg005050_HT12.129	GO:0006352	BP	transcription initiation
ctg005050_HT12.129	GO:0003677	MF	DNA binding
ctg005050_HT12.13	GO:0005515	MF	protein binding
ctg005050_HT12.140	GO:0005515	MF	protein binding
ctg005050_HT12.148	GO:0016747	MF	transferase activity, transferring acyl groups other than amino-acyl groups
ctg005050_HT12.159	GO:0030833	BP	regulation of actin filament polymerization
ctg005050_HT12.159	GO:0034314	BP	Arp2/3 complex-mediated actin nucleation
ctg005050_HT12.159	GO:0005885	CC	Arp2/3 protein complex
ctg005050_HT12.159	GO:0015629	CC	actin cytoskeleton
ctg005050_HT12.17	GO:0005515	MF	protein binding
ctg005050_HT12.172	GO:0055085	BP	transmembrane transport
ctg005050_HT12.172	GO:0016021	CC	integral to membrane
ctg005050_HT12.172	GO:0005524	MF	ATP binding
ctg005050_HT12.172	GO:0016887	MF	ATPase activity
ctg005050_HT12.172	GO:0042626	MF	ATPase activity, coupled to transmembrane movement of substances
ctg005050_HT12.187	GO:0006333	BP	chromatin assembly or disassembly
ctg005050_HT12.187	GO:0005634	CC	nucleus
ctg005050_HT12.190	GO:0006351	BP	transcription, DNA-dependent
ctg005050_HT12.190	GO:0003899	MF	DNA-directed RNA polymerase activity
ctg005050_HT12.191	GO:0005524	MF	ATP binding
ctg005050_HT12.198	GO:0042302	MF	structural constituent of cuticle
ctg005050_HT12.202	GO:0003682	MF	chromatin binding
ctg005050_HT12.210	GO:0005515	MF	protein binding
ctg005050_HT12.219	GO:0005515	MF	protein binding
ctg005050_HT12.225	GO:0002098	BP	tRNA wobble uridine modification
ctg005050_HT12.225	GO:0033588	CC	Elongator holoenzyme complex
ctg005050_HT12.23	GO:0006468	BP	protein amino acid phosphorylation
ctg005050_HT12.23	GO:0055114	BP	oxidation reduction
ctg005050_HT12.23	GO:0004672	MF	protein kinase activity
ctg005050_HT12.23	GO:0005506	MF	iron ion binding
ctg005050_HT12.23	GO:0005524	MF	ATP binding
ctg005050_HT12.23	GO:0016705	MF	oxidoreductase activity, acting on paired donors, with incorporation or reduction of molecular oxygen
ctg005050_HT12.23	GO:0020037	MF	heme binding
ctg005050_HT12.231	GO:0030246	MF	carbohydrate binding
ctg005050_HT12.25	GO:0000077	BP	DNA damage checkpoint
ctg005050_HT12.25	GO:0005634	CC	nucleus
ctg005050_HT12.258	GO:0016020	CC	membrane
ctg005050_HT12.27	GO:0007016	BP	cytoskeletal anchoring at plasma membrane
ctg005050_HT12.27	GO:0001726	CC	ruffle
ctg005050_HT12.27	GO:0005856	CC	cytoskeleton
ctg005050_HT12.27	GO:0005925	CC	focal adhesion
ctg005050_HT12.27	GO:0003779	MF	actin binding
ctg005050_HT12.27	GO:0005200	MF	structural constituent of cytoskeleton
ctg005050_HT12.271	GO:0006334	BP	nucleosome assembly
ctg005050_HT12.271	GO:0005634	CC	nucleus
ctg005050_HT12.276	GO:0006468	BP	protein amino acid phosphorylation
ctg005050_HT12.276	GO:0004672	MF	protein kinase activity
ctg005050_HT12.276	GO:0005524	MF	ATP binding
ctg005050_HT12.278	GO:0005634	CC	nucleus
ctg005050_HT12.278	GO:0005515	MF	protein binding
ctg005050_HT12.279	GO:0006811	BP	ion transport
ctg005050_HT12.279	GO:0055085	BP	transmembrane transport
ctg005050_HT12.279	GO:0016020	CC	membrane
ctg005050_HT12.279	GO:0022857	MF	transmembrane transporter activity
ctg005050_HT12.287	GO:0005515	MF	protein binding
ctg005050_HT12.307	GO:0016409	MF	palmitoyltransferase activity
ctg005050_HT12.309	GO:0006418	BP	tRNA aminoacylation for protein translation
ctg005050_HT12.309	GO:0000049	MF	tRNA binding
[truncated: 2,475 more rows]

## Sheet: HT isoform gene_KEGG
Gene ID	KEGG Pathway	description
ctg000100_HT12.5	map00230	Purine metabolism
ctg000100_HT12.5	map00730	Thiamine metabolism
ctg000130_HT12.3	map00562	Inositol phosphate metabolism
ctg000130_HT12.3	map04070	Phosphatidylinositol signaling system
ctg000130_HT12.3	map04150	mTOR signaling pathway
ctg000130_HT12.3	map04151	PI3K-Akt signaling pathway
ctg000130_HT12.3	map05163	Human cytomegalovirus infection
ctg000130_HT12.3	map05165	Human papillomavirus infection
ctg000130_HT12.3	map05170	Human immunodeficiency virus 1 infection
ctg000360_HT12.54	map00010	Glycolysis;Gluconeogenesis
ctg000360_HT12.54	map00030	Pentose phosphate pathway
ctg000360_HT12.54	map00051	Fructose and mannose metabolism
ctg000360_HT12.54	map00680	Methane metabolism
ctg000360_HT12.54	map00710	Carbon fixation in photosynthetic organisms
ctg000370_HT12.26	map00770	Pantothenate and CoA biosynthesis
ctg000370_HT12.9	map00770	Pantothenate and CoA biosynthesis
ctg000450_HT12.2	map00561	Glycerolipid metabolism
ctg000450_HT12.2	map00564	Glycerophospholipid metabolism
ctg000450_HT12.2	map00565	Ether lipid metabolism
ctg000450_HT12.2	map00600	Sphingolipid metabolism
ctg000500_HT12.43	map04150	mTOR signaling pathway
ctg000500_HT12.43	map04151	PI3K-Akt signaling pathway
ctg000500_HT12.43	map04714	Thermogenesis
ctg000500_HT12.43	map04926	Relaxin signaling pathway
ctg000500_HT12.43	map05163	Human cytomegalovirus infection
ctg000500_HT12.43	map05165	Human papillomavirus infection
ctg000500_HT12.43	map05170	Human immunodeficiency virus 1 infection
ctg000610_HT12.26	map00220	Arginine biosynthesis
ctg000610_HT12.26	map00250	Alanine, aspartate and glutamate metabolism
ctg000610_HT12.26	map00471	D-Glutamine and D-glutamate metabolism
ctg000700_HT12.21	map00473	D-Alanine metabolism
ctg000700_HT12.30	map00473	D-Alanine metabolism
ctg000750_HT12.105	map00052	Galactose metabolism
ctg000750_HT12.105	map00511	Other glycan degradation
ctg000750_HT12.105	map00531	Glycosaminoglycan degradation
ctg000750_HT12.105	map00600	Sphingolipid metabolism
ctg000750_HT12.105	map00604	Glycosphingolipid biosynthesis - ganglio series
ctg000830_HT12.39	map00310	Lysine degradation
ctg000840_HT12.93	map00350	Tyrosine metabolism
ctg000840_HT12.93	map00643	Styrene degradation
ctg000860_HT12.35	map00473	D-Alanine metabolism
ctg000880_HT12.34	map00190	Oxidative phosphorylation
ctg000880_HT12.78	map00030	Pentose phosphate pathway
ctg000880_HT12.78	map00040	Pentose and glucuronate interconversions
ctg000880_HT12.78	map00710	Carbon fixation in photosynthetic organisms
ctg000940_HT12.7	map00785	Lipoic acid metabolism
ctg001020_HT12.6	map00785	Lipoic acid metabolism
ctg001020_HT12.63	map00561	Glycerolipid metabolism
ctg001040_HT12.29	map04150	mTOR signaling pathway
ctg001040_HT12.29	map04151	PI3K-Akt signaling pathway
ctg001040_HT12.29	map04714	Thermogenesis
ctg001040_HT12.29	map04926	Relaxin signaling pathway
ctg001040_HT12.29	map05163	Human cytomegalovirus infection
ctg001040_HT12.29	map05165	Human papillomavirus infection
ctg001040_HT12.29	map05170	Human immunodeficiency virus 1 infection
ctg001600_HT12.44	map04660	T cell receptor signaling pathway
ctg001600_HT12.53	map04070	Phosphatidylinositol signaling system
ctg001650_HT12.15	map00230	Purine metabolism
ctg001650_HT12.15	map00730	Thiamine metabolism
ctg001720_HT12.44	map00230	Purine metabolism
ctg001720_HT12.44	map00730	Thiamine metabolism
ctg001850_HT12.17	map00270	Cysteine and methionine metabolism
ctg001850_HT12.17	map00480	Glutathione metabolism
ctg001880_HT12.14	map00020	Citrate cycle (TCA cycle)
ctg001880_HT12.14	map00190	Oxidative phosphorylation
ctg001880_HT12.14	map00650	Butanoate metabolism
ctg001880_HT12.14	map00720	Carbon fixation pathways in prokaryotes
ctg001890_HT12.39	map00970	Aminoacyl-tRNA biosynthesis
ctg001890_HT12.4	map00511	Other glycan degradation
ctg001910_HT12.35	map04658	Th1 and Th2 cell differentiation
ctg001910_HT12.35	map04660	T cell receptor signaling pathway
ctg001910_HT12.35	map05235	PD-L1 expression and PD-1 checkpoint pathway in cancer
ctg001950_HT12.33	map00520	Amino sugar and nucleotide sugar metabolism
ctg001990_HT12.17	map04070	Phosphatidylinositol signaling system
ctg002030_HT12.106	map00350	Tyrosine metabolism
ctg002030_HT12.106	map00643	Styrene degradation
ctg002030_HT12.124	map00020	Citrate cycle (TCA cycle)
ctg002030_HT12.124	map00640	Propanoate metabolism
ctg002030_HT12.124	map00660	C5-Branched dibasic acid metabolism
ctg002030_HT12.124	map00720	Carbon fixation pathways in prokaryotes
ctg002030_HT12.185	map00030	Pentose phosphate pathway
ctg002030_HT12.185	map00230	Purine metabolism
ctg002040_HT12.24	map00310	Lysine degradation
ctg002540_HT12.6	map00562	Inositol phosphate metabolism
ctg002540_HT12.6	map04070	Phosphatidylinositol signaling system
ctg002540_HT12.6	map04150	mTOR signaling pathway
ctg002540_HT12.6	map04151	PI3K-Akt signaling pathway
ctg002540_HT12.6	map05163	Human cytomegalovirus infection
ctg002540_HT12.6	map05165	Human papillomavirus infection
ctg002540_HT12.6	map05170	Human immunodeficiency virus 1 infection
ctg002740_HT12.25	map00908	Zeatin biosynthesis
ctg002760_HT12.94	map00400	Phenylalanine, tyrosine and tryptophan biosynthesis
ctg002770_HT12.33	map04150	mTOR signaling pathway
ctg002770_HT12.33	map04151	PI3K-Akt signaling pathway
ctg002770_HT12.33	map04714	Thermogenesis
ctg002770_HT12.33	map04926	Relaxin signaling pathway
ctg002770_HT12.33	map05163	Human cytomegalovirus infection
ctg002770_HT12.33	map05165	Human papillomavirus infection
ctg002770_HT12.33	map05170	Human immunodeficiency virus 1 infection
ctg002770_HT12.46	map04150	mTOR signaling pathway
ctg002770_HT12.46	map04151	PI3K-Akt signaling pathway
ctg002770_HT12.46	map04714	Thermogenesis
ctg002770_HT12.46	map04926	Relaxin signaling pathway
ctg002770_HT12.46	map05163	Human cytomegalovirus infection
ctg002770_HT12.46	map05165	Human papillomavirus infection
ctg002770_HT12.46	map05170	Human immunodeficiency virus 1 infection
ctg002780_HT12.108	map00020	Citrate cycle (TCA cycle)
ctg002780_HT12.108	map00620	Pyruvate metabolism
ctg002780_HT12.108	map00720	Carbon fixation pathways in prokaryotes
ctg002780_HT12.140	map04658	Th1 and Th2 cell differentiation
ctg002780_HT12.140	map04660	T cell receptor signaling pathway
ctg002780_HT12.140	map05235	PD-L1 expression and PD-1 checkpoint pathway in cancer
ctg002780_HT12.172	map04658	Th1 and Th2 cell differentiation
ctg002780_HT12.172	map04660	T cell receptor signaling pathway
ctg002780_HT12.172	map05235	PD-L1 expression and PD-1 checkpoint pathway in cancer
ctg002780_HT12.188	map04150	mTOR signaling pathway
ctg002780_HT12.188	map04151	PI3K-Akt signaling pathway
ctg002780_HT12.188	map04714	Thermogenesis
ctg002780_HT12.188	map04926	Relaxin signaling pathway
ctg002780_HT12.188	map05163	Human cytomegalovirus infection
ctg002780_HT12.188	map05165	Human papillomavirus infection
ctg002780_HT12.188	map05170	Human immunodeficiency virus 1 infection
ctg002780_HT12.209	map00500	Starch and sucrose metabolism
ctg002780_HT12.374	map00550	Peptidoglycan biosynthesis
ctg002780_HT12.97	map00010	Glycolysis;Gluconeogenesis
ctg002780_HT12.97	map00680	Methane metabolism
ctg002790_HT12.110	map04658	Th1 and Th2 cell differentiation
ctg002790_HT12.110	map04660	T cell receptor signaling pathway
ctg002790_HT12.110	map05235	PD-L1 expression and PD-1 checkpoint pathway in cancer
ctg002790_HT12.171	map00072	Synthesis and degradation of ketone bodies
ctg002790_HT12.171	map00280	Valine, leucine and isoleucine degradation
ctg002790_HT12.171	map00650	Butanoate metabolism
ctg002790_HT12.171	map00900	Terpenoid backbone biosynthesis
ctg002790_HT12.232	map00760	Nicotinate and nicotinamide metabolism
ctg002800_HT12.4	map00970	Aminoacyl-tRNA biosynthesis
ctg002800_HT12.45	map00790	Folate biosynthesis
ctg002810_HT12.20	map00514	Other types of O-glycan biosynthesis
ctg002820_HT12.263	map00051	Fructose and mannose metabolism
ctg002820_HT12.346	map00785	Lipoic acid metabolism
ctg002960_HT12.24	map00310	Lysine degradation
ctg003290_HT12.5	map00270	Cysteine and methionine metabolism
ctg003340_HT12.19	map00030	Pentose phosphate pathway
ctg003340_HT12.19	map00480	Glutathione metabolism
ctg003480_HT12.11	map00511	Other glycan degradation
ctg003480_HT12.11	map00600	Sphingolipid metabolism
ctg003480_HT12.12	map00350	Tyrosine metabolism
ctg003480_HT12.12	map00643	Styrene degradation
ctg003480_HT12.17	map00310	Lysine degradation
ctg003480_HT12.25	map04150	mTOR signaling pathway
ctg003480_HT12.25	map04151	PI3K-Akt signaling pathway
ctg003480_HT12.25	map04714	Thermogenesis
ctg003480_HT12.25	map04926	Relaxin signaling pathway
ctg003480_HT12.25	map05163	Human cytomegalovirus infection
ctg003480_HT12.25	map05165	Human papillomavirus infection
ctg003480_HT12.25	map05170	Human immunodeficiency virus 1 infection
ctg003630_HT12.10	map00730	Thiamine metabolism
ctg003720_HT12.79	map04150	mTOR signaling pathway
ctg003720_HT12.79	map04151	PI3K-Akt signaling pathway
ctg003720_HT12.79	map04714	Thermogenesis
ctg003720_HT12.79	map04926	Relaxin signaling pathway
ctg003720_HT12.79	map05163	Human cytomegalovirus infection
ctg003720_HT12.79	map05165	Human papillomavirus infection
ctg003720_HT12.79	map05170	Human immunodeficiency virus 1 infection
ctg003770_HT12.15	map00030	Pentose phosphate pathway
ctg003770_HT12.15	map00480	Glutathione metabolism
ctg004000_HT12.20	map00511	Other glycan degradation
ctg004000_HT12.30	map00270	Cysteine and methionine metabolism
ctg004000_HT12.30	map00330	Arginine and proline metabolism
ctg004080_HT12.14	map00310	Lysine degradation
ctg004580_HT12.58	map00040	Pentose and glucuronate interconversions
ctg004650_HT12.48	map00340	Histidine metabolism
ctg004660_HT12.16	map00230	Purine metabolism
ctg004660_HT12.16	map00240	Pyrimidine metabolism
ctg004660_HT12.16	map00480	Glutathione metabolism
ctg004660_HT12.16	map00983	Drug metabolism - other enzymes
ctg004660_HT12.57	map00260	Glycine, serine and threonine metabolism
ctg004660_HT12.57	map00460	Cyanoamino acid metabolism
ctg004660_HT12.57	map00630	Glyoxylate and dicarboxylate metabolism
ctg004660_HT12.57	map00670	One carbon pool by folate
ctg004660_HT12.57	map00680	Methane metabolism
ctg004740_HT12.14	map04150	mTOR signaling pathway
ctg004740_HT12.14	map04151	PI3K-Akt signaling pathway
ctg004740_HT12.14	map04714	Thermogenesis
ctg004740_HT12.14	map04926	Relaxin signaling pathway
ctg004740_HT12.14	map05163	Human cytomegalovirus infection
ctg004740_HT12.14	map05165	Human papillomavirus infection
ctg004740_HT12.14	map05170	Human immunodeficiency virus 1 infection
ctg004740_HT12.17	map00520	Amino sugar and nucleotide sugar metabolism
ctg004870_HT12.32	map00260	Glycine, serine and threonine metabolism
ctg004870_HT12.32	map00670	One carbon pool by folate
ctg004900_HT12.20	map00310	Lysine degradation
ctg005050_HT12.278	map00310	Lysine degradation
ctg005050_HT12.31	map00270	Cysteine and methionine metabolism
ctg005050_HT12.61	map00062	Fatty acid elongation
ctg005070_HT12.102	map00380	Tryptophan metabolism
ctg005070_HT12.102	map00630	Glyoxylate and dicarboxylate metabolism
ctg005070_HT12.11	map00310	Lysine degradation
ctg005070_HT12.160	map00330	Arginine and proline metabolism
ctg005070_HT12.189	map00510	N-Glycan biosynthesis
ctg005070_HT12.239	map00061	Fatty acid biosynthesis
ctg005070_HT12.239	map00254	Aflatoxin biosynthesis
ctg005070_HT12.239	map00620	Pyruvate metabolism
ctg005070_HT12.239	map00640	Propanoate metabolism
ctg005070_HT12.239	map00720	Carbon fixation pathways in prokaryotes
ctg005120_HT12.21	map00052	Galactose metabolism
ctg005120_HT12.21	map00511	Other glycan degradation
ctg005120_HT12.21	map00531	Glycosaminoglycan degradation
ctg005120_HT12.21	map00600	Sphingolipid metabolism
ctg005120_HT12.21	map00604	Glycosphingolipid biosynthesis - ganglio series
ctg005520_HT12.31	map00350	Tyrosine metabolism
ctg005520_HT12.31	map00643	Styrene degradation
ctg005600_HT12.50	map00010	Glycolysis;Gluconeogenesis
ctg005600_HT12.50	map00020	Citrate cycle (TCA cycle)
ctg005600_HT12.50	map00620	Pyruvate metabolism
ctg005810_HT12.5	map00790	Folate biosynthesis
ctg005910_HT12.20	map00240	Pyrimidine metabolism
ctg005910_HT12.20	map00250	Alanine, aspartate and glutamate metabolism
ctg006030_HT12.2	map00520	Amino sugar and nucleotide sugar metabolism
ctg006300_HT12.134	map00310	Lysine degradation
ctg006440_HT12.18	map00260	Glycine, serine and threonine metabolism
ctg006440_HT12.18	map00670	One carbon pool by folate
ctg006480_HT12.80	map00564	Glycerophospholipid metabolism
ctg006480_HT12.96	map00010	Glycolysis;Gluconeogenesis
ctg006480_HT12.96	map00030	Pentose phosphate pathway
ctg006480_HT12.96	map00051	Fructose and mannose metabolism
ctg006480_HT12.96	map00680	Methane metabolism
ctg006480_HT12.96	map00710	Carbon fixation in photosynthetic organisms
ctg006580_HT12.10	map00770	Pantothenate and CoA biosynthesis
ctg006880_HT12.143	map00500	Starch and sucrose metabolism
ctg006890_HT12.50	map00260	Glycine, serine and threonine metabolism
ctg006920_HT12.19	map04658	Th1 and Th2 cell differentiation
ctg006920_HT12.19	map04660	T cell receptor signaling pathway
ctg006920_HT12.19	map05235	PD-L1 expression and PD-1 checkpoint pathway in cancer
ctg007410_HT12.119	map00330	Arginine and proline metabolism
ctg007450_HT12.105	map00270	Cysteine and methionine metabolism
ctg007450_HT12.105	map00330	Arginine and proline metabolism
ctg007450_HT12.105	map00410	beta-Alanine metabolism
ctg007450_HT12.105	map00480	Glutathione metabolism
ctg007450_HT12.169	map00230	Purine metabolism
ctg007450_HT12.169	map00261	Monobactam biosynthesis
ctg007450_HT12.169	map00450	Selenocompound metabolism
ctg007450_HT12.169	map00920	Sulfur metabolism
ctg007450_HT12.184	map00071	Fatty acid degradation
ctg007490_HT12.39	map00511	Other glycan degradation
ctg007590_HT12.19	map00040	Pentose and glucuronate interconversions
ctg007680_HT12.43	map00030	Pentose phosphate pathway
ctg007680_HT12.43	map00230	Purine metabolism
ctg007780_HT12.21	map00970	Aminoacyl-tRNA biosynthesis
ctg007790_HT12.38	map00270	Cysteine and methionine metabolism
ctg007790_HT12.38	map00480	Glutathione metabolism
ctg007820_HT12.36	map00310	Lysine degradation
ctg007860_HT12.10	map00240	Pyrimidine metabolism
ctg007860_HT12.10	map00670	One carbon pool by folate
ctg007860_HT12.13	map00240	Pyrimidine metabolism
ctg007860_HT12.13	map00670	One carbon pool by folate
ctg007860_HT12.29	map00562	Inositol phosphate metabolism
ctg007860_HT12.29	map04070	Phosphatidylinositol signaling system
ctg007860_HT12.38	map00561	Glycerolipid metabolism
ctg007860_HT12.38	map00564	Glycerophospholipid metabolism
ctg007860_HT12.38	map04070	Phosphatidylinositol signaling system
ctg007860_HT12.7	map00240	Pyrimidine metabolism
ctg007860_HT12.7	map00670	One carbon pool by folate
ctg007890_HT12.199	map00230	Purine metabolism
ctg007890_HT12.199	map00983	Drug metabolism - other enzymes
ctg007900_HT12.99	map00190	Oxidative phosphorylation
ctg007910_HT12.292	map00190	Oxidative phosphorylation
ctg008130_HT12.11	map00240	Pyrimidine metabolism
ctg008130_HT12.11	map00670	One carbon pool by folate
ctg008250_HT12.32	map04150	mTOR signaling pathway
ctg008250_HT12.32	map04151	PI3K-Akt signaling pathway
ctg008250_HT12.32	map04714	Thermogenesis
ctg008250_HT12.32	map04926	Relaxin signaling pathway
ctg008250_HT12.32	map05163	Human cytomegalovirus infection
ctg008250_HT12.32	map05165	Human papillomavirus infection
ctg008250_HT12.32	map05170	Human immunodeficiency virus 1 infection
ctg008400_HT12.22	map00220	Arginine biosynthesis
ctg008400_HT12.22	map00250	Alanine, aspartate and glutamate metabolism
ctg008400_HT12.22	map00630	Glyoxylate and dicarboxylate metabolism
ctg008400_HT12.22	map00910	Nitrogen metabolism
ctg008500_HT12.73	map00310	Lysine degradation
ctg008570_HT12.21	map00030	Pentose phosphate pathway
ctg008570_HT12.21	map00230	Purine metabolism
ctg008690_HT12.35	map00310	Lysine degradation
ctg008790_HT12.8	map00270	Cysteine and methionine metabolism
ctg008790_HT12.8	map00480	Glutathione metabolism
ctg009060_HT12.101	map00270	Cysteine and methionine metabolism
ctg009060_HT12.101	map00480	Glutathione metabolism
ctg009060_HT12.127	map00480	Glutathione metabolism
ctg009090_HT12.188	map00010	Glycolysis;Gluconeogenesis
ctg009090_HT12.188	map00030	Pentose phosphate pathway
ctg009090_HT12.188	map00500	Starch and sucrose metabolism
ctg009090_HT12.188	map00520	Amino sugar and nucleotide sugar metabolism
ctg009090_HT12.34	map04150	mTOR signaling pathway
ctg009090_HT12.34	map04151	PI3K-Akt signaling pathway
ctg009090_HT12.34	map04714	Thermogenesis
ctg009090_HT12.34	map04926	Relaxin signaling pathway
ctg009090_HT12.34	map05163	Human cytomegalovirus infection
ctg009090_HT12.34	map05165	Human papillomavirus infection
ctg009090_HT12.34	map05170	Human immunodeficiency virus 1 infection
ctg009190_HT12.31	map04150	mTOR signaling pathway
ctg009190_HT12.31	map04151	PI3K-Akt signaling pathway
ctg009190_HT12.31	map04714	Thermogenesis
ctg009190_HT12.31	map04926	Relaxin signaling pathway
ctg009190_HT12.31	map05163	Human cytomegalovirus infection
ctg009190_HT12.31	map05165	Human papillomavirus infection
ctg009190_HT12.31	map05170	Human immunodeficiency virus 1 infection
ctg009250_HT12.141	map04150	mTOR signaling pathway
ctg009250_HT12.141	map04151	PI3K-Akt signaling pathway
ctg009250_HT12.141	map04714	Thermogenesis
ctg009250_HT12.141	map04926	Relaxin signaling pathway
ctg009250_HT12.141	map05163	Human cytomegalovirus infection
ctg009250_HT12.141	map05165	Human papillomavirus infection
ctg009250_HT12.141	map05170	Human immunodeficiency virus 1 infection
ctg009250_HT12.174	map00020	Citrate cycle (TCA cycle)
ctg009250_HT12.174	map00310	Lysine degradation
ctg009250_HT12.174	map00380	Tryptophan metabolism
ctg009260_HT12.33	map00220	Arginine biosynthesis
ctg009260_HT12.33	map00250	Alanine, aspartate and glutamate metabolism
ctg009260_HT12.33	map00471	D-Glutamine and D-glutamate metabolism
ctg009380_HT12.117	map04150	mTOR signaling pathway
ctg009380_HT12.117	map04151	PI3K-Akt signaling pathway
ctg009380_HT12.117	map04714	Thermogenesis
ctg009380_HT12.117	map04926	Relaxin signaling pathway
ctg009380_HT12.117	map05163	Human cytomegalovirus infection
ctg009380_HT12.117	map05165	Human papillomavirus infection
ctg009380_HT12.117	map05170	Human immunodeficiency virus 1 infection
ctg009930_HT12.31	map00270	Cysteine and methionine metabolism
ctg009930_HT12.31	map00480	Glutathione metabolism
ctg009940_HT12.18	map00410	beta-Alanine metabolism
ctg009940_HT12.18	map00770	Pantothenate and CoA biosynthesis
ctg010160_HT12.112	map00010	Glycolysis;Gluconeogenesis
ctg010160_HT12.112	map00230	Purine metabolism
ctg010160_HT12.112	map00620	Pyruvate metabolism
ctg010180_HT12.19	map00562	Inositol phosphate metabolism
ctg010180_HT12.19	map04070	Phosphatidylinositol signaling system
ctg010180_HT12.19	map04150	mTOR signaling pathway
ctg010180_HT12.19	map04151	PI3K-Akt signaling pathway
ctg010180_HT12.19	map05163	Human cytomegalovirus infection
ctg010180_HT12.19	map05165	Human papillomavirus infection
ctg010180_HT12.19	map05170	Human immunodeficiency virus 1 infection
ctg010320_HT12.5	map00130	Ubiquinone and other terpenoid-quinone biosynthesis
ctg010330_HT12.113	map00564	Glycerophospholipid metabolism
ctg010330_HT12.248	map00052	Galactose metabolism
ctg010330_HT12.248	map00520	Amino sugar and nucleotide sugar metabolism
ctg010820_HT12.2	map00562	Inositol phosphate metabolism
ctg010820_HT12.2	map04070	Phosphatidylinositol signaling system
ctg010970_HT12.34	map00730	Thiamine metabolism
ctg011550_HT12.12	map00670	One carbon pool by folate
ctg011550_HT12.12	map00970	Aminoacyl-tRNA biosynthesis
ctg011800_HT12.5	map00330	Arginine and proline metabolism
ctg011990_HT12.259	map00970	Aminoacyl-tRNA biosynthesis
ctg012090_HT12.10	map00561	Glycerolipid metabolism
ctg012090_HT12.10	map00564	Glycerophospholipid metabolism
ctg012090_HT12.10	map00565	Ether lipid metabolism
ctg012090_HT12.10	map00600	Sphingolipid metabolism
ctg012090_HT12.8	map00561	Glycerolipid metabolism
ctg012090_HT12.8	map00564	Glycerophospholipid metabolism
ctg012090_HT12.8	map00565	Ether lipid metabolism
ctg012090_HT12.8	map00600	Sphingolipid metabolism
ctg012220_HT12.19	map00040	Pentose and glucuronate interconversions
ctg012470_HT12.88	map00270	Cysteine and methionine metabolism
ctg012470_HT12.88	map00480	Glutathione metabolism
ctg012830_HT12.47	map00500	Starch and sucrose metabolism
ctg012830_HT12.68	map00230	Purine metabolism
ctg012830_HT12.68	map00250	Alanine, aspartate and glutamate metabolism
ctg013020_HT12.212	map00520	Amino sugar and nucleotide sugar metabolism
ctg013020_HT12.235	map00480	Glutathione metabolism
ctg013020_HT12.53	map00670	One carbon pool by folate
ctg013020_HT12.53	map00790	Folate biosynthesis
ctg013720_HT12.21	map00260	Glycine, serine and threonine metabolism
ctg013720_HT12.21	map00670	One carbon pool by folate
ctg013720_HT12.37	map04658	Th1 and Th2 cell differentiation
ctg013720_HT12.37	map04660	T cell receptor signaling pathway
ctg013720_HT12.37	map05235	PD-L1 expression and PD-1 checkpoint pathway in cancer

## Sheet: HT isoform genes pfam
Gene ID	pfam	description
ctg000040_HT12.12	PF06058	Dcp1-like decapping family
ctg000060_HT12.14	PF07757	Predicted AdoMet-dependent methyltransferase
ctg000060_HT12.16	PF00621	RhoGEF domain
ctg000100_HT12.4	PF12799	Leucine Rich repeats (2 copies)
ctg000100_HT12.4	PF14580	Leucine-rich repeat
ctg000100_HT12.5	PF00406	Adenylate kinase
ctg000100_HT12.5	PF05191	Adenylate kinase, active site lid
ctg000130_HT12.1	PF00675	Insulinase (Peptidase family M16)
ctg000130_HT12.1	PF05193	Peptidase M16 inactive domain
ctg000130_HT12.13	PF00078	Reverse transcriptase (RNA-dependent DNA polymerase)
ctg000130_HT12.17	PF04048	Sec8 exocyst complex component specific domain
ctg000130_HT12.19	PF00094	von Willebrand factor type D domain
ctg000130_HT12.19	PF01347	Lipoprotein amino terminal region
ctg000130_HT12.19	PF09172	Domain of unknown function (DUF1943)
ctg000130_HT12.2	PF08711	TFIIS helical bundle-like domain
ctg000130_HT12.22	PF00014	Kunitz/Bovine pancreatic trypsin inhibitor domain
ctg000130_HT12.22	PF00090	Thrombospondin type 1 domain
ctg000130_HT12.22	PF02014	Reeler domain
ctg000130_HT12.22	PF06468	Spondin_N
ctg000130_HT12.24	PF00992	Troponin
ctg000130_HT12.3	PF00454	Phosphatidylinositol 3- and 4-kinase
ctg000130_HT12.3	PF00613	Phosphoinositide 3-kinase family, accessory domain (PIK domain)
ctg000130_HT12.3	PF00794	PI3-kinase family, ras-binding domain
ctg000130_HT12.3	PF02192	PI3-kinase family, p85-binding domain
ctg000130_HT12.31	PF00324	Amino acid permease
ctg000130_HT12.34	PF00439	Bromodomain
ctg000130_HT12.44	PF00076	RNA recognition motif. (a.k.a. RRM, RBD, or RNP domain)
ctg000130_HT12.63	PF12796	Ankyrin repeats (3 copies)
ctg000140_HT12.5	PF00069	Protein kinase domain
ctg000170_HT12.29	PF00270	DEAD/DEAH box helicase
ctg000170_HT12.29	PF00271	Helicase conserved C-terminal domain
ctg000170_HT12.30	PF03031	NLI interacting factor-like phosphatase
ctg000170_HT12.30	PF12738	twin BRCT domain
ctg000170_HT12.36	PF16561	Glycogen recognition site of AMP-activated protein kinase
ctg000170_HT12.38	PF00105	Zinc finger, C4 type (two domains)
ctg000170_HT12.49	PF01417	ENTH domain
ctg000170_HT12.56	PF07690	Major Facilitator Superfamily
ctg000170_HT12.61	PF07289	Bardet-Biedl syndrome 5 protein
ctg000170_HT12.8	PF00397	WW domain
ctg000170_HT12.8	PF01846	FF domain
ctg000190_HT12.13	PF00916	Sulfate permease family
ctg000200_HT12.33	PF01048	Phosphorylase superfamily
ctg000200_HT12.39	PF00501	AMP-binding enzyme
ctg000200_HT12.7	PF01391	Collagen triple helix repeat (20 copies)
ctg000200_HT12.7	PF01484	Nematode cuticle collagen N-terminal domain
ctg000200_HT12.8	PF00264	Common central domain of tyrosinase
ctg000200_HT12.8	PF01549	ShK domain-like
ctg000230_HT12.7	PF00250	Forkhead domain
ctg000240_HT12.21	PF15018	TRP-interacting helix
ctg000240_HT12.26	PF00328	Histidine phosphatase superfamily (branch 2)
ctg000240_HT12.4	PF05994	Cytoplasmic Fragile-X interacting family
ctg000290_HT12.71	PF00069	Protein kinase domain
ctg000290_HT12.77	PF00085	Thioredoxin
ctg000300_HT12.44	PF00150	Cellulase (glycosyl hydrolase family 5)
ctg000300_HT12.67	PF00230	Major intrinsic protein
ctg000300_HT12.69	PF00622	SPRY domain
ctg000300_HT12.72	PF00622	SPRY domain
ctg000310_HT12.21	PF13905	Thioredoxin-like
ctg000310_HT12.4	PF00069	Protein kinase domain
ctg000310_HT12.4	PF03607	Doublecortin
ctg000310_HT12.43	PF00083	Sugar (and other) transporter
ctg000310_HT12.43	PF08711	TFIIS helical bundle-like domain
ctg000310_HT12.8	PF01546	Peptidase family M20/M25/M40
ctg000310_HT12.8	PF07687	Peptidase dimerisation domain
ctg000330_HT12.8	PF01963	TraB family
ctg000360_HT12.18	PF00635	MSP (Major sperm protein) domain
ctg000360_HT12.24	PF00017	SH2 domain
ctg000360_HT12.24	PF00018	SH3 domain
ctg000360_HT12.24	PF14604	Variant SH3 domain
ctg000360_HT12.45	PF13905	Thioredoxin-like
ctg000360_HT12.46	PF00069	Protein kinase domain
ctg000360_HT12.53	PF01380	SIS domain
ctg000360_HT12.53	PF13522	Glutamine amidotransferase domain
ctg000360_HT12.54	PF00274	Fructose-bisphosphate aldolase class-I
ctg000360_HT12.72	PF13902	R3H-associated N-terminal domain
ctg000360_HT12.8	PF04500	FLYWCH zinc finger domain
ctg000370_HT12.10	PF04004	Leo1-like protein
ctg000370_HT12.24	PF01370	NAD dependent epimerase/dehydratase family
ctg000370_HT12.26	PF01121	Dephospho-CoA kinase
ctg000370_HT12.26	PF01467	Cytidylyltransferase-like
ctg000370_HT12.32	PF13891	Potential DNA-binding domain
ctg000370_HT12.35	PF02373	JmjC domain, hydroxylase
ctg000370_HT12.35	PF17811	Jumonji helical domain
ctg000370_HT12.6	PF01753	MYND finger
ctg000370_HT12.6	PF12796	Ankyrin repeats (3 copies)
ctg000370_HT12.9	PF01121	Dephospho-CoA kinase
ctg000370_HT12.9	PF01467	Cytidylyltransferase-like
ctg000380_HT12.25	PF00622	SPRY domain
ctg000410_HT12.21	PF11919	Domain of unknown function (DUF3437)
ctg000410_HT12.21	PF16507	Proteasome-substrate-size regulator, mid region
ctg000410_HT12.33	PF14559	Tetratricopeptide repeat
ctg000410_HT12.34	PF16909	Vacuolar-sorting-associated 13 protein C-terminal
ctg000430_HT12.2	PF01138	3' exoribonuclease family, domain 1
ctg000430_HT12.2	PF03725	3' exoribonuclease family, domain 2
ctg000450_HT12.17	PF01290	Thymosin beta-4 family
ctg000450_HT12.19	PF00622	SPRY domain
ctg000450_HT12.19	PF13671	AAA domain
ctg000450_HT12.2	PF01042	Endoribonuclease L-PSP
ctg000450_HT12.2	PF08235	LNS2 (Lipin/Ned1/Smp2)
ctg000450_HT12.40	PF01398	JAB1/Mov34/MPN/PAD-1 ubiquitin protease
ctg000450_HT12.40	PF13012	Maintenance of mitochondrial structure and function
ctg000450_HT12.54	PF01432	Peptidase family M3
ctg000500_HT12.43	PF02260	FATC domain
ctg000520_HT12.18	PF01112	Asparaginase
ctg000520_HT12.19	PF01436	NHL repeat
ctg000520_HT12.6	PF01150	GDA1/CD39 (nucleoside phosphatase) family
ctg000520_HT12.7	PF09412	Endoribonuclease XendoU
ctg000520_HT12.8	PF00520	Ion transport protein
ctg000520_HT12.8	PF03520	KCNQ voltage-gated potassium channel
ctg000570_HT12.16	PF00447	HSF-type DNA-binding
ctg000570_HT12.19	PF00085	Thioredoxin
ctg000570_HT12.19	PF13848	Thioredoxin-like domain
ctg000570_HT12.20	PF00246	Zinc carboxypeptidase
ctg000570_HT12.20	PF18027	Cytosolic carboxypeptidase N-terminal domain
ctg000570_HT12.25	PF00246	Zinc carboxypeptidase
ctg000570_HT12.25	PF01549	ShK domain-like
ctg000570_HT12.25	PF02244	Carboxypeptidase activation peptide
ctg000570_HT12.26	PF00173	Cytochrome b5-like Heme/Steroid binding domain
ctg000570_HT12.26	PF04116	Fatty acid hydroxylase superfamily
ctg000570_HT12.32	PF01403	Sema domain
ctg000570_HT12.4	PF00076	RNA recognition motif. (a.k.a. RRM, RBD, or RNP domain)
ctg000570_HT12.40	PF14555	UBA-like domain
ctg000570_HT12.48	PF10294	Lysine methyltransferase
ctg000570_HT12.57	PF00004	ATPase family associated with various cellular activities (AAA)
ctg000570_HT12.57	PF10265	Mitoguardin
ctg000570_HT12.59	PF00076	RNA recognition motif. (a.k.a. RRM, RBD, or RNP domain)
ctg000570_HT12.59	PF04869	Uso1 / p115 like vesicle tethering protein, head region
ctg000570_HT12.59	PF04871	Uso1 / p115 like vesicle tethering protein, C terminal region
ctg000570_HT12.59	PF08569	Mo25-like
ctg000570_HT12.59	PF18770	Armadillo tether-repeat of vescicular transport factor
ctg000570_HT12.60	PF08719	Domain of unknown function (DUF1768)
ctg000570_HT12.62	PF03896	Translocon-associated protein (TRAP), alpha subunit
ctg000610_HT12.10	PF08625	Utp13 specific WD40 associated domain
ctg000610_HT12.16	PF08704	tRNA methyltransferase complex GCD14 subunit
ctg000610_HT12.18	PF00385	Chromo (CHRromatin Organisation MOdifier) domain
ctg000610_HT12.18	PF01393	Chromo shadow domain
ctg000610_HT12.19	PF00080	Copper/zinc superoxide dismutase (SODC)
ctg000610_HT12.24	PF02174	PTB domain (IRS-1 type)
ctg000610_HT12.26	PF04960	Glutaminase
ctg000610_HT12.26	PF12796	Ankyrin repeats (3 copies)
ctg000610_HT12.26	PF17959	EF-hand domain
ctg000610_HT12.30	PF00270	DEAD/DEAH box helicase
ctg000610_HT12.30	PF00271	Helicase conserved C-terminal domain
ctg000610_HT12.30	PF13959	Domain of unknown function (DUF4217)
ctg000610_HT12.49	PF04801	Sin-like protein conserved region
ctg000610_HT12.54	PF01661	Macro domain
ctg000610_HT12.57	PF03126	Plus-3 domain
ctg000610_HT12.7	PF14204	Ribosomal L18 C-terminal region
ctg000610_HT12.7	PF17144	Ribosomal large subunit proteins 60S L5, and 50S L18
ctg000680_HT12.39	PF03096	Ndr family
ctg000690_HT12.163	PF02460	Patched family
ctg000700_HT12.13	PF02661	Fic/DOC family
ctg000700_HT12.21	PF01168	Alanine racemase, N-terminal domain
ctg000700_HT12.29	PF00009	Elongation factor Tu GTP binding domain
ctg000700_HT12.29	PF00679	Elongation factor G C-terminus
ctg000700_HT12.29	PF03764	Elongation factor G, domain IV
ctg000700_HT12.29	PF14492	Elongation Factor G, domain II
ctg000700_HT12.30	PF01138	3' exoribonuclease family, domain 1
ctg000700_HT12.30	PF01168	Alanine racemase, N-terminal domain
ctg000700_HT12.9	PF02991	Autophagy protein Atg8 ubiquitin like
ctg000710_HT12.25	PF00412	LIM domain
ctg000710_HT12.3	PF00153	Mitochondrial carrier protein
ctg000710_HT12.8	PF10174	RIM-binding protein of the cytomatrix active zone
ctg000750_HT12.105	PF01301	Glycosyl hydrolases family 35
ctg000750_HT12.106	PF16469	Nematode polyprotein allergen ABA-1
ctg000750_HT12.21	PF01480	PWI domain
ctg000750_HT12.21	PF12738	twin BRCT domain
ctg000750_HT12.24	PF02585	GlcNAc-PI de-N-acetylase
ctg000750_HT12.25	PF00628	PHD-finger
ctg000750_HT12.28	PF01398	JAB1/Mov34/MPN/PAD-1 ubiquitin protease
ctg000750_HT12.28	PF13012	Maintenance of mitochondrial structure and function
ctg000750_HT12.49	PF08660	Oligosaccharide biosynthesis protein Alg14 like
ctg000750_HT12.56	PF00909	Ammonium Transporter Family
ctg000750_HT12.67	PF10373	Est1 DNA/RNA binding domain
ctg000750_HT12.69	PF01060	Transthyretin-like family
ctg000750_HT12.7	PF00076	RNA recognition motif. (a.k.a. RRM, RBD, or RNP domain)
ctg000750_HT12.7	PF12171	Zinc-finger double-stranded RNA-binding
ctg000750_HT12.70	PF00176	SNF2 family N-terminal domain
ctg000750_HT12.70	PF00271	Helicase conserved C-terminal domain
ctg000750_HT12.74	PF01105	emp24/gp25L/p24 family/GOLD
ctg000750_HT12.79	PF00632	HECT-domain (ubiquitin-transferase)
ctg000750_HT12.79	PF12796	Ankyrin repeats (3 copies)
ctg000750_HT12.80	PF00337	Galactoside-binding lectin
ctg000750_HT12.88	PF00626	Gelsolin repeat
ctg000750_HT12.88	PF04810	Sec23/Sec24 zinc finger
ctg000750_HT12.88	PF04811	Sec23/Sec24 trunk domain
ctg000750_HT12.88	PF04815	Sec23/Sec24 helical domain
ctg000750_HT12.88	PF08033	Sec23/Sec24 beta-sandwich domain
ctg000750_HT12.91	PF05920	Homeobox KN domain
ctg000760_HT12.7	PF01079	Hint module
ctg000820_HT12.23	PF00648	Calpain family cysteine protease
ctg000820_HT12.23	PF01067	Calpain large subunit, domain III
ctg000820_HT12.38	PF00754	F5/8 type C domain
ctg000820_HT12.4	PF00400	WD domain, G-beta repeat
ctg000830_HT12.20	PF01112	Asparaginase
ctg000830_HT12.20	PF01436	NHL repeat
ctg000830_HT12.21	PF00083	Sugar (and other) transporter
ctg000830_HT12.28	PF00104	Ligand-binding domain of nuclear hormone receptor
ctg000830_HT12.28	PF00105	Zinc finger, C4 type (two domains)
ctg000830_HT12.37	PF16363	GDP-mannose 4,6 dehydratase
ctg000830_HT12.39	PF00856	SET domain
ctg000830_HT12.39	PF05033	Pre-SET motif
ctg000830_HT12.39	PF18359	Histone methyltransferase Tudor domain 1
ctg000830_HT12.4	PF00626	Gelsolin repeat
ctg000830_HT12.4	PF04810	Sec23/Sec24 zinc finger
ctg000830_HT12.4	PF04811	Sec23/Sec24 trunk domain
ctg000830_HT12.4	PF04815	Sec23/Sec24 helical domain
ctg000830_HT12.4	PF08033	Sec23/Sec24 beta-sandwich domain
ctg000830_HT12.42	PF00091	Tubulin/FtsZ family, GTPase domain
ctg000830_HT12.42	PF03953	Tubulin C-terminal domain
ctg000830_HT12.43	PF01391	Collagen triple helix repeat (20 copies)
ctg000830_HT12.43	PF01484	Nematode cuticle collagen N-terminal domain
ctg000830_HT12.5	PF01150	GDA1/CD39 (nucleoside phosphatase) family
ctg000830_HT12.51	PF00635	MSP (Major sperm protein) domain
ctg000830_HT12.53	PF00635	MSP (Major sperm protein) domain
ctg000830_HT12.6	PF09412	Endoribonuclease XendoU
ctg000840_HT12.11	PF02460	Patched family
ctg000840_HT12.15	PF12796	Ankyrin repeats (3 copies)
ctg000840_HT12.23	PF00069	Protein kinase domain
ctg000840_HT12.28	PF00384	Molybdopterin oxidoreductase
ctg000840_HT12.28	PF09326	NADH-ubiquinone oxidoreductase subunit G, C-terminal
ctg000840_HT12.28	PF10588	NADH-ubiquinone oxidoreductase-G iron-sulfur binding region
ctg000840_HT12.28	PF13510	2Fe-2S iron-sulfur cluster binding domain
ctg000840_HT12.38	PF01391	Collagen triple helix repeat (20 copies)
ctg000840_HT12.38	PF01484	Nematode cuticle collagen N-terminal domain
ctg000840_HT12.43	PF13913	zinc-finger of a C2HC-type
ctg000840_HT12.50	PF00160	Cyclophilin type peptidyl-prolyl cis-trans isomerase/CLD
ctg000840_HT12.52	PF00432	Prenyltransferase and squalene oxidase repeat
ctg000840_HT12.53	PF07679	Immunoglobulin I-set domain
ctg000840_HT12.68	PF01391	Collagen triple helix repeat (20 copies)
ctg000840_HT12.68	PF01484	Nematode cuticle collagen N-terminal domain
ctg000840_HT12.93	PF01557	Fumarylacetoacetate (FAA) hydrolase family
ctg000840_HT12.93	PF09298	Fumarylacetoacetase N-terminal
ctg000840_HT12.95	PF01391	Collagen triple helix repeat (20 copies)
ctg000860_HT12.34	PF03810	Importin-beta N-terminal domain
ctg000860_HT12.34	PF13513	HEAT-like repeat
ctg000860_HT12.35	PF00009	Elongation factor Tu GTP binding domain
ctg000860_HT12.35	PF01168	Alanine racemase, N-terminal domain
ctg000860_HT12.35	PF03144	Elongation factor Tu domain 2
ctg000860_HT12.35	PF14492	Elongation Factor G, domain II
ctg000860_HT12.43	PF03126	Plus-3 domain
ctg000860_HT12.45	PF00076	RNA recognition motif. (a.k.a. RRM, RBD, or RNP domain)
ctg000860_HT12.45	PF07744	SPOC domain
ctg000860_HT12.49	PF00685	Sulfotransferase domain
ctg000860_HT12.49	PF12062	heparan sulfate-N-deacetylase
ctg000860_HT12.55	PF00627	UBA/TS-N domain
ctg000860_HT12.55	PF06012	Domain of Unknown Function (DUF908)
ctg000860_HT12.55	PF06025	Domain of Unknown Function (DUF913)
ctg000860_HT12.59	PF00876	Innexin
ctg000870_HT12.21	PF04192	Utp21 specific WD40 associated putative domain
ctg000870_HT12.23	PF00130	Phorbol esters/diacylglycerol binding domain (C1 domain)
ctg000870_HT12.23	PF02196	Raf-like Ras-binding domain
ctg000870_HT12.23	PF07714	Protein tyrosine kinase
ctg000870_HT12.26	PF00076	RNA recognition motif. (a.k.a. RRM, RBD, or RNP domain)
ctg000880_HT12.13	PF01207	Dihydrouridine synthase (Dus)
ctg000880_HT12.13	PF11894	Nuclear pore complex scaffold, nucleoporins 186/192/205
ctg000880_HT12.15	PF04124	Dor1-like family
ctg000880_HT12.22	PF00637	Region in Clathrin and VPS
ctg000880_HT12.26	PF07714	Protein tyrosine kinase
ctg000880_HT12.28	PF00400	WD domain, G-beta repeat
ctg000880_HT12.28	PF12265	Histone-binding protein RBBP4 or subunit C of CAF1 complex
ctg000880_HT12.29	PF00621	RhoGEF domain
ctg000880_HT12.29	PF01363	FYVE zinc finger
ctg000880_HT12.30	PF00400	WD domain, G-beta repeat
ctg000880_HT12.34	PF00719	Inorganic pyrophosphatase
ctg000880_HT12.39	PF00013	KH domain
ctg000880_HT12.39	PF16275	Splicing factor 1 helix-hairpin domain
ctg000880_HT12.40	PF00995	Sec1 family
ctg000880_HT12.41	PF01585	G-patch domain
ctg000880_HT12.41	PF17780	OCRE domain
ctg000880_HT12.45	PF02460	Patched family
ctg000880_HT12.54	PF08784	Replication protein A C terminal
ctg000880_HT12.57	PF01207	Dihydrouridine synthase (Dus)
ctg000880_HT12.57	PF11894	Nuclear pore complex scaffold, nucleoporins 186/192/205
ctg000880_HT12.59	PF04124	Dor1-like family
ctg000880_HT12.63	PF00339	Arrestin (or S-antigen), N-terminal domain
ctg000880_HT12.64	PF00076	RNA recognition motif. (a.k.a. RRM, RBD, or RNP domain)
ctg000880_HT12.64	PF15519	linker between RRM2 and RRM3 domains in RBM39 protein
ctg000880_HT12.68	PF00018	SH3 domain
ctg000880_HT12.68	PF00790	VHS domain
ctg000880_HT12.72	PF00324	Amino acid permease
ctg000880_HT12.72	PF03522	Solute carrier family 12
ctg000880_HT12.74	PF04145	Ctr copper transporter family
ctg000880_HT12.77	PF01261	Xylose isomerase-like TIM barrel
ctg000880_HT12.78	PF00834	Ribulose-phosphate 3 epimerase family
ctg000880_HT12.79	PF00595	PDZ domain
ctg000880_HT12.79	PF17820	PDZ domain
ctg000880_HT12.81	PF07690	Major Facilitator Superfamily
ctg000880_HT12.82	PF00264	Common central domain of tyrosinase
ctg000880_HT12.83	PF00122	E1-E2 ATPase
ctg000880_HT12.83	PF00689	Cation transporting ATPase, C-terminus
ctg000880_HT12.83	PF00690	Cation transporter/ATPase, N-terminus
ctg000880_HT12.83	PF00702	haloacid dehalogenase-like hydrolase
ctg000880_HT12.83	PF12424	Plasma membrane calcium transporter ATPase C terminal
ctg000880_HT12.83	PF13246	Cation transport ATPase (P-type)
ctg000880_HT12.93	PF01248	Ribosomal protein L7Ae/L30e/S12e/Gadd45 family
ctg000920_HT12.16	PF02990	Endomembrane protein 70
ctg000920_HT12.33	PF00439	Bromodomain
ctg000920_HT12.33	PF10513	Enhancer of polycomb-like
ctg000920_HT12.33	PF13831	PHD-finger
ctg000920_HT12.33	PF13832	PHD-zinc-finger like domain
ctg000930_HT12.17	PF00069	Protein kinase domain
ctg000940_HT12.16	PF01693	Caulimovirus viroplasmin
ctg000940_HT12.19	PF00004	ATPase family associated with various cellular activities (AAA)
ctg000940_HT12.19	PF16450	Proteasomal ATPase OB C-terminal domain
ctg000940_HT12.19	PF17862	AAA+ lid domain
ctg000940_HT12.3	PF13855	Leucine rich repeat
ctg000940_HT12.4	PF06046	Exocyst complex component Sec6
ctg000940_HT12.7	PF03099	Biotin/lipoate A/B protein ligase family
ctg000960_HT12.7	PF00207	Alpha-2-macroglobulin family
ctg000960_HT12.7	PF01835	MG2 domain
ctg000960_HT12.7	PF07677	A-macroglobulin receptor binding domain
ctg000960_HT12.7	PF07678	A-macroglobulin TED domain
ctg000960_HT12.7	PF07703	Alpha-2-macroglobulin bait region domain
ctg000960_HT12.7	PF17791	Macroglobulin domain MG3
ctg001020_HT12.18	PF05434	TMEM9
ctg001020_HT12.18	PF10193	Telomere length regulation protein
ctg001020_HT12.20	PF00382	Transcription factor TFIIB repeat
ctg001020_HT12.20	PF07741	Brf1-like TBP-binding domain
ctg001020_HT12.20	PF08271	TFIIB zinc-binding
ctg001020_HT12.23	PF02460	Patched family
ctg001020_HT12.26	PF00069	Protein kinase domain
ctg001020_HT12.26	PF01545	Cation efflux family
ctg001020_HT12.28	PF00566	Rab-GTPase-TBC domain
ctg001020_HT12.29	PF01764	Lipase (class 3)
ctg001020_HT12.3	PF13855	Leucine rich repeat
ctg001020_HT12.30	PF00069	Protein kinase domain
ctg001020_HT12.36	PF01391	Collagen triple helix repeat (20 copies)
ctg001020_HT12.36	PF01484	Nematode cuticle collagen N-terminal domain
ctg001020_HT12.4	PF06046	Exocyst complex component Sec6
ctg001020_HT12.4	PF10185	Chaperone for wingless signalling and trafficking of LDL receptor
ctg001020_HT12.49	PF02902	Ulp1 protease family, C-terminal catalytic domain
ctg001020_HT12.6	PF03099	Biotin/lipoate A/B protein ligase family
ctg001020_HT12.63	PF01674	Lipase (class 2)
ctg001020_HT12.65	PF03360	Glycosyltransferase family 43
ctg001020_HT12.68	PF00743	Flavin-binding monooxygenase-like
ctg001020_HT12.70	PF01391	Collagen triple helix repeat (20 copies)
ctg001020_HT12.70	PF01484	Nematode cuticle collagen N-terminal domain
ctg001020_HT12.71	PF01391	Collagen triple helix repeat (20 copies)
ctg001020_HT12.71	PF01484	Nematode cuticle collagen N-terminal domain
ctg001020_HT12.75	PF00049	Insulin/IGF/Relaxin family
ctg001020_HT12.80	PF04145	Ctr copper transporter family
ctg001030_HT12.157	PF00622	SPRY domain
ctg001030_HT12.89	PF00622	SPRY domain
ctg001040_HT12.29	PF00454	Phosphatidylinositol 3- and 4-kinase
ctg001040_HT12.29	PF02259	FAT domain
ctg001040_HT12.29	PF08771	FKBP12-rapamycin binding domain
ctg001050_HT12.26	PF00443	Ubiquitin carboxyl-terminal hydrolase
ctg001050_HT12.26	PF01183	Glycosyl hydrolases family 25
ctg001050_HT12.26	PF07517	SecA DEAD-like domain
ctg001050_HT12.8	PF00179	Ubiquitin-conjugating enzyme
ctg001130_HT12.18	PF00183	Hsp90 protein
ctg001130_HT12.18	PF02518	Histidine kinase-, DNA gyrase B-, and HSP90-like ATPase
ctg001130_HT12.25	PF00069	Protein kinase domain
ctg001150_HT12.10	PF01762	Galactosyltransferase
ctg001150_HT12.2	PF09733	VEFS-Box of polycomb protein
ctg001150_HT12.25	PF00076	RNA recognition motif. (a.k.a. RRM, RBD, or RNP domain)
ctg001150_HT12.32	PF00806	Pumilio-family RNA binding repeat
ctg001150_HT12.61	PF07810	TMC domain
ctg001240_HT12.35	PF01681	C6 domain
ctg001280_HT12.31	PF12678	RING-H2 zinc finger domain
ctg001280_HT12.56	PF01466	Skp1 family, dimerisation domain
ctg001280_HT12.57	PF13639	Ring finger domain
ctg001300_HT12.1	PF00041	Fibronectin type III domain
ctg001300_HT12.1	PF07679	Immunoglobulin I-set domain
ctg001300_HT12.1	PF12330	Haspin like kinase domain
ctg001300_HT12.2	PF07738	Sad1 / UNC-like C-terminal
ctg001330_HT12.2	PF00069	Protein kinase domain
ctg001340_HT12.146	PF00225	Kinesin motor domain
ctg001340_HT12.146	PF12473	Kinesin protein
ctg001340_HT12.146	PF16183	Kinesin-associated
ctg001340_HT12.147	PF01585	G-patch domain
ctg001340_HT12.22	PF07728	AAA domain (dynein-related subfamily)
ctg001340_HT12.80	PF00756	Putative esterase
ctg001340_HT12.87	PF05873	ATP synthase D chain, mitochondrial (ATP5H)
ctg001340_HT12.88	PF05712	MRG
ctg001340_HT12.95	PF00400	WD domain, G-beta repeat
ctg001340_HT12.95	PF16201	Nucleolar pre-ribosomal-associated protein 1
ctg001340_HT12.99	PF01391	Collagen triple helix repeat (20 copies)
ctg001340_HT12.99	PF01484	Nematode cuticle collagen N-terminal domain
ctg001400_HT12.16	PF02209	Villin headpiece domain
ctg001410_HT12.19	PF00766	Electron transfer flavoprotein FAD-binding domain
ctg001410_HT12.19	PF05362	Lon protease (S16) C-terminal proteolytic domain
ctg001430_HT12.74	PF01466	Skp1 family, dimerisation domain
ctg001450_HT12.3	PF00651	BTB/POZ domain
ctg001450_HT12.3	PF00917	MATH domain
ctg001470_HT12.65	PF12756	C2H2 type zinc-finger (2 copies)
ctg001510_HT12.19	PF07728	AAA domain (dynein-related subfamily)
ctg001510_HT12.19	PF12775	P-loop containing dynein motor region
ctg001510_HT12.19	PF17852	Dynein heavy chain AAA lid domain
ctg001510_HT12.4	PF00041	Fibronectin type III domain
ctg001510_HT12.4	PF07679	Immunoglobulin I-set domain
ctg001510_HT12.4	PF12330	Haspin like kinase domain
ctg001510_HT12.40	PF00501	AMP-binding enzyme
ctg001510_HT12.49	PF00076	RNA recognition motif. (a.k.a. RRM, RBD, or RNP domain)
ctg001510_HT12.49	PF00658	Poly-adenylate binding protein, unique domain
ctg001510_HT12.6	PF04547	Calcium-activated chloride channel
ctg001510_HT12.66	PF00011	Hsp20/alpha crystallin family
ctg001520_HT12.28	PF01484	Nematode cuticle collagen N-terminal domain
ctg001520_HT12.40	PF00743	Flavin-binding monooxygenase-like
ctg001540_HT12.8	PF00171	Aldehyde dehydrogenase family
ctg001550_HT12.12	PF00067	Cytochrome P450
ctg001560_HT12.24	PF03416	Peptidase family C54
ctg001560_HT12.32	PF01060	Transthyretin-like family
ctg001600_HT12.103	PF00017	SH2 domain
ctg001600_HT12.103	PF00053	Laminin EGF domain
ctg001600_HT12.103	PF00055	Laminin N-terminal (Domain VI)
ctg001600_HT12.103	PF01926	50S ribosome-binding GTPase
ctg001600_HT12.103	PF07525	SOCS box
ctg001600_HT12.103	PF10396	GTP-binding protein TrmE N-terminus
ctg001600_HT12.103	PF12631	MnmE helical domain
ctg001600_HT12.104	PF01391	Collagen triple helix repeat (20 copies)
ctg001600_HT12.104	PF01484	Nematode cuticle collagen N-terminal domain
ctg001600_HT12.108	PF02520	Domain of unknown function DUF148
ctg001600_HT12.110	PF12145	Eukaryotic Mediator 12 subunit domain
ctg001600_HT12.111	PF00005	ABC transporter
ctg001600_HT12.111	PF00664	ABC transporter transmembrane region
ctg001600_HT12.113	PF00610	Domain found in Dishevelled, Egl-10, and Pleckstrin (DEP)
ctg001600_HT12.117	PF01652	Eukaryotic initiation factor 4E
ctg001600_HT12.124	PF00069	Protein kinase domain
ctg001600_HT12.125	PF00085	Thioredoxin
ctg001600_HT12.125	PF04777	Erv1 / Alr family
ctg001600_HT12.127	PF01412	Putative GTPase activating protein for Arf
ctg001600_HT12.127	PF08518	Spa2 homology domain (SHD) of GIT
ctg001600_HT12.127	PF13857	Ankyrin repeats (many copies)
ctg001600_HT12.127	PF16559	GIT coiled-coil Rho guanine nucleotide exchange factor
ctg001600_HT12.132	PF05653	Magnesium transporter NIPA
ctg001600_HT12.151	PF00076	RNA recognition motif. (a.k.a. RRM, RBD, or RNP domain)
ctg001600_HT12.152	PF02840	Prp18 domain
ctg001600_HT12.152	PF08799	pre-mRNA processing factor 4 (PRP4) like
ctg001600_HT12.153	PF00899	ThiF family
ctg001600_HT12.153	PF14732	Ubiquitin/SUMO-activating enzyme ubiquitin-like domain
ctg001600_HT12.159	PF00320	GATA zinc finger
ctg001600_HT12.162	PF00125	Core histone H2A/H2B/H3/H4
ctg001600_HT12.162	PF16211	C-terminus of histone H2A
ctg001600_HT12.163	PF00135	Carboxylesterase family
ctg001600_HT12.163	PF02148	Zn-finger in ubiquitin-hydrolases and other protein
ctg001600_HT12.177	PF01682	DB module
ctg001600_HT12.177	PF07162	Ciliary basal body-associated, B9 protein
ctg001600_HT12.179	PF11935	Domain of unknown function (DUF3453)
ctg001600_HT12.179	PF12295	Symplekin tight junction protein C terminal
ctg001600_HT12.180	PF04096	Nucleoporin autopeptidase
ctg001600_HT12.180	PF12110	Nuclear protein 96
ctg001600_HT12.180	PF13634	Nucleoporin FG repeat region
ctg001600_HT12.184	PF00654	Voltage gated chloride channel
ctg001600_HT12.185	PF08399	VWA N-terminal
ctg001600_HT12.185	PF13519	von Willebrand factor type A domain
ctg001600_HT12.187	PF03348	Serine incorporator (Serinc)
ctg001600_HT12.188	PF09763	Exocyst complex component Sec3
ctg001600_HT12.188	PF15277	Exocyst complex component SEC3 N-terminal PIP2 binding PH
ctg001600_HT12.19	PF00637	Region in Clathrin and VPS
ctg001600_HT12.19	PF10367	Vacuolar sorting protein 39 domain 2
ctg001600_HT12.197	PF00011	Hsp20/alpha crystallin family
ctg001600_HT12.206	PF00810	ER lumen protein retaining receptor
ctg001600_HT12.209	PF14798	Calcium homeostasis modulator
ctg001600_HT12.214	PF01705	CX module
ctg001600_HT12.215	PF00005	ABC transporter
ctg001600_HT12.215	PF00664	ABC transporter transmembrane region
ctg001600_HT12.225	PF00467	KOW motif
ctg001600_HT12.225	PF01777	Ribosomal L27e protein family
ctg001600_HT12.229	PF00642	Zinc finger C-x8-C-x5-C-x3-H type (and similar)
ctg001600_HT12.230	PF17175	Modulator of levamisole receptor-1
ctg001600_HT12.235	PF02170	PAZ domain
ctg001600_HT12.235	PF02171	Piwi domain
ctg001600_HT12.236	PF02931	Neurotransmitter-gated ion-channel ligand binding domain
ctg001600_HT12.240	PF07744	SPOC domain
ctg001600_HT12.244	PF00004	ATPase family associated with various cellular activities (AAA)
ctg001600_HT12.244	PF02359	Cell division protein 48 (CDC48), N-terminal domain
ctg001600_HT12.244	PF02933	Cell division protein 48 (CDC48), domain 2
ctg001600_HT12.244	PF09336	Vps4 C terminal oligomerisation domain
ctg001600_HT12.244	PF17862	AAA+ lid domain
ctg001600_HT12.245	PF09335	SNARE associated Golgi protein
ctg001600_HT12.249	PF00036	EF hand
ctg001600_HT12.249	PF13499	EF-hand domain pair
ctg001600_HT12.252	PF00001	7 transmembrane receptor (rhodopsin family)
ctg001600_HT12.253	PF02668	Taurine catabolism dioxygenase TauD, TfdA family
ctg001600_HT12.253	PF06155	Protein of unknown function (DUF971)
ctg001600_HT12.27	PF01968	Hydantoinase/oxoprolinase
ctg001600_HT12.27	PF02538	Hydantoinase B/oxoprolinase
ctg001600_HT12.27	PF05378	Hydantoinase/oxoprolinase N-terminal region
ctg001600_HT12.32	PF00202	Aminotransferase class-III
ctg001600_HT12.44	PF00017	SH2 domain
ctg001600_HT12.44	PF00018	SH3 domain
ctg001600_HT12.44	PF07714	Protein tyrosine kinase
ctg001600_HT12.44	PF08919	F-actin binding
ctg001600_HT12.47	PF01857	Retinoblastoma-associated protein B domain
ctg001600_HT12.47	PF01858	Retinoblastoma-associated protein A domain
ctg001600_HT12.47	PF11934	Domain of unknown function (DUF3452)
ctg001600_HT12.50	PF00090	Thrombospondin type 1 domain
ctg001600_HT12.50	PF01421	Reprolysin (M12B) family zinc metalloprotease
ctg001600_HT12.50	PF01562	Reprolysin family propeptide
ctg001600_HT12.52	PF00173	Cytochrome b5-like Heme/Steroid binding domain
ctg001600_HT12.53	PF00328	Histidine phosphatase superfamily (branch 2)
ctg001600_HT12.53	PF18086	Diphosphoinositol pentakisphosphate kinase 2 N-terminal domain
ctg001600_HT12.54	PF00076	RNA recognition motif. (a.k.a. RRM, RBD, or RNP domain)
ctg001600_HT12.57	PF01400	Astacin (Peptidase family M12A)
ctg001600_HT12.60	PF11701	Myosin-binding striated muscle assembly central
ctg001600_HT12.61	PF00493	MCM P-loop domain
ctg001600_HT12.61	PF14551	MCM N-terminal domain
ctg001600_HT12.61	PF17207	MCM OB domain
ctg001600_HT12.61	PF17855	MCM AAA-lid domain
ctg001600_HT12.64	PF04821	Timeless protein
ctg001600_HT12.64	PF05029	Timeless protein C terminal region
ctg001600_HT12.69	PF00650	CRAL/TRIO domain
ctg001600_HT12.73	PF15996	Arginine/serine-rich protein PNISR
ctg001600_HT12.75	PF00876	Innexin
ctg001600_HT12.79	PF00412	LIM domain
ctg001600_HT12.79	PF02209	Villin headpiece domain
ctg001600_HT12.85	PF00096	Zinc finger, C2H2 type
ctg001600_HT12.97	PF05041	Pecanex protein (C-terminus)
ctg001650_HT12.15	PF00406	Adenylate kinase
ctg001650_HT12.15	PF05191	Adenylate kinase, active site lid
ctg001650_HT12.17	PF07782	DC-STAMP-like protein
ctg001660_HT12.16	PF00071	Ras family
ctg001660_HT12.28	PF02170	PAZ domain
ctg001660_HT12.28	PF02171	Piwi domain
ctg001670_HT12.3	PF00435	Spectrin repeat
ctg001670_HT12.3	PF08726	Ca2+ insensitive EF hand
ctg001670_HT12.3	PF13499	EF-hand domain pair
ctg001670_HT12.62	PF00089	Trypsin
ctg001670_HT12.62	PF00191	Annexin
ctg001680_HT12.12	PF09606	ARC105 or Med15 subunit of Mediator complex non-fungal
ctg001710_HT12.67	PF03098	Animal haem peroxidase
ctg001710_HT12.75	PF01851	Proteasome/cyclosome repeat
ctg001710_HT12.75	PF17781	RPN1/RPN2 N-terminal domain
ctg001710_HT12.75	PF18051	26S proteasome non-ATPase regulatory subunit RPN1 C-terminal
ctg001720_HT12.21	PF02213	GYF domain
ctg001720_HT12.44	PF00406	Adenylate kinase
ctg001720_HT12.44	PF05191	Adenylate kinase, active site lid
ctg001740_HT12.28	PF02213	GYF domain
ctg001740_HT12.51	PF05007	Mannosyltransferase (PIG-M)
ctg001740_HT12.52	PF01485	IBR domain, a half RING-finger domain
ctg001740_HT12.56	PF01485	IBR domain, a half RING-finger domain
ctg001750_HT12.98	PF00096	Zinc finger, C2H2 type
ctg001780_HT12.11	PF00041	Fibronectin type III domain
ctg001780_HT12.11	PF07679	Immunoglobulin I-set domain
ctg001780_HT12.11	PF12330	Haspin like kinase domain
ctg001780_HT12.2	PF01344	Kelch motif
ctg001780_HT12.2	PF13854	Kelch motif
ctg001810_HT12.52	PF00658	Poly-adenylate binding protein, unique domain
ctg001810_HT12.53	PF00041	Fibronectin type III domain
ctg001810_HT12.53	PF07679	Immunoglobulin I-set domain
ctg001810_HT12.53	PF12330	Haspin like kinase domain
ctg001820_HT12.9	PF00622	SPRY domain
ctg001830_HT12.25	PF00534	Glycosyl transferases group 1
ctg001830_HT12.25	PF13439	Glycosyltransferase Family 4
ctg001850_HT12.17	PF03917	Eukaryotic glutathione synthase, ATP binding domain
ctg001870_HT12.14	PF00076	RNA recognition motif. (a.k.a. RRM, RBD, or RNP domain)
ctg001880_HT12.10	PF02257	RFX DNA-binding domain
ctg001880_HT12.109	PF01431	Peptidase family M13
ctg001880_HT12.109	PF05649	Peptidase family M13
ctg001880_HT12.110	PF02225	PA domain
ctg001880_HT12.110	PF04253	Transferrin receptor-like dimerisation domain
ctg001880_HT12.110	PF04389	Peptidase family M28
ctg001880_HT12.14	PF13085	2Fe-2S iron-sulfur cluster binding domain
ctg001880_HT12.14	PF13534	4Fe-4S dicluster domain
ctg001880_HT12.41	PF00108	Thiolase, N-terminal domain
ctg001880_HT12.41	PF02803	Thiolase, C-terminal domain
ctg001880_HT12.6	PF06046	Exocyst complex component Sec6
ctg001880_HT12.61	PF06419	Conserved oligomeric complex COG6
ctg001880_HT12.62	PF12796	Ankyrin repeats (3 copies)
ctg001880_HT12.62	PF15898	cGMP-dependent protein kinase interacting domain
ctg001880_HT12.63	PF00017	SH2 domain
ctg001880_HT12.65	PF01663	Type I phosphodiesterase / nucleotide pyrophosphatase
ctg001880_HT12.7	PF13855	Leucine rich repeat
ctg001880_HT12.81	PF01607	Chitin binding Peritrophin-A domain
ctg001880_HT12.82	PF00443	Ubiquitin carboxyl-terminal hydrolase
ctg001880_HT12.89	PF02174	PTB domain (IRS-1 type)
ctg001880_HT12.90	PF13242	HAD-hyrolase-like
ctg001880_HT12.90	PF13344	Haloacid dehalogenase-like hydrolase
ctg001880_HT12.93	PF00046	Homeodomain
ctg001880_HT12.93	PF00292	'Paired box' domain
ctg001880_HT12.95	PF06814	Lung seven transmembrane receptor
ctg001890_HT12.101	PF00122	E1-E2 ATPase
ctg001890_HT12.101	PF00689	Cation transporting ATPase, C-terminus
ctg001890_HT12.101	PF00690	Cation transporter/ATPase, N-terminus
ctg001890_HT12.101	PF00702	haloacid dehalogenase-like hydrolase
ctg001890_HT12.103	PF00270	DEAD/DEAH box helicase
ctg001890_HT12.103	PF00271	Helicase conserved C-terminal domain
ctg001890_HT12.103	PF08147	DBP10CT (NUC160) domain
ctg001890_HT12.107	PF00180	Isocitrate/isopropylmalate dehydrogenase
ctg001890_HT12.112	PF00698	Acyl transferase domain
ctg001890_HT12.115	PF01682	DB module
ctg001890_HT12.12	PF00160	Cyclophilin type peptidyl-prolyl cis-trans isomerase/CLD
ctg001890_HT12.120	PF00063	Myosin head (motor domain)
ctg001890_HT12.120	PF06017	Unconventional myosin tail, actin- and lipid-binding
ctg001890_HT12.120	PF14604	Variant SH3 domain
ctg001890_HT12.122	PF17681	Gamma tubulin complex component N-terminal
ctg001890_HT12.123	PF02931	Neurotransmitter-gated ion-channel ligand binding domain
ctg001890_HT12.123	PF02932	Neurotransmitter-gated ion-channel transmembrane region
ctg001890_HT12.19	PF01480	PWI domain
ctg001890_HT12.191	PF03097	BRO1-like domain
ctg001890_HT12.191	PF13949	ALIX V-shaped domain binding to HIV
ctg001890_HT12.2	PF00071	Ras family
ctg001890_HT12.200	PF00326	Prolyl oligopeptidase family
ctg001890_HT12.209	PF05679	Chondroitin N-acetylgalactosaminyltransferase
ctg001890_HT12.21	PF04418	Domain of unknown function (DUF543)
ctg001890_HT12.22	PF00928	Adaptor complexes medium subunit family
ctg001890_HT12.22	PF07716	Basic region leucine zipper
ctg001890_HT12.23	PF00810	ER lumen protein retaining receptor
ctg001890_HT12.26	PF00270	DEAD/DEAH box helicase
ctg001890_HT12.26	PF00271	Helicase conserved C-terminal domain
ctg001890_HT12.26	PF13959	Domain of unknown function (DUF4217)
ctg001890_HT12.29	PF00211	Adenylate and Guanylate cyclase catalytic domain
ctg001890_HT12.34	PF17751	SKICH domain
ctg001890_HT12.37	PF00615	Regulator of G protein signaling domain
ctg001890_HT12.37	PF00787	PX domain
ctg001890_HT12.37	PF02194	PXA domain
ctg001890_HT12.37	PF08628	Sorting nexin C terminal
ctg001890_HT12.38	PF01805	Surp module
ctg001890_HT12.38	PF09750	Alternative splicing regulator
ctg001890_HT12.39	PF00749	tRNA synthetases class I (E and Q), catalytic domain
ctg001890_HT12.39	PF00828	Ribosomal proteins 50S-L15, 50S-L18e, 60S-L27A
ctg001890_HT12.39	PF03950	tRNA synthetases class I (E and Q), anti-codon binding domain
ctg001890_HT12.39	PF04557	Glutaminyl-tRNA synthetase, non-specific RNA binding region part 2
ctg001890_HT12.4	PF03644	Glycosyl hydrolase family 85
ctg001890_HT12.40	PF12697	Alpha/beta hydrolase family
ctg001890_HT12.44	PF04840	Vps16, C-terminal region
ctg001890_HT12.44	PF04841	Vps16, N-terminal region
ctg001890_HT12.46	PF00122	E1-E2 ATPase
ctg001890_HT12.46	PF00689	Cation transporting ATPase, C-terminus
ctg001890_HT12.46	PF00690	Cation transporter/ATPase, N-terminus
ctg001890_HT12.46	PF08282	haloacid dehalogenase-like hydrolase
ctg001890_HT12.46	PF13246	Cation transport ATPase (P-type)
ctg001890_HT12.47	PF00013	KH domain
ctg001890_HT12.48	PF06584	DIRP
ctg001890_HT12.50	PF00535	Glycosyl transferase family 2
ctg001890_HT12.50	PF00652	Ricin-type beta-trefoil lectin domain
ctg001890_HT12.50	PF01253	Translation initiation factor SUI1
ctg001890_HT12.51	PF00535	Glycosyl transferase family 2
ctg001890_HT12.51	PF00652	Ricin-type beta-trefoil lectin domain
ctg001890_HT12.52	PF03034	Phosphatidyl serine synthase
ctg001890_HT12.56	PF00018	SH3 domain
ctg001890_HT12.56	PF00412	LIM domain
ctg001890_HT12.56	PF00880	Nebulin repeat
ctg001890_HT12.65	PF00928	Adaptor complexes medium subunit family
ctg001890_HT12.65	PF01217	Clathrin adaptor complex small chain
ctg001890_HT12.68	PF03372	Endonuclease/Exonuclease/phosphatase family
ctg001890_HT12.79	PF12796	Ankyrin repeats (3 copies)
ctg001890_HT12.87	PF00642	Zinc finger C-x8-C-x5-C-x3-H type (and similar)
ctg001890_HT12.90	PF00176	SNF2 family N-terminal domain
ctg001890_HT12.90	PF00271	Helicase conserved C-terminal domain
ctg001890_HT12.90	PF12054	Domain of unknown function (DUF3535)
ctg001890_HT12.99	PF00176	SNF2 family N-terminal domain
ctg001890_HT12.99	PF00271	Helicase conserved C-terminal domain
ctg001910_HT12.35	PF00481	Protein phosphatase 2C
ctg001910_HT12.59	PF10545	Alcohol dehydrogenase transcription factor Myb/SANT-like
ctg001930_HT12.20	PF00001	7 transmembrane receptor (rhodopsin family)
ctg001930_HT12.20	PF07690	Major Facilitator Superfamily
ctg001930_HT12.25	PF07289	Bardet-Biedl syndrome 5 protein
ctg001930_HT12.26	PF00107	Zinc-binding dehydrogenase
ctg001930_HT12.26	PF08240	Alcohol dehydrogenase GroES-like domain
ctg001930_HT12.4	PF07714	Protein tyrosine kinase
ctg001930_HT12.9	PF00017	SH2 domain
ctg001930_HT12.9	PF00640	Phosphotyrosine interaction domain (PTB/PID)
ctg001950_HT12.13	PF06858	Nucleolar GTP-binding protein 1 (NOG1)
ctg001950_HT12.13	PF08155	NOGCT (NUC087) domain
ctg001950_HT12.13	PF17835	NOG1 N-terminal helical domain
ctg001950_HT12.15	PF00270	DEAD/DEAH box helicase
ctg001950_HT12.15	PF00271	Helicase conserved C-terminal domain
ctg001950_HT12.15	PF15882	Domain of unknown function (DUF4735)
ctg001950_HT12.17	PF01549	ShK domain-like
ctg001950_HT12.17	PF03098	Animal haem peroxidase
ctg001950_HT12.33	PF00182	Chitinase class I
ctg001950_HT12.35	PF03029	Conserved hypothetical ATP binding protein
ctg001950_HT12.8	PF00995	Sec1 family
ctg001970_HT12.19	PF06858	Nucleolar GTP-binding protein 1 (NOG1)
ctg001970_HT12.19	PF08155	NOGCT (NUC087) domain
ctg001970_HT12.19	PF17835	NOG1 N-terminal helical domain
ctg001970_HT12.26	PF00270	DEAD/DEAH box helicase
ctg001970_HT12.26	PF00271	Helicase conserved C-terminal domain
ctg001970_HT12.26	PF15882	Domain of unknown function (DUF4735)
ctg001970_HT12.27	PF07970	Endoplasmic reticulum vesicle transporter
ctg001970_HT12.27	PF13850	Endoplasmic Reticulum-Golgi Intermediate Compartment (ERGIC)
ctg001970_HT12.28	PF01549	ShK domain-like
ctg001970_HT12.28	PF03098	Animal haem peroxidase
ctg001970_HT12.28	PF07716	Basic region leucine zipper
ctg001970_HT12.30	PF18572	Trehalose-6-phosphate phosphatase N-terminal helical bundle domain
ctg001970_HT12.4	PF13862	p21-C-terminal region-binding protein
ctg001970_HT12.48	PF04091	Exocyst complex subunit Sec15-like
ctg001970_HT12.48	PF07064	RIC1
ctg001970_HT12.7	PF05148	Hypothetical methyltransferase
ctg001970_HT12.7	PF06858	Nucleolar GTP-binding protein 1 (NOG1)
ctg001970_HT12.7	PF08155	NOGCT (NUC087) domain
ctg001990_HT12.11	PF02121	Phosphatidylinositol transfer protein
ctg001990_HT12.11	PF02862	DDHD domain
ctg001990_HT12.15	PF07679	Immunoglobulin I-set domain
ctg001990_HT12.15	PF13895	Immunoglobulin domain
ctg001990_HT12.15	PF13927	Immunoglobulin domain
ctg001990_HT12.17	PF09788	Transmembrane protein 55A
ctg001990_HT12.18	PF00397	WW domain
ctg001990_HT12.18	PF01846	FF domain
ctg001990_HT12.29	PF12624	N-terminal region of Chorein or VPS13
ctg001990_HT12.3	PF01812	5-formyltetrahydrofolate cyclo-ligase family
ctg001990_HT12.34	PF06870	A49-like RNA polymerase I associated factor
ctg001990_HT12.36	PF00566	Rab-GTPase-TBC domain
ctg001990_HT12.36	PF01400	Astacin (Peptidase family M12A)
ctg001990_HT12.36	PF12068	Rab-binding domain (RBD)
ctg001990_HT12.44	PF03137	Organic Anion Transporter Polypeptide (OATP) family
ctg001990_HT12.44	PF07714	Protein tyrosine kinase
ctg002010_HT12.20	PF01728	FtsJ-like methyltransferase
ctg002020_HT12.1	PF00362	Integrin beta chain VWA domain
ctg002020_HT12.1	PF07965	Integrin beta tail domain
ctg002020_HT12.1	PF07974	EGF-like domain
ctg002020_HT12.1	PF08725	Integrin beta cytoplasmic domain
ctg002020_HT12.1	PF17205	Integrin plexin domain
ctg002020_HT12.1	PF18372	Integrin beta epidermal growth factor like domain 1
ctg002020_HT12.15	PF01753	MYND finger
ctg002020_HT12.15	PF12796	Ankyrin repeats (3 copies)
ctg002020_HT12.5	PF00069	Protein kinase domain
ctg002030_HT12.100	PF08626	Transport protein Trs120 or TRAPPC9, TRAPP II complex subunit
ctg002030_HT12.102	PF00503	G-protein alpha subunit
ctg002030_HT12.103	PF01391	Collagen triple helix repeat (20 copies)
ctg002030_HT12.104	PF00026	Eukaryotic aspartyl protease
ctg002030_HT12.106	PF01557	Fumarylacetoacetate (FAA) hydrolase family
ctg002030_HT12.106	PF09298	Fumarylacetoacetase N-terminal
ctg002030_HT12.107	PF00339	Arrestin (or S-antigen), N-terminal domain
ctg002030_HT12.107	PF02752	Arrestin (or S-antigen), C-terminal domain
ctg002030_HT12.108	PF01484	Nematode cuticle collagen N-terminal domain
ctg002030_HT12.11	PF00733	Asparagine synthase
ctg002030_HT12.11	PF13537	Glutamine amidotransferase domain
ctg002030_HT12.115	PF02274	Amidinotransferase
ctg002030_HT12.119	PF00168	C2 domain
ctg002030_HT12.119	PF00595	PDZ domain
ctg002030_HT12.119	PF02318	FYVE-type zinc finger
ctg002030_HT12.121	PF01131	DNA topoisomerase
ctg002030_HT12.121	PF01751	Toprim domain
ctg002030_HT12.123	PF05303	Protein of unknown function (DUF727)
ctg002030_HT12.123	PF12807	Translation initiation factor eIF3 subunit 135
ctg002030_HT12.123	PF13236	Clustered mitochondria
ctg002030_HT12.123	PF13424	Tetratricopeptide repeat
ctg002030_HT12.123	PF15044	Mitochondrial function, CLU-N-term
ctg002030_HT12.124	PF00285	Citrate synthase, C-terminal domain
ctg002030_HT12.124	PF00549	CoA-ligase
ctg002030_HT12.124	PF02629	CoA binding domain
ctg002030_HT12.124	PF08442	ATP-grasp domain
ctg002030_HT12.124	PF16114	ATP citrate lyase citrate-binding
ctg002030_HT12.129	PF00615	Regulator of G protein signaling domain
ctg002030_HT12.129	PF00778	DIX domain
ctg002030_HT12.138	PF02847	MA3 domain
ctg002030_HT12.14	PF01391	Collagen triple helix repeat (20 copies)
ctg002030_HT12.14	PF01484	Nematode cuticle collagen N-terminal domain
ctg002030_HT12.144	PF00723	Glycosyl hydrolases family 15
ctg002030_HT12.185	PF13793	N-terminal domain of ribose phosphate pyrophosphokinase
ctg002030_HT12.185	PF14572	Phosphoribosyl synthetase-associated domain
ctg002030_HT12.194	PF00307	Calponin homology (CH) domain
ctg002030_HT12.194	PF00402	Calponin family repeat
ctg002030_HT12.194	PF01585	G-patch domain
ctg002030_HT12.194	PF06733	DEAD_2
ctg002030_HT12.194	PF06777	Helical and beta-bridge domain
ctg002030_HT12.194	PF13307	Helicase C-terminal domain
ctg002030_HT12.20	PF13913	zinc-finger of a C2HC-type
ctg002030_HT12.201	PF00620	RhoGAP domain
ctg002030_HT12.29	PF00160	Cyclophilin type peptidyl-prolyl cis-trans isomerase/CLD
ctg002030_HT12.35	PF00160	Cyclophilin type peptidyl-prolyl cis-trans isomerase/CLD
ctg002030_HT12.36	PF10366	Vacuolar sorting protein 39 domain 1
ctg002030_HT12.38	PF07679	Immunoglobulin I-set domain
ctg002030_HT12.41	PF08231	SYF2 splicing factor
ctg002030_HT12.44	PF02170	PAZ domain
ctg002030_HT12.44	PF02171	Piwi domain
ctg002030_HT12.44	PF08699	Argonaute linker 1 domain
ctg002030_HT12.44	PF16486	N-terminal domain of argonaute
ctg002030_HT12.44	PF16487	Mid domain of argonaute
ctg002030_HT12.44	PF16488	Argonaute linker 2 domain
ctg002030_HT12.70	PF00018	SH3 domain
ctg002030_HT12.70	PF00621	RhoGEF domain
ctg002030_HT12.70	PF16523	betaPIX coiled coil
ctg002030_HT12.71	PF01391	Collagen triple helix repeat (20 copies)
ctg002030_HT12.71	PF01484	Nematode cuticle collagen N-terminal domain
ctg002030_HT12.72	PF17820	PDZ domain
ctg002030_HT12.75	PF00091	Tubulin/FtsZ family, GTPase domain
ctg002030_HT12.75	PF03953	Tubulin C-terminal domain
ctg002030_HT12.76	PF01391	Collagen triple helix repeat (20 copies)
ctg002030_HT12.76	PF01484	Nematode cuticle collagen N-terminal domain
ctg002030_HT12.77	PF01391	Collagen triple helix repeat (20 copies)
ctg002030_HT12.77	PF01484	Nematode cuticle collagen N-terminal domain
ctg002030_HT12.85	PF01847	VHL beta domain
ctg002030_HT12.89	PF00292	'Paired box' domain
ctg002030_HT12.96	PF02990	Endomembrane protein 70
ctg002030_HT12.97	PF12931	Sec23-binding domain of Sec16
ctg002040_HT12.100	PF00041	Fibronectin type III domain
ctg002040_HT12.100	PF07679	Immunoglobulin I-set domain
ctg002040_HT12.112	PF18265	Nas2 N_terminal domain
ctg002040_HT12.121	PF03097	BRO1-like domain
ctg002040_HT12.121	PF13949	ALIX V-shaped domain binding to HIV
ctg002040_HT12.129	PF00326	Prolyl oligopeptidase family
ctg002040_HT12.129	PF02897	Prolyl oligopeptidase, N-terminal beta-propeller domain
ctg002040_HT12.135	PF05679	Chondroitin N-acetylgalactosaminyltransferase
ctg002040_HT12.24	PF00856	SET domain
ctg002040_HT12.24	PF17907	AWS domain
ctg002040_HT12.29	PF00642	Zinc finger C-x8-C-x5-C-x3-H type (and similar)
ctg002040_HT12.32	PF00176	SNF2 family N-terminal domain
ctg002040_HT12.32	PF00271	Helicase conserved C-terminal domain
ctg002040_HT12.32	PF12054	Domain of unknown function (DUF3535)
ctg002040_HT12.36	PF18198	Dynein heavy chain AAA lid domain
ctg002040_HT12.43	PF00122	E1-E2 ATPase
ctg002040_HT12.43	PF00689	Cation transporting ATPase, C-terminus
ctg002040_HT12.43	PF00690	Cation transporter/ATPase, N-terminus
ctg002040_HT12.43	PF08282	haloacid dehalogenase-like hydrolase
ctg002040_HT12.43	PF13246	Cation transport ATPase (P-type)
ctg002040_HT12.49	PF00270	DEAD/DEAH box helicase
ctg002040_HT12.49	PF00271	Helicase conserved C-terminal domain
ctg002040_HT12.49	PF08147	DBP10CT (NUC160) domain
ctg002040_HT12.57	PF00698	Acyl transferase domain
ctg002040_HT12.66	PF00063	Myosin head (motor domain)
ctg002040_HT12.66	PF06017	Unconventional myosin tail, actin- and lipid-binding
ctg002040_HT12.66	PF14604	Variant SH3 domain
ctg002040_HT12.69	PF02931	Neurotransmitter-gated ion-channel ligand binding domain
ctg002040_HT12.69	PF02932	Neurotransmitter-gated ion-channel transmembrane region
ctg002040_HT12.8	PF00071	Ras family
ctg002060_HT12.35	PF01485	IBR domain, a half RING-finger domain
ctg002060_HT12.5	PF00069	Protein kinase domain
ctg002080_HT12.10	PF00017	SH2 domain
ctg002080_HT12.10	PF00640	Phosphotyrosine interaction domain (PTB/PID)
ctg002080_HT12.16	PF01417	ENTH domain
ctg002080_HT12.17	PF00595	PDZ domain
ctg002080_HT12.17	PF00625	Guanylate kinase
ctg002080_HT12.17	PF09058	L27_1
ctg002080_HT12.24	PF07690	Major Facilitator Superfamily
ctg002080_HT12.33	PF01344	Kelch motif
ctg002080_HT12.33	PF13854	Kelch motif
ctg002080_HT12.36	PF16501	S phase cyclin A-associated protein in the endoplasmic reticulum
ctg002080_HT12.45	PF00271	Helicase conserved C-terminal domain
ctg002080_HT12.45	PF04408	Helicase associated domain (HA2)
ctg002080_HT12.45	PF07717	Oligonucleotide/oligosaccharide-binding (OB)-fold
ctg002080_HT12.45	PF13401	AAA domain
ctg002080_HT12.51	PF06957	Coatomer (COPI) alpha subunit C-terminus
ctg002080_HT12.7	PF00069	Protein kinase domain
ctg002110_HT12.60	PF06237	Protein of unknown function (DUF1011)
ctg002110_HT12.69	PF05346	Eukaryotic membrane protein family
ctg002170_HT12.14	PF02752	Arrestin (or S-antigen), C-terminal domain
ctg002170_HT12.16	PF06246	Isy1-like splicing family
ctg002170_HT12.18	PF12796	Ankyrin repeats (3 copies)
ctg002170_HT12.19	PF12796	Ankyrin repeats (3 copies)
ctg002170_HT12.2	PF00009	Elongation factor Tu GTP binding domain
ctg002170_HT12.2	PF03144	Elongation factor Tu domain 2
ctg002170_HT12.24	PF00096	Zinc finger, C2H2 type
ctg002170_HT12.27	PF15035	Ciliary rootlet component, centrosome cohesion
ctg002170_HT12.45	PF01992	ATP synthase (C/AC39) subunit
ctg002210_HT12.49	PF00090	Thrombospondin type 1 domain
ctg002210_HT12.49	PF01421	Reprolysin (M12B) family zinc metalloprotease
ctg002210_HT12.49	PF17771	ADAM cysteine-rich domain
ctg002210_HT12.8	PF00992	Troponin
ctg002260_HT12.10	PF10579	Rapsyn N-terminal myristoylation and linker region
ctg002260_HT12.10	PF13424	Tetratricopeptide repeat
ctg002260_HT12.10	PF14634	zinc-RING finger domain
ctg002260_HT12.15	PF00183	Hsp90 protein
ctg002260_HT12.15	PF02518	Histidine kinase-, DNA gyrase B-, and HSP90-like ATPase
ctg002260_HT12.22	PF00003	7 transmembrane sweet-taste receptor of 3 GCPR
ctg002260_HT12.22	PF01094	Receptor family ligand binding region
ctg002260_HT12.22	PF07562	Nine Cysteines Domain of family 3 GPCR
ctg002290_HT12.10	PF01679	Proteolipid membrane potential modulator
ctg002300_HT12.37	PF00201	UDP-glucoronosyl and UDP-glucosyl transferase
ctg002370_HT12.3	PF00176	SNF2 family N-terminal domain
ctg002370_HT12.3	PF00271	Helicase conserved C-terminal domain
ctg002370_HT12.3	PF00385	Chromo (CHRromatin Organisation MOdifier) domain
ctg002370_HT12.3	PF07533	BRK domain
ctg002390_HT12.12	PF00001	7 transmembrane receptor (rhodopsin family)
ctg002390_HT12.15	PF02170	PAZ domain
ctg002390_HT12.15	PF02171	Piwi domain
ctg002390_HT12.7	PF00041	Fibronectin type III domain
ctg002390_HT12.7	PF00047	Immunoglobulin domain
ctg002390_HT12.7	PF07686	Immunoglobulin V-set domain
ctg002390_HT12.7	PF08205	CD80-like C2-set immunoglobulin domain
ctg002390_HT12.7	PF13895	Immunoglobulin domain
ctg002400_HT12.17	PF07766	LETM1-like protein
ctg002400_HT12.5	PF00178	Ets-domain
ctg002450_HT12.157	PF07002	Copine
ctg002450_HT12.35	PF01602	Adaptin N terminal region
ctg002450_HT12.35	PF16381	Coatomer subunit gamma-1 C-terminal appendage platform
ctg002490_HT12.17	PF00860	Permease family
ctg002490_HT12.19	PF01467	Cytidylyltransferase-like
ctg002490_HT12.19	PF01749	Importin beta binding domain
ctg002510_HT12.7	PF13639	Ring finger domain
ctg002510_HT12.8	PF00534	Glycosyl transferases group 1
ctg002510_HT12.8	PF13439	Glycosyltransferase Family 4
ctg002540_HT12.16	PF00171	Aldehyde dehydrogenase family
ctg002540_HT12.17	PF00270	DEAD/DEAH box helicase
ctg002540_HT12.17	PF00271	Helicase conserved C-terminal domain
ctg002540_HT12.17	PF00622	SPRY domain
ctg002540_HT12.19	PF01399	PCI domain
ctg002540_HT12.19	PF18098	26S proteasome regulatory subunit RPN5 C-terminal domain
ctg002540_HT12.20	PF00094	von Willebrand factor type D domain
ctg002540_HT12.20	PF01347	Lipoprotein amino terminal region
ctg002540_HT12.20	PF09172	Domain of unknown function (DUF1943)
ctg002540_HT12.4	PF08711	TFIIS helical bundle-like domain
ctg002540_HT12.6	PF00454	Phosphatidylinositol 3- and 4-kinase
ctg002540_HT12.6	PF00792	Phosphoinositide 3-kinase C2
ctg002540_HT12.6	PF00794	PI3-kinase family, ras-binding domain
ctg002540_HT12.6	PF02192	PI3-kinase family, p85-binding domain
ctg002540_HT12.6	PF13419	Haloacid dehalogenase-like hydrolase
ctg002630_HT12.10	PF00041	Fibronectin type III domain
ctg002630_HT12.10	PF07885	Ion channel
ctg002630_HT12.6	PF00035	Double-stranded RNA binding motif
ctg002630_HT12.6	PF00270	DEAD/DEAH box helicase
ctg002630_HT12.6	PF00271	Helicase conserved C-terminal domain
ctg002630_HT12.6	PF04408	Helicase associated domain (HA2)
ctg002630_HT12.6	PF07717	Oligonucleotide/oligosaccharide-binding (OB)-fold
ctg002630_HT12.9	PF00753	Metallo-beta-lactamase superfamily
ctg002630_HT12.9	PF09587	Bacterial capsule synthesis protein PGA_cap
ctg002660_HT12.86	PF00454	Phosphatidylinositol 3- and 4-kinase
ctg002680_HT12.37	PF00130	Phorbol esters/diacylglycerol binding domain (C1 domain)
ctg002680_HT12.37	PF00620	RhoGAP domain
ctg002680_HT12.57	PF15477	Small acidic protein family
ctg002680_HT12.7	PF15043	CB1 cannabinoid receptor-interacting protein 1
ctg002700_HT12.17	PF13639	Ring finger domain
ctg002720_HT12.30	PF00112	Papain family cysteine protease
ctg002720_HT12.61	PF00282	Pyridoxal-dependent decarboxylase conserved domain
ctg002740_HT12.12	PF00134	Cyclin, N-terminal domain
ctg002740_HT12.21	PF10345	Cohesin loading factor
ctg002740_HT12.22	PF00595	PDZ domain
ctg002740_HT12.22	PF00640	Phosphotyrosine interaction domain (PTB/PID)
ctg002740_HT12.25	PF01715	IPP transferase
ctg002740_HT12.33	PF00307	Calponin homology (CH) domain
ctg002740_HT12.42	PF02145	Rap/ran-GAP
ctg002740_HT12.42	PF02188	GoLoco motif
ctg002740_HT12.59	PF00929	Exonuclease
ctg002740_HT12.60	PF13499	EF-hand domain pair
ctg002740_HT12.62	PF10545	Alcohol dehydrogenase transcription factor Myb/SANT-like
ctg002740_HT12.64	PF04142	Nucleotide-sugar transporter
ctg002740_HT12.66	PF00225	Kinesin motor domain
ctg002740_HT12.68	PF00090	Thrombospondin type 1 domain
ctg002740_HT12.69	PF00515	Tetratricopeptide repeat
ctg002740_HT12.69	PF16546	Homodimerisation domain of SGTA
ctg002740_HT12.72	PF00069	Protein kinase domain
ctg002740_HT12.72	PF08332	Calcium/calmodulin dependent protein kinase II association domain
ctg002740_HT12.73	PF06809	Neural proliferation differentiation control-1 protein (NPDC1)
ctg002740_HT12.79	PF05450	Nicastrin
ctg002740_HT12.79	PF18266	Nicastrin small lobe
ctg002740_HT12.80	PF00288	GHMP kinases N terminal domain
ctg002740_HT12.84	PF00637	Region in Clathrin and VPS
ctg002740_HT12.85	PF10186	Vacuolar sorting 38 and autophagy-related subunit 14
ctg002740_HT12.88	PF00046	Homeodomain
ctg002740_HT12.88	PF16878	Transcriptional regulator, SIX1, N-terminal SD domain
ctg002740_HT12.99	PF00583	Acetyltransferase (GNAT) family
ctg002740_HT12.99	PF04258	Signal peptide peptidase
ctg002750_HT12.17	PF00385	Chromo (CHRromatin Organisation MOdifier) domain
ctg002750_HT12.17	PF01393	Chromo shadow domain
ctg002750_HT12.19	PF05064	Nsp1-like C-terminal region
ctg002750_HT12.19	PF13634	Nucleoporin FG repeat region
ctg002750_HT12.24	PF03151	Triose-phosphate Transporter family
ctg002750_HT12.26	PF02854	MIF4G domain
ctg002750_HT12.30	PF01391	Collagen triple helix repeat (20 copies)
ctg002750_HT12.30	PF01484	Nematode cuticle collagen N-terminal domain
ctg002750_HT12.36	PF00328	Histidine phosphatase superfamily (branch 2)
ctg002750_HT12.42	PF00390	Malic enzyme, N-terminal domain
ctg002750_HT12.42	PF03949	Malic enzyme, NAD binding domain
ctg002750_HT12.78	PF00149	Calcineurin-like phosphoesterase
ctg002750_HT12.87	PF00069	Protein kinase domain
ctg002750_HT12.88	PF01055	Glycosyl hydrolases family 31
ctg002760_HT12.10	PF12317	Intraflagellar transport complex B protein 46 C terminal
ctg002760_HT12.126	PF00289	Biotin carboxylase, N-terminal domain
ctg002760_HT12.126	PF00364	Biotin-requiring enzyme
ctg002760_HT12.126	PF02785	Biotin carboxylase C-terminal domain
ctg002760_HT12.126	PF02786	Carbamoyl-phosphate synthase L chain, ATP binding domain
ctg002760_HT12.133	PF00450	Serine carboxypeptidase
ctg002760_HT12.25	PF01080	Presenilin
ctg002760_HT12.73	PF00271	Helicase conserved C-terminal domain
ctg002760_HT12.73	PF04408	Helicase associated domain (HA2)
ctg002760_HT12.73	PF07717	Oligonucleotide/oligosaccharide-binding (OB)-fold
ctg002760_HT12.94	PF01817	Chorismate mutase type II
ctg002770_HT12.139	PF01490	Transmembrane amino acid transporter protein
ctg002770_HT12.142	PF00168	C2 domain
ctg002770_HT12.142	PF07002	Copine
ctg002770_HT12.155	PF07690	Major Facilitator Superfamily
ctg002770_HT12.18	PF00104	Ligand-binding domain of nuclear hormone receptor
ctg002770_HT12.18	PF00105	Zinc finger, C4 type (two domains)
ctg002770_HT12.31	PF00246	Zinc carboxypeptidase
ctg002770_HT12.31	PF13620	Carboxypeptidase regulatory-like domain
ctg002770_HT12.33	PF00069	Protein kinase domain
ctg002770_HT12.33	PF12202	Oxidative-stress-responsive kinase 1 C-terminal domain
ctg002770_HT12.46	PF00454	Phosphatidylinositol 3- and 4-kinase
ctg002770_HT12.46	PF02259	FAT domain
ctg002770_HT12.46	PF02260	FATC domain
ctg002770_HT12.46	PF08771	FKBP12-rapamycin binding domain
ctg002770_HT12.46	PF11865	Domain of unknown function (DUF3385)
ctg002770_HT12.49	PF00292	'Paired box' domain
ctg002770_HT12.58	PF10474	Protein of unknown function C-terminus (DUF2451)
ctg002770_HT12.58	PF10475	Vacuolar-sorting protein 54, of GARP complex
ctg002770_HT12.81	PF03062	MBOAT, membrane-bound O-acyltransferase family
ctg002770_HT12.90	PF02263	Guanylate-binding protein, N-terminal domain
ctg002770_HT12.90	PF02841	Guanylate-binding protein, C-terminal domain
ctg002770_HT12.92	PF00248	Aldo/keto reductase family
ctg002780_HT12.100	PF13905	Thioredoxin-like
ctg002780_HT12.103	PF00041	Fibronectin type III domain
ctg002780_HT12.108	PF00206	Lyase
ctg002780_HT12.108	PF10415	Fumarase C C-terminus
ctg002780_HT12.119	PF00027	Cyclic nucleotide-binding domain
ctg002780_HT12.119	PF01734	Patatin-like phospholipase
ctg002780_HT12.121	PF00010	Helix-loop-helix DNA-binding domain
ctg002780_HT12.124	PF00069	Protein kinase domain
ctg002780_HT12.125	PF10237	Probable N6-adenine methyltransferase
ctg002780_HT12.125	PF18386	Roquin II domain
ctg002780_HT12.127	PF00179	Ubiquitin-conjugating enzyme
ctg002780_HT12.127	PF00627	UBA/TS-N domain
ctg002780_HT12.128	PF00238	Ribosomal protein L14p/L23e
ctg002780_HT12.128	PF10034	Q-cell neuroblast polarisation
ctg002780_HT12.129	PF07679	Immunoglobulin I-set domain
ctg002780_HT12.129	PF07686	Immunoglobulin V-set domain
ctg002780_HT12.13	PF01866	Putative diphthamide synthesis protein
ctg002780_HT12.134	PF11904	GPCR-chaperone
ctg002780_HT12.134	PF12796	Ankyrin repeats (3 copies)
ctg002780_HT12.136	PF05185	PRMT5 arginine-N-methyltransferase
ctg002780_HT12.136	PF17285	PRMT5 TIM barrel domain
ctg002780_HT12.136	PF17286	PRMT5 oligomerisation domain
ctg002780_HT12.140	PF00094	von Willebrand factor type D domain
ctg002780_HT12.140	PF00481	Protein phosphatase 2C
ctg002780_HT12.140	PF01347	Lipoprotein amino terminal region
ctg002780_HT12.140	PF09172	Domain of unknown function (DUF1943)
ctg002780_HT12.147	PF00176	SNF2 family N-terminal domain
ctg002780_HT12.147	PF00271	Helicase conserved C-terminal domain
ctg002780_HT12.147	PF00385	Chromo (CHRromatin Organisation MOdifier) domain
ctg002780_HT12.147	PF00628	PHD-finger
ctg002780_HT12.147	PF06461	Domain of Unknown Function (DUF1086)
ctg002780_HT12.147	PF06465	Domain of Unknown Function (DUF1087)
ctg002780_HT12.147	PF08073	CHDNT (NUC034) domain
ctg002780_HT12.147	PF08074	CHDCT2 (NUC038) domain
ctg002780_HT12.149	PF00270	DEAD/DEAH box helicase
ctg002780_HT12.149	PF00271	Helicase conserved C-terminal domain
ctg002780_HT12.152	PF07714	Protein tyrosine kinase
ctg002780_HT12.153	PF08159	NUC153 domain
ctg002780_HT12.156	PF05529	Bap31/Bap29 transmembrane region
ctg002780_HT12.156	PF18035	Bap31/Bap29 cytoplasmic coiled-coil domain
ctg002780_HT12.161	PF03669	Uncharacterised protein family (UPF0139)
ctg002780_HT12.162	PF02463	RecF/RecN/SMC N terminal domain
ctg002780_HT12.162	PF06470	SMC proteins Flexible Hinge Domain
ctg002780_HT12.164	PF00320	GATA zinc finger
ctg002780_HT12.164	PF01426	BAH domain
ctg002780_HT12.166	PF00168	C2 domain
ctg002780_HT12.167	PF00010	Helix-loop-helix DNA-binding domain
ctg002780_HT12.172	PF13672	Protein phosphatase 2C
ctg002780_HT12.176	PF12075	KN motif
ctg002780_HT12.176	PF12796	Ankyrin repeats (3 copies)
ctg002780_HT12.181	PF13521	AAA domain
ctg002780_HT12.188	PF00069	Protein kinase domain
ctg002780_HT12.188	PF08926	Domain of unknown function (DUF1908)
ctg002780_HT12.188	PF17820	PDZ domain
ctg002780_HT12.189	PF02121	Phosphatidylinositol transfer protein
ctg002780_HT12.191	PF00562	RNA polymerase Rpb2, domain 6
ctg002780_HT12.191	PF04560	RNA polymerase Rpb2, domain 7
ctg002780_HT12.191	PF04561	RNA polymerase Rpb2, domain 2
ctg002780_HT12.191	PF04563	RNA polymerase beta subunit
ctg002780_HT12.191	PF04565	RNA polymerase Rpb2, domain 3
ctg002780_HT12.191	PF04566	RNA polymerase Rpb2, domain 4
ctg002780_HT12.191	PF04567	RNA polymerase Rpb2, domain 5
ctg002780_HT12.194	PF00270	DEAD/DEAH box helicase
ctg002780_HT12.194	PF08148	DSHCT (NUC185) domain
ctg002780_HT12.194	PF13234	rRNA-processing arch domain
ctg002780_HT12.195	PF00498	FHA domain
ctg002780_HT12.198	PF00083	Sugar (and other) transporter
ctg002780_HT12.2	PF00132	Bacterial transferase hexapeptide (six repeats)
ctg002780_HT12.2	PF00483	Nucleotidyl transferase
ctg002780_HT12.202	PF12717	non-SMC mitotic condensation complex subunit 1
ctg002780_HT12.208	PF00096	Zinc finger, C2H2 type
ctg002780_HT12.209	PF05693	Glycogen synthase
ctg002780_HT12.214	PF03155	ALG6, ALG8 glycosyltransferase family
ctg002780_HT12.214	PF13561	Enoyl-(Acyl carrier protein) reductase
ctg002780_HT12.215	PF08318	COG4 transport protein
ctg002780_HT12.216	PF00085	Thioredoxin
ctg002780_HT12.216	PF01841	Transglutaminase-like superfamily
ctg002780_HT12.225	PF04959	Arsenite-resistance protein 2
ctg002780_HT12.225	PF12066	Domain of unknown function (DUF3546)
ctg002780_HT12.235	PF00106	short chain dehydrogenase
ctg002780_HT12.235	PF09742	Dyggve-Melchior-Clausen syndrome protein
ctg002780_HT12.237	PF13521	AAA domain
ctg002780_HT12.252	PF00104	Ligand-binding domain of nuclear hormone receptor
ctg002780_HT12.252	PF00105	Zinc finger, C4 type (two domains)
ctg002780_HT12.253	PF00441	Acyl-CoA dehydrogenase, C-terminal domain
ctg002780_HT12.253	PF02770	Acyl-CoA dehydrogenase, middle domain
ctg002780_HT12.253	PF02771	Acyl-CoA dehydrogenase, N-terminal domain
ctg002780_HT12.254	PF04421	Mss4 protein
ctg002780_HT12.255	PF00561	alpha/beta hydrolase fold
ctg002780_HT12.256	PF03351	DOMON domain
ctg002780_HT12.259	PF01602	Adaptin N terminal region
ctg002780_HT12.261	PF00004	ATPase family associated with various cellular activities (AAA)
ctg002780_HT12.261	PF02359	Cell division protein 48 (CDC48), N-terminal domain
ctg002780_HT12.261	PF17862	AAA+ lid domain
ctg002780_HT12.262	PF00153	Mitochondrial carrier protein
ctg002780_HT12.263	PF00520	Ion transport protein
ctg002780_HT12.263	PF02214	BTB/POZ domain
ctg002780_HT12.264	PF02732	ERCC4 domain
ctg002780_HT12.267	PF00443	Ubiquitin carboxyl-terminal hydrolase
ctg002780_HT12.277	PF00400	WD domain, G-beta repeat
ctg002780_HT12.278	PF00027	Cyclic nucleotide-binding domain
ctg002780_HT12.278	PF00520	Ion transport protein
ctg002780_HT12.279	PF00989	PAS fold
ctg002780_HT12.279	PF08447	PAS fold
ctg002780_HT12.28	PF00454	Phosphatidylinositol 3- and 4-kinase
ctg002780_HT12.281	PF00227	Proteasome subunit
ctg002780_HT12.281	PF10584	Proteasome subunit A N-terminal signature
ctg002780_HT12.294	PF00167	Fibroblast growth factor
ctg002780_HT12.299	PF00069	Protein kinase domain
ctg002780_HT12.300	PF00995	Sec1 family
ctg002780_HT12.300	PF03850	Transcription factor Tfb4
ctg002780_HT12.305	PF00069	Protein kinase domain
ctg002780_HT12.305	PF00615	Regulator of G protein signaling domain
ctg002780_HT12.307	PF00102	Protein-tyrosine phosphatase
ctg002780_HT12.319	PF00626	Gelsolin repeat
ctg002780_HT12.321	PF02008	CXXC zinc finger domain
ctg002780_HT12.332	PF09744	JNK_SAPK-associated protein-1
ctg002780_HT12.332	PF16471	JNK-interacting protein leucine zipper II
ctg002780_HT12.355	PF01119	DNA mismatch repair protein, C-terminal domain
ctg002780_HT12.355	PF13589	Histidine kinase-, DNA gyrase B-, and HSP90-like ATPase
ctg002780_HT12.355	PF16413	DNA mismatch repair protein Mlh1 C-terminus
ctg002780_HT12.362	PF03133	Tubulin-tyrosine ligase family
ctg002780_HT12.365	PF03096	Ndr family
ctg002780_HT12.366	PF01755	Glycosyltransferase family 25 (LPS biosynthesis protein)
ctg002780_HT12.368	PF04790	Sarcoglycan complex subunit protein
ctg002780_HT12.369	PF01302	CAP-Gly domain
ctg002780_HT12.374	PF04101	Glycosyltransferase family 28 C-terminal domain
ctg002780_HT12.374	PF08920	Splicing factor 3B subunit 1
ctg002780_HT12.376	PF12257	Vacuolar membrane-associated protein Iml1
ctg002780_HT12.378	PF12257	Vacuolar membrane-associated protein Iml1
ctg002780_HT12.380	PF12257	Vacuolar membrane-associated protein Iml1
ctg002780_HT12.391	PF09758	Uncharacterised conserved protein
ctg002780_HT12.393	PF01103	Surface antigen
ctg002780_HT12.395	PF00069	Protein kinase domain
ctg002780_HT12.395	PF00240	Ubiquitin family
ctg002780_HT12.395	PF02383	SacI homology domain
ctg002780_HT12.49	PF01992	ATP synthase (C/AC39) subunit
ctg002780_HT12.77	PF00233	3'5'-cyclic nucleotide phosphodiesterase
ctg002780_HT12.77	PF08499	3'5'-cyclic nucleotide phosphodiesterase N-terminal
ctg002780_HT12.90	PF00385	Chromo (CHRromatin Organisation MOdifier) domain
ctg002780_HT12.90	PF12796	Ankyrin repeats (3 copies)
ctg002780_HT12.93	PF01201	Ribosomal protein S8e
ctg002780_HT12.94	PF03828	Cid1 family poly A polymerase
ctg002780_HT12.97	PF00113	Enolase, C-terminal TIM barrel domain
ctg002780_HT12.97	PF03952	Enolase, N-terminal domain
ctg002780_HT12.98	PF15346	Arginine and glutamate-rich 1
ctg002780_HT12.99	PF00397	WW domain
ctg002790_HT12.101	PF00571	CBS domain
ctg002790_HT12.106	PF02190	ATP-dependent protease La (LON) substrate-binding domain
ctg002790_HT12.106	PF03226	Yippee zinc-binding/DNA-binding /Mis18, centromere assembly
ctg002790_HT12.110	PF00481	Protein phosphatase 2C
ctg002790_HT12.114	PF00014	Kunitz/Bovine pancreatic trypsin inhibitor domain
ctg002790_HT12.114	PF14625	Lustrin, cysteine-rich repeated domain
ctg002790_HT12.117	PF00013	KH domain
ctg002790_HT12.117	PF04500	FLYWCH zinc finger domain
ctg002790_HT12.120	PF00173	Cytochrome b5-like Heme/Steroid binding domain
ctg002790_HT12.120	PF00174	Oxidoreductase molybdopterin binding domain
ctg002790_HT12.120	PF00782	Dual specificity phosphatase, catalytic domain
ctg002790_HT12.120	PF03404	Mo-co oxidoreductase dimerisation domain
ctg002790_HT12.125	PF00378	Enoyl-CoA hydratase/isomerase
ctg002790_HT12.127	PF02931	Neurotransmitter-gated ion-channel ligand binding domain
ctg002790_HT12.127	PF02932	Neurotransmitter-gated ion-channel transmembrane region
ctg002790_HT12.136	PF13646	HEAT repeats
ctg002790_HT12.144	PF00179	Ubiquitin-conjugating enzyme
ctg002790_HT12.158	PF04155	Ground-like domain
ctg002790_HT12.162	PF00009	Elongation factor Tu GTP binding domain
ctg002790_HT12.162	PF00679	Elongation factor G C-terminus
ctg002790_HT12.162	PF14492	Elongation Factor G, domain II
ctg002790_HT12.165	PF05236	Transcription initiation factor TFIID component TAF4 family
ctg002790_HT12.165	PF07531	NHR1 homology to TAF
ctg002790_HT12.170	PF01384	Phosphate transporter family
ctg002790_HT12.171	PF01154	Hydroxymethylglutaryl-coenzyme A synthase N terminal
ctg002790_HT12.171	PF08540	Hydroxymethylglutaryl-coenzyme A synthase C terminal
ctg002790_HT12.172	PF05182	Fip1 motif
ctg002790_HT12.172	PF06293	Lipopolysaccharide kinase (Kdo/WaaP) family
ctg002790_HT12.175	PF00264	Common central domain of tyrosinase
ctg002790_HT12.176	PF00204	DNA gyrase B
ctg002790_HT12.176	PF00521	DNA gyrase/topoisomerase IV, subunit A
ctg002790_HT12.176	PF01751	Toprim domain
ctg002790_HT12.176	PF02518	Histidine kinase-, DNA gyrase B-, and HSP90-like ATPase
ctg002790_HT12.176	PF16898	C-terminal associated domain of TOPRIM
ctg002790_HT12.177	PF00155	Aminotransferase class I and II
ctg002790_HT12.183	PF08389	Exportin 1-like protein
ctg002790_HT12.192	PF00617	RasGEF domain
ctg002790_HT12.192	PF00618	RasGEF N-terminal motif
ctg002790_HT12.197	PF02582	Uncharacterised ACR, YagE family COG1723
ctg002790_HT12.197	PF08743	Nse4 C-terminal
ctg002790_HT12.20	PF00648	Calpain family cysteine protease
ctg002790_HT12.20	PF01067	Calpain large subunit, domain III
ctg002790_HT12.219	PF00003	7 transmembrane sweet-taste receptor of 3 GCPR
ctg002790_HT12.22	PF00789	UBX domain
ctg002790_HT12.222	PF00493	MCM P-loop domain
ctg002790_HT12.222	PF14551	MCM N-terminal domain
ctg002790_HT12.222	PF17207	MCM OB domain
ctg002790_HT12.222	PF17855	MCM AAA-lid domain
ctg002790_HT12.222	PF18263	MCM6 C-terminal winged-helix domain
ctg002790_HT12.223	PF00249	Myb-like DNA-binding domain
ctg002790_HT12.223	PF04433	SWIRM domain
ctg002790_HT12.223	PF16495	SWIRM-associated region 1
ctg002790_HT12.223	PF16498	SWIRM-associated domain at the C-terminal
ctg002790_HT12.229	PF16954	Haem-transporter, endosomal/lysosomal, haem-responsive gene
ctg002790_HT12.232	PF01513	ATP-NAD kinase
ctg002790_HT12.234	PF06602	Myotubularin-like phosphatase domain
ctg002790_HT12.235	PF00153	Mitochondrial carrier protein
ctg002790_HT12.236	PF00104	Ligand-binding domain of nuclear hormone receptor
ctg002790_HT12.236	PF00105	Zinc finger, C4 type (two domains)
ctg002790_HT12.240	PF00505	HMG (high mobility group) box
ctg002790_HT12.241	PF13086	AAA domain
ctg002790_HT12.241	PF13087	AAA domain
ctg002790_HT12.243	PF00076	RNA recognition motif. (a.k.a. RRM, RBD, or RNP domain)
ctg002790_HT12.244	PF11568	Mediator complex subunit 29
ctg002790_HT12.254	PF00888	Cullin family
ctg002790_HT12.259	PF02931	Neurotransmitter-gated ion-channel ligand binding domain
ctg002790_HT12.259	PF02932	Neurotransmitter-gated ion-channel transmembrane region
ctg002790_HT12.260	PF07528	DZF domain
ctg002790_HT12.260	PF12874	Zinc-finger of C2H2 type
ctg002790_HT12.261	PF00083	Sugar (and other) transporter
ctg002790_HT12.261	PF00227	Proteasome subunit
ctg002790_HT12.261	PF10584	Proteasome subunit A N-terminal signature
ctg002790_HT12.28	PF00566	Rab-GTPase-TBC domain
ctg002790_HT12.28	PF07534	TLD
ctg002790_HT12.30	PF00373	FERM central domain
ctg002790_HT12.30	PF09379	FERM N-terminal domain
ctg002790_HT12.30	PF09380	FERM C-terminal PH-like domain
ctg002790_HT12.35	PF06229	FRG1-like domain
ctg002790_HT12.41	PF02724	CDC45-like protein
ctg002790_HT12.41	PF05347	Complex 1 protein (LYR family)
ctg002790_HT12.42	PF00339	Arrestin (or S-antigen), N-terminal domain
ctg002790_HT12.42	PF02752	Arrestin (or S-antigen), C-terminal domain
ctg002790_HT12.55	PF01496	V-type ATPase 116kDa subunit family
ctg002790_HT12.61	PF00046	Homeodomain
ctg002790_HT12.63	PF01363	FYVE zinc finger
ctg002790_HT12.63	PF06602	Myotubularin-like phosphatase domain
ctg002790_HT12.81	PF05823	Nematode fatty acid retinoid binding protein (Gp-FAR-1)
ctg002790_HT12.96	PF00225	Kinesin motor domain
ctg002790_HT12.96	PF00498	FHA domain
ctg002790_HT12.99	PF00226	DnaJ domain
ctg002790_HT12.99	PF03153	Transcription factor IIA, alpha/beta subunit
ctg002800_HT12.12	PF00010	Helix-loop-helix DNA-binding domain
ctg002800_HT12.12	PF00335	Tetraspanin family
ctg002800_HT12.12	PF00989	PAS fold
ctg002800_HT12.12	PF04641	Rtf2 RING-finger
ctg002800_HT12.19	PF02374	Anion-transporting ATPase
ctg002800_HT12.20	PF00270	DEAD/DEAH box helicase
ctg002800_HT12.20	PF00271	Helicase conserved C-terminal domain
ctg002800_HT12.21	PF00651	BTB/POZ domain
ctg002800_HT12.21	PF00781	Diacylglycerol kinase catalytic domain
ctg002800_HT12.21	PF01344	Kelch motif
ctg002800_HT12.21	PF07707	BTB And C-terminal Kelch
ctg002800_HT12.23	PF00412	LIM domain
ctg002800_HT12.23	PF06297	PET Domain
ctg002800_HT12.31	PF01399	PCI domain
ctg002800_HT12.31	PF09440	eIF3 subunit 6 N terminal domain
ctg002800_HT12.32	PF00104	Ligand-binding domain of nuclear hormone receptor
ctg002800_HT12.32	PF00105	Zinc finger, C4 type (two domains)
ctg002800_HT12.38	PF03073	TspO/MBR family
ctg002800_HT12.38	PF08295	Sin3 family co-repressor
ctg002800_HT12.38	PF16879	C-terminal domain of Sin3a protein
ctg002800_HT12.39	PF02671	Paired amphipathic helix repeat
ctg002800_HT12.39	PF08295	Sin3 family co-repressor
ctg002800_HT12.39	PF16879	C-terminal domain of Sin3a protein
ctg002800_HT12.4	PF01411	tRNA synthetases class II (A)
ctg002800_HT12.40	PF00179	Ubiquitin-conjugating enzyme
ctg002800_HT12.44	PF07574	Nse1 non-SMC component of SMC5-6 complex
ctg002800_HT12.45	PF02391	MoaE protein
ctg002800_HT12.46	PF01230	HIT domain
ctg002800_HT12.50	PF00261	Tropomyosin
ctg002800_HT12.50	PF12718	Tropomyosin like
ctg002800_HT12.55	PF00041	Fibronectin type III domain
ctg002800_HT12.68	PF00850	Histone deacetylase domain
ctg002800_HT12.73	PF10541	Nuclear envelope localisation domain
ctg002800_HT12.8	PF03016	Exostosin family
ctg002810_HT12.11	PF00595	PDZ domain
ctg002810_HT12.11	PF00640	Phosphotyrosine interaction domain (PTB/PID)
ctg002810_HT12.13	PF16575	mRNA cleavage and polyadenylation factor CLP1 P-loop
ctg002810_HT12.20	PF00515	Tetratricopeptide repeat
ctg002810_HT12.20	PF13374	Tetratricopeptide repeat
ctg002810_HT12.20	PF13414	TPR repeat
ctg002810_HT12.20	PF13844	Glycosyl transferase family 41
ctg002810_HT12.21	PF00134	Cyclin, N-terminal domain
ctg002810_HT12.26	PF00069	Protein kinase domain
ctg002810_HT12.33	PF12348	CLASP N terminal
ctg002810_HT12.34	PF04950	40S ribosome biogenesis protein Tsr1 and BMS1 C-terminal
ctg002810_HT12.34	PF08142	AARP2CN (NUC121) domain
ctg002810_HT12.4	PF01135	Protein-L-isoaspartate(D-aspartate) O-methyltransferase (PCMT)
ctg002810_HT12.46	PF00858	Amiloride-sensitive sodium channel
ctg002810_HT12.50	PF00076	RNA recognition motif. (a.k.a. RRM, RBD, or RNP domain)
ctg002810_HT12.58	PF00060	Ligand-gated ion channel
ctg002810_HT12.58	PF10613	Ligated ion channel L-glutamate- and glycine-binding site
ctg002810_HT12.6	PF00622	SPRY domain
ctg002810_HT12.6	PF07525	SOCS box
ctg002810_HT12.60	PF00571	CBS domain
ctg002810_HT12.60	PF00654	Voltage gated chloride channel
ctg002810_HT12.61	PF02064	MAS20 protein import receptor
ctg002810_HT12.66	PF00160	Cyclophilin type peptidyl-prolyl cis-trans isomerase/CLD
ctg002810_HT12.68	PF00955	HCO3- transporter family
ctg002810_HT12.68	PF07565	Band 3 cytoplasmic domain
ctg002810_HT12.71	PF05694	56kDa selenium binding protein (SBP56)
ctg002810_HT12.72	PF01400	Astacin (Peptidase family M12A)
ctg002810_HT12.81	PF00595	PDZ domain
ctg002810_HT12.81	PF00610	Domain found in Dishevelled, Egl-10, and Pleckstrin (DEP)
ctg002810_HT12.81	PF00632	HECT-domain (ubiquitin-transferase)
ctg002810_HT12.81	PF00778	DIX domain
ctg002810_HT12.81	PF02825	WWE domain
ctg002810_HT12.81	PF14377	Ubiquitin binding region
ctg002810_HT12.82	PF00076	RNA recognition motif. (a.k.a. RRM, RBD, or RNP domain)
ctg002820_HT12.1	PF02628	Cytochrome oxidase assembly protein
ctg002820_HT12.105	PF01284	Membrane-associating domain
ctg002820_HT12.113	PF06732	Pescadillo N-terminus
ctg002820_HT12.12	PF00009	Elongation factor Tu GTP binding domain
ctg002820_HT12.12	PF00679	Elongation factor G C-terminus
ctg002820_HT12.12	PF06421	GTP-binding protein LepA C-terminus
ctg002820_HT12.131	PF00648	Calpain family cysteine protease
ctg002820_HT12.131	PF01067	Calpain large subunit, domain III
ctg002820_HT12.134	PF05071	NADH ubiquinone oxidoreductase subunit NDUFA12
ctg002820_HT12.135	PF00520	Ion transport protein
ctg002820_HT12.140	PF00069	Protein kinase domain
ctg002820_HT12.140	PF00211	Adenylate and Guanylate cyclase catalytic domain
ctg002820_HT12.140	PF01094	Receptor family ligand binding region
ctg002820_HT12.140	PF07714	Protein tyrosine kinase
ctg002820_HT12.143	PF11573	Mediator complex subunit 23
ctg002820_HT12.152	PF00069	Protein kinase domain
ctg002820_HT12.152	PF01694	Rhomboid family
ctg002820_HT12.152	PF13499	EF-hand domain pair
ctg002820_HT12.154	PF03234	Cdc37 N terminal kinase binding
ctg002820_HT12.154	PF08564	Cdc37 C terminal domain
ctg002820_HT12.154	PF08565	Cdc37 Hsp90 binding domain
ctg002820_HT12.158	PF03463	eRF1 domain 1
ctg002820_HT12.158	PF03464	eRF1 domain 2
ctg002820_HT12.158	PF03465	eRF1 domain 3
ctg002820_HT12.163	PF07575	Nup85 Nucleoporin
ctg002820_HT12.17	PF00252	Ribosomal protein L16p/L10e
ctg002820_HT12.170	PF00171	Aldehyde dehydrogenase family
ctg002820_HT12.170	PF00696	Amino acid kinase family
ctg002820_HT12.188	PF00612	IQ calmodulin-binding motif
ctg002820_HT12.188	PF02197	Regulatory subunit of type II PKA R-subunit
ctg002820_HT12.195	PF04155	Ground-like domain
ctg002820_HT12.205	PF14776	Cation-channel complex subunit UNC-79
ctg002820_HT12.208	PF00047	Immunoglobulin domain
ctg002820_HT12.208	PF00052	Laminin B (Domain IV)
ctg002820_HT12.208	PF00053	Laminin EGF domain
ctg002820_HT12.208	PF00054	Laminin G domain
ctg002820_HT12.208	PF00057	Low-density lipoprotein receptor domain class A
ctg002820_HT12.208	PF02210	Laminin G domain
ctg002820_HT12.208	PF07679	Immunoglobulin I-set domain
ctg002820_HT12.208	PF13895	Immunoglobulin domain
ctg002820_HT12.208	PF13927	Immunoglobulin domain
ctg002820_HT12.211	PF01391	Collagen triple helix repeat (20 copies)
ctg002820_HT12.211	PF01484	Nematode cuticle collagen N-terminal domain
ctg002820_HT12.225	PF00071	Ras family
ctg002820_HT12.226	PF00091	Tubulin/FtsZ family, GTPase domain
ctg002820_HT12.226	PF03953	Tubulin C-terminal domain
ctg002820_HT12.228	PF01585	G-patch domain
ctg002820_HT12.228	PF07842	GC-rich sequence DNA-binding factor-like protein
ctg002820_HT12.228	PF12457	Tuftelin interacting protein N terminal
ctg002820_HT12.230	PF00102	Protein-tyrosine phosphatase
ctg002820_HT12.234	PF00155	Aminotransferase class I and II
ctg002820_HT12.243	PF01585	G-patch domain
ctg002820_HT12.243	PF01805	Surp module
ctg002820_HT12.243	PF04818	RNA polymerase II-binding domain.
ctg002820_HT12.245	PF09457	FIP domain
ctg002820_HT12.248	PF00246	Zinc carboxypeptidase
ctg002820_HT12.255	PF02823	ATP synthase, Delta/Epsilon chain, beta-sandwich domain
ctg002820_HT12.256	PF01565	FAD binding domain
ctg002820_HT12.256	PF02913	FAD linked oxidases, C-terminal domain
ctg002820_HT12.261	PF00270	DEAD/DEAH box helicase
ctg002820_HT12.261	PF00271	Helicase conserved C-terminal domain
ctg002820_HT12.263	PF00300	Histidine phosphatase superfamily (branch 1)
ctg002820_HT12.263	PF01591	6-phosphofructo-2-kinase
ctg002820_HT12.265	PF00168	C2 domain
ctg002820_HT12.265	PF00397	WW domain
ctg002820_HT12.265	PF00632	HECT-domain (ubiquitin-transferase)
ctg002820_HT12.266	PF02383	SacI homology domain
ctg002820_HT12.267	PF00106	short chain dehydrogenase
ctg002820_HT12.269	PF01163	RIO1 family
ctg002820_HT12.270	PF00004	ATPase family associated with various cellular activities (AAA)
ctg002820_HT12.277	PF07651	ANTH domain
ctg002820_HT12.28	PF00632	HECT-domain (ubiquitin-transferase)
ctg002820_HT12.28	PF02825	WWE domain
ctg002820_HT12.28	PF14377	Ubiquitin binding region
ctg002820_HT12.287	PF00085	Thioredoxin
ctg002820_HT12.289	PF00614	Phospholipase D Active site motif
ctg002820_HT12.289	PF00787	PX domain
ctg002820_HT12.289	PF13091	PLD-like domain
ctg002820_HT12.29	PF00587	tRNA synthetase class II core domain (G, H, P, S and T)
ctg002820_HT12.29	PF03129	Anticodon binding domain
ctg002820_HT12.297	PF01682	DB module
ctg002820_HT12.299	PF10263	SprT-like family
ctg002820_HT12.301	PF10184	Uncharacterized conserved protein (DUF2358)
ctg002820_HT12.303	PF03159	XRN 5'-3' exonuclease N-terminus
ctg002820_HT12.303	PF17846	Xrn1 helical domain
ctg002820_HT12.304	PF05383	La domain
ctg002820_HT12.306	PF10367	Vacuolar sorting protein 39 domain 2
ctg002820_HT12.313	PF00227	Proteasome subunit
ctg002820_HT12.313	PF10584	Proteasome subunit A N-terminal signature
ctg002820_HT12.314	PF01248	Ribosomal protein L7Ae/L30e/S12e/Gadd45 family
ctg002820_HT12.315	PF13499	EF-hand domain pair
ctg002820_HT12.325	PF05351	GMP-PDE, delta subunit
ctg002820_HT12.326	PF05183	RNA dependent RNA polymerase
ctg002820_HT12.328	PF02218	Repeat in HS1/Cortactin
ctg002820_HT12.328	PF14604	Variant SH3 domain
ctg002820_HT12.330	PF00909	Ammonium Transporter Family
ctg002820_HT12.332	PF00270	DEAD/DEAH box helicase
ctg002820_HT12.332	PF00271	Helicase conserved C-terminal domain
ctg002820_HT12.336	PF00313	'Cold-shock' DNA-binding domain
ctg002820_HT12.340	PF00153	Mitochondrial carrier protein
ctg002820_HT12.340	PF00534	Glycosyl transferases group 1
ctg002820_HT12.340	PF13439	Glycosyltransferase Family 4
ctg002820_HT12.342	PF01039	Carboxyl transferase domain
ctg002820_HT12.344	PF02373	JmjC domain, hydroxylase
ctg002820_HT12.344	PF02375	jmjN domain
ctg002820_HT12.346	PF03099	Biotin/lipoate A/B protein ligase family
ctg002820_HT12.35	PF00909	Ammonium Transporter Family
ctg002820_HT12.350	PF05147	Lanthionine synthetase C-like protein
ctg002820_HT12.360	PF00313	'Cold-shock' DNA-binding domain
ctg002820_HT12.363	PF00076	RNA recognition motif. (a.k.a. RRM, RBD, or RNP domain)
ctg002820_HT12.385	PF01391	Collagen triple helix repeat (20 copies)
ctg002820_HT12.385	PF01484	Nematode cuticle collagen N-terminal domain
ctg002820_HT12.396	PF01391	Collagen triple helix repeat (20 copies)
ctg002820_HT12.396	PF01484	Nematode cuticle collagen N-terminal domain
ctg002820_HT12.47	PF00122	E1-E2 ATPase
ctg002820_HT12.47	PF00689	Cation transporting ATPase, C-terminus
ctg002820_HT12.47	PF00690	Cation transporter/ATPase, N-terminus
ctg002820_HT12.47	PF00702	haloacid dehalogenase-like hydrolase
ctg002820_HT12.47	PF13246	Cation transport ATPase (P-type)
ctg002820_HT12.48	PF00118	TCP-1/cpn60 chaperonin family
ctg002820_HT12.53	PF00595	PDZ domain
ctg002820_HT12.53	PF00625	Guanylate kinase
ctg002820_HT12.54	PF04695	Peroxisomal membrane anchor protein (Pex14p) conserved region
ctg002820_HT12.59	PF08923	Mitogen-activated protein kinase kinase 1 interacting
ctg002820_HT12.59	PF10197	N-terminal domain of CBF1 interacting co-repressor CIR
ctg002820_HT12.59	PF15288	Zinc knuckle
ctg002820_HT12.6	PF02733	Dak1 domain
ctg002820_HT12.6	PF02734	DAK2 domain
ctg002820_HT12.6	PF12906	RING-variant domain
ctg002820_HT12.65	PF00270	DEAD/DEAH box helicase
ctg002820_HT12.65	PF00271	Helicase conserved C-terminal domain
ctg002820_HT12.65	PF04670	Gtr1/RagA G protein conserved region
ctg002820_HT12.65	PF14935	Transmembrane protein 138
ctg002820_HT12.66	PF00201	UDP-glucoronosyl and UDP-glucosyl transferase
ctg002820_HT12.69	PF00211	Adenylate and Guanylate cyclase catalytic domain
ctg002820_HT12.69	PF01094	Receptor family ligand binding region
ctg002820_HT12.69	PF07714	Protein tyrosine kinase
ctg002820_HT12.7	PF00291	Pyridoxal-phosphate dependent enzyme
ctg002820_HT12.7	PF10220	Smg8_Smg9
ctg002820_HT12.76	PF01990	ATP synthase (F/14-kDa) subunit
ctg002820_HT12.77	PF00400	WD domain, G-beta repeat
ctg002820_HT12.85	PF07690	Major Facilitator Superfamily
ctg002820_HT12.87	PF00112	Papain family cysteine protease
ctg002820_HT12.9	PF01557	Fumarylacetoacetate (FAA) hydrolase family
ctg002820_HT12.92	PF00076	RNA recognition motif. (a.k.a. RRM, RBD, or RNP domain)
ctg002820_HT12.97	PF01504	Phosphatidylinositol-4-phosphate 5-Kinase
ctg002820_HT12.98	PF00271	Helicase conserved C-terminal domain
ctg002820_HT12.98	PF12513	Mitochondrial degradasome RNA helicase subunit C terminal
ctg002820_HT12.98	PF18114	Suv3 helical N-terminal domain
ctg002820_HT12.98	PF18147	Suv3 C-terminal domain 1
ctg002830_HT12.18	PF00176	SNF2 family N-terminal domain
ctg002830_HT12.18	PF00271	Helicase conserved C-terminal domain
ctg002830_HT12.18	PF00385	Chromo (CHRromatin Organisation MOdifier) domain
ctg002830_HT12.18	PF07533	BRK domain
ctg002830_HT12.88	PF04616	Glycosyl hydrolases family 43
ctg002880_HT12.6	PF00536	SAM domain (Sterile alpha motif)
ctg002960_HT12.19	PF01400	Astacin (Peptidase family M12A)
ctg002960_HT12.24	PF00856	SET domain
ctg002990_HT12.38	PF01851	Proteasome/cyclosome repeat
ctg002990_HT12.38	PF17781	RPN1/RPN2 N-terminal domain
ctg002990_HT12.38	PF18051	26S proteasome non-ATPase regulatory subunit RPN1 C-terminal
ctg003000_HT12.11	PF00378	Enoyl-CoA hydratase/isomerase
ctg003020_HT12.42	PF08640	U3 small nucleolar RNA-associated protein 6
ctg003020_HT12.42	PF08698	Fcf2 pre-rRNA processing
ctg003020_HT12.8	PF00104	Ligand-binding domain of nuclear hormone receptor
ctg003090_HT12.12	PF00270	DEAD/DEAH box helicase
ctg003090_HT12.12	PF00271	Helicase conserved C-terminal domain
ctg003090_HT12.14	PF02319	E2F/DP family winged-helix DNA-binding domain
ctg003090_HT12.25	PF00773	RNB domain
ctg003090_HT12.25	PF17215	S1 domain
ctg003090_HT12.25	PF17216	Rrp44-like cold shock domain
ctg003090_HT12.25	PF17849	Dis3-like cold-shock domain 2 (CSD2)
ctg003090_HT12.28	PF00270	DEAD/DEAH box helicase
ctg003090_HT12.28	PF00271	Helicase conserved C-terminal domain
ctg003090_HT12.33	PF13855	Leucine rich repeat
ctg003090_HT12.35	PF10317	Serpentine type 7TM GPCR chemoreceptor Srd
ctg003090_HT12.46	PF01391	Collagen triple helix repeat (20 copies)
ctg003090_HT12.46	PF01484	Nematode cuticle collagen N-terminal domain
ctg003100_HT12.14	PF02170	PAZ domain
ctg003100_HT12.14	PF02171	Piwi domain
ctg003120_HT12.1	PF00041	Fibronectin type III domain
ctg003120_HT12.1	PF07679	Immunoglobulin I-set domain
ctg003120_HT12.1	PF12330	Haspin like kinase domain
ctg003120_HT12.18	PF06579	Caenorhabditis elegans ly-6-related protein
ctg003140_HT12.13	PF00176	SNF2 family N-terminal domain
ctg003140_HT12.13	PF00271	Helicase conserved C-terminal domain
ctg003140_HT12.13	PF00439	Bromodomain
ctg003140_HT12.13	PF07529	HSA
ctg003140_HT12.13	PF07533	BRK domain
ctg003140_HT12.13	PF08880	QLQ
ctg003140_HT12.29	PF00498	FHA domain
ctg003140_HT12.29	PF08711	TFIIS helical bundle-like domain
ctg003150_HT12.10	PF01484	Nematode cuticle collagen N-terminal domain
ctg003150_HT12.9	PF01484	Nematode cuticle collagen N-terminal domain
ctg003160_HT12.3	PF00264	Common central domain of tyrosinase
ctg003170_HT12.11	PF00676	Dehydrogenase E1 component
ctg003170_HT12.112	PF00240	Ubiquitin family
ctg003170_HT12.14	PF00635	MSP (Major sperm protein) domain
ctg003170_HT12.18	PF00505	HMG (high mobility group) box
ctg003170_HT12.18	PF03531	Structure-specific recognition protein (SSRP1)
ctg003170_HT12.18	PF08512	Histone chaperone Rttp106-like
ctg003170_HT12.18	PF17292	POB3-like N-terminal PH domain
ctg003170_HT12.27	PF00041	Fibronectin type III domain
ctg003170_HT12.27	PF07885	Ion channel
ctg003170_HT12.28	PF00753	Metallo-beta-lactamase superfamily
ctg003170_HT12.28	PF09587	Bacterial capsule synthesis protein PGA_cap
ctg003170_HT12.29	PF00106	short chain dehydrogenase
ctg003170_HT12.7	PF02171	Piwi domain
ctg003190_HT12.42	PF14927	Neurensin
ctg003200_HT12.19	PF02931	Neurotransmitter-gated ion-channel ligand binding domain
ctg003200_HT12.44	PF04928	Poly(A) polymerase central domain
ctg003200_HT12.44	PF06456	Arfaptin-like domain
ctg003210_HT12.56	PF00069	Protein kinase domain
ctg003260_HT12.26	PF00067	Cytochrome P450
ctg003270_HT12.11	PF00076	RNA recognition motif. (a.k.a. RRM, RBD, or RNP domain)
ctg003270_HT12.11	PF04869	Uso1 / p115 like vesicle tethering protein, head region
ctg003270_HT12.11	PF04871	Uso1 / p115 like vesicle tethering protein, C terminal region
ctg003270_HT12.11	PF08569	Mo25-like
ctg003270_HT12.11	PF18770	Armadillo tether-repeat of vescicular transport factor
ctg003270_HT12.13	PF00004	ATPase family associated with various cellular activities (AAA)
ctg003270_HT12.13	PF10265	Mitoguardin
ctg003270_HT12.15	PF01585	G-patch domain
ctg003270_HT12.15	PF01728	FtsJ-like methyltransferase
ctg003270_HT12.19	PF00270	DEAD/DEAH box helicase
ctg003270_HT12.3	PF00046	Homeodomain
ctg003270_HT12.3	PF04814	Hepatocyte nuclear factor 1 (HNF-1), N terminus
ctg003270_HT12.35	PF00717	Peptidase S24-like
ctg003270_HT12.36	PF00076	RNA recognition motif. (a.k.a. RRM, RBD, or RNP domain)
ctg003270_HT12.36	PF08543	Phosphomethylpyrimidine kinase
ctg003270_HT12.42	PF09174	Maf1 regulator
ctg003270_HT12.55	PF00246	Zinc carboxypeptidase
ctg003270_HT12.55	PF18027	Cytosolic carboxypeptidase N-terminal domain
ctg003280_HT12.10	PF00069	Protein kinase domain
ctg003280_HT12.10	PF00850	Histone deacetylase domain
ctg003280_HT12.17	PF00076	RNA recognition motif. (a.k.a. RRM, RBD, or RNP domain)
ctg003280_HT12.36	PF00787	PX domain
ctg003280_HT12.36	PF09325	Vps5 C terminal like
ctg003280_HT12.5	PF00080	Copper/zinc superoxide dismutase (SODC)
ctg003280_HT12.7	PF03178	CPSF A subunit region
ctg003280_HT12.8	PF00001	7 transmembrane receptor (rhodopsin family)
ctg003290_HT12.13	PF05183	RNA dependent RNA polymerase
ctg003290_HT12.5	PF00670	S-adenosyl-L-homocysteine hydrolase, NAD binding domain
ctg003290_HT12.5	PF05221	S-adenosyl-L-homocysteine hydrolase
ctg003320_HT12.10	PF08337	Plexin cytoplasmic RasGAP domain
ctg003320_HT12.14	PF00149	Calcineurin-like phosphoesterase
ctg003320_HT12.41	PF00930	Dipeptidyl peptidase IV (DPP IV) N-terminal region
ctg003320_HT12.42	PF00326	Prolyl oligopeptidase family
ctg003320_HT12.46	PF04062	ARP2/3 complex ARPC3 (21 kDa) subunit
ctg003320_HT12.51	PF00503	G-protein alpha subunit
ctg003320_HT12.55	PF02181	Formin Homology 2 Domain
ctg003320_HT12.55	PF18382	Formin N-terminal GTPase-binding domain
ctg003320_HT12.59	PF00080	Copper/zinc superoxide dismutase (SODC)
ctg003320_HT12.6	PF00041	Fibronectin type III domain
ctg003320_HT12.9	PF00041	Fibronectin type III domain
ctg003340_HT12.15	PF00071	Ras family
ctg003340_HT12.16	PF01833	IPT/TIG domain
ctg003340_HT12.16	PF07974	EGF-like domain
ctg003340_HT12.16	PF15469	Exocyst complex component Sec5
ctg003340_HT12.17	PF04739	5'-AMP-activated protein kinase beta subunit, interaction domain
ctg003340_HT12.17	PF16561	Glycogen recognition site of AMP-activated protein kinase
ctg003340_HT12.18	PF00149	Calcineurin-like phosphoesterase
ctg003340_HT12.18	PF01585	G-patch domain
ctg003340_HT12.19	PF00393	6-phosphogluconate dehydrogenase, C-terminal domain
ctg003340_HT12.19	PF03446	NAD binding domain of 6-phosphogluconate dehydrogenase
ctg003340_HT12.3	PF04818	RNA polymerase II-binding domain.
ctg003340_HT12.33	PF01663	Type I phosphodiesterase / nucleotide pyrophosphatase
ctg003340_HT12.34	PF00069	Protein kinase domain
ctg003340_HT12.5	PF05005	Janus/Ocnus family (Ocnus)
ctg003340_HT12.56	PF00153	Mitochondrial carrier protein
ctg003340_HT12.59	PF02931	Neurotransmitter-gated ion-channel ligand binding domain
ctg003340_HT12.59	PF02932	Neurotransmitter-gated ion-channel transmembrane region
ctg003340_HT12.62	PF00024	PAN domain
ctg003360_HT12.7	PF00071	Ras family
ctg003370_HT12.11	PF00628	PHD-finger
ctg003370_HT12.11	PF12269	CpG binding protein zinc finger C terminal domain
ctg003370_HT12.19	PF13639	Ring finger domain
ctg003380_HT12.128	PF07810	TMC domain
ctg003380_HT12.3	PF01484	Nematode cuticle collagen N-terminal domain
ctg003390_HT12.18	PF00611	Fes/CIP4, and EFC/F-BAR homology domain
ctg003390_HT12.18	PF00620	RhoGAP domain
ctg003390_HT12.26	PF00176	SNF2 family N-terminal domain
ctg003390_HT12.26	PF00271	Helicase conserved C-terminal domain
ctg003390_HT12.26	PF00439	Bromodomain
ctg003390_HT12.26	PF07529	HSA
ctg003390_HT12.26	PF07533	BRK domain
ctg003390_HT12.26	PF08880	QLQ
ctg003390_HT12.27	PF00626	Gelsolin repeat
ctg003390_HT12.27	PF04810	Sec23/Sec24 zinc finger
ctg003390_HT12.27	PF04811	Sec23/Sec24 trunk domain
ctg003390_HT12.27	PF04815	Sec23/Sec24 helical domain
ctg003390_HT12.27	PF08033	Sec23/Sec24 beta-sandwich domain
ctg003410_HT12.1	PF01484	Nematode cuticle collagen N-terminal domain
ctg003420_HT12.105	PF00005	ABC transporter
ctg003420_HT12.105	PF12848	ABC transporter
ctg003420_HT12.44	PF12796	Ankyrin repeats (3 copies)
ctg003420_HT12.8	PF01484	Nematode cuticle collagen N-terminal domain
ctg003420_HT12.9	PF01484	Nematode cuticle collagen N-terminal domain
ctg003440_HT12.22	PF13855	Leucine rich repeat
ctg003440_HT12.63	PF01060	Transthyretin-like family
ctg003460_HT12.107	PF07714	Protein tyrosine kinase
ctg003460_HT12.5	PF00664	ABC transporter transmembrane region
ctg003460_HT12.86	PF00067	Cytochrome P450
ctg003460_HT12.91	PF04916	Phospholipase B
ctg003460_HT12.98	PF00149	Calcineurin-like phosphoesterase
ctg003480_HT12.10	PF01602	Adaptin N terminal region
ctg003480_HT12.10	PF02883	Adaptin C-terminal domain
ctg003480_HT12.11	PF01722	BolA-like protein
ctg003480_HT12.11	PF04685	Glycosyl-hydrolase family 116, catalytic region
ctg003480_HT12.11	PF12215	beta-glucosidase 2, glycosyl-hydrolase family 116 N-term
ctg003480_HT12.12	PF04209	homogentisate 1,2-dioxygenase
ctg003480_HT12.13	PF00082	Subtilase family
ctg003480_HT12.13	PF01483	Proprotein convertase P-domain
ctg003480_HT12.15	PF03920	Groucho/TLE N-terminal Q-rich domain
ctg003480_HT12.17	PF08123	Histone methylation protein DOT1
ctg003480_HT12.22	PF01082	Copper type II ascorbate-dependent monooxygenase, N-terminal domain
ctg003480_HT12.22	PF03712	Copper type II ascorbate-dependent monooxygenase, C-terminal domain
ctg003480_HT12.23	PF09728	Myosin-like coiled-coil protein
ctg003480_HT12.24	PF10189	Integrator complex subunit 3
ctg003480_HT12.25	PF00069	Protein kinase domain
ctg003480_HT12.25	PF11629	C terminal SARAH domain of Mst1
ctg003480_HT12.27	PF00011	Hsp20/alpha crystallin family
ctg003480_HT12.30	PF02141	DENN (AEX-3) domain
ctg003480_HT12.33	PF00620	RhoGAP domain
ctg003480_HT12.42	PF00505	HMG (high mobility group) box
ctg003480_HT12.43	PF05383	La domain
ctg003480_HT12.52	PF01391	Collagen triple helix repeat (20 copies)
ctg003480_HT12.53	PF04900	Fcf1
ctg003480_HT12.54	PF04882	Peroxin-3
ctg003480_HT12.57	PF00012	Hsp70 protein
ctg003480_HT12.62	PF00046	Homeodomain
ctg003480_HT12.62	PF00412	LIM domain
ctg003480_HT12.63	PF01280	Ribosomal protein L19e
ctg003480_HT12.64	PF03735	ENT domain
ctg003480_HT12.66	PF04129	Vps52 / Sac2 family
ctg003480_HT12.70	PF00412	LIM domain
ctg003480_HT12.71	PF07714	Protein tyrosine kinase
ctg003480_HT12.71	PF09027	GTPase binding
ctg003480_HT12.79	PF00005	ABC transporter
ctg003480_HT12.79	PF12848	ABC transporter
ctg003480_HT12.84	PF07885	Ion channel
ctg003520_HT12.3	PF03054	tRNA methyl transferase
ctg003520_HT12.5	PF00076	RNA recognition motif. (a.k.a. RRM, RBD, or RNP domain)
ctg003520_HT12.5	PF01585	G-patch domain
ctg003520_HT12.5	PF17780	OCRE domain
ctg003520_HT12.7	PF00013	KH domain
ctg003520_HT12.7	PF00076	RNA recognition motif. (a.k.a. RRM, RBD, or RNP domain)
ctg003520_HT12.7	PF16275	Splicing factor 1 helix-hairpin domain
ctg003530_HT12.166	PF02170	PAZ domain
ctg003530_HT12.166	PF02171	Piwi domain
ctg003530_HT12.178	PF00041	Fibronectin type III domain
ctg003530_HT12.178	PF00047	Immunoglobulin domain
ctg003530_HT12.178	PF08205	CD80-like C2-set immunoglobulin domain
ctg003530_HT12.178	PF13927	Immunoglobulin domain
ctg003530_HT12.74	PF00201	UDP-glucoronosyl and UDP-glucosyl transferase
ctg003570_HT12.19	PF00400	WD domain, G-beta repeat
ctg003570_HT12.19	PF11816	Domain of unknown function (DUF3337)
ctg003570_HT12.8	PF01633	Choline/ethanolamine kinase
ctg003570_HT12.9	PF01733	Nucleoside transporter
ctg003580_HT12.13	PF01302	CAP-Gly domain
ctg003580_HT12.43	PF13855	Leucine rich repeat
ctg003590_HT12.1	PF00282	Pyridoxal-dependent decarboxylase conserved domain
ctg003590_HT12.17	PF00562	RNA polymerase Rpb2, domain 6
ctg003590_HT12.17	PF04560	RNA polymerase Rpb2, domain 7
ctg003590_HT12.17	PF04561	RNA polymerase Rpb2, domain 2
ctg003590_HT12.17	PF04563	RNA polymerase beta subunit
ctg003590_HT12.17	PF04565	RNA polymerase Rpb2, domain 3
ctg003590_HT12.17	PF06883	RNA polymerase I, Rpa2 specific domain
ctg003590_HT12.25	PF14473	RD3 protein
ctg003590_HT12.29	PF00179	Ubiquitin-conjugating enzyme
ctg003590_HT12.29	PF03828	Cid1 family poly A polymerase
ctg003590_HT12.36	PF01042	Endoribonuclease L-PSP
ctg003590_HT12.42	PF00005	ABC transporter
ctg003590_HT12.42	PF00664	ABC transporter transmembrane region
ctg003590_HT12.42	PF02689	Helicase
ctg003590_HT12.42	PF05970	PIF1-like helicase
ctg003590_HT12.42	PF14214	Helitron helicase-like domain at N-terminus
ctg003590_HT12.46	PF00005	ABC transporter
ctg003590_HT12.46	PF00664	ABC transporter transmembrane region
ctg003590_HT12.5	PF07324	DiGeorge syndrome critical region 6 (DGCR6) protein
ctg003590_HT12.8	PF00370	FGGY family of carbohydrate kinases, N-terminal domain
ctg003590_HT12.8	PF02782	FGGY family of carbohydrate kinases, C-terminal domain
ctg003620_HT12.58	PF00089	Trypsin
ctg003630_HT12.10	PF02110	Hydroxyethylthiazole kinase family
ctg003630_HT12.206	PF00651	BTB/POZ domain
ctg003630_HT12.206	PF04500	FLYWCH zinc finger domain
ctg003630_HT12.56	PF01484	Nematode cuticle collagen N-terminal domain
ctg003640_HT12.15	PF03878	YIF1
ctg003700_HT12.10	PF01835	MG2 domain
ctg003700_HT12.10	PF07703	Alpha-2-macroglobulin bait region domain
ctg003700_HT12.10	PF17789	Macroglobulin domain MG4
ctg003700_HT12.10	PF17791	Macroglobulin domain MG3
ctg003720_HT12.29	PF00270	DEAD/DEAH box helicase
ctg003720_HT12.29	PF00271	Helicase conserved C-terminal domain
ctg003720_HT12.3	PF00412	LIM domain
ctg003720_HT12.3	PF09420	Ribosome biogenesis protein Nop16
ctg003720_HT12.36	PF01060	Transthyretin-like family
ctg003720_HT12.40	PF12894	Anaphase-promoting complex subunit 4 WD40 domain
ctg003720_HT12.62	PF00689	Cation transporting ATPase, C-terminus
ctg003720_HT12.62	PF00702	haloacid dehalogenase-like hydrolase
ctg003720_HT12.62	PF13246	Cation transport ATPase (P-type)
ctg003720_HT12.71	PF01391	Collagen triple helix repeat (20 copies)
ctg003720_HT12.71	PF01484	Nematode cuticle collagen N-terminal domain
ctg003720_HT12.79	PF00069	Protein kinase domain
ctg003720_HT12.79	PF14593	PH domain
ctg003720_HT12.80	PF00957	Synaptobrevin
ctg003720_HT12.83	PF01798	snoRNA binding domain, fibrillarin
ctg003720_HT12.83	PF09785	Prp31 C terminal domain
ctg003720_HT12.85	PF13649	Methyltransferase domain
ctg003720_HT12.92	PF00538	linker histone H1 and H5 family
ctg003770_HT12.10	PF01764	Lipase (class 3)
ctg003770_HT12.12	PF01833	IPT/TIG domain
ctg003770_HT12.12	PF07974	EGF-like domain
ctg003770_HT12.12	PF15469	Exocyst complex component Sec5
ctg003770_HT12.126	PF00059	Lectin C-type domain
ctg003770_HT12.13	PF04739	5'-AMP-activated protein kinase beta subunit, interaction domain
ctg003770_HT12.13	PF16561	Glycogen recognition site of AMP-activated protein kinase
ctg003770_HT12.15	PF00393	6-phosphogluconate dehydrogenase, C-terminal domain
ctg003770_HT12.15	PF03446	NAD binding domain of 6-phosphogluconate dehydrogenase
ctg003770_HT12.17	PF11841	Domain of unknown function (DUF3361)
ctg003770_HT12.17	PF16457	Pleckstrin homology domain
ctg003770_HT12.19	PF00046	Homeodomain
ctg003770_HT12.19	PF00157	Pou domain - N-terminal to homeobox domain
ctg003770_HT12.2	PF00085	Thioredoxin
ctg003770_HT12.2	PF00575	S1 RNA binding domain
ctg003770_HT12.2	PF00717	Peptidase S24-like
ctg003770_HT12.21	PF01663	Type I phosphodiesterase / nucleotide pyrophosphatase
ctg003770_HT12.22	PF00069	Protein kinase domain
ctg003770_HT12.29	PF00104	Ligand-binding domain of nuclear hormone receptor
ctg003770_HT12.29	PF00105	Zinc finger, C4 type (two domains)
ctg003770_HT12.3	PF10200	NADH:ubiquinone oxidoreductase, NDUFS5-15kDa
ctg003770_HT12.33	PF00629	MAM domain, meprin/A5/mu
ctg003770_HT12.34	PF02037	SAP domain
ctg003770_HT12.34	PF16294	RNSP1-SAP18 binding (RSB) motif
ctg003770_HT12.36	PF00009	Elongation factor Tu GTP binding domain
ctg003770_HT12.36	PF00679	Elongation factor G C-terminus
ctg003770_HT12.38	PF00153	Mitochondrial carrier protein
ctg003770_HT12.42	PF02931	Neurotransmitter-gated ion-channel ligand binding domain
ctg003770_HT12.42	PF02932	Neurotransmitter-gated ion-channel transmembrane region
ctg003770_HT12.43	PF00176	SNF2 family N-terminal domain
ctg003770_HT12.43	PF00271	Helicase conserved C-terminal domain
ctg003770_HT12.47	PF08145	BOP1NT (NUC169) domain
ctg003770_HT12.48	PF13086	AAA domain
ctg003770_HT12.48	PF13087	AAA domain
ctg003770_HT12.50	PF09801	Integral membrane protein S linking to the trans Golgi network
ctg003770_HT12.53	PF00005	ABC transporter
ctg003770_HT12.53	PF00664	ABC transporter transmembrane region
ctg003770_HT12.61	PF12894	Anaphase-promoting complex subunit 4 WD40 domain
ctg003770_HT12.63	PF00046	Homeodomain
ctg003770_HT12.63	PF14604	Variant SH3 domain
ctg003770_HT12.74	PF03650	Mitochondrial pyruvate carriers
ctg003770_HT12.8	PF00009	Elongation factor Tu GTP binding domain
ctg003770_HT12.8	PF03143	Elongation factor Tu C-terminal domain
ctg003770_HT12.92	PF00928	Adaptor complexes medium subunit family
ctg003780_HT12.20	PF00188	Cysteine-rich secretory protein family
ctg003780_HT12.23	PF00200	Disintegrin
ctg003780_HT12.23	PF01421	Reprolysin (M12B) family zinc metalloprotease
ctg003780_HT12.23	PF08516	ADAM cysteine-rich
ctg003780_HT12.36	PF00188	Cysteine-rich secretory protein family
ctg003780_HT12.7	PF01150	GDA1/CD39 (nucleoside phosphatase) family
ctg003830_HT12.26	PF00676	Dehydrogenase E1 component
ctg003830_HT12.28	PF00076	RNA recognition motif. (a.k.a. RRM, RBD, or RNP domain)
ctg003830_HT12.38	PF00270	DEAD/DEAH box helicase
ctg003830_HT12.38	PF00271	Helicase conserved C-terminal domain
ctg003830_HT12.44	PF02319	E2F/DP family winged-helix DNA-binding domain
ctg003830_HT12.60	PF00270	DEAD/DEAH box helicase
ctg003830_HT12.60	PF00271	Helicase conserved C-terminal domain
ctg003830_HT12.75	PF01391	Collagen triple helix repeat (20 copies)
ctg003830_HT12.75	PF01484	Nematode cuticle collagen N-terminal domain
ctg003840_HT12.8	PF01391	Collagen triple helix repeat (20 copies)
ctg003840_HT12.8	PF01484	Nematode cuticle collagen N-terminal domain
ctg003850_HT12.47	PF00076	RNA recognition motif. (a.k.a. RRM, RBD, or RNP domain)
ctg003850_HT12.47	PF00646	F-box domain
ctg003860_HT12.101	PF01392	Fz domain
ctg003860_HT12.103	PF00001	7 transmembrane receptor (rhodopsin family)
ctg003860_HT12.108	PF00650	CRAL/TRIO domain
ctg003860_HT12.110	PF00644	Poly(ADP-ribose) polymerase catalytic domain
ctg003860_HT12.110	PF00645	Poly(ADP-ribose) polymerase and DNA-Ligase Zn-finger region
ctg003860_HT12.110	PF02877	Poly(ADP-ribose) polymerase, regulatory domain
ctg003860_HT12.110	PF05406	WGR domain
ctg003860_HT12.110	PF08063	PADR1 (NUC008) domain
ctg003860_HT12.68	PF01207	Dihydrouridine synthase (Dus)
ctg003860_HT12.68	PF02931	Neurotransmitter-gated ion-channel ligand binding domain
ctg003870_HT12.103	PF00622	SPRY domain
ctg003920_HT12.4	PF00079	Serpin (serine protease inhibitor)
ctg003950_HT12.19	PF00595	PDZ domain
ctg003950_HT12.19	PF18012	PH domain
ctg003950_HT12.3	PF00402	Calponin family repeat
ctg003960_HT12.14	PF01704	UTP--glucose-1-phosphate uridylyltransferase
ctg003960_HT12.27	PF00675	Insulinase (Peptidase family M16)
ctg003960_HT12.27	PF05193	Peptidase M16 inactive domain
ctg004000_HT12.20	PF01120	Alpha-L-fucosidase
ctg004000_HT12.21	PF00620	RhoGAP domain
ctg004000_HT12.23	PF00152	tRNA synthetases class II (D, K and N)
ctg004000_HT12.23	PF01336	OB-fold nucleic acid binding domain
ctg004000_HT12.30	PF01536	Adenosylmethionine decarboxylase
ctg004000_HT12.31	PF00505	HMG (high mobility group) box
ctg004000_HT12.32	PF05383	La domain
ctg004000_HT12.60	PF00105	Zinc finger, C4 type (two domains)
ctg004000_HT12.65	PF00571	CBS domain
ctg004000_HT12.65	PF00654	Voltage gated chloride channel
ctg004010_HT12.2	PF00079	Serpin (serine protease inhibitor)
ctg004010_HT12.20	PF03155	ALG6, ALG8 glycosyltransferase family
ctg004020_HT12.23	PF00108	Thiolase, N-terminal domain
ctg004020_HT12.23	PF02803	Thiolase, C-terminal domain
ctg004020_HT12.27	PF00041	Fibronectin type III domain
ctg004020_HT12.27	PF00102	Protein-tyrosine phosphatase
ctg004020_HT12.30	PF00160	Cyclophilin type peptidyl-prolyl cis-trans isomerase/CLD
ctg004020_HT12.4	PF00017	SH2 domain
ctg004020_HT12.6	PF12796	Ankyrin repeats (3 copies)
ctg004020_HT12.6	PF15898	cGMP-dependent protein kinase interacting domain
ctg004020_HT12.66	PF00004	ATPase family associated with various cellular activities (AAA)
ctg004020_HT12.66	PF16450	Proteasomal ATPase OB C-terminal domain
ctg004020_HT12.66	PF17862	AAA+ lid domain
ctg004020_HT12.7	PF06419	Conserved oligomeric complex COG6
ctg004070_HT12.16	PF00642	Zinc finger C-x8-C-x5-C-x3-H type (and similar)
ctg004080_HT12.14	PF00856	SET domain
ctg004100_HT12.29	PF01466	Skp1 family, dimerisation domain
ctg004110_HT12.10	PF05994	Cytoplasmic Fragile-X interacting family
ctg004110_HT12.10	PF07159	Protein of unknown function (DUF1394)
ctg004110_HT12.5	PF01138	3' exoribonuclease family, domain 1
ctg004110_HT12.5	PF03725	3' exoribonuclease family, domain 2
ctg004110_HT12.5	PF03726	Polyribonucleotide nucleotidyltransferase, RNA binding domain
ctg004200_HT12.24	PF00400	WD domain, G-beta repeat
ctg004290_HT12.248	PF11957	THO complex subunit 1 transcription elongation factor
ctg004290_HT12.76	PF00620	RhoGAP domain
ctg004360_HT12.50	PF01504	Phosphatidylinositol-4-phosphate 5-Kinase
ctg004380_HT12.7	PF00150	Cellulase (glycosyl hydrolase family 5)
ctg004460_HT12.141	PF00307	Calponin homology (CH) domain
ctg004460_HT12.80	PF00632	HECT-domain (ubiquitin-transferase)
ctg004470_HT12.21	PF01019	Gamma-glutamyltranspeptidase
ctg004470_HT12.5	PF05517	p25-alpha
ctg004550_HT12.5	PF00262	Calreticulin family
ctg004550_HT12.6	PF07885	Ion channel
ctg004550_HT12.9	PF13639	Ring finger domain
ctg004560_HT12.53	PF01926	50S ribosome-binding GTPase
ctg004580_HT12.58	PF03211	Pectate lyase
ctg004620_HT12.75	PF02771	Acyl-CoA dehydrogenase, N-terminal domain
ctg004630_HT12.57	PF00435	Spectrin repeat
ctg004650_HT12.101	PF02209	Villin headpiece domain
ctg004650_HT12.111	PF00876	Innexin
ctg004650_HT12.112	PF00876	Innexin
ctg004650_HT12.125	PF00640	Phosphotyrosine interaction domain (PTB/PID)
ctg004650_HT12.125	PF14604	Variant SH3 domain
ctg004650_HT12.131	PF01431	Peptidase family M13
ctg004650_HT12.131	PF05649	Peptidase family M13
ctg004650_HT12.132	PF00014	Kunitz/Bovine pancreatic trypsin inhibitor domain
ctg004650_HT12.133	PF00501	AMP-binding enzyme
ctg004650_HT12.133	PF13193	AMP-binding enzyme C-terminal domain
ctg004650_HT12.134	PF02275	Linear amide C-N hydrolases, choloylglycine hydrolase family
ctg004650_HT12.137	PF00018	SH3 domain
ctg004650_HT12.137	PF12796	Ankyrin repeats (3 copies)
ctg004650_HT12.20	PF04083	Partial alpha/beta-hydrolase lipase region
ctg004650_HT12.21	PF01391	Collagen triple helix repeat (20 copies)
ctg004650_HT12.21	PF01484	Nematode cuticle collagen N-terminal domain
ctg004650_HT12.25	PF01603	Protein phosphatase 2A regulatory B subunit (B56 family)
ctg004650_HT12.29	PF02485	Core-2/I-Branching enzyme
ctg004650_HT12.37	PF00122	E1-E2 ATPase
ctg004650_HT12.37	PF00403	Heavy-metal-associated domain
ctg004650_HT12.37	PF00702	haloacid dehalogenase-like hydrolase
ctg004650_HT12.39	PF00009	Elongation factor Tu GTP binding domain
ctg004650_HT12.39	PF00679	Elongation factor G C-terminus
ctg004650_HT12.39	PF03144	Elongation factor Tu domain 2
ctg004650_HT12.39	PF03764	Elongation factor G, domain IV
ctg004650_HT12.39	PF14492	Elongation Factor G, domain II
ctg004650_HT12.44	PF03259	Roadblock/LC7 domain
ctg004650_HT12.48	PF01175	Urocanase Rossmann-like domain
ctg004650_HT12.48	PF17391	Urocanase N-terminal domain
ctg004650_HT12.48	PF17392	Urocanase C-terminal domain
ctg004650_HT12.53	PF00069	Protein kinase domain
ctg004650_HT12.53	PF00130	Phorbol esters/diacylglycerol binding domain (C1 domain)
ctg004650_HT12.57	PF12906	RING-variant domain
ctg004650_HT12.63	PF12937	F-box-like
ctg004650_HT12.69	PF01490	Transmembrane amino acid transporter protein
ctg004650_HT12.70	PF00651	BTB/POZ domain
ctg004650_HT12.70	PF07707	BTB And C-terminal Kelch
ctg004650_HT12.70	PF08005	PHR domain
ctg004650_HT12.77	PF08839	DNA replication factor CDT1 like
ctg004650_HT12.78	PF00069	Protein kinase domain
ctg004650_HT12.79	PF00271	Helicase conserved C-terminal domain
ctg004650_HT12.79	PF00623	RNA polymerase Rpb1, domain 2
ctg004650_HT12.79	PF04408	Helicase associated domain (HA2)
ctg004650_HT12.79	PF04983	RNA polymerase Rpb1, domain 3
ctg004650_HT12.79	PF04997	RNA polymerase Rpb1, domain 1
ctg004650_HT12.79	PF04998	RNA polymerase Rpb1, domain 5
ctg004650_HT12.79	PF05000	RNA polymerase Rpb1, domain 4
ctg004650_HT12.79	PF07717	Oligonucleotide/oligosaccharide-binding (OB)-fold
ctg004650_HT12.93	PF13499	EF-hand domain pair
ctg004650_HT12.93	PF17958	EF-hand domain
ctg004650_HT12.94	PF00373	FERM central domain
ctg004650_HT12.98	PF00207	Alpha-2-macroglobulin family
ctg004660_HT12.14	PF00013	KH domain
ctg004660_HT12.14	PF09005	Domain of unknown function (DUF1897)
ctg004660_HT12.16	PF00268	Ribonucleotide reductase, small chain
ctg004660_HT12.17	PF00043	Glutathione S-transferase, C-terminal domain
ctg004660_HT12.17	PF00647	Elongation factor 1 gamma, conserved domain
ctg004660_HT12.17	PF02544	3-oxo-5-alpha-steroid 4-dehydrogenase
ctg004660_HT12.17	PF05700	Breast carcinoma amplified sequence 2 (BCAS2)
ctg004660_HT12.2	PF03016	Exostosin family
ctg004660_HT12.21	PF09747	Coiled-coil domain containing protein (DUF2052)
ctg004660_HT12.22	PF04683	Proteasome complex subunit Rpn13 ubiquitin receptor
ctg004660_HT12.22	PF16550	UCH-binding domain
ctg004660_HT12.23	PF00249	Myb-like DNA-binding domain
ctg004660_HT12.24	PF00071	Ras family
ctg004660_HT12.26	PF13890	Rab3 GTPase-activating protein catalytic subunit
ctg004660_HT12.28	PF01222	Ergosterol biosynthesis ERG4/ERG24 family
ctg004660_HT12.3	PF09612	Bacterial protein of unknown function (HtrL_YibB)
ctg004660_HT12.31	PF03810	Importin-beta N-terminal domain
ctg004660_HT12.31	PF08389	Exportin 1-like protein
ctg004660_HT12.31	PF08767	CRM1 C terminal
ctg004660_HT12.31	PF18777	Chromosome region maintenance or exportin repeat
ctg004660_HT12.31	PF18784	CRM1 / Exportin repeat 2
ctg004660_HT12.31	PF18787	CRM1 / Exportin repeat 3
ctg004660_HT12.33	PF00076	RNA recognition motif. (a.k.a. RRM, RBD, or RNP domain)
ctg004660_HT12.40	PF05739	SNARE domain
ctg004660_HT12.40	PF11416	Syntaxin-5 N-terminal, Sly1p-binding domain
ctg004660_HT12.41	PF13639	Ring finger domain
ctg004660_HT12.57	PF00464	Serine hydroxymethyltransferase
ctg004660_HT12.60	PF04564	U-box domain
ctg004660_HT12.60	PF10408	Ubiquitin elongating factor core
ctg004660_HT12.61	PF00676	Dehydrogenase E1 component
ctg004660_HT12.65	PF00085	Thioredoxin
ctg004660_HT12.65	PF08613	Cyclin
ctg004660_HT12.66	PF00850	Histone deacetylase domain
ctg004660_HT12.66	PF05742	Transport and Golgi organisation 2
ctg004660_HT12.70	PF01694	Rhomboid family
ctg004660_HT12.72	PF00614	Phospholipase D Active site motif
ctg004660_HT12.72	PF13918	PLD-like domain
ctg004660_HT12.75	PF00250	Forkhead domain
ctg004660_HT12.80	PF00850	Histone deacetylase domain
ctg004660_HT12.81	PF07714	Protein tyrosine kinase
ctg004680_HT12.8	PF10545	Alcohol dehydrogenase transcription factor Myb/SANT-like
ctg004680_HT12.9	PF12348	CLASP N terminal
ctg004710_HT12.2	PF10545	Alcohol dehydrogenase transcription factor Myb/SANT-like
ctg004710_HT12.3	PF12348	CLASP N terminal
ctg004710_HT12.5	PF15787	Domain of unknown function (DUF4704)
ctg004730_HT12.55	PF01145	SPFH domain / Band 7 family
ctg004730_HT12.83	PF00651	BTB/POZ domain
ctg004740_HT12.12	PF10545	Alcohol dehydrogenase transcription factor Myb/SANT-like
ctg004740_HT12.13	PF00757	Furin-like cysteine rich region
ctg004740_HT12.13	PF01030	Receptor L domain
ctg004740_HT12.13	PF07714	Protein tyrosine kinase
ctg004740_HT12.14	PF00454	Phosphatidylinositol 3- and 4-kinase
ctg004740_HT12.17	PF01182	Glucosamine-6-phosphate isomerases/6-phosphogluconolactonase
ctg004740_HT12.19	PF00230	Major intrinsic protein
ctg004740_HT12.7	PF10545	Alcohol dehydrogenase transcription factor Myb/SANT-like
ctg004740_HT12.9	PF12348	CLASP N terminal
ctg004760_HT12.110	PF00135	Carboxylesterase family
ctg004780_HT12.16	PF07885	Ion channel
ctg004800_HT12.9	PF01477	PLAT/LH2 domain
ctg004800_HT12.9	PF02141	DENN (AEX-3) domain
ctg004800_HT12.9	PF02759	RUN domain
ctg004800_HT12.9	PF03455	dDENN domain
ctg004800_HT12.9	PF03456	uDENN domain
ctg004860_HT12.19	PF00150	Cellulase (glycosyl hydrolase family 5)
ctg004860_HT12.4	PF00827	Ribosomal L15
ctg004860_HT12.6	PF00876	Innexin
ctg004870_HT12.32	PF01266	FAD dependent oxidoreductase
ctg004870_HT12.32	PF01347	Lipoprotein amino terminal region
ctg004870_HT12.32	PF01571	Aminomethyltransferase folate-binding domain
ctg004870_HT12.32	PF08669	Glycine cleavage T-protein C-terminal barrel domain
ctg004870_HT12.32	PF16350	FAD dependent oxidoreductase central domain
ctg004870_HT12.34	PF01388	ARID/BRIGHT DNA binding domain
ctg004870_HT12.34	PF12031	SWI/SNF-like complex subunit BAF250/Osa
ctg004870_HT12.50	PF02114	Phosducin
ctg004870_HT12.61	PF00153	Mitochondrial carrier protein
ctg004870_HT12.63	PF00005	ABC transporter
ctg004870_HT12.63	PF01061	ABC-2 type transporter
ctg004870_HT12.65	PF00130	Phorbol esters/diacylglycerol binding domain (C1 domain)
ctg004870_HT12.65	PF00620	RhoGAP domain
ctg004870_HT12.72	PF14570	RING/Ubox like zinc-binding domain
ctg004870_HT12.77	PF01423	LSM domain
ctg004870_HT12.90	PF00118	TCP-1/cpn60 chaperonin family
ctg004870_HT12.91	PF01399	PCI domain
ctg004870_HT12.92	PF00378	Enoyl-CoA hydratase/isomerase
ctg004870_HT12.92	PF00887	Acyl CoA binding protein
ctg004870_HT12.92	PF03437	BtpA family
ctg004870_HT12.94	PF00179	Ubiquitin-conjugating enzyme
ctg004890_HT12.175	PF00248	Aldo/keto reductase family
ctg004890_HT12.175	PF02888	Calmodulin binding domain
ctg004890_HT12.175	PF03530	Calcium-activated SK potassium channel
ctg004890_HT12.175	PF07885	Ion channel
ctg004890_HT12.180	PF00106	short chain dehydrogenase
ctg004890_HT12.189	PF10154	Uncharacterized conserved protein (DUF2362)
ctg004890_HT12.191	PF00041	Fibronectin type III domain
ctg004890_HT12.191	PF12330	Haspin like kinase domain
ctg004890_HT12.34	PF00012	Hsp70 protein
ctg004890_HT12.87	PF07719	Tetratricopeptide repeat
ctg004900_HT12.20	PF00856	SET domain
ctg004900_HT12.20	PF05033	Pre-SET motif
ctg004900_HT12.20	PF18359	Histone methyltransferase Tudor domain 1
ctg004900_HT12.21	PF16363	GDP-mannose 4,6 dehydratase
ctg004900_HT12.8	PF12796	Ankyrin repeats (3 copies)
ctg004940_HT12.12	PF13869	Nucleotide hydrolase
ctg004940_HT12.20	PF00326	Prolyl oligopeptidase family
ctg004940_HT12.20	PF00930	Dipeptidyl peptidase IV (DPP IV) N-terminal region
ctg004940_HT12.28	PF10266	Hereditary spastic paraplegia protein strumpellin
ctg004940_HT12.35	PF02463	RecF/RecN/SMC N terminal domain
ctg004940_HT12.35	PF06470	SMC proteins Flexible Hinge Domain
ctg004940_HT12.36	PF01048	Phosphorylase superfamily
ctg004940_HT12.37	PF05600	CDK5 regulatory subunit-associated protein 3
ctg004940_HT12.38	PF00313	'Cold-shock' DNA-binding domain
ctg004940_HT12.39	PF13901	Putative zinc-RING and/or ribbon
ctg004940_HT12.47	PF14652	Domain of unknown function (DUF4457)
ctg004940_HT12.48	PF00046	Homeodomain
ctg004940_HT12.53	PF00069	Protein kinase domain
ctg004940_HT12.56	PF06482	Collagenase NC10 and Endostatin
ctg004940_HT12.63	PF01347	Lipoprotein amino terminal region
ctg004940_HT12.65	PF06482	Collagenase NC10 and Endostatin
ctg004940_HT12.7	PF00149	Calcineurin-like phosphoesterase
ctg004940_HT12.71	PF03151	Triose-phosphate Transporter family
[truncated: 2,552 more rows]

## Sheet: HS isoform genes GO
Gene ID	GO Term	GO type	description
ctg000050_HS12.7	GO:0006486	BP	protein amino acid glycosylation
ctg000050_HS12.7	GO:0016020	CC	membrane
ctg000050_HS12.7	GO:0008378	MF	galactosyltransferase activity
ctg000090_HS12.3	GO:0016758	MF	transferase activity, transferring hexosyl groups
ctg000190_HS12.41	GO:0005515	MF	protein binding
ctg000190_HS12.41	GO:0005524	MF	ATP binding
ctg000190_HS12.41	GO:0016817	MF	hydrolase activity, acting on acid anhydrides
ctg000210_HS12.1	GO:0055114	BP	oxidation reduction
ctg000210_HS12.1	GO:0003824	MF	catalytic activity
ctg000210_HS12.1	GO:0016491	MF	oxidoreductase activity
ctg000210_HS12.1	GO:0050660	MF	FAD binding
ctg000210_HS12.1	GO:0071949	MF	FAD binding
ctg000240_HS12.10	GO:0032012	BP	regulation of ARF protein signal transduction
ctg000240_HS12.10	GO:0005086	MF	ARF guanyl-nucleotide exchange factor activity
ctg000240_HS12.39	GO:0006508	BP	proteolysis
ctg000240_HS12.39	GO:0008236	MF	serine-type peptidase activity
ctg000240_HS12.4	GO:0071203	CC	WASH complex
ctg000310_HS12.34	GO:0005524	MF	ATP binding
ctg000310_HS12.34	GO:0046872	MF	metal ion binding
ctg000330_HS12.4	GO:0005515	MF	protein binding
ctg000350_HS12.8	GO:0005515	MF	protein binding
ctg000360_HS12.27	GO:0055114	BP	oxidation reduction
ctg000360_HS12.27	GO:0005506	MF	iron ion binding
ctg000360_HS12.27	GO:0016705	MF	oxidoreductase activity, acting on paired donors, with incorporation or reduction of molecular oxygen
ctg000360_HS12.27	GO:0020037	MF	heme binding
ctg000360_HS12.30	GO:0055114	BP	oxidation reduction
ctg000360_HS12.30	GO:0005506	MF	iron ion binding
ctg000360_HS12.30	GO:0016705	MF	oxidoreductase activity, acting on paired donors, with incorporation or reduction of molecular oxygen
ctg000360_HS12.30	GO:0020037	MF	heme binding
ctg000370_HS12.10	GO:0007160	BP	cell-matrix adhesion
ctg000370_HS12.10	GO:0005509	MF	calcium ion binding
ctg000370_HS12.103	GO:0003676	MF	nucleic acid binding
ctg000370_HS12.104	GO:0007018	BP	microtubule-based movement
ctg000370_HS12.104	GO:0003777	MF	microtubule motor activity
ctg000370_HS12.104	GO:0005524	MF	ATP binding
ctg000370_HS12.104	GO:0008017	MF	microtubule binding
ctg000370_HS12.106	GO:0003676	MF	nucleic acid binding
ctg000370_HS12.12	GO:0003779	MF	actin binding
ctg000370_HS12.12	GO:0005543	MF	phospholipid binding
ctg000370_HS12.140	GO:0042302	MF	structural constituent of cuticle
ctg000370_HS12.150	GO:0015986	BP	ATP synthesis coupled proton transport
ctg000370_HS12.150	GO:0000276	CC	mitochondrial proton-transporting ATP synthase complex, coupling factor F(o)
ctg000370_HS12.150	GO:0015078	MF	hydrogen ion transmembrane transporter activity
ctg000370_HS12.173	GO:0043039	BP	tRNA aminoacylation
ctg000370_HS12.173	GO:0004812	MF	aminoacyl-tRNA ligase activity
ctg000370_HS12.173	GO:0005524	MF	ATP binding
ctg000370_HS12.200	GO:0042578	MF	phosphoric ester hydrolase activity
ctg000370_HS12.213	GO:0006508	BP	proteolysis
ctg000370_HS12.213	GO:0008236	MF	serine-type peptidase activity
ctg000370_HS12.217	GO:0006013	BP	mannose metabolic process
ctg000370_HS12.217	GO:0004559	MF	alpha-mannosidase activity
ctg000370_HS12.31	GO:0006406	BP	mRNA export from nucleus
ctg000370_HS12.31	GO:0005634	CC	nucleus
ctg000370_HS12.31	GO:0005737	CC	cytoplasm
ctg000370_HS12.31	GO:0003723	MF	RNA binding
ctg000370_HS12.31	GO:0005515	MF	protein binding
ctg000370_HS12.34	GO:0006481	BP	C-terminal protein amino acid methylation
ctg000370_HS12.34	GO:0016021	CC	integral to membrane
ctg000370_HS12.34	GO:0004671	MF	protein-S-isoprenylcysteine O-methyltransferase activity
ctg000370_HS12.48	GO:0003677	MF	DNA binding
ctg000370_HS12.49	GO:0005515	MF	protein binding
ctg000370_HS12.5	GO:0046872	MF	metal ion binding
ctg000370_HS12.55	GO:0005515	MF	protein binding
ctg000370_HS12.58	GO:0005643	CC	nuclear pore
ctg000370_HS12.58	GO:0017056	MF	structural constituent of nuclear pore
ctg000370_HS12.60	GO:0003682	MF	chromatin binding
ctg000370_HS12.61	GO:0006506	BP	GPI anchor biosynthetic process
ctg000370_HS12.61	GO:0016021	CC	integral to membrane
ctg000370_HS12.61	GO:0017176	MF	phosphatidylinositol N-acetylglucosaminyltransferase activity
ctg000370_HS12.68	GO:0032266	MF	phosphatidylinositol 3-phosphate binding
ctg000370_HS12.68	GO:0043130	MF	ubiquitin binding
ctg000370_HS12.70	GO:0055085	BP	transmembrane transport
ctg000370_HS12.70	GO:0016020	CC	membrane
ctg000370_HS12.77	GO:0004867	MF	serine-type endopeptidase inhibitor activity
ctg000370_HS12.80	GO:0006869	BP	lipid transport
ctg000370_HS12.80	GO:0005319	MF	lipid transporter activity
ctg000370_HS12.82	GO:0006904	BP	vesicle docking during exocytosis
ctg000370_HS12.82	GO:0000145	CC	exocyst
ctg000370_HS12.83	GO:0055114	BP	oxidation reduction
ctg000370_HS12.83	GO:0003676	MF	nucleic acid binding
ctg000370_HS12.83	GO:0005515	MF	protein binding
ctg000370_HS12.83	GO:0005524	MF	ATP binding
ctg000370_HS12.83	GO:0016491	MF	oxidoreductase activity
ctg000370_HS12.91	GO:0005634	CC	nucleus
ctg000380_HS12.4	GO:0003676	MF	nucleic acid binding
ctg000380_HS12.4	GO:0005515	MF	protein binding
ctg000390_HS12.16	GO:0007018	BP	microtubule-based movement
ctg000390_HS12.16	GO:0030286	CC	dynein complex
ctg000390_HS12.16	GO:0003777	MF	microtubule motor activity
ctg000390_HS12.17	GO:0006508	BP	proteolysis
ctg000390_HS12.17	GO:0008234	MF	cysteine-type peptidase activity
ctg000390_HS12.2	GO:0007018	BP	microtubule-based movement
ctg000390_HS12.2	GO:0003777	MF	microtubule motor activity
ctg000390_HS12.2	GO:0005524	MF	ATP binding
ctg000390_HS12.2	GO:0008017	MF	microtubule binding
ctg000390_HS12.30	GO:0003676	MF	nucleic acid binding
ctg000390_HS12.30	GO:0003723	MF	RNA binding
ctg000390_HS12.46	GO:0005524	MF	ATP binding
ctg000390_HS12.46	GO:0016887	MF	ATPase activity
ctg000420_HS12.104	GO:0006457	BP	protein folding
ctg000420_HS12.104	GO:0005524	MF	ATP binding
ctg000420_HS12.104	GO:0051082	MF	unfolded protein binding
ctg000420_HS12.128	GO:0007018	BP	microtubule-based movement
ctg000420_HS12.128	GO:0003777	MF	microtubule motor activity
ctg000420_HS12.128	GO:0005524	MF	ATP binding
ctg000420_HS12.128	GO:0008017	MF	microtubule binding
ctg000440_HS12.25	GO:0030976	MF	thiamin pyrophosphate binding
ctg000470_HS12.110	GO:0045454	BP	cell redox homeostasis
ctg000470_HS12.110	GO:0009055	MF	electron carrier activity
ctg000470_HS12.110	GO:0015035	MF	protein disulfide oxidoreductase activity
ctg000470_HS12.128	GO:0006506	BP	GPI anchor biosynthetic process
ctg000470_HS12.128	GO:0004584	MF	dolichyl-phosphate-mannose-glycolipid alpha-mannosyltransferase activity
ctg000470_HS12.13	GO:0008641	MF	small protein activating enzyme activity
ctg000470_HS12.136	GO:0005634	CC	nucleus
ctg000470_HS12.136	GO:0003676	MF	nucleic acid binding
ctg000470_HS12.151	GO:0003676	MF	nucleic acid binding
ctg000470_HS12.34	GO:0051603	BP	proteolysis involved in cellular protein catabolic process
ctg000470_HS12.34	GO:0005839	CC	proteasome core complex
ctg000470_HS12.34	GO:0004298	MF	threonine-type endopeptidase activity
ctg000470_HS12.38	GO:0006468	BP	protein amino acid phosphorylation
ctg000470_HS12.38	GO:0016020	CC	membrane
ctg000470_HS12.38	GO:0004672	MF	protein kinase activity
ctg000470_HS12.38	GO:0004675	MF	transmembrane receptor protein serine/threonine kinase activity
ctg000470_HS12.38	GO:0005524	MF	ATP binding
ctg000470_HS12.51	GO:0006415	BP	translational termination
ctg000470_HS12.51	GO:0003747	MF	translation release factor activity
ctg000470_HS12.94	GO:0005515	MF	protein binding
ctg000480_HS12.55	GO:0005515	MF	protein binding
ctg000540_HS12.97	GO:0005515	MF	protein binding
ctg000550_HS12.20	GO:0006355	BP	regulation of transcription, DNA-dependent
ctg000550_HS12.20	GO:0043565	MF	sequence-specific DNA binding
ctg000550_HS12.23	GO:0034551	BP	mitochondrial respiratory chain complex III assembly
ctg000550_HS12.23	GO:0005524	MF	ATP binding
ctg000550_HS12.4	GO:0030488	BP	tRNA methylation
ctg000550_HS12.4	GO:0031515	CC	tRNA (m1A) methyltransferase complex
ctg000550_HS12.4	GO:0016429	MF	tRNA (adenine-N1-)-methyltransferase activity
ctg000550_HS12.44	GO:0005515	MF	protein binding
ctg000560_HS12.132	GO:0005515	MF	protein binding
ctg000560_HS12.140	GO:0042302	MF	structural constituent of cuticle
ctg000560_HS12.164	GO:0006508	BP	proteolysis
ctg000560_HS12.164	GO:0031012	CC	extracellular matrix
ctg000560_HS12.164	GO:0004222	MF	metalloendopeptidase activity
ctg000560_HS12.164	GO:0008270	MF	zinc ion binding
ctg000560_HS12.173	GO:0005975	BP	carbohydrate metabolic process
ctg000560_HS12.173	GO:0004649	MF	poly(ADP-ribose) glycohydrolase activity
ctg000560_HS12.197	GO:0055085	BP	transmembrane transport
ctg000560_HS12.197	GO:0016021	CC	integral to membrane
ctg000560_HS12.197	GO:0005524	MF	ATP binding
ctg000560_HS12.197	GO:0016887	MF	ATPase activity
ctg000560_HS12.197	GO:0042626	MF	ATPase activity, coupled to transmembrane movement of substances
ctg000560_HS12.208	GO:0005515	MF	protein binding
ctg000560_HS12.221	GO:0005515	MF	protein binding
ctg000560_HS12.232	GO:0006355	BP	regulation of transcription, DNA-dependent
ctg000560_HS12.232	GO:0016573	BP	histone acetylation
ctg000560_HS12.232	GO:0004402	MF	histone acetyltransferase activity
ctg000560_HS12.232	GO:0005515	MF	protein binding
ctg000560_HS12.234	GO:0016798	MF	hydrolase activity, acting on glycosyl bonds
ctg000560_HS12.236	GO:0003676	MF	nucleic acid binding
ctg000560_HS12.236	GO:0005524	MF	ATP binding
ctg000560_HS12.242	GO:0003676	MF	nucleic acid binding
ctg000560_HS12.254	GO:0005515	MF	protein binding
ctg000560_HS12.267	GO:0003676	MF	nucleic acid binding
ctg000560_HS12.285	GO:0005615	CC	extracellular space
ctg000560_HS12.292	GO:0005509	MF	calcium ion binding
ctg000560_HS12.308	GO:0003676	MF	nucleic acid binding
ctg000560_HS12.322	GO:0006508	BP	proteolysis
ctg000560_HS12.322	GO:0004190	MF	aspartic-type endopeptidase activity
ctg000560_HS12.325	GO:0006464	BP	protein modification process
ctg000560_HS12.340	GO:0003676	MF	nucleic acid binding
ctg000560_HS12.348	GO:0005515	MF	protein binding
ctg000560_HS12.349	GO:0003968	MF	RNA-directed RNA polymerase activity
ctg000560_HS12.352	GO:0006122	BP	mitochondrial electron transport, ubiquinol to cytochrome c
ctg000560_HS12.352	GO:0005750	CC	mitochondrial respiratory chain complex III
ctg000560_HS12.59	GO:0016592	CC	mediator complex
ctg000570_HS12.105	GO:0016021	CC	integral to membrane
ctg000570_HS12.141	GO:0005515	MF	protein binding
ctg000570_HS12.24	GO:0003676	MF	nucleic acid binding
ctg000570_HS12.80	GO:0003677	MF	DNA binding
ctg000570_HS12.91	GO:0030150	BP	protein import into mitochondrial matrix
ctg000570_HS12.91	GO:0005744	CC	mitochondrial inner membrane presequence translocase complex
ctg000570_HS12.97	GO:0005515	MF	protein binding
ctg000600_HS12.117	GO:0003677	MF	DNA binding
ctg000600_HS12.146	GO:0006355	BP	regulation of transcription, DNA-dependent
ctg000600_HS12.146	GO:0003677	MF	DNA binding
ctg000600_HS12.146	GO:0003700	MF	transcription factor activity
ctg000600_HS12.208	GO:0005515	MF	protein binding
ctg000600_HS12.72	GO:0000139	CC	Golgi membrane
ctg000600_HS12.72	GO:0016020	CC	membrane
ctg000610_HS12.314	GO:0005515	MF	protein binding
ctg000610_HS12.367	GO:0006814	BP	sodium ion transport
ctg000610_HS12.367	GO:0016020	CC	membrane
ctg000610_HS12.367	GO:0005272	MF	sodium channel activity
ctg000610_HS12.432	GO:0005515	MF	protein binding
ctg000620_HS12.103	GO:0003676	MF	nucleic acid binding
ctg000620_HS12.105	GO:0032039	CC	integrator complex
ctg000620_HS12.105	GO:0043231	CC	intracellular membrane-bounded organelle
ctg000620_HS12.105	GO:0051537	MF	2 iron, 2 sulfur cluster binding
ctg000620_HS12.12	GO:0006508	BP	proteolysis
ctg000620_HS12.12	GO:0008234	MF	cysteine-type peptidase activity
ctg000620_HS12.122	GO:0000178	CC	exosome (RNase complex)
ctg000620_HS12.122	GO:0003723	MF	RNA binding
ctg000620_HS12.123	GO:0046872	MF	metal ion binding
ctg000620_HS12.130	GO:0055085	BP	transmembrane transport
ctg000620_HS12.131	GO:0006468	BP	protein amino acid phosphorylation
ctg000620_HS12.131	GO:0004672	MF	protein kinase activity
ctg000620_HS12.131	GO:0005524	MF	ATP binding
ctg000620_HS12.132	GO:0008017	MF	microtubule binding
ctg000620_HS12.134	GO:0006468	BP	protein amino acid phosphorylation
ctg000620_HS12.134	GO:0004672	MF	protein kinase activity
ctg000620_HS12.134	GO:0005524	MF	ATP binding
ctg000620_HS12.135	GO:0008017	MF	microtubule binding
ctg000620_HS12.140	GO:0031124	BP	mRNA 3'-end processing
ctg000620_HS12.148	GO:0007017	BP	microtubule-based process
ctg000620_HS12.148	GO:0005869	CC	dynactin complex
ctg000620_HS12.149	GO:0003678	MF	DNA helicase activity
ctg000620_HS12.149	GO:0005524	MF	ATP binding
ctg000620_HS12.150	GO:0005515	MF	protein binding
ctg000620_HS12.152	GO:0006139	BP	nucleobase, nucleoside, nucleotide and nucleic acid metabolic process
ctg000620_HS12.152	GO:0003676	MF	nucleic acid binding
ctg000620_HS12.152	GO:0008408	MF	3'-5' exonuclease activity
ctg000620_HS12.164	GO:0006468	BP	protein amino acid phosphorylation
ctg000620_HS12.164	GO:0004672	MF	protein kinase activity
ctg000620_HS12.164	GO:0004674	MF	protein serine/threonine kinase activity
ctg000620_HS12.164	GO:0005524	MF	ATP binding
ctg000620_HS12.17	GO:0055114	BP	oxidation reduction
ctg000620_HS12.17	GO:0016616	MF	oxidoreductase activity, acting on the CH-OH group of donors, NAD or NADP as acceptor
ctg000620_HS12.180	GO:0006397	BP	mRNA processing
ctg000620_HS12.180	GO:0000445	CC	THO complex part of transcription export complex
ctg000620_HS12.22	GO:0003676	MF	nucleic acid binding
ctg000620_HS12.22	GO:0005515	MF	protein binding
ctg000620_HS12.38	GO:0003677	MF	DNA binding
ctg000620_HS12.55	GO:0003824	MF	catalytic activity
ctg000620_HS12.55	GO:0050662	MF	coenzyme binding
ctg000620_HS12.59	GO:0006511	BP	ubiquitin-dependent protein catabolic process
ctg000620_HS12.59	GO:0031625	MF	ubiquitin protein ligase binding
ctg000620_HS12.66	GO:0006465	BP	signal peptide processing
ctg000620_HS12.66	GO:0005787	CC	signal peptidase complex
ctg000620_HS12.66	GO:0016021	CC	integral to membrane
ctg000620_HS12.66	GO:0008233	MF	peptidase activity
ctg000620_HS12.67	GO:0006352	BP	transcription initiation
ctg000620_HS12.67	GO:0006367	BP	transcription initiation from RNA polymerase II promoter
ctg000620_HS12.70	GO:0016021	CC	integral to membrane
ctg000620_HS12.81	GO:0005524	MF	ATP binding
ctg000620_HS12.82	GO:0000166	MF	nucleotide binding
ctg000620_HS12.82	GO:0003677	MF	DNA binding
ctg000620_HS12.9	GO:0006412	BP	translation
ctg000620_HS12.9	GO:0005840	CC	ribosome
ctg000620_HS12.9	GO:0003735	MF	structural constituent of ribosome
ctg000630_HS12.100	GO:0006886	BP	intracellular protein transport
ctg000630_HS12.100	GO:0005515	MF	protein binding
ctg000630_HS12.100	GO:0017137	MF	Rab GTPase binding
ctg000630_HS12.109	GO:0009072	BP	aromatic amino acid family metabolic process
ctg000630_HS12.109	GO:0003824	MF	catalytic activity
ctg000630_HS12.109	GO:0004334	MF	fumarylacetoacetase activity
ctg000630_HS12.112	GO:0007186	BP	G-protein coupled receptor protein signaling pathway
ctg000630_HS12.112	GO:0003924	MF	GTPase activity
ctg000630_HS12.112	GO:0019001	MF	guanyl nucleotide binding
ctg000630_HS12.112	GO:0031683	MF	G-protein beta/gamma-subunit binding
ctg000630_HS12.116	GO:0008168	MF	methyltransferase activity
ctg000630_HS12.117	GO:0016021	CC	integral to membrane
ctg000630_HS12.119	GO:0008830	MF	dTDP-4-dehydrorhamnose 3,5-epimerase activity
ctg000630_HS12.131	GO:0042302	MF	structural constituent of cuticle
ctg000630_HS12.133	GO:0003924	MF	GTPase activity
ctg000630_HS12.135	GO:0003755	MF	peptidyl-prolyl cis-trans isomerase activity
ctg000630_HS12.135	GO:0005515	MF	protein binding
ctg000630_HS12.136	GO:0035556	BP	intracellular signal transduction
ctg000630_HS12.136	GO:0005515	MF	protein binding
ctg000630_HS12.136	GO:0008289	MF	lipid binding
ctg000630_HS12.137	GO:0042302	MF	structural constituent of cuticle
ctg000630_HS12.139	GO:0003676	MF	nucleic acid binding
ctg000630_HS12.139	GO:0005524	MF	ATP binding
ctg000630_HS12.141	GO:0003676	MF	nucleic acid binding
ctg000630_HS12.141	GO:0005515	MF	protein binding
ctg000630_HS12.152	GO:0007186	BP	G-protein coupled receptor protein signaling pathway
ctg000630_HS12.152	GO:0016021	CC	integral to membrane
ctg000630_HS12.152	GO:0004930	MF	G-protein coupled receptor activity
ctg000630_HS12.17	GO:0006355	BP	regulation of transcription, DNA-dependent
ctg000630_HS12.17	GO:0005634	CC	nucleus
ctg000630_HS12.17	GO:0003700	MF	transcription factor activity
ctg000630_HS12.184	GO:0003924	MF	GTPase activity
ctg000630_HS12.184	GO:0005525	MF	GTP binding
ctg000630_HS12.192	GO:0042302	MF	structural constituent of cuticle
ctg000630_HS12.193	GO:0003924	MF	GTPase activity
ctg000630_HS12.197	GO:0034968	BP	histone lysine methylation
ctg000630_HS12.197	GO:0005634	CC	nucleus
ctg000630_HS12.197	GO:0003677	MF	DNA binding
ctg000630_HS12.197	GO:0005515	MF	protein binding
ctg000630_HS12.197	GO:0008270	MF	zinc ion binding
ctg000630_HS12.197	GO:0018024	MF	histone-lysine N-methyltransferase activity
ctg000630_HS12.209	GO:0008484	MF	sulfuric ester hydrolase activity
ctg000630_HS12.210	GO:0055085	BP	transmembrane transport
ctg000630_HS12.210	GO:0016021	CC	integral to membrane
ctg000630_HS12.210	GO:0022857	MF	transmembrane transporter activity
ctg000630_HS12.211	GO:0005515	MF	protein binding
ctg000630_HS12.212	GO:0016787	MF	hydrolase activity
ctg000630_HS12.217	GO:0004867	MF	serine-type endopeptidase inhibitor activity
ctg000630_HS12.221	GO:0006811	BP	ion transport
ctg000630_HS12.221	GO:0055085	BP	transmembrane transport
ctg000630_HS12.221	GO:0016020	CC	membrane
ctg000630_HS12.221	GO:0005216	MF	ion channel activity
ctg000630_HS12.222	GO:0004521	MF	endoribonuclease activity
ctg000630_HS12.223	GO:0016787	MF	hydrolase activity
ctg000630_HS12.224	GO:0006886	BP	intracellular protein transport
ctg000630_HS12.224	GO:0006888	BP	ER to Golgi vesicle-mediated transport
ctg000630_HS12.224	GO:0030127	CC	COPII vesicle coat
ctg000630_HS12.224	GO:0008270	MF	zinc ion binding
ctg000630_HS12.230	GO:0003676	MF	nucleic acid binding
ctg000630_HS12.231	GO:0005388	MF	calcium-transporting ATPase activity
ctg000630_HS12.235	GO:0016491	MF	oxidoreductase activity
ctg000630_HS12.238	GO:0005975	BP	carbohydrate metabolic process
ctg000630_HS12.238	GO:0005515	MF	protein binding
ctg000630_HS12.238	GO:0016857	MF	racemase and epimerase activity, acting on carbohydrates and derivatives
ctg000630_HS12.242	GO:0035434	BP	copper ion transmembrane transport
ctg000630_HS12.242	GO:0016021	CC	integral to membrane
ctg000630_HS12.242	GO:0005375	MF	copper ion transmembrane transporter activity
ctg000630_HS12.244	GO:0006811	BP	ion transport
ctg000630_HS12.244	GO:0055085	BP	transmembrane transport
ctg000630_HS12.244	GO:0016020	CC	membrane
ctg000630_HS12.244	GO:0022857	MF	transmembrane transporter activity
ctg000630_HS12.246	GO:0055114	BP	oxidation reduction
ctg000630_HS12.246	GO:0016627	MF	oxidoreductase activity, acting on the CH-CH group of donors
ctg000630_HS12.246	GO:0050660	MF	FAD binding
ctg000630_HS12.248	GO:0006886	BP	intracellular protein transport
ctg000630_HS12.248	GO:0005515	MF	protein binding
ctg000630_HS12.251	GO:0003676	MF	nucleic acid binding
ctg000630_HS12.259	GO:0005515	MF	protein binding
ctg000630_HS12.260	GO:0005515	MF	protein binding
ctg000630_HS12.263	GO:0003676	MF	nucleic acid binding
ctg000630_HS12.263	GO:0005524	MF	ATP binding
ctg000630_HS12.264	GO:0005515	MF	protein binding
ctg000630_HS12.267	GO:0016021	CC	integral to membrane
ctg000630_HS12.271	GO:0003676	MF	nucleic acid binding
ctg000630_HS12.272	GO:0006904	BP	vesicle docking during exocytosis
ctg000630_HS12.272	GO:0016192	BP	vesicle-mediated transport
ctg000630_HS12.273	GO:0003676	MF	nucleic acid binding
ctg000630_HS12.273	GO:0003723	MF	RNA binding
ctg000630_HS12.273	GO:0008270	MF	zinc ion binding
ctg000630_HS12.282	GO:0005515	MF	protein binding
ctg000630_HS12.284	GO:0005515	MF	protein binding
ctg000630_HS12.29	GO:0005515	MF	protein binding
ctg000630_HS12.290	GO:0006886	BP	intracellular protein transport
ctg000630_HS12.290	GO:0016192	BP	vesicle-mediated transport
ctg000630_HS12.291	GO:0005515	MF	protein binding
ctg000630_HS12.295	GO:0005515	MF	protein binding
ctg000630_HS12.305	GO:0008483	MF	transaminase activity
ctg000630_HS12.305	GO:0030170	MF	pyridoxal phosphate binding
ctg000630_HS12.313	GO:0006468	BP	protein amino acid phosphorylation
ctg000630_HS12.313	GO:0004672	MF	protein kinase activity
ctg000630_HS12.313	GO:0004715	MF	non-membrane spanning protein tyrosine kinase activity
ctg000630_HS12.313	GO:0005515	MF	protein binding
ctg000630_HS12.313	GO:0005524	MF	ATP binding
ctg000630_HS12.316	GO:0051726	BP	regulation of cell cycle
ctg000630_HS12.316	GO:0005634	CC	nucleus
ctg000630_HS12.321	GO:0003676	MF	nucleic acid binding
ctg000630_HS12.327	GO:0006468	BP	protein amino acid phosphorylation
ctg000630_HS12.327	GO:0009190	BP	cyclic nucleotide biosynthetic process
ctg000630_HS12.327	GO:0035556	BP	intracellular signal transduction
ctg000630_HS12.327	GO:0004672	MF	protein kinase activity
ctg000630_HS12.327	GO:0005524	MF	ATP binding
ctg000630_HS12.327	GO:0016849	MF	phosphorus-oxygen lyase activity
ctg000630_HS12.328	GO:0005515	MF	protein binding
ctg000630_HS12.329	GO:0006270	BP	DNA replication initiation
ctg000630_HS12.329	GO:0003677	MF	DNA binding
ctg000630_HS12.329	GO:0005524	MF	ATP binding
ctg000630_HS12.34	GO:0007165	BP	signal transduction
ctg000630_HS12.344	GO:0006355	BP	regulation of transcription, DNA-dependent
ctg000630_HS12.344	GO:0003700	MF	transcription factor activity
ctg000630_HS12.345	GO:0005085	MF	guanyl-nucleotide exchange factor activity
ctg000630_HS12.351	GO:0016579	BP	protein deubiquitination
ctg000630_HS12.351	GO:0008270	MF	zinc ion binding
ctg000630_HS12.351	GO:0036459	MF	thiol-dependent ubiquitinyl hydrolase activity
ctg000630_HS12.361	GO:0016021	CC	integral to membrane
ctg000630_HS12.364	GO:0005525	MF	GTP binding
ctg000630_HS12.371	GO:0055085	BP	transmembrane transport
ctg000630_HS12.371	GO:0016021	CC	integral to membrane
ctg000630_HS12.371	GO:0005524	MF	ATP binding
ctg000630_HS12.371	GO:0016887	MF	ATPase activity
ctg000630_HS12.371	GO:0042626	MF	ATPase activity, coupled to transmembrane movement of substances
ctg000630_HS12.373	GO:0035556	BP	intracellular signal transduction
ctg000630_HS12.375	GO:0006413	BP	translational initiation
ctg000630_HS12.375	GO:0003723	MF	RNA binding
ctg000630_HS12.375	GO:0003743	MF	translation initiation factor activity
ctg000630_HS12.382	GO:0045454	BP	cell redox homeostasis
ctg000630_HS12.382	GO:0055114	BP	oxidation reduction
ctg000630_HS12.382	GO:0016972	MF	thiol oxidase activity
ctg000630_HS12.384	GO:0005096	MF	GTPase activator activity
ctg000630_HS12.384	GO:0005515	MF	protein binding
ctg000630_HS12.385	GO:0000398	BP	nuclear mRNA splicing, via spliceosome
ctg000630_HS12.385	GO:0005515	MF	protein binding
ctg000630_HS12.386	GO:0006904	BP	vesicle docking during exocytosis
ctg000630_HS12.386	GO:0016192	BP	vesicle-mediated transport
ctg000630_HS12.47	GO:0006811	BP	ion transport
ctg000630_HS12.47	GO:0055085	BP	transmembrane transport
ctg000630_HS12.47	GO:0016020	CC	membrane
ctg000630_HS12.47	GO:0005216	MF	ion channel activity
ctg000630_HS12.5	GO:0000398	BP	nuclear mRNA splicing, via spliceosome
ctg000630_HS12.5	GO:0003723	MF	RNA binding
ctg000630_HS12.5	GO:0005515	MF	protein binding
ctg000630_HS12.5	GO:0017070	MF	U6 snRNA binding
ctg000630_HS12.5	GO:0030623	MF	U5 snRNA binding
ctg000630_HS12.56	GO:0007165	BP	signal transduction
ctg000630_HS12.6	GO:0005515	MF	protein binding
ctg000630_HS12.61	GO:0007205	BP	activation of protein kinase C activity by G-protein coupled receptor protein signaling pathway
ctg000630_HS12.61	GO:0035556	BP	intracellular signal transduction
ctg000630_HS12.61	GO:0004143	MF	diacylglycerol kinase activity
ctg000630_HS12.61	GO:0005509	MF	calcium ion binding
ctg000630_HS12.61	GO:0016301	MF	kinase activity
ctg000630_HS12.63	GO:0003676	MF	nucleic acid binding
ctg000630_HS12.64	GO:0006139	BP	nucleobase, nucleoside, nucleotide and nucleic acid metabolic process
ctg000630_HS12.64	GO:0003676	MF	nucleic acid binding
ctg000630_HS12.64	GO:0003677	MF	DNA binding
ctg000630_HS12.64	GO:0003678	MF	DNA helicase activity
ctg000630_HS12.64	GO:0004386	MF	helicase activity
ctg000630_HS12.64	GO:0005515	MF	protein binding
ctg000630_HS12.64	GO:0005524	MF	ATP binding
ctg000630_HS12.64	GO:0016818	MF	hydrolase activity, acting on acid anhydrides, in phosphorus-containing anhydrides
ctg000630_HS12.67	GO:0006886	BP	intracellular protein transport
ctg000630_HS12.67	GO:0017137	MF	Rab GTPase binding
ctg000630_HS12.84	GO:0006468	BP	protein amino acid phosphorylation
ctg000630_HS12.84	GO:0004672	MF	protein kinase activity
ctg000630_HS12.84	GO:0004674	MF	protein serine/threonine kinase activity
ctg000630_HS12.84	GO:0005524	MF	ATP binding
ctg000630_HS12.88	GO:0005515	MF	protein binding
ctg000630_HS12.95	GO:0003824	MF	catalytic activity
ctg000630_HS12.95	GO:0046912	MF	transferase activity, transferring acyl groups, acyl groups converted into alkyl on transfer
ctg000630_HS12.95	GO:0048037	MF	cofactor binding
ctg000630_HS12.98	GO:0006265	BP	DNA topological change
ctg000630_HS12.98	GO:0003677	MF	DNA binding
ctg000630_HS12.98	GO:0003916	MF	DNA topoisomerase activity
ctg000630_HS12.98	GO:0008270	MF	zinc ion binding
ctg000640_HS12.100	GO:0005524	MF	ATP binding
ctg000640_HS12.102	GO:0070403	MF	NAD binding
ctg000640_HS12.107	GO:0007186	BP	G-protein coupled receptor protein signaling pathway
ctg000640_HS12.107	GO:0016021	CC	integral to membrane
ctg000640_HS12.107	GO:0004930	MF	G-protein coupled receptor activity
ctg000640_HS12.108	GO:0055114	BP	oxidation reduction
ctg000640_HS12.108	GO:0016491	MF	oxidoreductase activity
ctg000640_HS12.115	GO:0006355	BP	regulation of transcription, DNA-dependent
ctg000640_HS12.115	GO:0005634	CC	nucleus
ctg000640_HS12.115	GO:0003700	MF	transcription factor activity
ctg000640_HS12.115	GO:0008270	MF	zinc ion binding
ctg000640_HS12.115	GO:0043565	MF	sequence-specific DNA binding
ctg000640_HS12.137	GO:1901135	BP	carbohydrate derivative metabolic process
ctg000640_HS12.137	GO:0097367	MF	carbohydrate derivative binding
ctg000640_HS12.15	GO:0006338	BP	chromatin remodeling
ctg000640_HS12.15	GO:0043044	BP	ATP-dependent chromatin remodeling
ctg000640_HS12.15	GO:0005634	CC	nucleus
ctg000640_HS12.15	GO:0003676	MF	nucleic acid binding
ctg000640_HS12.15	GO:0005524	MF	ATP binding
ctg000640_HS12.15	GO:0016818	MF	hydrolase activity, acting on acid anhydrides, in phosphorus-containing anhydrides
ctg000640_HS12.15	GO:0031491	MF	nucleosome binding
ctg000640_HS12.151	GO:0005515	MF	protein binding
ctg000640_HS12.153	GO:0055085	BP	transmembrane transport
ctg000640_HS12.153	GO:0005634	CC	nucleus
ctg000640_HS12.153	GO:0016021	CC	integral to membrane
ctg000640_HS12.153	GO:0022857	MF	transmembrane transporter activity
ctg000640_HS12.158	GO:0005892	CC	nicotinic acetylcholine-gated receptor-channel complex
ctg000640_HS12.160	GO:0005524	MF	ATP binding
ctg000640_HS12.166	GO:0055085	BP	transmembrane transport
ctg000640_HS12.173	GO:0006629	BP	lipid metabolic process
ctg000640_HS12.173	GO:0008081	MF	phosphoric diester hydrolase activity
ctg000640_HS12.173	GO:2001070	MF	starch binding
ctg000640_HS12.186	GO:0055085	BP	transmembrane transport
ctg000640_HS12.186	GO:0016020	CC	membrane
ctg000640_HS12.192	GO:0006811	BP	ion transport
ctg000640_HS12.192	GO:0016021	CC	integral to membrane
ctg000640_HS12.192	GO:0005230	MF	extracellular ligand-gated ion channel activity
ctg000640_HS12.194	GO:0006355	BP	regulation of transcription, DNA-dependent
ctg000640_HS12.2	GO:0015693	BP	magnesium ion transport
ctg000640_HS12.2	GO:0016021	CC	integral to membrane
ctg000640_HS12.2	GO:0015095	MF	magnesium ion transmembrane transporter activity
ctg000640_HS12.21	GO:0008641	MF	small protein activating enzyme activity
ctg000640_HS12.219	GO:0042302	MF	structural constituent of cuticle
ctg000640_HS12.228	GO:0007268	BP	synaptic transmission
ctg000640_HS12.228	GO:0005515	MF	protein binding
ctg000640_HS12.228	GO:0033130	MF	acetylcholine receptor binding
ctg000640_HS12.228	GO:0043495	MF	protein anchor
ctg000640_HS12.234	GO:0006457	BP	protein folding
ctg000640_HS12.234	GO:0005524	MF	ATP binding
ctg000640_HS12.234	GO:0051082	MF	unfolded protein binding
ctg000640_HS12.235	GO:0005524	MF	ATP binding
ctg000640_HS12.254	GO:0016787	MF	hydrolase activity
ctg000640_HS12.262	GO:0006468	BP	protein amino acid phosphorylation
ctg000640_HS12.262	GO:0009190	BP	cyclic nucleotide biosynthetic process
ctg000640_HS12.262	GO:0035556	BP	intracellular signal transduction
ctg000640_HS12.262	GO:0004672	MF	protein kinase activity
ctg000640_HS12.262	GO:0005524	MF	ATP binding
ctg000640_HS12.262	GO:0016849	MF	phosphorus-oxygen lyase activity
ctg000640_HS12.30	GO:0005515	MF	protein binding
ctg000640_HS12.33	GO:0016757	MF	transferase activity, transferring glycosyl groups
ctg000640_HS12.48	GO:0006821	BP	chloride transport
ctg000640_HS12.48	GO:0055085	BP	transmembrane transport
ctg000640_HS12.48	GO:0016020	CC	membrane
ctg000640_HS12.48	GO:0005247	MF	voltage-gated chloride channel activity
ctg000640_HS12.51	GO:0016020	CC	membrane
ctg000640_HS12.52	GO:0006468	BP	protein amino acid phosphorylation
ctg000640_HS12.52	GO:0006887	BP	exocytosis
ctg000640_HS12.52	GO:0000145	CC	exocyst
ctg000640_HS12.52	GO:0004672	MF	protein kinase activity
ctg000640_HS12.52	GO:0005524	MF	ATP binding
ctg000640_HS12.54	GO:0016020	CC	membrane
ctg000640_HS12.54	GO:0008375	MF	acetylglucosaminyltransferase activity
ctg000640_HS12.67	GO:0006621	BP	protein retention in ER lumen
ctg000640_HS12.67	GO:0016021	CC	integral to membrane
ctg000640_HS12.67	GO:0046923	MF	ER retention sequence binding
ctg000640_HS12.72	GO:0006468	BP	protein amino acid phosphorylation
ctg000640_HS12.72	GO:0004672	MF	protein kinase activity
ctg000640_HS12.72	GO:0005524	MF	ATP binding
ctg000640_HS12.73	GO:0046872	MF	metal ion binding
ctg000640_HS12.84	GO:0006412	BP	translation
ctg000640_HS12.84	GO:0005840	CC	ribosome
ctg000640_HS12.84	GO:0003735	MF	structural constituent of ribosome
ctg000640_HS12.84	GO:0003824	MF	catalytic activity
ctg000640_HS12.88	GO:0046872	MF	metal ion binding
ctg000640_HS12.89	GO:0005892	CC	nicotinic acetylcholine-gated receptor-channel complex
ctg000640_HS12.91	GO:0003676	MF	nucleic acid binding
ctg000640_HS12.92	GO:0003676	MF	nucleic acid binding
ctg000640_HS12.92	GO:0005515	MF	protein binding
ctg000640_HS12.93	GO:0006811	BP	ion transport
ctg000640_HS12.93	GO:0016021	CC	integral to membrane
ctg000640_HS12.93	GO:0005230	MF	extracellular ligand-gated ion channel activity
ctg000640_HS12.96	GO:0003676	MF	nucleic acid binding
ctg000650_HS12.11	GO:0006355	BP	regulation of transcription, DNA-dependent
ctg000650_HS12.11	GO:0003700	MF	transcription factor activity
ctg000650_HS12.11	GO:0005515	MF	protein binding
ctg000650_HS12.185	GO:0005509	MF	calcium ion binding
ctg000650_HS12.185	GO:0005544	MF	calcium-dependent phospholipid binding
ctg000650_HS12.208	GO:0003676	MF	nucleic acid binding
ctg000650_HS12.29	GO:0005975	BP	carbohydrate metabolic process
ctg000650_HS12.359	GO:0009312	BP	oligosaccharide biosynthetic process
ctg000650_HS12.359	GO:0005795	CC	Golgi stack
ctg000650_HS12.359	GO:0016021	CC	integral to membrane
ctg000650_HS12.359	GO:0008455	MF	alpha-1,6-mannosylglycoprotein 2-beta-N-acetylglucosaminyltransferase activity
ctg000650_HS12.60	GO:0055085	BP	transmembrane transport
ctg000650_HS12.60	GO:0016021	CC	integral to membrane
ctg000650_HS12.60	GO:0022857	MF	transmembrane transporter activity
ctg000650_HS12.79	GO:0005515	MF	protein binding
ctg000660_HS12.116	GO:0007156	BP	homophilic cell adhesion
ctg000660_HS12.116	GO:0016020	CC	membrane
ctg000660_HS12.116	GO:0004930	MF	G-protein coupled receptor activity
ctg000660_HS12.116	GO:0005509	MF	calcium ion binding
ctg000660_HS12.146	GO:0007015	BP	actin filament organization
ctg000660_HS12.146	GO:0003785	MF	actin monomer binding
ctg000660_HS12.147	GO:0006508	BP	proteolysis
ctg000660_HS12.147	GO:0004198	MF	calcium-dependent cysteine-type endopeptidase activity
ctg000660_HS12.148	GO:0005515	MF	protein binding
ctg000660_HS12.159	GO:0006351	BP	transcription, DNA-dependent
ctg000660_HS12.159	GO:0003677	MF	DNA binding
ctg000660_HS12.159	GO:0003899	MF	DNA-directed RNA polymerase activity
ctg000660_HS12.162	GO:0005515	MF	protein binding
ctg000660_HS12.166	GO:0005515	MF	protein binding
ctg000660_HS12.168	GO:0008168	MF	methyltransferase activity
ctg000660_HS12.175	GO:0006814	BP	sodium ion transport
ctg000660_HS12.175	GO:0016020	CC	membrane
ctg000660_HS12.175	GO:0005272	MF	sodium channel activity
ctg000660_HS12.185	GO:0005524	MF	ATP binding
ctg000660_HS12.191	GO:0042302	MF	structural constituent of cuticle
ctg000660_HS12.202	GO:0042302	MF	structural constituent of cuticle
ctg000660_HS12.204	GO:0006508	BP	proteolysis
ctg000660_HS12.204	GO:0004252	MF	serine-type endopeptidase activity
ctg000660_HS12.204	GO:0042302	MF	structural constituent of cuticle
ctg000660_HS12.214	GO:0006817	BP	phosphate transport
ctg000660_HS12.214	GO:0016020	CC	membrane
ctg000660_HS12.214	GO:0005315	MF	inorganic phosphate transmembrane transporter activity
ctg000660_HS12.235	GO:0055114	BP	oxidation reduction
ctg000660_HS12.235	GO:0005506	MF	iron ion binding
ctg000660_HS12.235	GO:0016705	MF	oxidoreductase activity, acting on paired donors, with incorporation or reduction of molecular oxygen
ctg000660_HS12.235	GO:0020037	MF	heme binding
ctg000660_HS12.246	GO:0006355	BP	regulation of transcription, DNA-dependent
ctg000660_HS12.246	GO:0003700	MF	transcription factor activity
ctg000660_HS12.25	GO:0005085	MF	guanyl-nucleotide exchange factor activity
ctg000660_HS12.26	GO:0008168	MF	methyltransferase activity
ctg000660_HS12.266	GO:0006508	BP	proteolysis
ctg000660_HS12.266	GO:0008234	MF	cysteine-type peptidase activity
ctg000660_HS12.277	GO:0006355	BP	regulation of transcription, DNA-dependent
ctg000660_HS12.277	GO:0005634	CC	nucleus
ctg000660_HS12.277	GO:0003700	MF	transcription factor activity
ctg000660_HS12.277	GO:0008270	MF	zinc ion binding
ctg000660_HS12.277	GO:0043565	MF	sequence-specific DNA binding
ctg000660_HS12.303	GO:0016021	CC	integral to membrane
ctg000660_HS12.303	GO:0015293	MF	symporter activity
ctg000660_HS12.304	GO:0006811	BP	ion transport
ctg000660_HS12.304	GO:0016021	CC	integral to membrane
ctg000660_HS12.304	GO:0005230	MF	extracellular ligand-gated ion channel activity
ctg000660_HS12.306	GO:0003677	MF	DNA binding
ctg000660_HS12.307	GO:0055114	BP	oxidation reduction
ctg000660_HS12.307	GO:0016491	MF	oxidoreductase activity
ctg000660_HS12.308	GO:0032366	BP	intracellular sterol transport
ctg000660_HS12.314	GO:0003924	MF	GTPase activity
ctg000660_HS12.314	GO:0005525	MF	GTP binding
ctg000660_HS12.315	GO:0005515	MF	protein binding
ctg000660_HS12.317	GO:0032012	BP	regulation of ARF protein signal transduction
ctg000660_HS12.317	GO:0005086	MF	ARF guanyl-nucleotide exchange factor activity
ctg000660_HS12.318	GO:0055114	BP	oxidation reduction
ctg000660_HS12.318	GO:0003824	MF	catalytic activity
ctg000660_HS12.319	GO:0003676	MF	nucleic acid binding
ctg000660_HS12.319	GO:0005515	MF	protein binding
ctg000660_HS12.320	GO:0008033	BP	tRNA processing
ctg000660_HS12.320	GO:0004540	MF	ribonuclease activity
ctg000660_HS12.324	GO:0006396	BP	RNA processing
ctg000660_HS12.324	GO:0003676	MF	nucleic acid binding
ctg000660_HS12.324	GO:0003723	MF	RNA binding
ctg000660_HS12.328	GO:0006281	BP	DNA repair
ctg000660_HS12.328	GO:0006629	BP	lipid metabolic process
ctg000660_HS12.328	GO:0004518	MF	nuclease activity
ctg000660_HS12.331	GO:0006030	BP	chitin metabolic process
ctg000660_HS12.331	GO:0035434	BP	copper ion transmembrane transport
ctg000660_HS12.331	GO:0005576	CC	extracellular region
ctg000660_HS12.331	GO:0016021	CC	integral to membrane
ctg000660_HS12.331	GO:0005375	MF	copper ion transmembrane transporter activity
ctg000660_HS12.331	GO:0008061	MF	chitin binding
ctg000660_HS12.332	GO:0006979	BP	response to oxidative stress
ctg000660_HS12.332	GO:0055114	BP	oxidation reduction
ctg000660_HS12.332	GO:0004096	MF	catalase activity
ctg000660_HS12.332	GO:0020037	MF	heme binding
ctg000660_HS12.339	GO:0006260	BP	DNA replication
ctg000660_HS12.339	GO:0003677	MF	DNA binding
ctg000660_HS12.339	GO:0003887	MF	DNA-directed DNA polymerase activity
ctg000660_HS12.341	GO:0006468	BP	protein amino acid phosphorylation
ctg000660_HS12.341	GO:0004672	MF	protein kinase activity
ctg000660_HS12.341	GO:0005524	MF	ATP binding
ctg000660_HS12.354	GO:0003723	MF	RNA binding
ctg000660_HS12.356	GO:0055114	BP	oxidation reduction
ctg000660_HS12.356	GO:0016491	MF	oxidoreductase activity
ctg000660_HS12.358	GO:0006357	BP	regulation of transcription from RNA polymerase II promoter
ctg000660_HS12.358	GO:0016592	CC	mediator complex
ctg000660_HS12.358	GO:0003712	MF	transcription cofactor activity
ctg000660_HS12.363	GO:0005525	MF	GTP binding
ctg000660_HS12.364	GO:0032259	BP	methylation
ctg000660_HS12.364	GO:0008168	MF	methyltransferase activity
ctg000660_HS12.369	GO:0006508	BP	proteolysis
ctg000660_HS12.369	GO:0004222	MF	metalloendopeptidase activity
ctg000660_HS12.385	GO:0005515	MF	protein binding
ctg000660_HS12.386	GO:0003924	MF	GTPase activity
ctg000660_HS12.393	GO:0006355	BP	regulation of transcription, DNA-dependent
ctg000660_HS12.393	GO:0007186	BP	G-protein coupled receptor protein signaling pathway
ctg000660_HS12.393	GO:0016021	CC	integral to membrane
ctg000660_HS12.393	GO:0003700	MF	transcription factor activity
ctg000660_HS12.393	GO:0004930	MF	G-protein coupled receptor activity
ctg000660_HS12.393	GO:0043565	MF	sequence-specific DNA binding
ctg000660_HS12.394	GO:0008093	MF	cytoskeletal adaptor activity
ctg000660_HS12.394	GO:0070840	MF	dynein complex binding
ctg000660_HS12.397	GO:0006468	BP	protein amino acid phosphorylation
ctg000660_HS12.397	GO:0016020	CC	membrane
ctg000660_HS12.397	GO:0004672	MF	protein kinase activity
ctg000660_HS12.397	GO:0004675	MF	transmembrane receptor protein serine/threonine kinase activity
ctg000660_HS12.397	GO:0005524	MF	ATP binding
ctg000660_HS12.399	GO:0016020	CC	membrane
ctg000660_HS12.409	GO:0006334	BP	nucleosome assembly
ctg000660_HS12.409	GO:0005634	CC	nucleus
ctg000660_HS12.424	GO:0007186	BP	G-protein coupled receptor protein signaling pathway
ctg000660_HS12.424	GO:0016021	CC	integral to membrane
ctg000660_HS12.424	GO:0004930	MF	G-protein coupled receptor activity
ctg000660_HS12.430	GO:0006914	BP	autophagy
ctg000660_HS12.431	GO:0003824	MF	catalytic activity
ctg000660_HS12.433	GO:0015986	BP	ATP synthesis coupled proton transport
ctg000660_HS12.433	GO:0046034	BP	ATP metabolic process
ctg000660_HS12.433	GO:1902600	BP	proton transmembrane transport
ctg000660_HS12.433	GO:0005524	MF	ATP binding
ctg000660_HS12.437	GO:0003713	MF	transcription coactivator activity
ctg000660_HS12.439	GO:0003924	MF	GTPase activity
ctg000660_HS12.439	GO:0005525	MF	GTP binding
ctg000660_HS12.446	GO:0006633	BP	fatty acid biosynthetic process
ctg000660_HS12.446	GO:0003989	MF	acetyl-CoA carboxylase activity
ctg000660_HS12.446	GO:0005524	MF	ATP binding
ctg000660_HS12.446	GO:0016874	MF	ligase activity
ctg000660_HS12.446	GO:0046872	MF	metal ion binding
ctg000660_HS12.448	GO:0005515	MF	protein binding
ctg000660_HS12.453	GO:0032958	BP	inositol phosphate biosynthetic process
ctg000660_HS12.453	GO:0016301	MF	kinase activity
ctg000660_HS12.454	GO:0006265	BP	DNA topological change
ctg000660_HS12.454	GO:0003676	MF	nucleic acid binding
ctg000660_HS12.454	GO:0003677	MF	DNA binding
ctg000660_HS12.454	GO:0003916	MF	DNA topoisomerase activity
ctg000660_HS12.458	GO:0003924	MF	GTPase activity
ctg000660_HS12.458	GO:0005525	MF	GTP binding
ctg000660_HS12.460	GO:0005515	MF	protein binding
ctg000660_HS12.461	GO:0016021	CC	integral to membrane
ctg000660_HS12.461	GO:0042765	CC	GPI-anchor transamidase complex
ctg000660_HS12.462	GO:0016409	MF	palmitoyltransferase activity
ctg000660_HS12.465	GO:0006370	BP	mRNA capping
ctg000660_HS12.465	GO:0016311	BP	dephosphorylation
ctg000660_HS12.465	GO:0004484	MF	mRNA guanylyltransferase activity
ctg000660_HS12.465	GO:0008138	MF	protein tyrosine/serine/threonine phosphatase activity
ctg000660_HS12.465	GO:0016791	MF	phosphatase activity
ctg000660_HS12.466	GO:0006397	BP	mRNA processing
ctg000660_HS12.466	GO:0005634	CC	nucleus
ctg000660_HS12.475	GO:0005515	MF	protein binding
ctg000660_HS12.484	GO:0051016	BP	barbed-end actin filament capping
ctg000660_HS12.484	GO:0008290	CC	F-actin capping protein complex
ctg000660_HS12.492	GO:0006508	BP	proteolysis
ctg000660_HS12.492	GO:0004176	MF	ATP-dependent peptidase activity
ctg000660_HS12.492	GO:0004252	MF	serine-type endopeptidase activity
ctg000660_HS12.492	GO:0005524	MF	ATP binding
ctg000660_HS12.493	GO:0006465	BP	signal peptide processing
ctg000660_HS12.493	GO:0005787	CC	signal peptidase complex
ctg000660_HS12.493	GO:0016021	CC	integral to membrane
ctg000660_HS12.493	GO:0008233	MF	peptidase activity
ctg000660_HS12.494	GO:0006508	BP	proteolysis
ctg000660_HS12.494	GO:0004222	MF	metalloendopeptidase activity
ctg000660_HS12.503	GO:0003676	MF	nucleic acid binding
ctg000660_HS12.506	GO:0005509	MF	calcium ion binding
ctg000660_HS12.512	GO:0006468	BP	protein amino acid phosphorylation
ctg000660_HS12.512	GO:0004672	MF	protein kinase activity
ctg000660_HS12.512	GO:0005524	MF	ATP binding
ctg000660_HS12.521	GO:0001678	BP	cellular glucose homeostasis
ctg000660_HS12.521	GO:0005975	BP	carbohydrate metabolic process
ctg000660_HS12.521	GO:0004396	MF	hexokinase activity
ctg000660_HS12.521	GO:0005524	MF	ATP binding
ctg000660_HS12.521	GO:0005536	MF	glucose binding
ctg000660_HS12.521	GO:0016773	MF	phosphotransferase activity, alcohol group as acceptor
ctg000660_HS12.523	GO:0006629	BP	lipid metabolic process
ctg000660_HS12.523	GO:0007165	BP	signal transduction
ctg000660_HS12.523	GO:0007264	BP	small GTPase mediated signal transduction
ctg000660_HS12.523	GO:0035556	BP	intracellular signal transduction
ctg000660_HS12.523	GO:0004435	MF	phosphoinositide phospholipase C activity
ctg000660_HS12.523	GO:0005085	MF	guanyl-nucleotide exchange factor activity
ctg000660_HS12.523	GO:0005515	MF	protein binding
ctg000660_HS12.524	GO:0003676	MF	nucleic acid binding
ctg000660_HS12.525	GO:0003676	MF	nucleic acid binding
ctg000660_HS12.525	GO:0003677	MF	DNA binding
ctg000660_HS12.534	GO:0003676	MF	nucleic acid binding
ctg000660_HS12.536	GO:0045454	BP	cell redox homeostasis
ctg000660_HS12.538	GO:0016579	BP	protein deubiquitination
ctg000660_HS12.538	GO:0036459	MF	thiol-dependent ubiquitinyl hydrolase activity
ctg000660_HS12.548	GO:0006412	BP	translation
ctg000660_HS12.548	GO:0005840	CC	ribosome
ctg000660_HS12.548	GO:0003735	MF	structural constituent of ribosome
ctg000660_HS12.550	GO:0003676	MF	nucleic acid binding
ctg000660_HS12.550	GO:0005515	MF	protein binding
ctg000660_HS12.567	GO:0006811	BP	ion transport
ctg000660_HS12.567	GO:0016021	CC	integral to membrane
ctg000660_HS12.567	GO:0005230	MF	extracellular ligand-gated ion channel activity
ctg000660_HS12.583	GO:0005515	MF	protein binding
ctg000660_HS12.587	GO:0006508	BP	proteolysis
ctg000660_HS12.587	GO:0008234	MF	cysteine-type peptidase activity
ctg000660_HS12.59	GO:0003676	MF	nucleic acid binding
ctg000660_HS12.591	GO:0005515	MF	protein binding
ctg000660_HS12.597	GO:0020037	MF	heme binding
ctg000660_HS12.603	GO:0008270	MF	zinc ion binding
ctg000660_HS12.606	GO:0004781	MF	sulfate adenylyltransferase (ATP) activity
ctg000660_HS12.610	GO:0005085	MF	guanyl-nucleotide exchange factor activity
ctg000660_HS12.610	GO:0005515	MF	protein binding
ctg000660_HS12.613	GO:0006508	BP	proteolysis
ctg000660_HS12.613	GO:0004222	MF	metalloendopeptidase activity
ctg000660_HS12.613	GO:0005524	MF	ATP binding
ctg000660_HS12.616	GO:0008053	BP	mitochondrial fusion
ctg000660_HS12.616	GO:0005741	CC	mitochondrial outer membrane
ctg000660_HS12.616	GO:0016021	CC	integral to membrane
ctg000660_HS12.616	GO:0003924	MF	GTPase activity
ctg000660_HS12.616	GO:0005525	MF	GTP binding
ctg000660_HS12.619	GO:0007034	BP	vacuolar transport
ctg000660_HS12.620	GO:0046872	MF	metal ion binding
ctg000660_HS12.627	GO:0005515	MF	protein binding
ctg000660_HS12.637	GO:0035434	BP	copper ion transmembrane transport
ctg000660_HS12.637	GO:0016021	CC	integral to membrane
ctg000660_HS12.637	GO:0005375	MF	copper ion transmembrane transporter activity
ctg000660_HS12.641	GO:0005576	CC	extracellular region
ctg000660_HS12.641	GO:0005179	MF	hormone activity
ctg000660_HS12.644	GO:0042302	MF	structural constituent of cuticle
ctg000660_HS12.645	GO:0042302	MF	structural constituent of cuticle
ctg000660_HS12.647	GO:0055114	BP	oxidation reduction
ctg000660_HS12.647	GO:0004499	MF	flavin-containing monooxygenase activity
ctg000660_HS12.647	GO:0050660	MF	FAD binding
ctg000660_HS12.647	GO:0050661	MF	NADP or NADPH binding
ctg000660_HS12.651	GO:0016787	MF	hydrolase activity
ctg000660_HS12.82	GO:0003676	MF	nucleic acid binding
ctg000670_HS12.25	GO:0008237	MF	metallopeptidase activity
ctg000670_HS12.25	GO:0008270	MF	zinc ion binding
ctg000670_HS12.26	GO:0017025	MF	TATA-binding protein binding
ctg000670_HS12.28	GO:0016021	CC	integral to membrane
ctg000670_HS12.30	GO:0005524	MF	ATP binding
ctg000670_HS12.32	GO:0003676	MF	nucleic acid binding
ctg000670_HS12.32	GO:0004523	MF	ribonuclease H activity
ctg000670_HS12.34	GO:0007034	BP	vacuolar transport
ctg000670_HS12.37	GO:0006464	BP	protein modification process
ctg000670_HS12.39	GO:0006457	BP	protein folding
ctg000670_HS12.39	GO:0006887	BP	exocytosis
ctg000670_HS12.39	GO:0000145	CC	exocyst
ctg000670_HS12.43	GO:0006355	BP	regulation of transcription, DNA-dependent
ctg000670_HS12.43	GO:0003677	MF	DNA binding
ctg000670_HS12.9	GO:0042302	MF	structural constituent of cuticle
ctg000680_HS12.107	GO:0005743	CC	mitochondrial inner membrane
ctg000680_HS12.107	GO:0061617	CC	MICOS complex
ctg000680_HS12.108	GO:0006355	BP	regulation of transcription, DNA-dependent
ctg000680_HS12.108	GO:0003700	MF	transcription factor activity
ctg000680_HS12.114	GO:0009190	BP	cyclic nucleotide biosynthetic process
ctg000680_HS12.114	GO:0035556	BP	intracellular signal transduction
ctg000680_HS12.114	GO:0016849	MF	phosphorus-oxygen lyase activity
ctg000680_HS12.119	GO:0006418	BP	tRNA aminoacylation for protein translation
ctg000680_HS12.119	GO:0006425	BP	glutaminyl-tRNA aminoacylation
ctg000680_HS12.119	GO:0043039	BP	tRNA aminoacylation
ctg000680_HS12.119	GO:0005737	CC	cytoplasm
ctg000680_HS12.119	GO:0000166	MF	nucleotide binding
ctg000680_HS12.119	GO:0004812	MF	aminoacyl-tRNA ligase activity
ctg000680_HS12.119	GO:0004819	MF	glutamine-tRNA ligase activity
ctg000680_HS12.119	GO:0005524	MF	ATP binding
ctg000680_HS12.120	GO:0006396	BP	RNA processing
ctg000680_HS12.120	GO:0003723	MF	RNA binding
ctg000680_HS12.121	GO:0035091	MF	phosphoinositide binding
ctg000680_HS12.125	GO:0006468	BP	protein amino acid phosphorylation
ctg000680_HS12.125	GO:0004672	MF	protein kinase activity
ctg000680_HS12.125	GO:0005524	MF	ATP binding
ctg000680_HS12.127	GO:0006886	BP	intracellular protein transport
ctg000680_HS12.127	GO:0005737	CC	cytoplasm
ctg000680_HS12.131	GO:0003723	MF	RNA binding
ctg000680_HS12.134	GO:0006413	BP	translational initiation
ctg000680_HS12.134	GO:0003743	MF	translation initiation factor activity
ctg000680_HS12.136	GO:0006659	BP	phosphatidylserine biosynthetic process
ctg000680_HS12.138	GO:0005515	MF	protein binding
ctg000680_HS12.144	GO:0007165	BP	signal transduction
ctg000680_HS12.144	GO:0016020	CC	membrane
ctg000680_HS12.144	GO:0003924	MF	GTPase activity
ctg000680_HS12.144	GO:0005525	MF	GTP binding
ctg000680_HS12.148	GO:0005991	BP	trehalose metabolic process
ctg000680_HS12.148	GO:0004555	MF	alpha,alpha-trehalase activity
ctg000680_HS12.152	GO:0006850	BP	mitochondrial pyruvate transport
ctg000680_HS12.152	GO:0005743	CC	mitochondrial inner membrane
ctg000680_HS12.152	GO:0003924	MF	GTPase activity
ctg000680_HS12.152	GO:0005525	MF	GTP binding
ctg000680_HS12.158	GO:0006122	BP	mitochondrial electron transport, ubiquinol to cytochrome c
ctg000680_HS12.158	GO:0005743	CC	mitochondrial inner membrane
ctg000680_HS12.158	GO:0005750	CC	mitochondrial respiratory chain complex III
ctg000680_HS12.162	GO:0005515	MF	protein binding
ctg000680_HS12.163	GO:0006412	BP	translation
ctg000680_HS12.163	GO:0005840	CC	ribosome
ctg000680_HS12.163	GO:0003735	MF	structural constituent of ribosome
ctg000680_HS12.164	GO:0005634	CC	nucleus
ctg000680_HS12.164	GO:0005515	MF	protein binding
ctg000680_HS12.164	GO:0018024	MF	histone-lysine N-methyltransferase activity
ctg000680_HS12.169	GO:0046872	MF	metal ion binding
ctg000680_HS12.171	GO:0005524	MF	ATP binding
ctg000680_HS12.176	GO:0006412	BP	translation
ctg000680_HS12.176	GO:0005840	CC	ribosome
ctg000680_HS12.176	GO:0003735	MF	structural constituent of ribosome
ctg000680_HS12.183	GO:0005634	CC	nucleus
ctg000680_HS12.183	GO:0003676	MF	nucleic acid binding
ctg000680_HS12.183	GO:0003723	MF	RNA binding
ctg000680_HS12.183	GO:0003724	MF	RNA helicase activity
ctg000680_HS12.183	GO:0005524	MF	ATP binding
ctg000680_HS12.186	GO:0055114	BP	oxidation reduction
ctg000680_HS12.186	GO:0016616	MF	oxidoreductase activity, acting on the CH-OH group of donors, NAD or NADP as acceptor
ctg000680_HS12.199	GO:0016459	CC	myosin complex
ctg000680_HS12.199	GO:0003774	MF	motor activity
ctg000680_HS12.199	GO:0005515	MF	protein binding
ctg000680_HS12.199	GO:0005524	MF	ATP binding
ctg000680_HS12.24	GO:0016747	MF	transferase activity, transferring acyl groups other than amino-acyl groups
ctg000680_HS12.3	GO:0009055	MF	electron carrier activity
ctg000680_HS12.3	GO:0051536	MF	iron-sulfur cluster binding
ctg000680_HS12.39	GO:0005515	MF	protein binding
ctg000680_HS12.39	GO:0019901	MF	protein kinase binding
ctg000680_HS12.50	GO:0006355	BP	regulation of transcription, DNA-dependent
ctg000680_HS12.50	GO:0003700	MF	transcription factor activity
ctg000680_HS12.50	GO:0043565	MF	sequence-specific DNA binding
ctg000680_HS12.51	GO:0005085	MF	guanyl-nucleotide exchange factor activity
ctg000680_HS12.56	GO:0006030	BP	chitin metabolic process
ctg000680_HS12.56	GO:0005576	CC	extracellular region
ctg000680_HS12.56	GO:0016020	CC	membrane
ctg000680_HS12.56	GO:0005044	MF	scavenger receptor activity
ctg000680_HS12.56	GO:0008061	MF	chitin binding
ctg000680_HS12.66	GO:0006355	BP	regulation of transcription, DNA-dependent
ctg000680_HS12.66	GO:0003677	MF	DNA binding
ctg000680_HS12.72	GO:0016746	MF	transferase activity, transferring acyl groups
ctg000680_HS12.85	GO:0055085	BP	transmembrane transport
ctg000680_HS12.87	GO:0006412	BP	translation
ctg000680_HS12.87	GO:0015934	CC	large ribosomal subunit
ctg000680_HS12.87	GO:0003735	MF	structural constituent of ribosome
ctg000680_HS12.91	GO:0005737	CC	cytoplasm
ctg000680_HS12.91	GO:0033925	MF	mannosyl-glycoprotein endo-beta-N-acetylglucosaminidase activity
ctg000680_HS12.99	GO:0016787	MF	hydrolase activity
ctg000690_HS12.100	GO:0005515	MF	protein binding
ctg000690_HS12.111	GO:0055085	BP	transmembrane transport
ctg000690_HS12.111	GO:0016020	CC	membrane
ctg000690_HS12.111	GO:0022857	MF	transmembrane transporter activity
ctg000690_HS12.18	GO:0020037	MF	heme binding
ctg000690_HS12.20	GO:0006813	BP	potassium ion transport
ctg000690_HS12.20	GO:0016021	CC	integral to membrane
ctg000690_HS12.20	GO:0005516	MF	calmodulin binding
ctg000690_HS12.20	GO:0015269	MF	calcium-activated potassium channel activity
ctg000690_HS12.20	GO:0016286	MF	small conductance calcium-activated potassium channel activity
ctg000690_HS12.21	GO:0005515	MF	protein binding
ctg000690_HS12.34	GO:0032580	CC	Golgi cisterna membrane
ctg000690_HS12.34	GO:0008376	MF	acetylgalactosaminyltransferase activity
ctg000690_HS12.59	GO:0005515	MF	protein binding
ctg000690_HS12.7	GO:0010826	BP	negative regulation of centrosome duplication
ctg000690_HS12.7	GO:0060271	BP	cilium morphogenesis
ctg000690_HS12.7	GO:0036038	CC	MKS complex
ctg000690_HS12.75	GO:0071949	MF	FAD binding
ctg000690_HS12.92	GO:0007165	BP	signal transduction
ctg000690_HS12.92	GO:0016020	CC	membrane
ctg000690_HS12.92	GO:0003924	MF	GTPase activity
ctg000690_HS12.92	GO:0005525	MF	GTP binding
ctg000690_HS12.94	GO:0005525	MF	GTP binding
ctg000770_HS12.11	GO:0046488	BP	phosphatidylinositol metabolic process
ctg000770_HS12.11	GO:0016307	MF	phosphatidylinositol phosphate kinase activity
ctg000770_HS12.2	GO:0046488	BP	phosphatidylinositol metabolic process
ctg000770_HS12.2	GO:0016307	MF	phosphatidylinositol phosphate kinase activity
ctg000770_HS12.5	GO:0046488	BP	phosphatidylinositol metabolic process
ctg000770_HS12.5	GO:0016307	MF	phosphatidylinositol phosphate kinase activity
ctg000830_HS12.46	GO:0005515	MF	protein binding
ctg000930_HS12.30	GO:0005515	MF	protein binding
ctg000960_HS12.14	GO:0016042	BP	lipid catabolic process
ctg000960_HS12.14	GO:0003847	MF	1-alkyl-2-acetylglycerophosphocholine esterase activity
ctg000960_HS12.80	GO:0003676	MF	nucleic acid binding
ctg000960_HS12.80	GO:0008270	MF	zinc ion binding
ctg000990_HS12.3	GO:0006508	BP	proteolysis
ctg000990_HS12.3	GO:0004252	MF	serine-type endopeptidase activity
ctg000990_HS12.3	GO:0005509	MF	calcium ion binding
ctg000990_HS12.3	GO:0005544	MF	calcium-dependent phospholipid binding
ctg000990_HS12.5	GO:0006351	BP	transcription, DNA-dependent
ctg000990_HS12.5	GO:0003677	MF	DNA binding
ctg000990_HS12.5	GO:0003899	MF	DNA-directed RNA polymerase activity
ctg001060_HS12.10	GO:0046488	BP	phosphatidylinositol metabolic process
ctg001060_HS12.10	GO:0016307	MF	phosphatidylinositol phosphate kinase activity
ctg001180_HS12.4	GO:0016409	MF	palmitoyltransferase activity
ctg001180_HS12.7	GO:0004842	MF	ubiquitin-protein ligase activity
ctg001180_HS12.7	GO:0005515	MF	protein binding
ctg001190_HS12.87	GO:0006511	BP	ubiquitin-dependent protein catabolic process
ctg001240_HS12.20	GO:0006508	BP	proteolysis
ctg001240_HS12.20	GO:0004252	MF	serine-type endopeptidase activity
ctg001240_HS12.20	GO:0005515	MF	protein binding
ctg001270_HS12.43	GO:0015031	BP	protein transport
ctg001270_HS12.43	GO:0005789	CC	endoplasmic reticulum membrane
ctg001270_HS12.43	GO:0016021	CC	integral to membrane
ctg001280_HS12.2	GO:0005515	MF	protein binding
ctg001330_HS12.163	GO:0006468	BP	protein amino acid phosphorylation
ctg001330_HS12.163	GO:0004672	MF	protein kinase activity
ctg001330_HS12.163	GO:0005524	MF	ATP binding
ctg001350_HS12.10	GO:0008270	MF	zinc ion binding
ctg001350_HS12.10	GO:0016814	MF	hydrolase activity, acting on carbon-nitrogen (but not peptide) bonds, in cyclic amidines
ctg001380_HS12.10	GO:0004867	MF	serine-type endopeptidase inhibitor activity
ctg001380_HS12.162	GO:0001678	BP	cellular glucose homeostasis
ctg001380_HS12.162	GO:0005975	BP	carbohydrate metabolic process
ctg001380_HS12.162	GO:0004396	MF	hexokinase activity
ctg001380_HS12.162	GO:0005524	MF	ATP binding
ctg001380_HS12.162	GO:0005536	MF	glucose binding
ctg001380_HS12.162	GO:0016773	MF	phosphotransferase activity, alcohol group as acceptor
ctg001380_HS12.183	GO:0008237	MF	metallopeptidase activity
ctg001380_HS12.183	GO:0008270	MF	zinc ion binding
ctg001380_HS12.185	GO:0006811	BP	ion transport
ctg001380_HS12.185	GO:0016021	CC	integral to membrane
ctg001380_HS12.185	GO:0005230	MF	extracellular ligand-gated ion channel activity
ctg001380_HS12.200	GO:0003676	MF	nucleic acid binding
ctg001380_HS12.200	GO:0005515	MF	protein binding
ctg001380_HS12.201	GO:0005515	MF	protein binding
ctg001380_HS12.204	GO:0005515	MF	protein binding
ctg001380_HS12.206	GO:0003676	MF	nucleic acid binding
ctg001380_HS12.206	GO:0008270	MF	zinc ion binding
ctg001380_HS12.209	GO:0007018	BP	microtubule-based movement
ctg001380_HS12.209	GO:0051315	BP	attachment of spindle microtubules to kinetochore during mitosis
ctg001380_HS12.209	GO:0031262	CC	Ndc80 complex
ctg001380_HS12.209	GO:0003777	MF	microtubule motor activity
ctg001380_HS12.209	GO:0005524	MF	ATP binding
ctg001380_HS12.209	GO:0008017	MF	microtubule binding
ctg001380_HS12.218	GO:0016043	BP	cellular component organization
ctg001380_HS12.218	GO:0030036	BP	actin cytoskeleton organization
ctg001380_HS12.218	GO:0003779	MF	actin binding
ctg001380_HS12.218	GO:0017048	MF	Rho GTPase binding
ctg001380_HS12.236	GO:0007160	BP	cell-matrix adhesion
ctg001380_HS12.45	GO:0006812	BP	cation transport
ctg001380_HS12.45	GO:0016021	CC	integral to membrane
ctg001380_HS12.45	GO:0016887	MF	ATPase activity
ctg001380_HS12.54	GO:0003676	MF	nucleic acid binding
ctg001380_HS12.65	GO:0043022	MF	ribosome binding
ctg001380_HS12.74	GO:0006986	BP	response to unfolded protein
ctg001380_HS12.74	GO:0016021	CC	integral to membrane
ctg001390_HS12.104	GO:0006468	BP	protein amino acid phosphorylation
ctg001390_HS12.104	GO:0004672	MF	protein kinase activity
ctg001390_HS12.104	GO:0005524	MF	ATP binding
ctg001390_HS12.76	GO:0006629	BP	lipid metabolic process
ctg001390_HS12.76	GO:0005515	MF	protein binding
ctg001420_HS12.12	GO:0004842	MF	ubiquitin-protein ligase activity
ctg001420_HS12.18	GO:0005975	BP	carbohydrate metabolic process
ctg001430_HS12.11	GO:0006012	BP	galactose metabolic process
ctg001430_HS12.11	GO:0008108	MF	UDP-glucose:hexose-1-phosphate uridylyltransferase activity
ctg001430_HS12.185	GO:0016758	MF	transferase activity, transferring hexosyl groups
ctg001430_HS12.199	GO:0006468	BP	protein amino acid phosphorylation
ctg001430_HS12.199	GO:0004672	MF	protein kinase activity
ctg001430_HS12.199	GO:0004674	MF	protein serine/threonine kinase activity
ctg001430_HS12.199	GO:0005524	MF	ATP binding
ctg001430_HS12.200	GO:0006508	BP	proteolysis
ctg001430_HS12.200	GO:0016020	CC	membrane
ctg001430_HS12.200	GO:0008237	MF	metallopeptidase activity
ctg001430_HS12.200	GO:0008241	MF	peptidyl-dipeptidase activity
ctg001430_HS12.213	GO:0003676	MF	nucleic acid binding
ctg001430_HS12.252	GO:0055114	BP	oxidation reduction
ctg001430_HS12.252	GO:0005506	MF	iron ion binding
ctg001430_HS12.252	GO:0016705	MF	oxidoreductase activity, acting on paired donors, with incorporation or reduction of molecular oxygen
ctg001430_HS12.252	GO:0020037	MF	heme binding
ctg001430_HS12.267	GO:0006464	BP	protein modification process
ctg001430_HS12.268	GO:0005515	MF	protein binding
ctg001430_HS12.271	GO:0016758	MF	transferase activity, transferring hexosyl groups
ctg001430_HS12.278	GO:0055085	BP	transmembrane transport
ctg001430_HS12.300	GO:0008272	BP	sulfate transport
ctg001430_HS12.300	GO:0016021	CC	integral to membrane
ctg001430_HS12.300	GO:0015116	MF	sulfate transmembrane transporter activity
ctg001430_HS12.323	GO:0006413	BP	translational initiation
ctg001430_HS12.323	GO:0005852	CC	eukaryotic translation initiation factor 3 complex
ctg001430_HS12.323	GO:0003743	MF	translation initiation factor activity
ctg001430_HS12.323	GO:0031369	MF	translation initiation factor binding
ctg001430_HS12.332	GO:0032012	BP	regulation of ARF protein signal transduction
ctg001430_HS12.332	GO:0005086	MF	ARF guanyl-nucleotide exchange factor activity
ctg001430_HS12.52	GO:0006096	BP	glycolysis
ctg001430_HS12.52	GO:0000287	MF	magnesium ion binding
ctg001430_HS12.52	GO:0004743	MF	pyruvate kinase activity
ctg001430_HS12.52	GO:0030955	MF	potassium ion binding
ctg001430_HS12.67	GO:0005515	MF	protein binding
ctg001430_HS12.78	GO:0016021	CC	integral to membrane
ctg001430_HS12.87	GO:0016459	CC	myosin complex
ctg001430_HS12.87	GO:0003774	MF	motor activity
ctg001430_HS12.87	GO:0005524	MF	ATP binding
ctg001440_HS12.2	GO:0055085	BP	transmembrane transport
ctg001440_HS12.2	GO:0016020	CC	membrane
ctg001440_HS12.2	GO:0022857	MF	transmembrane transporter activity
ctg001440_HS12.30	GO:0005515	MF	protein binding
ctg001440_HS12.38	GO:0006468	BP	protein amino acid phosphorylation
ctg001440_HS12.38	GO:0004672	MF	protein kinase activity
ctg001440_HS12.38	GO:0005524	MF	ATP binding
ctg001440_HS12.43	GO:0006468	BP	protein amino acid phosphorylation
ctg001440_HS12.43	GO:0004672	MF	protein kinase activity
ctg001440_HS12.43	GO:0005524	MF	ATP binding
ctg001440_HS12.46	GO:0006468	BP	protein amino acid phosphorylation
ctg001440_HS12.46	GO:0004672	MF	protein kinase activity
ctg001440_HS12.46	GO:0005524	MF	ATP binding
ctg001440_HS12.47	GO:0006508	BP	proteolysis
ctg001440_HS12.47	GO:0004176	MF	ATP-dependent peptidase activity
ctg001440_HS12.47	GO:0004252	MF	serine-type endopeptidase activity
ctg001440_HS12.50	GO:0006355	BP	regulation of transcription, DNA-dependent
ctg001440_HS12.50	GO:0005667	CC	transcription factor complex
ctg001440_HS12.50	GO:0003700	MF	transcription factor activity
ctg001440_HS12.52	GO:0005096	MF	GTPase activator activity
ctg001440_HS12.58	GO:0006468	BP	protein amino acid phosphorylation
ctg001440_HS12.58	GO:0004672	MF	protein kinase activity
ctg001440_HS12.58	GO:0005524	MF	ATP binding
ctg001440_HS12.66	GO:0005515	MF	protein binding
ctg001440_HS12.8	GO:0005515	MF	protein binding
ctg001470_HS12.114	GO:0005509	MF	calcium ion binding
ctg001470_HS12.114	GO:0016787	MF	hydrolase activity
ctg001470_HS12.23	GO:0005515	MF	protein binding
ctg001470_HS12.31	GO:0016021	CC	integral to membrane
ctg001480_HS12.77	GO:0003676	MF	nucleic acid binding
ctg001480_HS12.77	GO:0005515	MF	protein binding
ctg001490_HS12.114	GO:0016021	CC	integral to membrane
ctg001490_HS12.18	GO:0003676	MF	nucleic acid binding
ctg001490_HS12.37	GO:0016021	CC	integral to membrane
ctg001490_HS12.99	GO:0006606	BP	protein import into nucleus
ctg001490_HS12.99	GO:0009058	BP	biosynthetic process
ctg001490_HS12.99	GO:0003824	MF	catalytic activity
ctg001490_HS12.99	GO:0061608	MF	nuclear import signal receptor activity
ctg001510_HS12.113	GO:0019752	BP	carboxylic acid metabolic process
ctg001510_HS12.113	GO:0016831	MF	carboxy-lyase activity
ctg001510_HS12.113	GO:0030170	MF	pyridoxal phosphate binding
ctg001510_HS12.124	GO:0003824	MF	catalytic activity
ctg001510_HS12.150	GO:0006468	BP	protein amino acid phosphorylation
ctg001510_HS12.150	GO:0004672	MF	protein kinase activity
ctg001510_HS12.150	GO:0005524	MF	ATP binding
ctg001510_HS12.163	GO:0032958	BP	inositol phosphate biosynthetic process
ctg001510_HS12.163	GO:0016301	MF	kinase activity
ctg001510_HS12.172	GO:0005515	MF	protein binding
ctg001510_HS12.179	GO:0006414	BP	translational elongation
ctg001510_HS12.179	GO:0003746	MF	translation elongation factor activity
ctg001510_HS12.186	GO:0006468	BP	protein amino acid phosphorylation
ctg001510_HS12.186	GO:0004672	MF	protein kinase activity
ctg001510_HS12.186	GO:0005524	MF	ATP binding
ctg001510_HS12.196	GO:0006811	BP	ion transport
ctg001510_HS12.196	GO:0016021	CC	integral to membrane
ctg001510_HS12.196	GO:0005230	MF	extracellular ligand-gated ion channel activity
ctg001510_HS12.197	GO:0006811	BP	ion transport
ctg001510_HS12.197	GO:0016021	CC	integral to membrane
ctg001510_HS12.197	GO:0005230	MF	extracellular ligand-gated ion channel activity
ctg001510_HS12.204	GO:0006139	BP	nucleobase, nucleoside, nucleotide and nucleic acid metabolic process
ctg001510_HS12.204	GO:0003676	MF	nucleic acid binding
ctg001510_HS12.204	GO:0003677	MF	DNA binding
ctg001510_HS12.204	GO:0003678	MF	DNA helicase activity
ctg001510_HS12.204	GO:0004386	MF	helicase activity
ctg001510_HS12.204	GO:0005524	MF	ATP binding
ctg001510_HS12.204	GO:0016818	MF	hydrolase activity, acting on acid anhydrides, in phosphorus-containing anhydrides
ctg001510_HS12.215	GO:0032012	BP	regulation of ARF protein signal transduction
ctg001510_HS12.215	GO:0005086	MF	ARF guanyl-nucleotide exchange factor activity
ctg001510_HS12.24	GO:0008270	MF	zinc ion binding
ctg001510_HS12.25	GO:0055114	BP	oxidation reduction
ctg001510_HS12.25	GO:0051536	MF	iron-sulfur cluster binding
ctg001510_HS12.252	GO:0006886	BP	intracellular protein transport
ctg001510_HS12.252	GO:0016192	BP	vesicle-mediated transport
ctg001510_HS12.257	GO:0006508	BP	proteolysis
ctg001510_HS12.257	GO:0008236	MF	serine-type peptidase activity
ctg001510_HS12.261	GO:0006468	BP	protein amino acid phosphorylation
ctg001510_HS12.261	GO:0004672	MF	protein kinase activity
ctg001510_HS12.261	GO:0005524	MF	ATP binding
ctg001510_HS12.262	GO:0005515	MF	protein binding
ctg001510_HS12.263	GO:0005515	MF	protein binding
ctg001510_HS12.273	GO:0006281	BP	DNA repair
ctg001510_HS12.273	GO:0006310	BP	DNA recombination
ctg001510_HS12.273	GO:0003677	MF	DNA binding
ctg001510_HS12.273	GO:0003910	MF	DNA ligase (ATP) activity
ctg001510_HS12.273	GO:0005524	MF	ATP binding
ctg001510_HS12.277	GO:0007018	BP	microtubule-based movement
ctg001510_HS12.277	GO:0003777	MF	microtubule motor activity
ctg001510_HS12.277	GO:0005524	MF	ATP binding
ctg001510_HS12.277	GO:0008017	MF	microtubule binding
ctg001510_HS12.281	GO:0006281	BP	DNA repair
ctg001510_HS12.281	GO:0004518	MF	nuclease activity
ctg001510_HS12.284	GO:0005515	MF	protein binding
ctg001510_HS12.288	GO:0006351	BP	transcription, DNA-dependent
ctg001510_HS12.288	GO:0003677	MF	DNA binding
ctg001510_HS12.288	GO:0003899	MF	DNA-directed RNA polymerase activity
ctg001510_HS12.294	GO:0006508	BP	proteolysis
ctg001510_HS12.294	GO:0004222	MF	metalloendopeptidase activity
ctg001510_HS12.307	GO:0016787	MF	hydrolase activity
ctg001510_HS12.31	GO:0005515	MF	protein binding
ctg001510_HS12.319	GO:0005509	MF	calcium ion binding
ctg001510_HS12.320	GO:0006811	BP	ion transport
ctg001510_HS12.320	GO:0055085	BP	transmembrane transport
ctg001510_HS12.320	GO:0016020	CC	membrane
ctg001510_HS12.320	GO:0005216	MF	ion channel activity
ctg001510_HS12.323	GO:0006511	BP	ubiquitin-dependent protein catabolic process
ctg001510_HS12.323	GO:0031625	MF	ubiquitin protein ligase binding
ctg001510_HS12.325	GO:0005515	MF	protein binding
ctg001510_HS12.334	GO:0006303	BP	double-strand break repair via nonhomologous end joining
ctg001510_HS12.334	GO:0003677	MF	DNA binding
ctg001510_HS12.334	GO:0003678	MF	DNA helicase activity
ctg001510_HS12.339	GO:0005515	MF	protein binding
ctg001510_HS12.349	GO:0003676	MF	nucleic acid binding
ctg001510_HS12.349	GO:0005515	MF	protein binding
ctg001510_HS12.351	GO:0006281	BP	DNA repair
ctg001510_HS12.351	GO:0003684	MF	damaged DNA binding
ctg001510_HS12.363	GO:0006412	BP	translation
ctg001510_HS12.363	GO:0005840	CC	ribosome
ctg001510_HS12.363	GO:0003735	MF	structural constituent of ribosome
ctg001510_HS12.371	GO:0035556	BP	intracellular signal transduction
ctg001510_HS12.371	GO:0005096	MF	GTPase activator activity
ctg001510_HS12.374	GO:0016758	MF	transferase activity, transferring hexosyl groups
ctg001510_HS12.380	GO:0016012	CC	sarcoglycan complex
ctg001510_HS12.380	GO:0016021	CC	integral to membrane
ctg001510_HS12.418	GO:0003677	MF	DNA binding
ctg001510_HS12.418	GO:0008270	MF	zinc ion binding
ctg001510_HS12.43	GO:0003723	MF	RNA binding
ctg001510_HS12.43	GO:0005515	MF	protein binding
ctg001510_HS12.433	GO:0005515	MF	protein binding
ctg001510_HS12.436	GO:0006289	BP	nucleotide-excision repair
ctg001510_HS12.436	GO:0006355	BP	regulation of transcription, DNA-dependent
ctg001510_HS12.436	GO:0006904	BP	vesicle docking during exocytosis
ctg001510_HS12.436	GO:0016192	BP	vesicle-mediated transport
ctg001510_HS12.436	GO:0000439	CC	core TFIIH complex
ctg001510_HS12.437	GO:0006468	BP	protein amino acid phosphorylation
ctg001510_HS12.437	GO:0004672	MF	protein kinase activity
ctg001510_HS12.437	GO:0005524	MF	ATP binding
ctg001510_HS12.449	GO:0007264	BP	small GTPase mediated signal transduction
ctg001510_HS12.449	GO:0005085	MF	guanyl-nucleotide exchange factor activity
ctg001510_HS12.454	GO:0006511	BP	ubiquitin-dependent protein catabolic process
ctg001510_HS12.454	GO:0051603	BP	proteolysis involved in cellular protein catabolic process
ctg001510_HS12.454	GO:0005839	CC	proteasome core complex
ctg001510_HS12.454	GO:0019773	CC	proteasome core complex, alpha-subunit complex
ctg001510_HS12.454	GO:0004175	MF	endopeptidase activity
ctg001510_HS12.454	GO:0004298	MF	threonine-type endopeptidase activity
ctg001510_HS12.456	GO:0006355	BP	regulation of transcription, DNA-dependent
ctg001510_HS12.456	GO:0005515	MF	protein binding
ctg001510_HS12.456	GO:0046983	MF	protein dimerization activity
ctg001510_HS12.458	GO:0005515	MF	protein binding
ctg001510_HS12.46	GO:0003676	MF	nucleic acid binding
ctg001510_HS12.466	GO:0016579	BP	protein deubiquitination
ctg001510_HS12.466	GO:0036459	MF	thiol-dependent ubiquitinyl hydrolase activity
ctg001510_HS12.468	GO:0003677	MF	DNA binding
ctg001510_HS12.468	GO:0004518	MF	nuclease activity
ctg001510_HS12.473	GO:0006886	BP	intracellular protein transport
ctg001510_HS12.473	GO:0016192	BP	vesicle-mediated transport
ctg001510_HS12.473	GO:0030117	CC	membrane coat
ctg001510_HS12.476	GO:0007264	BP	small GTPase mediated signal transduction
ctg001510_HS12.476	GO:0005085	MF	guanyl-nucleotide exchange factor activity
ctg001510_HS12.477	GO:0055114	BP	oxidation reduction
ctg001510_HS12.477	GO:0016627	MF	oxidoreductase activity, acting on the CH-CH group of donors
ctg001510_HS12.477	GO:0050660	MF	FAD binding
ctg001510_HS12.484	GO:0007165	BP	signal transduction
ctg001510_HS12.484	GO:0005515	MF	protein binding
ctg001510_HS12.493	GO:0006418	BP	tRNA aminoacylation for protein translation
ctg001510_HS12.493	GO:0000166	MF	nucleotide binding
ctg001510_HS12.493	GO:0004812	MF	aminoacyl-tRNA ligase activity
ctg001510_HS12.493	GO:0005524	MF	ATP binding
ctg001510_HS12.495	GO:0046872	MF	metal ion binding
ctg001510_HS12.502	GO:0016020	CC	membrane
ctg001510_HS12.502	GO:0004571	MF	mannosyl-oligosaccharide 1,2-alpha-mannosidase activity
ctg001510_HS12.502	GO:0005509	MF	calcium ion binding
ctg001510_HS12.504	GO:0045454	BP	cell redox homeostasis
ctg001510_HS12.507	GO:0005789	CC	endoplasmic reticulum membrane
ctg001510_HS12.507	GO:0016758	MF	transferase activity, transferring hexosyl groups
ctg001510_HS12.508	GO:0006811	BP	ion transport
ctg001510_HS12.508	GO:0055085	BP	transmembrane transport
ctg001510_HS12.508	GO:0016020	CC	membrane
ctg001510_HS12.508	GO:0022857	MF	transmembrane transporter activity
ctg001510_HS12.513	GO:0003676	MF	nucleic acid binding
ctg001510_HS12.522	GO:0055085	BP	transmembrane transport
ctg001510_HS12.522	GO:0016021	CC	integral to membrane
ctg001510_HS12.522	GO:0022857	MF	transmembrane transporter activity
ctg001510_HS12.525	GO:0005515	MF	protein binding
ctg001510_HS12.526	GO:0003676	MF	nucleic acid binding
ctg001510_HS12.526	GO:0005524	MF	ATP binding
ctg001510_HS12.530	GO:0015914	BP	phospholipid transport
ctg001510_HS12.530	GO:0005548	MF	phospholipid transporter activity
ctg001510_HS12.531	GO:0006468	BP	protein amino acid phosphorylation
ctg001510_HS12.531	GO:0000287	MF	magnesium ion binding
ctg001510_HS12.531	GO:0004672	MF	protein kinase activity
ctg001510_HS12.531	GO:0004674	MF	protein serine/threonine kinase activity
ctg001510_HS12.531	GO:0005515	MF	protein binding
ctg001510_HS12.531	GO:0005524	MF	ATP binding
ctg001510_HS12.539	GO:0005515	MF	protein binding
ctg001510_HS12.541	GO:0006468	BP	protein amino acid phosphorylation
ctg001510_HS12.541	GO:0004672	MF	protein kinase activity
ctg001510_HS12.541	GO:0005515	MF	protein binding
ctg001510_HS12.541	GO:0005524	MF	ATP binding
ctg001510_HS12.62	GO:0008270	MF	zinc ion binding
ctg001510_HS12.72	GO:0005509	MF	calcium ion binding
ctg001510_HS12.86	GO:0016787	MF	hydrolase activity
ctg001520_HS12.17	GO:0005634	CC	nucleus
ctg001520_HS12.19	GO:0006468	BP	protein amino acid phosphorylation
ctg001520_HS12.19	GO:0004672	MF	protein kinase activity
ctg001520_HS12.19	GO:0005524	MF	ATP binding
ctg001520_HS12.21	GO:0003676	MF	nucleic acid binding
ctg001520_HS12.21	GO:0005524	MF	ATP binding
ctg001520_HS12.23	GO:0005524	MF	ATP binding
ctg001520_HS12.25	GO:0030246	MF	carbohydrate binding
ctg001520_HS12.3	GO:0046983	MF	protein dimerization activity
ctg001520_HS12.39	GO:0016021	CC	integral to membrane
ctg001520_HS12.43	GO:0008168	MF	methyltransferase activity
ctg001520_HS12.49	GO:0006629	BP	lipid metabolic process
ctg001520_HS12.63	GO:0005515	MF	protein binding
ctg001520_HS12.66	GO:0045454	BP	cell redox homeostasis
ctg001520_HS12.67	GO:0005515	MF	protein binding
ctg001520_HS12.7	GO:0051276	BP	chromosome organization
ctg001520_HS12.7	GO:0005694	CC	chromosome
ctg001520_HS12.7	GO:0005515	MF	protein binding
ctg001520_HS12.7	GO:0005524	MF	ATP binding
ctg001520_HS12.77	GO:0003677	MF	DNA binding
ctg001520_HS12.82	GO:0019211	MF	phosphatase activator activity
ctg001520_HS12.88	GO:0005515	MF	protein binding
ctg001520_HS12.93	GO:0007165	BP	signal transduction
ctg001520_HS12.93	GO:0004114	MF	3',5'-cyclic-nucleotide phosphodiesterase activity
ctg001520_HS12.95	GO:0016021	CC	integral to membrane
ctg001520_HS12.95	GO:0032977	MF	membrane insertase activity
ctg001520_HS12.97	GO:0005515	MF	protein binding
ctg001530_HS12.158	GO:0007165	BP	signal transduction
ctg001530_HS12.158	GO:0005515	MF	protein binding
ctg001530_HS12.173	GO:0003824	MF	catalytic activity
ctg001530_HS12.195	GO:0007165	BP	signal transduction
ctg001530_HS12.195	GO:0016020	CC	membrane
ctg001530_HS12.249	GO:0006817	BP	phosphate transport
ctg001530_HS12.249	GO:0016020	CC	membrane
ctg001530_HS12.249	GO:0005315	MF	inorganic phosphate transmembrane transporter activity
ctg001530_HS12.90	GO:0006508	BP	proteolysis
ctg001530_HS12.90	GO:0004252	MF	serine-type endopeptidase activity
ctg001540_HS12.19	GO:0005515	MF	protein binding
ctg001540_HS12.26	GO:0006468	BP	protein amino acid phosphorylation
ctg001540_HS12.26	GO:0007169	BP	transmembrane receptor protein tyrosine kinase signaling pathway
ctg001540_HS12.26	GO:0016020	CC	membrane
ctg001540_HS12.26	GO:0004672	MF	protein kinase activity
ctg001540_HS12.26	GO:0004714	MF	transmembrane receptor protein tyrosine kinase activity
ctg001540_HS12.26	GO:0005515	MF	protein binding
ctg001540_HS12.26	GO:0005524	MF	ATP binding
ctg001540_HS12.31	GO:0003924	MF	GTPase activity
ctg001540_HS12.31	GO:0005525	MF	GTP binding
ctg001540_HS12.48	GO:0005515	MF	protein binding
ctg001540_HS12.54	GO:0006468	BP	protein amino acid phosphorylation
ctg001540_HS12.54	GO:0004672	MF	protein kinase activity
ctg001540_HS12.54	GO:0005524	MF	ATP binding
ctg001540_HS12.64	GO:0003676	MF	nucleic acid binding
ctg001540_HS12.71	GO:0016020	CC	membrane
ctg001540_HS12.94	GO:0005515	MF	protein binding
ctg001540_HS12.94	GO:0046872	MF	metal ion binding
ctg001550_HS12.101	GO:0006400	BP	tRNA modification
ctg001550_HS12.101	GO:0008176	MF	tRNA (guanine-N7-)-methyltransferase activity
ctg001550_HS12.103	GO:0006508	BP	proteolysis
ctg001550_HS12.103	GO:0004222	MF	metalloendopeptidase activity
ctg001550_HS12.105	GO:0005524	MF	ATP binding
ctg001550_HS12.13	GO:0005515	MF	protein binding
ctg001550_HS12.133	GO:0003677	MF	DNA binding
ctg001550_HS12.14	GO:0006468	BP	protein amino acid phosphorylation
ctg001550_HS12.14	GO:0004672	MF	protein kinase activity
ctg001550_HS12.14	GO:0005524	MF	ATP binding
ctg001550_HS12.143	GO:0006508	BP	proteolysis
ctg001550_HS12.143	GO:0004181	MF	metallocarboxypeptidase activity
ctg001550_HS12.143	GO:0008270	MF	zinc ion binding
ctg001550_HS12.144	GO:0006508	BP	proteolysis
ctg001550_HS12.144	GO:0008234	MF	cysteine-type peptidase activity
ctg001550_HS12.151	GO:0016021	CC	integral to membrane
ctg001550_HS12.154	GO:0006464	BP	protein modification process
ctg001550_HS12.154	GO:0015031	BP	protein transport
ctg001550_HS12.157	GO:0005509	MF	calcium ion binding
ctg001550_HS12.157	GO:0005515	MF	protein binding
ctg001550_HS12.178	GO:0006355	BP	regulation of transcription, DNA-dependent
ctg001550_HS12.178	GO:0005634	CC	nucleus
ctg001550_HS12.178	GO:0003700	MF	transcription factor activity
ctg001550_HS12.178	GO:0008270	MF	zinc ion binding
ctg001550_HS12.178	GO:0043565	MF	sequence-specific DNA binding
ctg001550_HS12.179	GO:0008168	MF	methyltransferase activity
ctg001550_HS12.189	GO:0007016	BP	cytoskeletal anchoring at plasma membrane
ctg001550_HS12.189	GO:0001726	CC	ruffle
ctg001550_HS12.189	GO:0005856	CC	cytoskeleton
ctg001550_HS12.189	GO:0005925	CC	focal adhesion
ctg001550_HS12.189	GO:0003779	MF	actin binding
ctg001550_HS12.189	GO:0005200	MF	structural constituent of cytoskeleton
ctg001550_HS12.191	GO:0000077	BP	DNA damage checkpoint
ctg001550_HS12.191	GO:0005634	CC	nucleus
ctg001550_HS12.193	GO:0055114	BP	oxidation reduction
ctg001550_HS12.193	GO:0005506	MF	iron ion binding
ctg001550_HS12.193	GO:0016705	MF	oxidoreductase activity, acting on paired donors, with incorporation or reduction of molecular oxygen
ctg001550_HS12.193	GO:0020037	MF	heme binding
ctg001550_HS12.22	GO:0005515	MF	protein binding
ctg001550_HS12.24	GO:0003682	MF	chromatin binding
ctg001550_HS12.33	GO:0005515	MF	protein binding
ctg001550_HS12.37	GO:0006351	BP	transcription, DNA-dependent
ctg001550_HS12.37	GO:0003899	MF	DNA-directed RNA polymerase activity
ctg001550_HS12.39	GO:0006333	BP	chromatin assembly or disassembly
ctg001550_HS12.39	GO:0005634	CC	nucleus
ctg001550_HS12.41	GO:0003676	MF	nucleic acid binding
ctg001550_HS12.43	GO:0006470	BP	protein amino acid dephosphorylation
ctg001550_HS12.43	GO:0016311	BP	dephosphorylation
ctg001550_HS12.43	GO:0004725	MF	protein tyrosine phosphatase activity
ctg001550_HS12.43	GO:0016791	MF	phosphatase activity
ctg001550_HS12.49	GO:0055085	BP	transmembrane transport
ctg001550_HS12.49	GO:0016021	CC	integral to membrane
ctg001550_HS12.49	GO:0005524	MF	ATP binding
ctg001550_HS12.49	GO:0016887	MF	ATPase activity
ctg001550_HS12.49	GO:0042626	MF	ATPase activity, coupled to transmembrane movement of substances
ctg001550_HS12.51	GO:0005509	MF	calcium ion binding
ctg001550_HS12.59	GO:0030833	BP	regulation of actin filament polymerization
ctg001550_HS12.59	GO:0034314	BP	Arp2/3 complex-mediated actin nucleation
ctg001550_HS12.59	GO:0005885	CC	Arp2/3 protein complex
ctg001550_HS12.59	GO:0015629	CC	actin cytoskeleton
ctg001550_HS12.68	GO:0016747	MF	transferase activity, transferring acyl groups other than amino-acyl groups
ctg001550_HS12.7	GO:0002098	BP	tRNA wobble uridine modification
ctg001550_HS12.7	GO:0033588	CC	Elongator holoenzyme complex
ctg001550_HS12.77	GO:0006470	BP	protein amino acid dephosphorylation
ctg001550_HS12.77	GO:0016311	BP	dephosphorylation
ctg001550_HS12.77	GO:0004725	MF	protein tyrosine phosphatase activity
ctg001550_HS12.77	GO:0016791	MF	phosphatase activity
ctg001550_HS12.83	GO:0005515	MF	protein binding
ctg001550_HS12.96	GO:0005515	MF	protein binding
ctg001550_HS12.97	GO:0016020	CC	membrane
ctg001560_HS12.10	GO:0005085	MF	guanyl-nucleotide exchange factor activity
ctg001560_HS12.114	GO:0006396	BP	RNA processing
ctg001560_HS12.114	GO:0004525	MF	ribonuclease III activity
ctg001560_HS12.116	GO:0009058	BP	biosynthetic process
ctg001560_HS12.116	GO:0003824	MF	catalytic activity
ctg001560_HS12.121	GO:0016567	BP	protein ubiquitination
ctg001560_HS12.121	GO:0016021	CC	integral to membrane
ctg001560_HS12.121	GO:0061630	MF	ubiquitin protein ligase activity
ctg001560_HS12.122	GO:0016746	MF	transferase activity, transferring acyl groups
ctg001560_HS12.132	GO:0007275	BP	multicellular organismal development
ctg001560_HS12.132	GO:0016021	CC	integral to membrane
ctg001560_HS12.133	GO:0003924	MF	GTPase activity
ctg001560_HS12.133	GO:0005515	MF	protein binding
ctg001560_HS12.133	GO:0005525	MF	GTP binding
ctg001560_HS12.133	GO:0016409	MF	palmitoyltransferase activity
ctg001560_HS12.137	GO:0005634	CC	nucleus
ctg001560_HS12.137	GO:0003676	MF	nucleic acid binding
ctg001560_HS12.137	GO:0008270	MF	zinc ion binding
ctg001560_HS12.138	GO:0003824	MF	catalytic activity
ctg001560_HS12.145	GO:0003676	MF	nucleic acid binding
ctg001560_HS12.152	GO:0003677	MF	DNA binding
ctg001560_HS12.154	GO:0007186	BP	G-protein coupled receptor protein signaling pathway
ctg001560_HS12.154	GO:0016021	CC	integral to membrane
ctg001560_HS12.154	GO:0004930	MF	G-protein coupled receptor activity
ctg001560_HS12.160	GO:0005515	MF	protein binding
ctg001560_HS12.168	GO:0005515	MF	protein binding
ctg001560_HS12.174	GO:0006357	BP	regulation of transcription from RNA polymerase II promoter
ctg001560_HS12.174	GO:0016592	CC	mediator complex
ctg001560_HS12.174	GO:0003712	MF	transcription cofactor activity
ctg001560_HS12.182	GO:0005515	MF	protein binding
ctg001560_HS12.189	GO:0015937	BP	coenzyme A biosynthetic process
ctg001560_HS12.189	GO:0004594	MF	pantothenate kinase activity
ctg001560_HS12.189	GO:0005524	MF	ATP binding
ctg001560_HS12.202	GO:0006364	BP	rRNA processing
ctg001560_HS12.202	GO:0032040	CC	small-subunit processome
ctg001560_HS12.218	GO:0006629	BP	lipid metabolic process
ctg001560_HS12.218	GO:0007165	BP	signal transduction
ctg001560_HS12.218	GO:0035556	BP	intracellular signal transduction
ctg001560_HS12.218	GO:0004435	MF	phosphoinositide phospholipase C activity
ctg001560_HS12.218	GO:0005509	MF	calcium ion binding
ctg001560_HS12.22	GO:0005515	MF	protein binding
ctg001560_HS12.24	GO:0005515	MF	protein binding
ctg001560_HS12.36	GO:0005524	MF	ATP binding
ctg001560_HS12.39	GO:0003924	MF	GTPase activity
ctg001560_HS12.41	GO:0003924	MF	GTPase activity
ctg001560_HS12.45	GO:0005515	MF	protein binding
ctg001560_HS12.50	GO:0006468	BP	protein amino acid phosphorylation
ctg001560_HS12.50	GO:0004672	MF	protein kinase activity
ctg001560_HS12.50	GO:0005524	MF	ATP binding
ctg001560_HS12.52	GO:0006468	BP	protein amino acid phosphorylation
ctg001560_HS12.52	GO:0035556	BP	intracellular signal transduction
ctg001560_HS12.52	GO:0004672	MF	protein kinase activity
ctg001560_HS12.52	GO:0004674	MF	protein serine/threonine kinase activity
ctg001560_HS12.52	GO:0005524	MF	ATP binding
ctg001560_HS12.59	GO:0003824	MF	catalytic activity
ctg001560_HS12.68	GO:0005515	MF	protein binding
ctg001560_HS12.7	GO:0006886	BP	intracellular protein transport
ctg001560_HS12.7	GO:0016192	BP	vesicle-mediated transport
ctg001560_HS12.7	GO:0030117	CC	membrane coat
ctg001560_HS12.7	GO:0005198	MF	structural molecule activity
ctg001560_HS12.7	GO:0005515	MF	protein binding
ctg001560_HS12.88	GO:0009312	BP	oligosaccharide biosynthetic process
ctg001560_HS12.88	GO:0005795	CC	Golgi stack
ctg001560_HS12.88	GO:0016021	CC	integral to membrane
ctg001560_HS12.88	GO:0008455	MF	alpha-1,6-mannosylglycoprotein 2-beta-N-acetylglucosaminyltransferase activity
ctg001560_HS12.9	GO:0003779	MF	actin binding
ctg001560_HS12.91	GO:0007186	BP	G-protein coupled receptor protein signaling pathway
ctg001560_HS12.91	GO:0016021	CC	integral to membrane
ctg001560_HS12.91	GO:0004930	MF	G-protein coupled receptor activity
ctg001570_HS12.116	GO:0055085	BP	transmembrane transport
ctg001570_HS12.116	GO:0016021	CC	integral to membrane
ctg001570_HS12.116	GO:0022857	MF	transmembrane transporter activity
ctg001570_HS12.13	GO:0070072	BP	vacuolar proton-transporting V-type ATPase complex assembly
ctg001570_HS12.132	GO:0003676	MF	nucleic acid binding
ctg001570_HS12.187	GO:0043631	BP	RNA polyadenylation
ctg001570_HS12.187	GO:0004652	MF	polynucleotide adenylyltransferase activity
ctg001570_HS12.20	GO:0016021	CC	integral to membrane
ctg001570_HS12.216	GO:0006468	BP	protein amino acid phosphorylation
ctg001570_HS12.216	GO:0004672	MF	protein kinase activity
ctg001570_HS12.216	GO:0005524	MF	ATP binding
ctg001570_HS12.22	GO:0008201	MF	heparin binding
ctg001570_HS12.22	GO:0046914	MF	transition metal ion binding
ctg001570_HS12.227	GO:0005515	MF	protein binding
ctg001570_HS12.268	GO:0005524	MF	ATP binding
ctg001570_HS12.268	GO:0016887	MF	ATPase activity
ctg001570_HS12.28	GO:0008289	MF	lipid binding
ctg001570_HS12.31	GO:0006468	BP	protein amino acid phosphorylation
ctg001570_HS12.31	GO:0004672	MF	protein kinase activity
ctg001570_HS12.31	GO:0005524	MF	ATP binding
ctg001570_HS12.32	GO:0016021	CC	integral to membrane
ctg001570_HS12.33	GO:0006355	BP	regulation of transcription, DNA-dependent
ctg001570_HS12.33	GO:0007179	BP	transforming growth factor beta receptor signaling pathway
ctg001570_HS12.33	GO:0005667	CC	transcription factor complex
ctg001570_HS12.33	GO:0003700	MF	transcription factor activity
ctg001570_HS12.34	GO:0003676	MF	nucleic acid binding
ctg001570_HS12.370	GO:0005515	MF	protein binding
ctg001570_HS12.5	GO:0005515	MF	protein binding
ctg001570_HS12.505	GO:0005515	MF	protein binding
ctg001570_HS12.6	GO:0006396	BP	RNA processing
ctg001570_HS12.6	GO:0003723	MF	RNA binding
ctg001570_HS12.77	GO:0006364	BP	rRNA processing
ctg001570_HS12.77	GO:0005634	CC	nucleus
ctg001570_HS12.77	GO:0005732	CC	small nucleolar ribonucleoprotein complex
ctg001570_HS12.77	GO:0034457	CC	Mpp10 complex
ctg001570_HS12.8	GO:0005515	MF	protein binding
ctg001580_HS12.9	GO:0005525	MF	GTP binding
ctg001630_HS12.12	GO:0003968	MF	RNA-directed RNA polymerase activity
ctg001630_HS12.15	GO:0006122	BP	mitochondrial electron transport, ubiquinol to cytochrome c
ctg001630_HS12.15	GO:0005750	CC	mitochondrial respiratory chain complex III
ctg001640_HS12.29	GO:0005515	MF	protein binding
ctg001760_HS12.13	GO:0055114	BP	oxidation reduction
ctg001760_HS12.13	GO:0016491	MF	oxidoreductase activity
ctg001760_HS12.13	GO:0050660	MF	FAD binding
ctg001760_HS12.13	GO:0071949	MF	FAD binding
ctg001840_HS12.10	GO:0003676	MF	nucleic acid binding
ctg001860_HS12.8	GO:0042254	BP	ribosome biogenesis
ctg001860_HS12.9	GO:0003676	MF	nucleic acid binding
ctg001900_HS12.14	GO:0055085	BP	transmembrane transport
ctg001900_HS12.14	GO:0016021	CC	integral to membrane
ctg001900_HS12.14	GO:0022857	MF	transmembrane transporter activity
ctg002040_HS12.31	GO:0005576	CC	extracellular region
ctg002040_HS12.31	GO:0030570	MF	pectate lyase activity
ctg002040_HS12.54	GO:0006508	BP	proteolysis
ctg002040_HS12.54	GO:0004180	MF	carboxypeptidase activity
ctg002040_HS12.54	GO:0004181	MF	metallocarboxypeptidase activity
ctg002040_HS12.54	GO:0008270	MF	zinc ion binding
ctg002110_HS12.24	GO:0005515	MF	protein binding
ctg002130_HS12.13	GO:0055114	BP	oxidation reduction
ctg002130_HS12.13	GO:0005506	MF	iron ion binding
ctg002130_HS12.13	GO:0016705	MF	oxidoreductase activity, acting on paired donors, with incorporation or reduction of molecular oxygen
ctg002130_HS12.13	GO:0020037	MF	heme binding
ctg002160_HS12.18	GO:0006468	BP	protein amino acid phosphorylation
ctg002160_HS12.18	GO:0003676	MF	nucleic acid binding
ctg002160_HS12.18	GO:0004672	MF	protein kinase activity
ctg002160_HS12.18	GO:0005515	MF	protein binding
ctg002160_HS12.18	GO:0005524	MF	ATP binding
ctg002160_HS12.20	GO:0046872	MF	metal ion binding
ctg002240_HS12.18	GO:0005515	MF	protein binding
ctg002310_HS12.10	GO:0006412	BP	translation
ctg002310_HS12.10	GO:0005840	CC	ribosome
ctg002310_HS12.10	GO:0003735	MF	structural constituent of ribosome
ctg002320_HS12.228	GO:0003676	MF	nucleic acid binding
ctg002320_HS12.266	GO:0003755	MF	peptidyl-prolyl cis-trans isomerase activity
ctg002440_HS12.5	GO:0035556	BP	intracellular signal transduction
ctg002440_HS12.55	GO:0006468	BP	protein amino acid phosphorylation
ctg002440_HS12.55	GO:0004672	MF	protein kinase activity
ctg002440_HS12.55	GO:0005515	MF	protein binding
ctg002440_HS12.55	GO:0005524	MF	ATP binding
ctg002440_HS12.82	GO:0005525	MF	GTP binding
ctg002480_HS12.101	GO:0055114	BP	oxidation reduction
ctg002480_HS12.101	GO:0005506	MF	iron ion binding
ctg002480_HS12.101	GO:0016705	MF	oxidoreductase activity, acting on paired donors, with incorporation or reduction of molecular oxygen
ctg002480_HS12.101	GO:0020037	MF	heme binding
ctg002480_HS12.128	GO:0005515	MF	protein binding
ctg002480_HS12.164	GO:0005515	MF	protein binding
ctg002480_HS12.179	GO:0003676	MF	nucleic acid binding
ctg002480_HS12.2	GO:0006468	BP	protein amino acid phosphorylation
ctg002480_HS12.2	GO:0004672	MF	protein kinase activity
ctg002480_HS12.2	GO:0005524	MF	ATP binding
ctg002480_HS12.45	GO:0005515	MF	protein binding
ctg002480_HS12.79	GO:0006468	BP	protein amino acid phosphorylation
ctg002480_HS12.79	GO:0004672	MF	protein kinase activity
ctg002480_HS12.79	GO:0005524	MF	ATP binding
ctg002480_HS12.96	GO:0004620	MF	phospholipase activity
ctg002540_HS12.10	GO:0005975	BP	carbohydrate metabolic process
ctg002540_HS12.10	GO:0004553	MF	hydrolase activity, hydrolyzing O-glycosyl compounds
ctg002550_HS12.2	GO:0000786	CC	nucleosome
ctg002550_HS12.2	GO:0003677	MF	DNA binding
ctg002610_HS12.19	GO:0006508	BP	proteolysis
ctg002610_HS12.19	GO:0004176	MF	ATP-dependent peptidase activity
ctg002610_HS12.19	GO:0004252	MF	serine-type endopeptidase activity
ctg002610_HS12.31	GO:0005515	MF	protein binding
ctg002620_HS12.10	GO:0004842	MF	ubiquitin-protein ligase activity
ctg002620_HS12.10	GO:0005515	MF	protein binding
ctg002620_HS12.8	GO:0006480	BP	N-terminal protein amino acid methylation
ctg002620_HS12.8	GO:0008168	MF	methyltransferase activity
ctg002640_HS12.116	GO:0046488	BP	phosphatidylinositol metabolic process
ctg002640_HS12.116	GO:0016307	MF	phosphatidylinositol phosphate kinase activity
ctg002640_HS12.146	GO:0006013	BP	mannose metabolic process
ctg002640_HS12.146	GO:0004559	MF	alpha-mannosidase activity
ctg002670_HS12.125	GO:0055085	BP	transmembrane transport
ctg002670_HS12.125	GO:0016021	CC	integral to membrane
ctg002670_HS12.125	GO:0022857	MF	transmembrane transporter activity
ctg002670_HS12.66	GO:0005975	BP	carbohydrate metabolic process
ctg002670_HS12.66	GO:0004553	MF	hydrolase activity, hydrolyzing O-glycosyl compounds
ctg002670_HS12.67	GO:0005975	BP	carbohydrate metabolic process
ctg002670_HS12.67	GO:0004553	MF	hydrolase activity, hydrolyzing O-glycosyl compounds
ctg002680_HS12.118	GO:0055085	BP	transmembrane transport
ctg002680_HS12.118	GO:0016021	CC	integral to membrane
ctg002680_HS12.118	GO:0022857	MF	transmembrane transporter activity
ctg002680_HS12.119	GO:0006511	BP	ubiquitin-dependent protein catabolic process
ctg002680_HS12.119	GO:0051603	BP	proteolysis involved in cellular protein catabolic process
ctg002680_HS12.119	GO:0005839	CC	proteasome core complex
ctg002680_HS12.119	GO:0019773	CC	proteasome core complex, alpha-subunit complex
ctg002680_HS12.119	GO:0004175	MF	endopeptidase activity
ctg002680_HS12.119	GO:0004298	MF	threonine-type endopeptidase activity
ctg002680_HS12.121	GO:0006811	BP	ion transport
ctg002680_HS12.121	GO:0016021	CC	integral to membrane
ctg002680_HS12.121	GO:0005230	MF	extracellular ligand-gated ion channel activity
ctg002680_HS12.136	GO:0003676	MF	nucleic acid binding
ctg002680_HS12.14	GO:0016788	MF	hydrolase activity, acting on ester bonds
ctg002680_HS12.148	GO:0015886	BP	heme transport
ctg002680_HS12.148	GO:0015232	MF	heme transporter activity
ctg002680_HS12.156	GO:0006270	BP	DNA replication initiation
ctg002680_HS12.156	GO:0003677	MF	DNA binding
ctg002680_HS12.156	GO:0005524	MF	ATP binding
ctg002680_HS12.167	GO:0016021	CC	integral to membrane
ctg002680_HS12.168	GO:0016021	CC	integral to membrane
ctg002680_HS12.171	GO:0005515	MF	protein binding
ctg002680_HS12.182	GO:0007264	BP	small GTPase mediated signal transduction
ctg002680_HS12.182	GO:0005085	MF	guanyl-nucleotide exchange factor activity
ctg002680_HS12.187	GO:0003755	MF	peptidyl-prolyl cis-trans isomerase activity
ctg002680_HS12.201	GO:0006468	BP	protein amino acid phosphorylation
ctg002680_HS12.201	GO:0004672	MF	protein kinase activity
ctg002680_HS12.201	GO:0005524	MF	ATP binding
ctg002680_HS12.203	GO:0008299	BP	isoprenoid biosynthetic process
ctg002680_HS12.203	GO:0004421	MF	hydroxymethylglutaryl-CoA synthase activity
ctg002680_HS12.204	GO:0006817	BP	phosphate transport
ctg002680_HS12.204	GO:0016020	CC	membrane
ctg002680_HS12.204	GO:0005315	MF	inorganic phosphate transmembrane transporter activity
ctg002680_HS12.212	GO:0003924	MF	GTPase activity
ctg002680_HS12.212	GO:0005525	MF	GTP binding
ctg002680_HS12.221	GO:0006508	BP	proteolysis
ctg002680_HS12.221	GO:0004180	MF	carboxypeptidase activity
ctg002680_HS12.221	GO:0004181	MF	metallocarboxypeptidase activity
ctg002680_HS12.221	GO:0008270	MF	zinc ion binding
ctg002680_HS12.244	GO:0006811	BP	ion transport
ctg002680_HS12.244	GO:0016021	CC	integral to membrane
ctg002680_HS12.244	GO:0005230	MF	extracellular ligand-gated ion channel activity
ctg002680_HS12.245	GO:0003824	MF	catalytic activity
ctg002680_HS12.249	GO:0016311	BP	dephosphorylation
ctg002680_HS12.249	GO:0008138	MF	protein tyrosine/serine/threonine phosphatase activity
ctg002680_HS12.249	GO:0016791	MF	phosphatase activity
ctg002680_HS12.250	GO:0005524	MF	ATP binding
ctg002680_HS12.251	GO:0006470	BP	protein amino acid dephosphorylation
ctg002680_HS12.251	GO:0016311	BP	dephosphorylation
ctg002680_HS12.251	GO:0042128	BP	nitrate assimilation
ctg002680_HS12.251	GO:0055114	BP	oxidation reduction
ctg002680_HS12.251	GO:0008138	MF	protein tyrosine/serine/threonine phosphatase activity
ctg002680_HS12.251	GO:0016491	MF	oxidoreductase activity
ctg002680_HS12.251	GO:0016791	MF	phosphatase activity
ctg002680_HS12.251	GO:0030151	MF	molybdenum ion binding
ctg002680_HS12.253	GO:0016579	BP	protein deubiquitination
ctg002680_HS12.253	GO:0003723	MF	RNA binding
ctg002680_HS12.253	GO:0036459	MF	thiol-dependent ubiquitinyl hydrolase activity
ctg002680_HS12.254	GO:0005515	MF	protein binding
ctg002680_HS12.258	GO:0003824	MF	catalytic activity
ctg002680_HS12.270	GO:0006367	BP	transcription initiation from RNA polymerase II promoter
ctg002680_HS12.270	GO:0005672	CC	transcription factor TFIIA complex
ctg002680_HS12.275	GO:0003677	MF	DNA binding
ctg002680_HS12.290	GO:0005515	MF	protein binding
ctg002680_HS12.302	GO:0046872	MF	metal ion binding
ctg002680_HS12.303	GO:0016579	BP	protein deubiquitination
ctg002680_HS12.303	GO:0036459	MF	thiol-dependent ubiquitinyl hydrolase activity
ctg002680_HS12.309	GO:1902600	BP	proton transmembrane transport
ctg002680_HS12.309	GO:0033179	CC	proton-transporting V-type ATPase, V0 domain
ctg002680_HS12.309	GO:0015078	MF	hydrogen ion transmembrane transporter activity
ctg002680_HS12.319	GO:0006270	BP	DNA replication initiation
ctg002680_HS12.352	GO:0007165	BP	signal transduction
ctg002680_HS12.352	GO:0004114	MF	3',5'-cyclic-nucleotide phosphodiesterase activity
ctg002680_HS12.352	GO:0005515	MF	protein binding
ctg002680_HS12.353	GO:0005515	MF	protein binding
ctg002680_HS12.359	GO:0006468	BP	protein amino acid phosphorylation
ctg002680_HS12.359	GO:0004672	MF	protein kinase activity
ctg002680_HS12.359	GO:0005524	MF	ATP binding
ctg002680_HS12.36	GO:0005515	MF	protein binding
ctg002680_HS12.373	GO:0006508	BP	proteolysis
ctg002680_HS12.373	GO:0004177	MF	aminopeptidase activity
ctg002680_HS12.373	GO:0008270	MF	zinc ion binding
ctg002680_HS12.376	GO:0006368	BP	RNA elongation from RNA polymerase II promoter
ctg002680_HS12.376	GO:0016570	BP	histone modification
ctg002680_HS12.376	GO:0016593	CC	Cdc73/Paf1 complex
ctg002680_HS12.377	GO:0009058	BP	biosynthetic process
ctg002680_HS12.377	GO:0015937	BP	coenzyme A biosynthetic process
ctg002680_HS12.377	GO:0003824	MF	catalytic activity
ctg002680_HS12.377	GO:0004140	MF	dephospho-CoA kinase activity
ctg002680_HS12.377	GO:0005524	MF	ATP binding
ctg002680_HS12.457	GO:0045454	BP	cell redox homeostasis
ctg002680_HS12.457	GO:0009055	MF	electron carrier activity
ctg002680_HS12.457	GO:0015035	MF	protein disulfide oxidoreductase activity
ctg002680_HS12.48	GO:0003924	MF	GTPase activity
ctg002680_HS12.48	GO:0005525	MF	GTP binding
ctg002680_HS12.49	GO:0009058	BP	biosynthetic process
ctg002680_HS12.49	GO:0016779	MF	nucleotidyltransferase activity
ctg002680_HS12.492	GO:0006508	BP	proteolysis
ctg002680_HS12.492	GO:0004180	MF	carboxypeptidase activity
ctg002680_HS12.492	GO:0004181	MF	metallocarboxypeptidase activity
ctg002680_HS12.492	GO:0008270	MF	zinc ion binding
ctg002680_HS12.50	GO:0016021	CC	integral to membrane
ctg002680_HS12.50	GO:0005515	MF	protein binding
ctg002680_HS12.52	GO:0008380	BP	RNA splicing
ctg002680_HS12.52	GO:0035145	CC	exon-exon junction complex
ctg002680_HS12.564	GO:0035556	BP	intracellular signal transduction
ctg002680_HS12.564	GO:0005515	MF	protein binding
ctg002680_HS12.570	GO:0005515	MF	protein binding
ctg002680_HS12.63	GO:0005515	MF	protein binding
ctg002680_HS12.71	GO:0003824	MF	catalytic activity
ctg002680_HS12.72	GO:0006777	BP	Mo-molybdopterin cofactor biosynthetic process
ctg002680_HS12.78	GO:0006355	BP	regulation of transcription, DNA-dependent
ctg002680_HS12.79	GO:0016021	CC	integral to membrane
ctg002680_HS12.8	GO:0006886	BP	intracellular protein transport
ctg002680_HS12.8	GO:0005515	MF	protein binding
ctg002680_HS12.8	GO:0005525	MF	GTP binding
ctg002680_HS12.82	GO:0006355	BP	regulation of transcription, DNA-dependent
ctg002680_HS12.82	GO:0005634	CC	nucleus
ctg002680_HS12.82	GO:0003700	MF	transcription factor activity
ctg002680_HS12.82	GO:0008270	MF	zinc ion binding
ctg002680_HS12.82	GO:0043565	MF	sequence-specific DNA binding
ctg002680_HS12.91	GO:0005515	MF	protein binding
ctg002680_HS12.91	GO:0016301	MF	kinase activity
ctg002690_HS12.107	GO:0003924	MF	GTPase activity
ctg002690_HS12.107	GO:0005525	MF	GTP binding
ctg002690_HS12.112	GO:0003676	MF	nucleic acid binding
ctg002690_HS12.130	GO:0005515	MF	protein binding
ctg002690_HS12.143	GO:0003676	MF	nucleic acid binding
ctg002690_HS12.149	GO:0003824	MF	catalytic activity
ctg002690_HS12.151	GO:0042302	MF	structural constituent of cuticle
ctg002690_HS12.154	GO:0006811	BP	ion transport
ctg002690_HS12.154	GO:0055085	BP	transmembrane transport
ctg002690_HS12.154	GO:0070588	BP	calcium ion transmembrane transport
ctg002690_HS12.154	GO:0016020	CC	membrane
ctg002690_HS12.154	GO:0005216	MF	ion channel activity
ctg002690_HS12.154	GO:0005262	MF	calcium channel activity
ctg002690_HS12.157	GO:0055085	BP	transmembrane transport
ctg002690_HS12.173	GO:0006032	BP	chitin catabolic process
ctg002690_HS12.173	GO:0016998	BP	cell wall macromolecule catabolic process
ctg002690_HS12.173	GO:0004568	MF	chitinase activity
ctg002690_HS12.183	GO:0003677	MF	DNA binding
ctg002690_HS12.195	GO:0016579	BP	protein deubiquitination
ctg002690_HS12.195	GO:0004843	MF	ubiquitin-specific protease activity
ctg002690_HS12.196	GO:0006412	BP	translation
ctg002690_HS12.196	GO:0005840	CC	ribosome
ctg002690_HS12.196	GO:0003735	MF	structural constituent of ribosome
ctg002690_HS12.197	GO:0006468	BP	protein amino acid phosphorylation
ctg002690_HS12.197	GO:0035556	BP	intracellular signal transduction
ctg002690_HS12.197	GO:0004672	MF	protein kinase activity
ctg002690_HS12.197	GO:0004674	MF	protein serine/threonine kinase activity
ctg002690_HS12.197	GO:0005524	MF	ATP binding
ctg002690_HS12.211	GO:0003676	MF	nucleic acid binding
ctg002690_HS12.211	GO:0005524	MF	ATP binding
ctg002690_HS12.220	GO:0006367	BP	transcription initiation from RNA polymerase II promoter
ctg002690_HS12.220	GO:0005672	CC	transcription factor TFIIA complex
ctg002690_HS12.220	GO:0005515	MF	protein binding
ctg002690_HS12.229	GO:0007165	BP	signal transduction
ctg002690_HS12.229	GO:0000159	CC	protein phosphatase type 2A complex
ctg002690_HS12.229	GO:0019888	MF	protein phosphatase regulator activity
ctg002690_HS12.230	GO:0000398	BP	nuclear mRNA splicing, via spliceosome
ctg002690_HS12.230	GO:0005681	CC	spliceosomal complex
ctg002690_HS12.231	GO:0055085	BP	transmembrane transport
ctg002690_HS12.232	GO:0003676	MF	nucleic acid binding
ctg002690_HS12.233	GO:0016020	CC	membrane
ctg002690_HS12.233	GO:0008375	MF	acetylglucosaminyltransferase activity
ctg002690_HS12.234	GO:0055114	BP	oxidation reduction
ctg002690_HS12.234	GO:0016702	MF	oxidoreductase activity, acting on single donors with incorporation of molecular oxygen, incorporation of two atoms of oxygen
ctg002690_HS12.236	GO:1902600	BP	proton transmembrane transport
ctg002690_HS12.236	GO:0033177	CC	proton-transporting two-sector ATPase complex, proton-transporting domain
ctg002690_HS12.236	GO:0015078	MF	hydrogen ion transmembrane transporter activity
ctg002690_HS12.243	GO:0003924	MF	GTPase activity
ctg002690_HS12.243	GO:0005525	MF	GTP binding
ctg002690_HS12.246	GO:0006355	BP	regulation of transcription, DNA-dependent
ctg002690_HS12.246	GO:0003700	MF	transcription factor activity
ctg002690_HS12.259	GO:0006468	BP	protein amino acid phosphorylation
ctg002690_HS12.259	GO:0035556	BP	intracellular signal transduction
ctg002690_HS12.259	GO:0004672	MF	protein kinase activity
ctg002690_HS12.259	GO:0005524	MF	ATP binding
ctg002690_HS12.262	GO:0008270	MF	zinc ion binding
ctg002690_HS12.263	GO:0005515	MF	protein binding
ctg002690_HS12.269	GO:0005515	MF	protein binding
ctg002690_HS12.272	GO:0005515	MF	protein binding
ctg002690_HS12.278	GO:0006468	BP	protein amino acid phosphorylation
ctg002690_HS12.278	GO:0004672	MF	protein kinase activity
ctg002690_HS12.278	GO:0004674	MF	protein serine/threonine kinase activity
ctg002690_HS12.278	GO:0005524	MF	ATP binding
ctg002690_HS12.291	GO:0005856	CC	cytoskeleton
ctg002690_HS12.294	GO:0004866	MF	endopeptidase inhibitor activity
ctg002690_HS12.298	GO:0005515	MF	protein binding
ctg002690_HS12.298	GO:0008270	MF	zinc ion binding
ctg002690_HS12.312	GO:0007156	BP	homophilic cell adhesion
ctg002690_HS12.312	GO:0016020	CC	membrane
ctg002690_HS12.312	GO:0005509	MF	calcium ion binding
ctg002690_HS12.312	GO:0016846	MF	carbon-sulfur lyase activity
ctg002690_HS12.313	GO:0046872	MF	metal ion binding
ctg002690_HS12.323	GO:0006508	BP	proteolysis
ctg002690_HS12.323	GO:0004222	MF	metalloendopeptidase activity
ctg002690_HS12.325	GO:0003824	MF	catalytic activity
ctg002690_HS12.332	GO:0005515	MF	protein binding
ctg002690_HS12.341	GO:0020037	MF	heme binding
ctg002690_HS12.343	GO:0006355	BP	regulation of transcription, DNA-dependent
ctg002690_HS12.343	GO:0003676	MF	nucleic acid binding
ctg002690_HS12.343	GO:0003723	MF	RNA binding
ctg002690_HS12.344	GO:0005509	MF	calcium ion binding
ctg002690_HS12.344	GO:0005515	MF	protein binding
ctg002690_HS12.346	GO:0009263	BP	deoxyribonucleotide biosynthetic process
ctg002690_HS12.347	GO:0006397	BP	mRNA processing
ctg002690_HS12.347	GO:0006414	BP	translational elongation
ctg002690_HS12.347	GO:0003746	MF	translation elongation factor activity
ctg002690_HS12.348	GO:0006629	BP	lipid metabolic process
ctg002690_HS12.348	GO:0016627	MF	oxidoreductase activity, acting on the CH-CH group of donors
ctg002690_HS12.349	GO:0006813	BP	potassium ion transport
ctg002690_HS12.349	GO:0016021	CC	integral to membrane
ctg002690_HS12.349	GO:0005516	MF	calmodulin binding
ctg002690_HS12.349	GO:0015269	MF	calcium-activated potassium channel activity
ctg002690_HS12.349	GO:0016286	MF	small conductance calcium-activated potassium channel activity
ctg002690_HS12.356	GO:0005096	MF	GTPase activator activity
ctg002690_HS12.367	GO:0003676	MF	nucleic acid binding
ctg002690_HS12.374	GO:0007186	BP	G-protein coupled receptor protein signaling pathway
ctg002690_HS12.374	GO:0016021	CC	integral to membrane
ctg002690_HS12.374	GO:0004930	MF	G-protein coupled receptor activity
ctg002690_HS12.389	GO:0006511	BP	ubiquitin-dependent protein catabolic process
ctg002690_HS12.389	GO:0016567	BP	protein ubiquitination
ctg002690_HS12.389	GO:0000151	CC	ubiquitin ligase complex
ctg002690_HS12.389	GO:0004842	MF	ubiquitin-protein ligase activity
ctg002690_HS12.389	GO:0034450	MF	ubiquitin-ubiquitin ligase activity
ctg002690_HS12.390	GO:0016624	MF	oxidoreductase activity, acting on the aldehyde or oxo group of donors, disulfide as acceptor
ctg002690_HS12.394	GO:0000079	BP	regulation of cyclin-dependent protein kinase activity
ctg002690_HS12.394	GO:0045454	BP	cell redox homeostasis
ctg002690_HS12.394	GO:0019901	MF	protein kinase binding
ctg002690_HS12.396	GO:0005515	MF	protein binding
ctg002690_HS12.398	GO:0016021	CC	integral to membrane
ctg002690_HS12.398	GO:0004252	MF	serine-type endopeptidase activity
ctg002690_HS12.403	GO:0006355	BP	regulation of transcription, DNA-dependent
ctg002690_HS12.403	GO:0003700	MF	transcription factor activity
ctg002690_HS12.403	GO:0043565	MF	sequence-specific DNA binding
ctg002690_HS12.410	GO:0006351	BP	transcription, DNA-dependent
ctg002690_HS12.410	GO:0006366	BP	transcription from RNA polymerase II promoter
ctg002690_HS12.410	GO:0005665	CC	DNA-directed RNA polymerase II, core complex
ctg002690_HS12.410	GO:0003677	MF	DNA binding
ctg002690_HS12.410	GO:0003899	MF	DNA-directed RNA polymerase activity
ctg002690_HS12.412	GO:0003677	MF	DNA binding
ctg002690_HS12.413	GO:0006468	BP	protein amino acid phosphorylation
ctg002690_HS12.413	GO:0004672	MF	protein kinase activity
ctg002690_HS12.413	GO:0005524	MF	ATP binding
ctg002690_HS12.415	GO:0005515	MF	protein binding
ctg002690_HS12.428	GO:0005515	MF	protein binding
ctg002690_HS12.43	GO:0006355	BP	regulation of transcription, DNA-dependent
ctg002690_HS12.43	GO:0005634	CC	nucleus
ctg002690_HS12.43	GO:0003700	MF	transcription factor activity
ctg002690_HS12.43	GO:0008270	MF	zinc ion binding
ctg002690_HS12.43	GO:0043565	MF	sequence-specific DNA binding
ctg002690_HS12.430	GO:0005515	MF	protein binding
ctg002690_HS12.433	GO:0005509	MF	calcium ion binding
ctg002690_HS12.436	GO:0005515	MF	protein binding
ctg002690_HS12.447	GO:0005515	MF	protein binding
ctg002690_HS12.449	GO:0006508	BP	proteolysis
ctg002690_HS12.449	GO:0004252	MF	serine-type endopeptidase activity
ctg002690_HS12.452	GO:0006413	BP	translational initiation
ctg002690_HS12.452	GO:0003743	MF	translation initiation factor activity
ctg002690_HS12.452	GO:0005515	MF	protein binding
ctg002690_HS12.453	GO:0006413	BP	translational initiation
ctg002690_HS12.453	GO:0003743	MF	translation initiation factor activity
ctg002690_HS12.453	GO:0005515	MF	protein binding
ctg002690_HS12.455	GO:0017196	BP	N-terminal peptidyl-methionine acetylation
ctg002690_HS12.455	GO:0031417	CC	NatC complex
ctg002690_HS12.458	GO:0016192	BP	vesicle-mediated transport
ctg002690_HS12.458	GO:0035658	CC	Mon1-Ccz1 complex
ctg002690_HS12.462	GO:0016021	CC	integral to membrane
ctg002690_HS12.465	GO:0042147	BP	retrograde transport, endosome to Golgi
ctg002690_HS12.474	GO:0006397	BP	mRNA processing
ctg002690_HS12.474	GO:0003676	MF	nucleic acid binding
ctg002690_HS12.475	GO:0016459	CC	myosin complex
ctg002690_HS12.475	GO:0000062	MF	acyl-CoA binding
ctg002690_HS12.475	GO:0003774	MF	motor activity
ctg002690_HS12.475	GO:0005515	MF	protein binding
ctg002690_HS12.475	GO:0008270	MF	zinc ion binding
ctg002690_HS12.480	GO:0006468	BP	protein amino acid phosphorylation
ctg002690_HS12.480	GO:0004672	MF	protein kinase activity
ctg002690_HS12.480	GO:0005524	MF	ATP binding
ctg002690_HS12.482	GO:0006511	BP	ubiquitin-dependent protein catabolic process
ctg002690_HS12.482	GO:0031625	MF	ubiquitin protein ligase binding
ctg002690_HS12.486	GO:0016301	MF	kinase activity
ctg002690_HS12.493	GO:0016746	MF	transferase activity, transferring acyl groups
ctg002690_HS12.503	GO:0006457	BP	protein folding
ctg002690_HS12.503	GO:0005783	CC	endoplasmic reticulum
ctg002690_HS12.503	GO:0005509	MF	calcium ion binding
ctg002690_HS12.503	GO:0051082	MF	unfolded protein binding
ctg002690_HS12.506	GO:0006457	BP	protein folding
ctg002690_HS12.506	GO:0005783	CC	endoplasmic reticulum
ctg002690_HS12.506	GO:0005509	MF	calcium ion binding
ctg002690_HS12.506	GO:0051082	MF	unfolded protein binding
ctg002690_HS12.507	GO:0007155	BP	cell adhesion
ctg002690_HS12.507	GO:0051015	MF	actin filament binding
ctg002690_HS12.508	GO:0016459	CC	myosin complex
ctg002690_HS12.508	GO:0003774	MF	motor activity
ctg002690_HS12.508	GO:0005524	MF	ATP binding
ctg002690_HS12.518	GO:0005515	MF	protein binding
ctg002690_HS12.524	GO:0006468	BP	protein amino acid phosphorylation
ctg002690_HS12.524	GO:0016020	CC	membrane
ctg002690_HS12.524	GO:0004672	MF	protein kinase activity
ctg002690_HS12.524	GO:0005515	MF	protein binding
ctg002690_HS12.524	GO:0005524	MF	ATP binding
ctg002690_HS12.531	GO:0006355	BP	regulation of transcription, DNA-dependent
ctg002690_HS12.531	GO:0003700	MF	transcription factor activity
ctg002690_HS12.533	GO:0007186	BP	G-protein coupled receptor protein signaling pathway
ctg002690_HS12.533	GO:0016021	CC	integral to membrane
ctg002690_HS12.533	GO:0004930	MF	G-protein coupled receptor activity
ctg002690_HS12.543	GO:0045892	BP	negative regulation of transcription, DNA-dependent
ctg002690_HS12.543	GO:0005634	CC	nucleus
ctg002690_HS12.545	GO:0016787	MF	hydrolase activity
ctg002690_HS12.549	GO:0000209	BP	protein polyubiquitination
ctg002690_HS12.549	GO:0008592	BP	regulation of Toll signaling pathway
ctg002690_HS12.549	GO:0061630	MF	ubiquitin protein ligase activity
ctg002690_HS12.552	GO:0005515	MF	protein binding
ctg002690_HS12.555	GO:0016788	MF	hydrolase activity, acting on ester bonds
ctg002690_HS12.557	GO:0007154	BP	cell communication
ctg002690_HS12.557	GO:0055085	BP	transmembrane transport
ctg002690_HS12.557	GO:0016021	CC	integral to membrane
ctg002690_HS12.562	GO:0045454	BP	cell redox homeostasis
ctg002690_HS12.562	GO:0009055	MF	electron carrier activity
ctg002690_HS12.562	GO:0015035	MF	protein disulfide oxidoreductase activity
ctg002690_HS12.566	GO:0006355	BP	regulation of transcription, DNA-dependent
ctg002690_HS12.566	GO:0003700	MF	transcription factor activity
ctg002690_HS12.574	GO:0006413	BP	translational initiation
ctg002690_HS12.574	GO:0003723	MF	RNA binding
ctg002690_HS12.574	GO:0003743	MF	translation initiation factor activity
ctg002690_HS12.577	GO:0005515	MF	protein binding
ctg002690_HS12.579	GO:0008237	MF	metallopeptidase activity
ctg002690_HS12.579	GO:0008270	MF	zinc ion binding
ctg002690_HS12.586	GO:0006886	BP	intracellular protein transport
ctg002690_HS12.586	GO:0008536	MF	Ran GTPase binding
ctg002690_HS12.587	GO:0045454	BP	cell redox homeostasis
ctg002690_HS12.587	GO:0009055	MF	electron carrier activity
ctg002690_HS12.587	GO:0015035	MF	protein disulfide oxidoreductase activity
ctg002690_HS12.591	GO:0005509	MF	calcium ion binding
ctg002690_HS12.594	GO:0006418	BP	tRNA aminoacylation for protein translation
ctg002690_HS12.594	GO:0000166	MF	nucleotide binding
ctg002690_HS12.594	GO:0004812	MF	aminoacyl-tRNA ligase activity
ctg002690_HS12.594	GO:0005524	MF	ATP binding
ctg002690_HS12.597	GO:0030246	MF	carbohydrate binding
ctg002690_HS12.599	GO:0005524	MF	ATP binding
ctg002690_HS12.60	GO:0006468	BP	protein amino acid phosphorylation
ctg002690_HS12.60	GO:0004672	MF	protein kinase activity
ctg002690_HS12.60	GO:0004674	MF	protein serine/threonine kinase activity
ctg002690_HS12.60	GO:0005524	MF	ATP binding
ctg002690_HS12.605	GO:0006468	BP	protein amino acid phosphorylation
ctg002690_HS12.605	GO:0004672	MF	protein kinase activity
ctg002690_HS12.605	GO:0005524	MF	ATP binding
ctg002690_HS12.611	GO:0005515	MF	protein binding
ctg002690_HS12.612	GO:0003824	MF	catalytic activity
ctg002690_HS12.612	GO:0005524	MF	ATP binding
ctg002690_HS12.612	GO:0046872	MF	metal ion binding
ctg002690_HS12.613	GO:0006508	BP	proteolysis
ctg002690_HS12.613	GO:0004177	MF	aminopeptidase activity
ctg002690_HS12.632	GO:0008168	MF	methyltransferase activity
ctg002690_HS12.640	GO:0005515	MF	protein binding
ctg002690_HS12.646	GO:0003676	MF	nucleic acid binding
ctg002690_HS12.646	GO:0005524	MF	ATP binding
ctg002690_HS12.650	GO:0006470	BP	protein amino acid dephosphorylation
ctg002690_HS12.650	GO:0016311	BP	dephosphorylation
ctg002690_HS12.650	GO:0008138	MF	protein tyrosine/serine/threonine phosphatase activity
ctg002690_HS12.650	GO:0016791	MF	phosphatase activity
ctg002690_HS12.656	GO:0007165	BP	signal transduction
ctg002690_HS12.661	GO:0005509	MF	calcium ion binding
ctg002690_HS12.672	GO:0006139	BP	nucleobase, nucleoside, nucleotide and nucleic acid metabolic process
ctg002690_HS12.672	GO:0003676	MF	nucleic acid binding
ctg002690_HS12.672	GO:0003677	MF	DNA binding
ctg002690_HS12.672	GO:0003678	MF	DNA helicase activity
ctg002690_HS12.672	GO:0004386	MF	helicase activity
ctg002690_HS12.672	GO:0005524	MF	ATP binding
ctg002690_HS12.672	GO:0016818	MF	hydrolase activity, acting on acid anhydrides, in phosphorus-containing anhydrides
ctg002690_HS12.681	GO:0016021	CC	integral to membrane
ctg002690_HS12.683	GO:0005515	MF	protein binding
ctg002690_HS12.696	GO:0005634	CC	nucleus
ctg002690_HS12.696	GO:0003676	MF	nucleic acid binding
ctg002690_HS12.706	GO:0055114	BP	oxidation reduction
ctg002690_HS12.706	GO:0016491	MF	oxidoreductase activity
ctg002690_HS12.734	GO:0006418	BP	tRNA aminoacylation for protein translation
ctg002690_HS12.734	GO:0000166	MF	nucleotide binding
ctg002690_HS12.734	GO:0004812	MF	aminoacyl-tRNA ligase activity
ctg002690_HS12.734	GO:0005524	MF	ATP binding
ctg002690_HS12.747	GO:0001671	MF	ATPase activator activity
ctg002690_HS12.747	GO:0051087	MF	chaperone binding
ctg002690_HS12.762	GO:0003676	MF	nucleic acid binding
ctg002690_HS12.762	GO:0004386	MF	helicase activity
ctg002690_HS12.762	GO:0005524	MF	ATP binding
ctg002690_HS12.766	GO:0000166	MF	nucleotide binding
ctg002690_HS12.766	GO:0003677	MF	DNA binding
ctg002690_HS12.773	GO:0005739	CC	mitochondrion
ctg002690_HS12.773	GO:0004408	MF	holocytochrome-c synthase activity
ctg002690_HS12.782	GO:0046654	BP	tetrahydrofolate biosynthetic process
ctg002690_HS12.782	GO:0055114	BP	oxidation reduction
ctg002690_HS12.782	GO:0004146	MF	dihydrofolate reductase activity
ctg002690_HS12.792	GO:0005515	MF	protein binding
ctg002690_HS12.800	GO:0005737	CC	cytoplasm
ctg002690_HS12.800	GO:0005515	MF	protein binding
ctg002690_HS12.802	GO:0005515	MF	protein binding
ctg002690_HS12.834	GO:0003676	MF	nucleic acid binding
ctg002690_HS12.84	GO:0006355	BP	regulation of transcription, DNA-dependent
ctg002690_HS12.84	GO:0003677	MF	DNA binding
ctg002690_HS12.864	GO:0004017	MF	adenylate kinase activity
ctg002690_HS12.896	GO:0005515	MF	protein binding
ctg002690_HS12.900	GO:0006511	BP	ubiquitin-dependent protein catabolic process
ctg002690_HS12.900	GO:0031625	MF	ubiquitin protein ligase binding
ctg002750_HS12.16	GO:0070569	MF	uridylyltransferase activity
ctg002750_HS12.26	GO:0001678	BP	cellular glucose homeostasis
ctg002750_HS12.26	GO:0005975	BP	carbohydrate metabolic process
ctg002750_HS12.26	GO:0004396	MF	hexokinase activity
ctg002750_HS12.26	GO:0005524	MF	ATP binding
ctg002750_HS12.26	GO:0005536	MF	glucose binding
ctg002750_HS12.26	GO:0016773	MF	phosphotransferase activity, alcohol group as acceptor
ctg002790_HS12.6	GO:0006511	BP	ubiquitin-dependent protein catabolic process
ctg002810_HS12.19	GO:0005524	MF	ATP binding
ctg002810_HS12.20	GO:0005524	MF	ATP binding
ctg002810_HS12.33	GO:0003676	MF	nucleic acid binding
ctg002810_HS12.33	GO:0003723	MF	RNA binding
ctg002810_HS12.34	GO:0003824	MF	catalytic activity
ctg002810_HS12.41	GO:0003824	MF	catalytic activity
ctg002810_HS12.42	GO:0003824	MF	catalytic activity
ctg002810_HS12.64	GO:0070569	MF	uridylyltransferase activity
ctg002890_HS12.137	GO:0042302	MF	structural constituent of cuticle
ctg002900_HS12.126	GO:0042302	MF	structural constituent of cuticle
ctg002960_HS12.22	GO:0009116	BP	nucleoside metabolic process
ctg002960_HS12.22	GO:0003824	MF	catalytic activity
ctg002960_HS12.25	GO:0009116	BP	nucleoside metabolic process
ctg002960_HS12.25	GO:0003824	MF	catalytic activity
ctg002960_HS12.31	GO:0003824	MF	catalytic activity
ctg003010_HS12.24	GO:0006355	BP	regulation of transcription, DNA-dependent
ctg003010_HS12.25	GO:0006412	BP	translation
ctg003010_HS12.25	GO:0005840	CC	ribosome
ctg003010_HS12.25	GO:0003735	MF	structural constituent of ribosome
ctg003060_HS12.15	GO:0042302	MF	structural constituent of cuticle
ctg003130_HS12.13	GO:0004386	MF	helicase activity
ctg003130_HS12.33	GO:0046417	BP	chorismate metabolic process
ctg003130_HS12.48	GO:0042721	CC	mitochondrial inner membrane protein insertion complex
ctg003130_HS12.53	GO:0003676	MF	nucleic acid binding
ctg003130_HS12.53	GO:0004386	MF	helicase activity
ctg003130_HS12.53	GO:0005524	MF	ATP binding
ctg003130_HS12.74	GO:0042302	MF	structural constituent of cuticle
ctg003140_HS12.1	GO:0016020	CC	membrane
ctg003140_HS12.1	GO:0005524	MF	ATP binding
ctg003140_HS12.1	GO:0016887	MF	ATPase activity
ctg003140_HS12.29	GO:0006334	BP	nucleosome assembly
ctg003140_HS12.29	GO:0000786	CC	nucleosome
ctg003140_HS12.29	GO:0005634	CC	nucleus
ctg003140_HS12.29	GO:0003677	MF	DNA binding
ctg003140_HS12.33	GO:0006511	BP	ubiquitin-dependent protein catabolic process
ctg003140_HS12.33	GO:0031625	MF	ubiquitin protein ligase binding
ctg003140_HS12.38	GO:0006468	BP	protein amino acid phosphorylation
ctg003140_HS12.38	GO:0004672	MF	protein kinase activity
ctg003140_HS12.38	GO:0005524	MF	ATP binding
ctg003140_HS12.44	GO:0042302	MF	structural constituent of cuticle
ctg003150_HS12.119	GO:0051603	BP	proteolysis involved in cellular protein catabolic process
ctg003150_HS12.119	GO:0005839	CC	proteasome core complex
ctg003150_HS12.119	GO:0004298	MF	threonine-type endopeptidase activity
ctg003150_HS12.28	GO:0006260	BP	DNA replication
ctg003150_HS12.28	GO:0005663	CC	DNA replication factor C complex
ctg003150_HS12.28	GO:0003689	MF	DNA clamp loader activity
ctg003150_HS12.28	GO:0005524	MF	ATP binding
ctg003150_HS12.29	GO:0005615	CC	extracellular space
ctg003150_HS12.31	GO:0006468	BP	protein amino acid phosphorylation
ctg003150_HS12.31	GO:0004672	MF	protein kinase activity
ctg003150_HS12.31	GO:0005515	MF	protein binding
ctg003150_HS12.31	GO:0005524	MF	ATP binding
ctg003150_HS12.36	GO:0003676	MF	nucleic acid binding
ctg003150_HS12.36	GO:0005524	MF	ATP binding
ctg003150_HS12.40	GO:0046983	MF	protein dimerization activity
ctg003150_HS12.54	GO:0009165	BP	nucleotide biosynthetic process
ctg003150_HS12.54	GO:0000287	MF	magnesium ion binding
ctg003150_HS12.54	GO:0004749	MF	ribose phosphate diphosphokinase activity
ctg003150_HS12.61	GO:0015986	BP	ATP synthesis coupled proton transport
ctg003150_HS12.61	GO:0046933	MF	hydrogen ion transporting ATP synthase activity, rotational mechanism
ctg003150_HS12.70	GO:0006508	BP	proteolysis
ctg003150_HS12.70	GO:0055085	BP	transmembrane transport
[truncated: 937 more rows]

## Sheet: HS isoform genes KEGG
Gene ID	KEGG Pathway	description
ctg000240_HS12.31	map00750	Vitamin B6 metabolism
ctg000370_HS12.61	map00563	Glycosylphosphatidylinositol (GPI)-anchor biosynthesis
ctg000540_HS12.97	map04150	mTOR signaling pathway
ctg000540_HS12.97	map04151	PI3K-Akt signaling pathway
ctg000540_HS12.97	map04714	Thermogenesis
ctg000540_HS12.97	map04926	Relaxin signaling pathway
ctg000540_HS12.97	map05163	Human cytomegalovirus infection
ctg000540_HS12.97	map05165	Human papillomavirus infection
ctg000540_HS12.97	map05170	Human immunodeficiency virus 1 infection
ctg000550_HS12.44	map04150	mTOR signaling pathway
ctg000550_HS12.44	map04151	PI3K-Akt signaling pathway
ctg000550_HS12.44	map04714	Thermogenesis
ctg000550_HS12.44	map04926	Relaxin signaling pathway
ctg000550_HS12.44	map05163	Human cytomegalovirus infection
ctg000550_HS12.44	map05165	Human papillomavirus infection
ctg000550_HS12.44	map05170	Human immunodeficiency virus 1 infection
ctg000560_HS12.234	map00240	Pyrimidine metabolism
ctg000560_HS12.325	map00785	Lipoic acid metabolism
ctg000620_HS12.164	map04150	mTOR signaling pathway
ctg000620_HS12.164	map04151	PI3K-Akt signaling pathway
ctg000620_HS12.164	map04714	Thermogenesis
ctg000620_HS12.164	map04926	Relaxin signaling pathway
ctg000620_HS12.164	map05163	Human cytomegalovirus infection
ctg000620_HS12.164	map05165	Human papillomavirus infection
ctg000620_HS12.164	map05170	Human immunodeficiency virus 1 infection
ctg000630_HS12.109	map00350	Tyrosine metabolism
ctg000630_HS12.109	map00643	Styrene degradation
ctg000630_HS12.197	map00310	Lysine degradation
ctg000630_HS12.238	map00030	Pentose phosphate pathway
ctg000630_HS12.238	map00040	Pentose and glucuronate interconversions
ctg000630_HS12.238	map00710	Carbon fixation in photosynthetic organisms
ctg000630_HS12.313	map04660	T cell receptor signaling pathway
ctg000630_HS12.320	map04070	Phosphatidylinositol signaling system
ctg000630_HS12.350	map00534	Glycosaminoglycan biosynthesis - heparan sulfate;heparin
ctg000630_HS12.61	map00561	Glycerolipid metabolism
ctg000630_HS12.61	map00564	Glycerophospholipid metabolism
ctg000630_HS12.61	map04070	Phosphatidylinositol signaling system
ctg000630_HS12.95	map00020	Citrate cycle (TCA cycle)
ctg000630_HS12.95	map00640	Propanoate metabolism
ctg000630_HS12.95	map00660	C5-Branched dibasic acid metabolism
ctg000630_HS12.95	map00720	Carbon fixation pathways in prokaryotes
ctg000640_HS12.33	map00600	Sphingolipid metabolism
ctg000650_HS12.359	map00510	N-Glycan biosynthesis
ctg000650_HS12.359	map00513	Various types of N-glycan biosynthesis
ctg000660_HS12.107	map00561	Glycerolipid metabolism
ctg000660_HS12.107	map00564	Glycerophospholipid metabolism
ctg000660_HS12.107	map00565	Ether lipid metabolism
ctg000660_HS12.107	map00600	Sphingolipid metabolism
ctg000660_HS12.332	map00380	Tryptophan metabolism
ctg000660_HS12.332	map00630	Glyoxylate and dicarboxylate metabolism
ctg000660_HS12.375	map00330	Arginine and proline metabolism
ctg000660_HS12.402	map00510	N-Glycan biosynthesis
ctg000660_HS12.433	map00190	Oxidative phosphorylation
ctg000660_HS12.433	map00195	Photosynthesis
ctg000660_HS12.446	map00061	Fatty acid biosynthesis
ctg000660_HS12.446	map00254	Aflatoxin biosynthesis
ctg000660_HS12.446	map00620	Pyruvate metabolism
ctg000660_HS12.446	map00640	Propanoate metabolism
ctg000660_HS12.446	map00720	Carbon fixation pathways in prokaryotes
ctg000660_HS12.521	map00010	Glycolysis;Gluconeogenesis
ctg000660_HS12.521	map00051	Fructose and mannose metabolism
ctg000660_HS12.521	map00052	Galactose metabolism
ctg000660_HS12.521	map00500	Starch and sucrose metabolism
ctg000660_HS12.521	map00520	Amino sugar and nucleotide sugar metabolism
ctg000660_HS12.521	map00521	Streptomycin biosynthesis
ctg000660_HS12.521	map00524	Neomycin, kanamycin and gentamicin biosynthesis
ctg000660_HS12.523	map00562	Inositol phosphate metabolism
ctg000660_HS12.523	map04070	Phosphatidylinositol signaling system
ctg000660_HS12.558	map00270	Cysteine and methionine metabolism
ctg000660_HS12.558	map00330	Arginine and proline metabolism
ctg000660_HS12.558	map00410	beta-Alanine metabolism
ctg000660_HS12.558	map00480	Glutathione metabolism
ctg000660_HS12.606	map00230	Purine metabolism
ctg000660_HS12.606	map00261	Monobactam biosynthesis
ctg000660_HS12.606	map00450	Selenocompound metabolism
ctg000660_HS12.606	map00920	Sulfur metabolism
ctg000660_HS12.618	map00071	Fatty acid degradation
ctg000660_HS12.651	map00561	Glycerolipid metabolism
ctg000670_HS12.37	map00785	Lipoic acid metabolism
ctg000680_HS12.119	map00970	Aminoacyl-tRNA biosynthesis
ctg000680_HS12.148	map00500	Starch and sucrose metabolism
ctg000680_HS12.164	map00310	Lysine degradation
ctg000680_HS12.3	map00020	Citrate cycle (TCA cycle)
ctg000680_HS12.3	map00190	Oxidative phosphorylation
ctg000680_HS12.3	map00650	Butanoate metabolism
ctg000680_HS12.3	map00720	Carbon fixation pathways in prokaryotes
ctg000680_HS12.72	map00561	Glycerolipid metabolism
ctg000680_HS12.72	map00564	Glycerophospholipid metabolism
ctg000680_HS12.91	map00511	Other glycan degradation
ctg000960_HS12.14	map00565	Ether lipid metabolism
ctg001380_HS12.162	map00010	Glycolysis;Gluconeogenesis
ctg001380_HS12.162	map00051	Fructose and mannose metabolism
ctg001380_HS12.162	map00052	Galactose metabolism
ctg001380_HS12.162	map00500	Starch and sucrose metabolism
ctg001380_HS12.162	map00520	Amino sugar and nucleotide sugar metabolism
ctg001380_HS12.162	map00521	Streptomycin biosynthesis
ctg001380_HS12.162	map00524	Neomycin, kanamycin and gentamicin biosynthesis
ctg001430_HS12.11	map00052	Galactose metabolism
ctg001430_HS12.11	map00520	Amino sugar and nucleotide sugar metabolism
ctg001430_HS12.52	map00010	Glycolysis;Gluconeogenesis
ctg001430_HS12.52	map00230	Purine metabolism
ctg001430_HS12.52	map00620	Pyruvate metabolism
ctg001470_HS12.114	map04658	Th1 and Th2 cell differentiation
ctg001470_HS12.114	map04660	T cell receptor signaling pathway
ctg001470_HS12.114	map05235	PD-L1 expression and PD-1 checkpoint pathway in cancer
ctg001510_HS12.374	map00550	Peptidoglycan biosynthesis
ctg001510_HS12.531	map04150	mTOR signaling pathway
ctg001510_HS12.531	map04151	PI3K-Akt signaling pathway
ctg001510_HS12.531	map04714	Thermogenesis
ctg001510_HS12.531	map04926	Relaxin signaling pathway
ctg001510_HS12.531	map05163	Human cytomegalovirus infection
ctg001510_HS12.531	map05165	Human papillomavirus infection
ctg001510_HS12.531	map05170	Human immunodeficiency virus 1 infection
ctg001550_HS12.151	map00062	Fatty acid elongation
ctg001560_HS12.189	map00770	Pantothenate and CoA biosynthesis
ctg001560_HS12.218	map00562	Inositol phosphate metabolism
ctg001560_HS12.218	map04070	Phosphatidylinositol signaling system
ctg001560_HS12.64	map00010	Glycolysis;Gluconeogenesis
ctg001560_HS12.64	map00030	Pentose phosphate pathway
ctg001560_HS12.64	map00051	Fructose and mannose metabolism
ctg001560_HS12.64	map00680	Methane metabolism
ctg001560_HS12.64	map00710	Carbon fixation in photosynthetic organisms
ctg001560_HS12.88	map00510	N-Glycan biosynthesis
ctg001560_HS12.88	map00513	Various types of N-glycan biosynthesis
ctg001640_HS12.29	map00310	Lysine degradation
ctg002040_HS12.31	map00040	Pentose and glucuronate interconversions
ctg002640_HS12.146	map00511	Other glycan degradation
ctg002680_HS12.203	map00072	Synthesis and degradation of ketone bodies
ctg002680_HS12.203	map00280	Valine, leucine and isoleucine degradation
ctg002680_HS12.203	map00650	Butanoate metabolism
ctg002680_HS12.203	map00900	Terpenoid backbone biosynthesis
ctg002680_HS12.258	map04658	Th1 and Th2 cell differentiation
ctg002680_HS12.258	map04660	T cell receptor signaling pathway
ctg002680_HS12.258	map05235	PD-L1 expression and PD-1 checkpoint pathway in cancer
ctg002680_HS12.377	map00770	Pantothenate and CoA biosynthesis
ctg002680_HS12.72	map00790	Folate biosynthesis
ctg002690_HS12.173	map00520	Amino sugar and nucleotide sugar metabolism
ctg002690_HS12.252	map00340	Histidine metabolism
ctg002690_HS12.346	map00230	Purine metabolism
ctg002690_HS12.346	map00240	Pyrimidine metabolism
ctg002690_HS12.346	map00480	Glutathione metabolism
ctg002690_HS12.346	map00983	Drug metabolism - other enzymes
ctg002690_HS12.425	map00260	Glycine, serine and threonine metabolism
ctg002690_HS12.425	map00670	One carbon pool by folate
ctg002690_HS12.480	map04150	mTOR signaling pathway
ctg002690_HS12.480	map04151	PI3K-Akt signaling pathway
ctg002690_HS12.480	map04714	Thermogenesis
ctg002690_HS12.480	map04926	Relaxin signaling pathway
ctg002690_HS12.480	map05163	Human cytomegalovirus infection
ctg002690_HS12.480	map05165	Human papillomavirus infection
ctg002690_HS12.480	map05170	Human immunodeficiency virus 1 infection
ctg002690_HS12.493	map00561	Glycerolipid metabolism
ctg002690_HS12.493	map00564	Glycerophospholipid metabolism
ctg002690_HS12.60	map04150	mTOR signaling pathway
ctg002690_HS12.60	map04151	PI3K-Akt signaling pathway
ctg002690_HS12.60	map04714	Thermogenesis
ctg002690_HS12.60	map04926	Relaxin signaling pathway
ctg002690_HS12.60	map05163	Human cytomegalovirus infection
ctg002690_HS12.60	map05165	Human papillomavirus infection
ctg002690_HS12.60	map05170	Human immunodeficiency virus 1 infection
ctg002690_HS12.613	map00480	Glutathione metabolism
ctg002690_HS12.773	map00860	Porphyrin and chlorophyll metabolism
ctg002690_HS12.782	map00670	One carbon pool by folate
ctg002690_HS12.782	map00790	Folate biosynthesis
ctg002690_HS12.864	map00230	Purine metabolism
ctg002690_HS12.864	map00730	Thiamine metabolism
ctg002750_HS12.26	map00010	Glycolysis;Gluconeogenesis
ctg002750_HS12.26	map00051	Fructose and mannose metabolism
ctg002750_HS12.26	map00052	Galactose metabolism
ctg002750_HS12.26	map00500	Starch and sucrose metabolism
ctg002750_HS12.26	map00520	Amino sugar and nucleotide sugar metabolism
ctg002750_HS12.26	map00521	Streptomycin biosynthesis
ctg002750_HS12.26	map00524	Neomycin, kanamycin and gentamicin biosynthesis
ctg003130_HS12.33	map00400	Phenylalanine, tyrosine and tryptophan biosynthesis
ctg003140_HS12.38	map04150	mTOR signaling pathway
ctg003140_HS12.38	map04151	PI3K-Akt signaling pathway
ctg003140_HS12.38	map04714	Thermogenesis
ctg003140_HS12.38	map04926	Relaxin signaling pathway
ctg003140_HS12.38	map05163	Human cytomegalovirus infection
ctg003140_HS12.38	map05165	Human papillomavirus infection
ctg003140_HS12.38	map05170	Human immunodeficiency virus 1 infection
ctg003150_HS12.54	map00030	Pentose phosphate pathway
ctg003150_HS12.54	map00230	Purine metabolism
ctg003550_HS12.56	map00051	Fructose and mannose metabolism
ctg003580_HS12.19	map00514	Other types of O-glycan biosynthesis
ctg003640_HS12.153	map00270	Cysteine and methionine metabolism
ctg003640_HS12.153	map00480	Glutathione metabolism
ctg003660_HS12.171	map00240	Pyrimidine metabolism
ctg003660_HS12.315	map00260	Glycine, serine and threonine metabolism
ctg003660_HS12.315	map00670	One carbon pool by folate
ctg003670_HS12.333	map00010	Glycolysis;Gluconeogenesis
ctg003670_HS12.333	map00020	Citrate cycle (TCA cycle)
ctg003670_HS12.333	map00620	Pyruvate metabolism
ctg003670_HS12.76	map00620	Pyruvate metabolism
ctg003700_HS12.274	map04070	Phosphatidylinositol signaling system
ctg003700_HS12.78	map00500	Starch and sucrose metabolism
ctg003710_HS12.41	map04658	Th1 and Th2 cell differentiation
ctg003710_HS12.41	map04660	T cell receptor signaling pathway
ctg003710_HS12.41	map05235	PD-L1 expression and PD-1 checkpoint pathway in cancer
ctg003730_HS12.117	map00310	Lysine degradation
ctg003730_HS12.72	map00330	Arginine and proline metabolism
ctg004110_HS12.7	map04150	mTOR signaling pathway
ctg004110_HS12.7	map04151	PI3K-Akt signaling pathway
ctg004110_HS12.7	map04714	Thermogenesis
ctg004110_HS12.7	map04926	Relaxin signaling pathway
ctg004110_HS12.7	map05163	Human cytomegalovirus infection
ctg004110_HS12.7	map05165	Human papillomavirus infection
ctg004110_HS12.7	map05170	Human immunodeficiency virus 1 infection
ctg004200_HS12.135	map00220	Arginine biosynthesis
ctg004200_HS12.135	map00250	Alanine, aspartate and glutamate metabolism
ctg004200_HS12.135	map00471	D-Glutamine and D-glutamate metabolism
ctg004200_HS12.44	map00270	Cysteine and methionine metabolism
ctg004200_HS12.44	map00480	Glutathione metabolism
ctg004360_HS12.52	map00270	Cysteine and methionine metabolism
ctg004360_HS12.52	map00480	Glutathione metabolism
ctg004780_HS12.104	map00052	Galactose metabolism
ctg004780_HS12.104	map00511	Other glycan degradation
ctg004780_HS12.104	map00531	Glycosaminoglycan degradation
ctg004780_HS12.104	map00600	Sphingolipid metabolism
ctg004780_HS12.104	map00604	Glycosphingolipid biosynthesis - ganglio series
ctg004780_HS12.135	map00561	Glycerolipid metabolism
ctg004780_HS12.135	map00564	Glycerophospholipid metabolism
ctg004780_HS12.272	map00790	Folate biosynthesis
ctg004780_HS12.306	map00511	Other glycan degradation
ctg004780_HS12.312	map04150	mTOR signaling pathway
ctg004780_HS12.312	map04151	PI3K-Akt signaling pathway
ctg004780_HS12.312	map04714	Thermogenesis
ctg004780_HS12.312	map04926	Relaxin signaling pathway
ctg004780_HS12.312	map05163	Human cytomegalovirus infection
ctg004780_HS12.312	map05165	Human papillomavirus infection
ctg004780_HS12.312	map05170	Human immunodeficiency virus 1 infection
ctg004780_HS12.322	map00310	Lysine degradation
ctg004780_HS12.328	map00350	Tyrosine metabolism
ctg004780_HS12.328	map00643	Styrene degradation
ctg004780_HS12.329	map00511	Other glycan degradation
ctg004780_HS12.329	map00600	Sphingolipid metabolism
ctg004780_HS12.394	map00510	N-Glycan biosynthesis
ctg004780_HS12.394	map00513	Various types of N-glycan biosynthesis
ctg004780_HS12.54	map00500	Starch and sucrose metabolism
ctg004790_HS12.275	map00562	Inositol phosphate metabolism
ctg004790_HS12.275	map04070	Phosphatidylinositol signaling system
ctg004790_HS12.459	map00010	Glycolysis;Gluconeogenesis
ctg004790_HS12.459	map00260	Glycine, serine and threonine metabolism
ctg004790_HS12.459	map00680	Methane metabolism

## Sheet: HS isoform genes Pfam
Gene ID	pfam	description
ctg000050_HS12.2	PF09733	VEFS-Box of polycomb protein
ctg000050_HS12.4	PF00084	Sushi repeat (SCR repeat)
ctg000050_HS12.7	PF01762	Galactosyltransferase
ctg000090_HS12.3	PF00201	UDP-glucoronosyl and UDP-glucosyl transferase
ctg000190_HS12.41	PF00176	SNF2 family N-terminal domain
ctg000190_HS12.41	PF00271	Helicase conserved C-terminal domain
ctg000190_HS12.41	PF00385	Chromo (CHRromatin Organisation MOdifier) domain
ctg000190_HS12.41	PF07533	BRK domain
ctg000210_HS12.1	PF01565	FAD binding domain
ctg000210_HS12.1	PF02913	FAD linked oxidases, C-terminal domain
ctg000240_HS12.10	PF01369	Sec7 domain
ctg000240_HS12.10	PF09324	Domain of unknown function (DUF1981)
ctg000240_HS12.10	PF12783	Guanine nucleotide exchange factor in Golgi transport N-terminal
ctg000240_HS12.10	PF16213	Dimerisation and cyclophilin-binding domain of Mon2
ctg000240_HS12.17	PF03151	Triose-phosphate Transporter family
ctg000240_HS12.31	PF01243	Pyridoxamine 5'-phosphate oxidase
ctg000240_HS12.31	PF10590	Pyridoxine 5'-phosphate oxidase C-terminal dimerisation region
ctg000240_HS12.39	PF00326	Prolyl oligopeptidase family
ctg000240_HS12.39	PF00930	Dipeptidyl peptidase IV (DPP IV) N-terminal region
ctg000240_HS12.4	PF10266	Hereditary spastic paraplegia protein strumpellin
ctg000240_HS12.5	PF12738	twin BRCT domain
ctg000310_HS12.34	PF00289	Biotin carboxylase, N-terminal domain
ctg000310_HS12.34	PF00364	Biotin-requiring enzyme
ctg000310_HS12.34	PF02785	Biotin carboxylase C-terminal domain
ctg000310_HS12.34	PF02786	Carbamoyl-phosphate synthase L chain, ATP binding domain
ctg000330_HS12.4	PF00041	Fibronectin type III domain
ctg000330_HS12.4	PF00047	Immunoglobulin domain
ctg000330_HS12.4	PF08205	CD80-like C2-set immunoglobulin domain
ctg000330_HS12.4	PF13927	Immunoglobulin domain
ctg000350_HS12.8	PF12796	Ankyrin repeats (3 copies)
ctg000360_HS12.27	PF00067	Cytochrome P450
ctg000360_HS12.30	PF00067	Cytochrome P450
ctg000370_HS12.10	PF06119	Nidogen-like
ctg000370_HS12.10	PF07645	Calcium-binding EGF domain
ctg000370_HS12.103	PF01585	G-patch domain
ctg000370_HS12.104	PF00225	Kinesin motor domain
ctg000370_HS12.104	PF12473	Kinesin protein
ctg000370_HS12.104	PF16183	Kinesin-associated
ctg000370_HS12.12	PF01608	I/LWEQ domain
ctg000370_HS12.12	PF07651	ANTH domain
ctg000370_HS12.140	PF01391	Collagen triple helix repeat (20 copies)
ctg000370_HS12.140	PF01484	Nematode cuticle collagen N-terminal domain
ctg000370_HS12.143	PF16201	Nucleolar pre-ribosomal-associated protein 1
ctg000370_HS12.149	PF05712	MRG
ctg000370_HS12.150	PF05873	ATP synthase D chain, mitochondrial (ATP5H)
ctg000370_HS12.173	PF00749	tRNA synthetases class I (E and Q), catalytic domain
ctg000370_HS12.200	PF02383	SacI homology domain
ctg000370_HS12.203	PF00179	Ubiquitin-conjugating enzyme
ctg000370_HS12.213	PF00326	Prolyl oligopeptidase family
ctg000370_HS12.213	PF02847	MA3 domain
ctg000370_HS12.217	PF01074	Glycosyl hydrolases family 38 N-terminal domain
ctg000370_HS12.31	PF09162	Tap, RNA-binding
ctg000370_HS12.33	PF00635	MSP (Major sperm protein) domain
ctg000370_HS12.34	PF04140	Isoprenylcysteine carboxyl methyltransferase (ICMT) family
ctg000370_HS12.36	PF00017	SH2 domain
ctg000370_HS12.36	PF16454	Phosphatidylinositol 3-kinase regulatory subunit P85 inter-SH2 domain
ctg000370_HS12.48	PF02892	BED zinc finger
ctg000370_HS12.49	PF12796	Ankyrin repeats (3 copies)
ctg000370_HS12.53	PF08542	Replication factor C C-terminal domain
ctg000370_HS12.53	PF13177	DNA polymerase III, delta subunit
ctg000370_HS12.55	PF13432	Tetratricopeptide repeat
ctg000370_HS12.55	PF14559	Tetratricopeptide repeat
ctg000370_HS12.58	PF04121	Nuclear pore protein 84 / 107
ctg000370_HS12.60	PF06047	NF-kappa-B-activating protein C-terminal domain
ctg000370_HS12.61	PF06432	Phosphatidylinositol N-acetylglucosaminyltransferase
ctg000370_HS12.68	PF04157	EAP30/Vps36 family
ctg000370_HS12.68	PF11605	Vacuolar protein sorting protein 36 Vps36
ctg000370_HS12.70	PF00324	Amino acid permease
ctg000370_HS12.77	PF00014	Kunitz/Bovine pancreatic trypsin inhibitor domain
ctg000370_HS12.77	PF00090	Thrombospondin type 1 domain
ctg000370_HS12.77	PF02014	Reeler domain
ctg000370_HS12.77	PF06468	Spondin_N
ctg000370_HS12.80	PF00094	von Willebrand factor type D domain
ctg000370_HS12.80	PF01347	Lipoprotein amino terminal region
ctg000370_HS12.80	PF09172	Domain of unknown function (DUF1943)
ctg000370_HS12.82	PF04048	Sec8 exocyst complex component specific domain
ctg000370_HS12.83	PF00171	Aldehyde dehydrogenase family
ctg000370_HS12.83	PF00270	DEAD/DEAH box helicase
ctg000370_HS12.83	PF00271	Helicase conserved C-terminal domain
ctg000370_HS12.83	PF00622	SPRY domain
ctg000370_HS12.91	PF08711	TFIIS helical bundle-like domain
ctg000380_HS12.4	PF02170	PAZ domain
ctg000380_HS12.4	PF02171	Piwi domain
ctg000390_HS12.16	PF03028	Dynein heavy chain region D6 P-loop domain
ctg000390_HS12.16	PF12775	P-loop containing dynein motor region
ctg000390_HS12.16	PF12777	Microtubule-binding stalk of dynein motor
ctg000390_HS12.16	PF12780	P-loop containing dynein motor region D4
ctg000390_HS12.16	PF12781	ATP-binding dynein motor region
ctg000390_HS12.16	PF17852	Dynein heavy chain AAA lid domain
ctg000390_HS12.16	PF18198	Dynein heavy chain AAA lid domain
ctg000390_HS12.16	PF18199	Dynein heavy chain C-terminal domain
ctg000390_HS12.17	PF00112	Papain family cysteine protease
ctg000390_HS12.2	PF00225	Kinesin motor domain
ctg000390_HS12.30	PF00076	RNA recognition motif. (a.k.a. RRM, RBD, or RNP domain)
ctg000390_HS12.30	PF00658	Poly-adenylate binding protein, unique domain
ctg000390_HS12.46	PF07728	AAA domain (dynein-related subfamily)
ctg000390_HS12.46	PF08393	Dynein heavy chain, N-terminal region 2
ctg000390_HS12.46	PF12774	Hydrolytic ATP binding site of dynein motor region
ctg000420_HS12.104	PF00183	Hsp90 protein
ctg000420_HS12.104	PF02518	Histidine kinase-, DNA gyrase B-, and HSP90-like ATPase
ctg000420_HS12.128	PF00225	Kinesin motor domain
ctg000440_HS12.25	PF02776	Thiamine pyrophosphate enzyme, N-terminal TPP binding domain
ctg000470_HS12.109	PF02373	JmjC domain, hydroxylase
ctg000470_HS12.110	PF00462	Glutaredoxin
ctg000470_HS12.128	PF04188	Mannosyltransferase (PIG-V)
ctg000470_HS12.13	PF00581	Rhodanese-like domain
ctg000470_HS12.13	PF00899	ThiF family
ctg000470_HS12.134	PF10433	Mono-functional DNA-alkylating methyl methanesulfonate N-term
ctg000470_HS12.136	PF03178	CPSF A subunit region
ctg000470_HS12.136	PF10433	Mono-functional DNA-alkylating methyl methanesulfonate N-term
ctg000470_HS12.151	PF00505	HMG (high mobility group) box
ctg000470_HS12.155	PF06212	GRIM-19 protein
ctg000470_HS12.31	PF03399	SAC3/GANP family
ctg000470_HS12.34	PF00227	Proteasome subunit
ctg000470_HS12.38	PF07714	Protein tyrosine kinase
ctg000470_HS12.51	PF00472	RF-1 domain
ctg000470_HS12.51	PF03462	PCRF domain
ctg000470_HS12.86	PF00134	Cyclin, N-terminal domain
ctg000470_HS12.94	PF00240	Ubiquitin family
ctg000470_HS12.94	PF00900	Ribosomal family S4e
ctg000480_HS12.152	PF09731	Mitochondrial inner membrane protein
ctg000480_HS12.55	PF00240	Ubiquitin family
ctg000480_HS12.55	PF00622	SPRY domain
ctg000480_HS12.55	PF12796	Ankyrin repeats (3 copies)
ctg000480_HS12.55	PF13637	Ankyrin repeats (many copies)
ctg000540_HS12.103	PF00024	PAN domain
ctg000540_HS12.92	PF02463	RecF/RecN/SMC N terminal domain
ctg000540_HS12.97	PF02259	FAT domain
ctg000550_HS12.20	PF00751	DM DNA binding domain
ctg000550_HS12.23	PF00004	ATPase family associated with various cellular activities (AAA)
ctg000550_HS12.23	PF08740	BCS1 N terminal
ctg000550_HS12.4	PF08704	tRNA methyltransferase complex GCD14 subunit
ctg000550_HS12.44	PF02259	FAT domain
ctg000550_HS12.51	PF00024	PAN domain
ctg000550_HS12.8	PF00011	Hsp20/alpha crystallin family
ctg000560_HS12.118	PF03134	TB2/DP1, HVA22 family
ctg000560_HS12.132	PF00595	PDZ domain
ctg000560_HS12.140	PF01391	Collagen triple helix repeat (20 copies)
ctg000560_HS12.140	PF01484	Nematode cuticle collagen N-terminal domain
ctg000560_HS12.164	PF00413	Matrixin
ctg000560_HS12.164	PF01471	Putative peptidoglycan binding domain
ctg000560_HS12.173	PF05028	Poly (ADP-ribose) glycohydrolase (PARG)
ctg000560_HS12.197	PF00005	ABC transporter
ctg000560_HS12.197	PF06472	ABC transporter transmembrane region 2
ctg000560_HS12.208	PF13325	N-terminal region of micro-spherule protein
ctg000560_HS12.221	PF12253	Chromatin assembly factor 1 subunit A
ctg000560_HS12.232	PF01853	MOZ/SAS family
ctg000560_HS12.232	PF17772	MYST family zinc finger domain
ctg000560_HS12.234	PF00294	pfkB family carbohydrate kinase
ctg000560_HS12.234	PF04227	Indigoidine synthase A like protein
ctg000560_HS12.236	PF00270	DEAD/DEAH box helicase
ctg000560_HS12.236	PF00271	Helicase conserved C-terminal domain
ctg000560_HS12.242	PF00076	RNA recognition motif. (a.k.a. RRM, RBD, or RNP domain)
ctg000560_HS12.252	PF07885	Ion channel
ctg000560_HS12.254	PF12796	Ankyrin repeats (3 copies)
ctg000560_HS12.267	PF00076	RNA recognition motif. (a.k.a. RRM, RBD, or RNP domain)
ctg000560_HS12.273	PF04615	Utp14 protein
ctg000560_HS12.285	PF01060	Transthyretin-like family
ctg000560_HS12.285	PF02661	Fic/DOC family
ctg000560_HS12.292	PF12999	Glucosidase II beta subunit-like
ctg000560_HS12.292	PF13015	Glucosidase II beta subunit-like protein
ctg000560_HS12.292	PF13202	EF hand
ctg000560_HS12.300	PF00122	E1-E2 ATPase
ctg000560_HS12.308	PF00076	RNA recognition motif. (a.k.a. RRM, RBD, or RNP domain)
ctg000560_HS12.319	PF08357	SEFIR domain
ctg000560_HS12.321	PF05147	Lanthionine synthetase C-like protein
ctg000560_HS12.322	PF09668	Aspartyl protease
ctg000560_HS12.325	PF03099	Biotin/lipoate A/B protein ligase family
ctg000560_HS12.331	PF00534	Glycosyl transferases group 1
ctg000560_HS12.331	PF13439	Glycosyltransferase Family 4
ctg000560_HS12.340	PF00313	'Cold-shock' DNA-binding domain
ctg000560_HS12.348	PF02218	Repeat in HS1/Cortactin
ctg000560_HS12.348	PF14604	Variant SH3 domain
ctg000560_HS12.349	PF05183	RNA dependent RNA polymerase
ctg000560_HS12.352	PF02271	Ubiquinol-cytochrome C reductase complex 14kD subunit
ctg000560_HS12.58	PF00581	Rhodanese-like domain
ctg000560_HS12.59	PF11277	Mediator complex subunit 24 N-terminal
ctg000560_HS12.93	PF00385	Chromo (CHRromatin Organisation MOdifier) domain
ctg000560_HS12.97	PF00533	BRCA1 C Terminus (BRCT) domain
ctg000560_HS12.97	PF18428	BRCA1 C Terminus (BRCT) domain
ctg000570_HS12.100	PF10174	RIM-binding protein of the cytomatrix active zone
ctg000570_HS12.105	PF02990	Endomembrane protein 70
ctg000570_HS12.107	PF00179	Ubiquitin-conjugating enzyme
ctg000570_HS12.110	PF13519	von Willebrand factor type A domain
ctg000570_HS12.132	PF00412	LIM domain
ctg000570_HS12.140	PF00755	Choline/Carnitine o-acyltransferase
ctg000570_HS12.141	PF01344	Kelch motif
ctg000570_HS12.141	PF13415	Galactose oxidase, central domain
ctg000570_HS12.141	PF13854	Kelch motif
ctg000570_HS12.24	PF00076	RNA recognition motif. (a.k.a. RRM, RBD, or RNP domain)
ctg000570_HS12.80	PF03126	Plus-3 domain
ctg000570_HS12.91	PF00627	UBA/TS-N domain
ctg000570_HS12.91	PF06012	Domain of Unknown Function (DUF908)
ctg000570_HS12.91	PF06025	Domain of Unknown Function (DUF913)
ctg000570_HS12.91	PF08294	TIM21
ctg000570_HS12.97	PF04300	F-box associated region
ctg000600_HS12.117	PF00046	Homeodomain
ctg000600_HS12.146	PF00046	Homeodomain
ctg000600_HS12.146	PF00157	Pou domain - N-terminal to homeobox domain
ctg000600_HS12.208	PF00622	SPRY domain
ctg000600_HS12.72	PF00839	Cysteine rich repeat
ctg000600_HS12.87	PF01682	DB module
ctg000610_HS12.12	PF06394	Pepsin inhibitor-3-like repeated domain
ctg000610_HS12.228	PF05640	Na,K-Atpase Interacting protein
ctg000610_HS12.314	PF12796	Ankyrin repeats (3 copies)
ctg000610_HS12.314	PF13637	Ankyrin repeats (many copies)
ctg000610_HS12.367	PF00858	Amiloride-sensitive sodium channel
ctg000610_HS12.432	PF00622	SPRY domain
ctg000610_HS12.61	PF03416	Peptidase family C54
ctg000620_HS12.105	PF09360	Iron-binding zinc finger CDGSH type
ctg000620_HS12.105	PF14750	Integrator complex subunit 2
ctg000620_HS12.115	PF15625	CC2D2A N-terminal C2 domain
ctg000620_HS12.12	PF00112	Papain family cysteine protease
ctg000620_HS12.122	PF10447	Exosome component EXOSC1/CSL4
ctg000620_HS12.122	PF14382	Exosome complex exonuclease RRP4 N-terminal region
ctg000620_HS12.130	PF07690	Major Facilitator Superfamily
ctg000620_HS12.131	PF00069	Protein kinase domain
ctg000620_HS12.132	PF08683	Microtubule-binding calmodulin-regulated spectrin-associated
ctg000620_HS12.134	PF00069	Protein kinase domain
ctg000620_HS12.135	PF08683	Microtubule-binding calmodulin-regulated spectrin-associated
ctg000620_HS12.140	PF06807	Pre-mRNA cleavage complex II protein Clp1
ctg000620_HS12.140	PF16573	N-terminal beta-sandwich domain of polyadenylation factor
ctg000620_HS12.140	PF16575	mRNA cleavage and polyadenylation factor CLP1 P-loop
ctg000620_HS12.148	PF04912	Dynamitin
ctg000620_HS12.149	PF06068	TIP49 P-loop domain
ctg000620_HS12.149	PF17856	TIP49 AAA-lid domain
ctg000620_HS12.150	PF00439	Bromodomain
ctg000620_HS12.150	PF17035	Bromodomain extra-terminal - transcription regulation
ctg000620_HS12.150	PF17105	C-terminal domain of bromodomain protein 4
ctg000620_HS12.152	PF01612	3'-5' exonuclease
ctg000620_HS12.152	PF01927	Mut7-C RNAse domain
ctg000620_HS12.164	PF00069	Protein kinase domain
ctg000620_HS12.164	PF12063	Domain of unknown function (DUF3543)
ctg000620_HS12.17	PF00180	Isocitrate/isopropylmalate dehydrogenase
ctg000620_HS12.180	PF05615	Tho complex subunit 7
ctg000620_HS12.22	PF02170	PAZ domain
ctg000620_HS12.22	PF02171	Piwi domain
ctg000620_HS12.38	PF00046	Homeodomain
ctg000620_HS12.38	PF00412	LIM domain
ctg000620_HS12.46	PF00017	SH2 domain
ctg000620_HS12.55	PF01370	NAD dependent epimerase/dehydratase family
ctg000620_HS12.59	PF00888	Cullin family
ctg000620_HS12.59	PF10557	Cullin protein neddylation domain
ctg000620_HS12.66	PF06703	Microsomal signal peptidase 25 kDa subunit (SPC25)
ctg000620_HS12.67	PF02969	TATA box binding protein associated factor (TAF)
ctg000620_HS12.67	PF07571	TAF6 C-terminal HEAT repeat domain
ctg000620_HS12.70	PF07062	Clc-like
ctg000620_HS12.75	PF01145	SPFH domain / Band 7 family
ctg000620_HS12.81	PF00176	SNF2 family N-terminal domain
ctg000620_HS12.81	PF00271	Helicase conserved C-terminal domain
ctg000620_HS12.82	PF00136	DNA polymerase family B
ctg000620_HS12.82	PF03104	DNA polymerase family B, exonuclease domain
ctg000620_HS12.83	PF00294	pfkB family carbohydrate kinase
ctg000620_HS12.9	PF00312	Ribosomal protein S15
ctg000620_HS12.9	PF08069	Ribosomal S13/S15 N-terminal domain
ctg000620_HS12.90	PF13923	Zinc finger, C3HC4 type (RING finger)
ctg000620_HS12.93	PF01145	SPFH domain / Band 7 family
ctg000630_HS12.100	PF00168	C2 domain
ctg000630_HS12.100	PF00595	PDZ domain
ctg000630_HS12.100	PF02318	FYVE-type zinc finger
ctg000630_HS12.107	PF01391	Collagen triple helix repeat (20 copies)
ctg000630_HS12.108	PF00339	Arrestin (or S-antigen), N-terminal domain
ctg000630_HS12.108	PF02752	Arrestin (or S-antigen), C-terminal domain
ctg000630_HS12.109	PF01557	Fumarylacetoacetate (FAA) hydrolase family
ctg000630_HS12.109	PF09298	Fumarylacetoacetase N-terminal
ctg000630_HS12.112	PF00503	G-protein alpha subunit
ctg000630_HS12.114	PF08626	Transport protein Trs120 or TRAPPC9, TRAPP II complex subunit
ctg000630_HS12.116	PF05971	RNA methyltransferase
ctg000630_HS12.116	PF12931	Sec23-binding domain of Sec16
ctg000630_HS12.117	PF02990	Endomembrane protein 70
ctg000630_HS12.119	PF00908	dTDP-4-dehydrorhamnose 3,5-epimerase
ctg000630_HS12.131	PF01484	Nematode cuticle collagen N-terminal domain
ctg000630_HS12.133	PF00091	Tubulin/FtsZ family, GTPase domain
ctg000630_HS12.133	PF03953	Tubulin C-terminal domain
ctg000630_HS12.135	PF00397	WW domain
ctg000630_HS12.135	PF00639	PPIC-type PPIASE domain
ctg000630_HS12.136	PF17820	PDZ domain
ctg000630_HS12.137	PF01391	Collagen triple helix repeat (20 copies)
ctg000630_HS12.137	PF01484	Nematode cuticle collagen N-terminal domain
ctg000630_HS12.139	PF00270	DEAD/DEAH box helicase
ctg000630_HS12.139	PF00271	Helicase conserved C-terminal domain
ctg000630_HS12.141	PF00135	Carboxylesterase family
ctg000630_HS12.141	PF02170	PAZ domain
ctg000630_HS12.141	PF02171	Piwi domain
ctg000630_HS12.141	PF08699	Argonaute linker 1 domain
ctg000630_HS12.141	PF16486	N-terminal domain of argonaute
ctg000630_HS12.141	PF16487	Mid domain of argonaute
ctg000630_HS12.141	PF16488	Argonaute linker 2 domain
ctg000630_HS12.145	PF09368	Sas10 C-terminal domain
ctg000630_HS12.146	PF07679	Immunoglobulin I-set domain
ctg000630_HS12.149	PF10366	Vacuolar sorting protein 39 domain 1
ctg000630_HS12.152	PF00001	7 transmembrane receptor (rhodopsin family)
ctg000630_HS12.156	PF00412	LIM domain
ctg000630_HS12.164	PF13913	zinc-finger of a C2HC-type
ctg000630_HS12.17	PF00907	T-box
ctg000630_HS12.184	PF00009	Elongation factor Tu GTP binding domain
ctg000630_HS12.184	PF00679	Elongation factor G C-terminus
ctg000630_HS12.184	PF03144	Elongation factor Tu domain 2
ctg000630_HS12.184	PF03764	Elongation factor G, domain IV
ctg000630_HS12.184	PF16004	116 kDa U5 small nuclear ribonucleoprotein component N-terminus
ctg000630_HS12.192	PF01391	Collagen triple helix repeat (20 copies)
ctg000630_HS12.192	PF01484	Nematode cuticle collagen N-terminal domain
ctg000630_HS12.193	PF00091	Tubulin/FtsZ family, GTPase domain
ctg000630_HS12.193	PF03953	Tubulin C-terminal domain
ctg000630_HS12.197	PF00856	SET domain
ctg000630_HS12.197	PF05033	Pre-SET motif
ctg000630_HS12.197	PF18359	Histone methyltransferase Tudor domain 1
ctg000630_HS12.198	PF16363	GDP-mannose 4,6 dehydratase
ctg000630_HS12.209	PF00884	Sulfatase
ctg000630_HS12.210	PF00083	Sugar (and other) transporter
ctg000630_HS12.211	PF01436	NHL repeat
ctg000630_HS12.212	PF01112	Asparaginase
ctg000630_HS12.216	PF06342	Alpha/beta hydrolase of unknown function (DUF1057)
ctg000630_HS12.217	PF00014	Kunitz/Bovine pancreatic trypsin inhibitor domain
ctg000630_HS12.217	PF14625	Lustrin, cysteine-rich repeated domain
ctg000630_HS12.221	PF00520	Ion transport protein
ctg000630_HS12.221	PF03520	KCNQ voltage-gated potassium channel
ctg000630_HS12.222	PF09412	Endoribonuclease XendoU
ctg000630_HS12.223	PF01150	GDA1/CD39 (nucleoside phosphatase) family
ctg000630_HS12.224	PF00626	Gelsolin repeat
ctg000630_HS12.224	PF04810	Sec23/Sec24 zinc finger
ctg000630_HS12.224	PF04811	Sec23/Sec24 trunk domain
ctg000630_HS12.224	PF04815	Sec23/Sec24 helical domain
ctg000630_HS12.224	PF08033	Sec23/Sec24 beta-sandwich domain
ctg000630_HS12.231	PF00122	E1-E2 ATPase
ctg000630_HS12.231	PF00689	Cation transporting ATPase, C-terminus
ctg000630_HS12.231	PF00690	Cation transporter/ATPase, N-terminus
ctg000630_HS12.231	PF00702	haloacid dehalogenase-like hydrolase
ctg000630_HS12.231	PF12424	Plasma membrane calcium transporter ATPase C terminal
ctg000630_HS12.231	PF13246	Cation transport ATPase (P-type)
ctg000630_HS12.235	PF00264	Common central domain of tyrosinase
ctg000630_HS12.237	PF00755	Choline/Carnitine o-acyltransferase
ctg000630_HS12.238	PF00595	PDZ domain
ctg000630_HS12.238	PF00834	Ribulose-phosphate 3 epimerase family
[truncated: 2,654 more rows]
