# Supplementary material for: Genomic and Transcriptomic Analysis of the Polyploidy Cyst Nematode, Heterodera trifolii, and Heterodera schachtii
Source: Int J Mol Sci. 2025 Jan 23;26(3):948. doi: 10.3390/ijms26030948 (PMC11817004; doi:10.3390/ijms26030948)
Supplement: Supplementary file 1 [file ijms-26-00948-s001.zip › Data S6_Differentially expressed genes and function.xlsx]

## Sheet: H. trifolii
HT_Egg_female_DEG							HT_Egg_J2_DEG							HT_J2_Female_DEG
Gene ID	log2FoldChange	pval	prot_id	description			Gene ID	log2FoldChange	pval	prot_id	description			Gene ID	log2FoldChange	pval	prot_id	description
ctg008130_HT.42	14.068	4.62239e-10	nohit	nohit			ctg000990_HT.9	13.5127	5.52034e-10	nohit	nohit			ctg008130_HT.42	14.068	7.55829e-10	nohit	nohit
ctg007870_HT.79	14.0102	4.62744e-10	nohit	nohit			ctg003410_HT.1	-14.1176	7.58542e-10	XP_014449841.1	collagen alpha-1(III) chain			ctg011890_HT.47	14.0663	7.56444e-10	nohit	nohit
ctg009900_HT.12	14.008	4.62831e-10	nohit	nohit			ctg011230_HT.7	-13.7373	1.9487e-09	nohit	nohit			ctg007870_HT.79	14.0102	7.58637e-10	nohit	nohit
ctg003680_HT.27	13.9293	4.69215e-10	nohit	nohit			ctg005900_HT.30	12.779	2.03822e-09	nohit	nohit			ctg009900_HT.12	14.008	7.58854e-10	nohit	nohit
ctg008530_HT.9	13.9255	4.71399e-10	XP_010226044.1	macrophage mannose receptor 1-like			ctg005610_HT.5	-13.0975	2.26228e-09	nohit	nohit			ctg003560_HT.11	14.184	7.66791e-10	nohit	nohit
ctg003560_HT.11	14.184	4.71638e-10	nohit	nohit			ctg011990_HT.16	-13.1631	2.72704e-09	nohit	nohit			ctg003680_HT.27	13.9293	7.71853e-10	nohit	nohit
ctg007010_HT.34	14.2896	4.92959e-10	nohit	nohit			ctg010660_HT.245	-13.7771	2.87628e-09	nohit	nohit			ctg007010_HT.34	14.2896	7.96851e-10	nohit	nohit
ctg007670_HT.7	13.7077	5.24299e-10	nohit	nohit			ctg008970_HT.39	-13.7163	2.9024e-09	XP_005141026.1	collagen alpha-1(XI) chain isoform X2			ctg005030_HT.214	13.7455	8.46927e-10	nohit	nohit
ctg000410_HT.11	14.4466	5.50968e-10	XP_019306483.1	NAC-alpha domain-containing protein 1 isoform X6			ctg006590_HT.84	-13.7453	2.93683e-09	XP_005141026.1	collagen alpha-1(XI) chain isoform X2			ctg007670_HT.7	13.7077	8.69027e-10	nohit	nohit
ctg005290_HT.49	13.4405	6.88196e-10	nohit	nohit			ctg012830_HT.83	-12.9375	3.03257e-09	XP_013770626.1	collagen alpha-1(XVII) chain-like			ctg000410_HT.11	14.4466	8.82205e-10	XP_019306483.1	NAC-alpha domain-containing protein 1 isoform X6
ctg009590_HT.15	13.4398	6.88781e-10	nohit	nohit			ctg003840_HT.8	-13.8382	3.10634e-09	XP_005141026.1	collagen alpha-1(XI) chain isoform X2			ctg003920_HT.47	14.4601	9.00042e-10	XP_023129375.1	cathepsin D
ctg008500_HT.2	14.7144	7.52724e-10	XP_006195561.1	putative cuticle collagen 90, partial			ctg004380_HT.12	12.6203	3.17669e-09	P15704|GUN_CLOSA	Endoglucanase			ctg004290_HT.180	13.5812	9.74707e-10	XP_015240332.1	cathepsin D
ctg007870_HT.74	13.653	7.67647e-10	XP_025149971.1	uncharacterized protein LOC112587105			ctg006880_HT.179	-13.6563	3.27134e-09	XP_009903877.1	collagen alpha-2(IV) chain-like, partial			ctg005290_HT.49	13.4405	1.14729e-09	nohit	nohit
ctg009450_HT.44	13.3301	8.03151e-10	XP_018548210.1	LOW QUALITY PROTEIN: cathepsin D-like			ctg000680_HT.33	-12.8141	3.55397e-09	nohit	nohit			ctg009590_HT.15	13.4398	1.14828e-09	nohit	nohit
ctg005910_HT.5	13.3294	8.04193e-10	nohit	nohit			ctg003780_HT.4	-13.8709	4.38228e-09	XP_009903877.1	collagen alpha-2(IV) chain-like, partial			ctg008500_HT.2	14.7144	1.18315e-09	XP_006195561.1	putative cuticle collagen 90, partial
ctg003460_HT.56	13.3186	8.17688e-10	XP_023564071.1	ran-binding protein 10-like isoform X1			ctg013440_HT.8	-12.6011	5.04596e-09	XP_027680193.1	collagen alpha-1(I) chain isoform X2			ctg000680_HT.86	14.7409	1.24142e-09	nohit	nohit
ctg006300_HT.165	13.2348	9.35636e-10	nohit	nohit			ctg011990_HT.17	-12.6085	5.09588e-09	nohit	nohit			ctg006040_HT.1	13.3697	1.26596e-09	nohit	nohit
ctg002750_HT.131	13.1724	1.04337e-09	Q9D0I8|MRT4_MOUSE	mRNA turnover protein 4 homolog			ctg013190_HT.1	-12.5998	5.26022e-09	nohit	nohit			ctg008530_HT.10	13.3469	1.30976e-09	XP_010226044.1	macrophage mannose receptor 1-like
ctg007800_HT.50	14.9364	1.08977e-09	nohit	nohit			ctg005700_HT.20	-12.5536	5.42748e-09	nohit	nohit			ctg009450_HT.44	13.3301	1.34066e-09	XP_018548210.1	LOW QUALITY PROTEIN: cathepsin D-like
ctg001870_HT.13	15.062	1.41499e-09	nohit	nohit			ctg003150_HT.10	-14.233	5.67452e-09	XP_004622465.1	cuticle collagen 6-like			ctg009060_HT.214	13.2763	1.45922e-09	nohit	nohit
ctg003410_HT.1	-14.1176	1.52549e-09	XP_014449841.1	collagen alpha-1(III) chain			ctg005700_HT.19	-12.5294	5.68728e-09	nohit	nohit			ctg012220_HT.19	-14.1499	1.53601e-09	Q5BA88|PLYD_EMENI	Probable pectate lyase D
ctg009200_HT.17	15.1296	1.65853e-09	nohit	nohit			ctg003410_HT.3	-14.2536	6.00786e-09	XP_004622465.1	cuticle collagen 6-like			ctg007590_HT.19	-14.1506	1.5369e-09	Q5BA88|PLYD_EMENI	Probable pectate lyase D
ctg009210_HT.36	15.3224	2.78748e-09	nohit	nohit			ctg008500_HT.65	-12.4747	6.3209e-09	nohit	nohit			ctg011570_HT.18	14.3429	1.56442e-09	XP_025149971.1	uncharacterized protein LOC112587105
ctg008210_HT.21	12.6897	3.03985e-09	XP_018589138.1	collagen alpha-5(IV) chain-like			ctg011930_HT.20	12.3792	6.44309e-09	NP_999938.1	tartrate-resistant acid phosphatase type 5 precursor			ctg002760_HT.21	-13.7972	1.6325e-09	A0QU81|SCMU_MYCS2	Secreted chorismate mutase
ctg008130_HT.84	12.6867	3.07755e-09	nohit	nohit			ctg001030_HT.144	12.3524	7.01067e-09	nohit	nohit			ctg007800_HT.50	14.9364	1.68354e-09	nohit	nohit
ctg009200_HT.16	15.3717	3.23238e-09	nohit	nohit			ctg008530_HT.25	-12.4066	7.10148e-09	XP_026145311.1	collagen alpha-1(IX) chain-like			ctg002750_HT.131	13.1724	1.74294e-09	Q9D0I8|MRT4_MOUSE	mRNA turnover protein 4 homolog
ctg005590_HT.48	15.4109	3.65231e-09	nohit	nohit			ctg006300_HT.20	-12.4135	7.10227e-09	XP_009903877.1	collagen alpha-2(IV) chain-like, partial			ctg005140_HT.29	14.9686	1.78921e-09	nohit	nohit
ctg007400_HT.39	12.6203	3.66686e-09	XP_014435576.1	collagen alpha-5(IV) chain			ctg005900_HT.27	-12.3855	7.43721e-09	XP_009903877.1	collagen alpha-2(IV) chain-like, partial			ctg006110_HT.81	13.1367	1.86107e-09	nohit	nohit
ctg008690_HT.4	12.5643	4.28601e-09	nohit	nohit			ctg001520_HT.28	-14.2944	7.95268e-09	XP_017541646.1	collagen alpha-1(XI) chain-like			ctg014040_HT.106	13.107	1.96892e-09	nohit	nohit
ctg006210_HT.109	12.5556	4.3927e-09	XP_026214230.1	collagen alpha-1(IV) chain-like			ctg001520_HT.34	-14.2984	8.02482e-09	XP_017541646.1	collagen alpha-1(XI) chain-like			ctg001870_HT.13	15.062	2.16275e-09	nohit	nohit
ctg010390_HT.22	12.0995	5.65374e-09	nohit	nohit			ctg012400_HT.4	12.3035	8.20307e-09	XP_018519695.1	electron transfer flavoprotein subunit alpha, mitochondrial			ctg011590_HT.52	13.0343	2.24419e-09	XP_002603595.1	hypothetical protein BRAFLDRAFT_93138
ctg010660_HT.225	12.273	6.89707e-09	XP_023564071.1	ran-binding protein 10-like isoform X1			ctg006790_HT.57	12.2142	8.66585e-09	XP_026147185.1	dimethylaniline monooxygenase			ctg009200_HT.17	15.1296	2.51965e-09	nohit	nohit
ctg009060_HT.113	15.632	7.80236e-09	nohit	nohit			ctg008500_HT.79	-12.2546	9.44163e-09	nohit	nohit			ctg009210_HT.34	15.1658	2.74928e-09	nohit	nohit
ctg009610_HT.8	12.3493	8.06675e-09	XP_007899433.1	mucin-2-like			ctg004290_HT.104	-12.1927	1.05883e-08	P59704|API_TRICO	Aspartyl protease inhibitor			ctg009930_HT.11	12.9428	2.7558e-09	nohit	nohit
ctg010390_HT.23	15.6927	9.80944e-09	nohit	nohit			ctg011990_HT.12	-12.2294	1.10313e-08	nohit	nohit			ctg007470_HT.68	12.785	3.98135e-09	nohit	nohit
ctg000300_HT.76	15.8214	1.62958e-08	nohit	nohit			ctg003420_HT.9	-14.5624	1.21172e-08	XP_004622465.1	cuticle collagen 6-like			ctg009210_HT.36	15.3224	4.15756e-09	nohit	nohit
ctg009520_HT.2	12.1356	1.69212e-08	nohit	nohit			ctg008450_HT.27	-12.1029	1.30189e-08	XP_019722700.1	collagen alpha-1(XI) chain isoform X3			ctg013020_HT.165	15.3334	4.3234e-09	nohit	nohit
ctg006430_HT.46	11.476	1.93399e-08	nohit	nohit			ctg001770_HT.16	12.1202	1.40764e-08	nohit	nohit			ctg008130_HT.40	15.3493	4.49488e-09	nohit	nohit
ctg007210_HT.4	12.0903	2.01334e-08	nohit	nohit			ctg005280_HT.3	12.117	1.59887e-08	XP_014031779.1	uncharacterized protein LOC106587709, partial			ctg009200_HT.16	15.3717	4.79735e-09	nohit	nohit
ctg004620_HT.53	11.6281	2.05413e-08	nohit	nohit			ctg008500_HT.78	-12.1376	1.76705e-08	nohit	nohit			ctg008130_HT.84	12.6867	5.1112e-09	nohit	nohit
ctg013430_HT.2	11.393	2.07104e-08	nohit	nohit			ctg003630_HT.6	12.0904	1.77216e-08	nohit	nohit			ctg005590_HT.48	15.4109	5.39897e-09	nohit	nohit
ctg008130_HT.39	12.3721	2.14553e-08	nohit	nohit			ctg003460_HT.8	-12.0413	1.77227e-08	nohit	nohit			ctg006880_HT.94	12.6287	5.94879e-09	nohit	nohit
ctg003830_HT.42	-12.1558	2.37472e-08	XP_015813330.1	probable ATP-dependent RNA helicase DDX4 isoform X2			ctg002210_HT.12	-11.9864	1.92155e-08	nohit	nohit			ctg010720_HT.110	12.235	6.63619e-09	nohit	nohit
ctg002780_HT.47	-12.1501	2.42893e-08	XP_019639493.1	GTP-binding protein SAR1b-like			ctg003150_HT.9	-14.564	1.99874e-08	XP_014449841.1	collagen alpha-1(III) chain			ctg004510_HT.44	12.2274	6.66763e-09	nohit	nohit
ctg010720_HT.110	11.3118	2.67106e-08	nohit	nohit			ctg003410_HT.2	-14.483	2.11778e-08	XP_004622465.1	cuticle collagen 6-like			ctg004460_HT.5	12.5761	6.8617e-09	nohit	nohit
ctg004510_HT.44	11.3042	2.68506e-08	nohit	nohit			ctg013340_HT.5	12.0047	2.49603e-08	nohit	nohit			ctg008690_HT.4	12.5643	7.09451e-09	nohit	nohit
ctg013630_HT.5	11.1986	2.91966e-08	nohit	nohit			ctg006300_HT.95	-11.7531	3.0649e-08	XP_021515635.1	carboxypeptidase B			ctg013630_HT.5	12.1219	7.20437e-09	nohit	nohit
ctg009060_HT.115	12.6374	2.96536e-08	nohit	nohit			ctg005110_HT.6	-11.0827	3.57101e-08	nohit	nohit			ctg006210_HT.109	12.5556	7.26917e-09	XP_026214230.1	collagen alpha-1(IV) chain-like
ctg004580_HT.32	11.9923	2.97743e-08	XP_015108077.1	aspartic protease 6-like			ctg007870_HT.74	11.4135	3.60638e-08	XP_025149971.1	uncharacterized protein LOC112587105			ctg006880_HT.179	13.1803	7.28758e-09	XP_009903877.1	collagen alpha-2(IV) chain-like, partial
ctg009210_HT.34	13.1194	3.11578e-08	nohit	nohit			ctg011990_HT.151	-11.7887	3.79034e-08	nohit	nohit			ctg013430_HT.2	12.1031	7.32066e-09	nohit	nohit
ctg011890_HT.47	11.3706	3.25883e-08	nohit	nohit			ctg007240_HT.41	-11.5834	3.81572e-08	XP_012986054.1	collagen alpha-1(XI) chain isoform X1			ctg001870_HT.11	15.5061	7.3279e-09	nohit	nohit
ctg013430_HT.1	12.3565	3.71918e-08	nohit	nohit			ctg010020_HT.29	10.9056	4.42888e-08	nohit	nohit			ctg005730_HT.43	-12.7747	7.45735e-09	XP_002603696.1	hypothetical protein BRAFLDRAFT_126894
ctg006430_HT.9	16.0379	4.08657e-08	nohit	nohit			ctg013500_HT.2	-11.6238	4.49245e-08	XP_004546285.1	collagen alpha-1(II) chain isoform X1			ctg000990_HT.5	-12.7641	7.7043e-09	A1D3T4|GANA_NEOFI	Probable arabinogalactan endo-beta-1,4-galactanase A
ctg009280_HT.95	12.0102	4.12903e-08	nohit	nohit			ctg011570_HT.18	-11.9842	7.61139e-08	XP_025149971.1	uncharacterized protein LOC112587105			ctg001030_HT.135	-12.752	7.94685e-09	nohit	nohit
ctg008130_HT.40	13.303	4.77029e-08	nohit	nohit			ctg001810_HT.40	-11.6022	8.76006e-08	nohit	nohit			ctg003780_HT.4	13.4923	8.09199e-09	XP_009903877.1	collagen alpha-2(IV) chain-like, partial
ctg009000_HT.4	11.8765	4.84058e-08	nohit	nohit			ctg008830_HT.40	-10.5421	8.91003e-08	XP_020440683.1	collagen alpha-1(VI) chain			ctg008970_HT.39	13.072	8.59493e-09	XP_005141026.1	collagen alpha-1(XI) chain isoform X2
ctg009060_HT.215	12.2156	5.22429e-08	XP_016159423.1	proteoglycan 4-like			ctg008450_HT.16	11.0249	1.04727e-07	nohit	nohit			ctg006590_HT.84	13.0932	8.77838e-09	XP_005141026.1	collagen alpha-1(XI) chain isoform X2
ctg001020_HT.14	-11.7534	5.43093e-08	XP_016053606.1	26S protease regulatory subunit 10B			ctg004880_HT.9	11.2332	1.08641e-07	nohit	nohit			ctg010660_HT.245	13.0781	9.28159e-09	nohit	nohit
ctg005140_HT.29	12.2729	5.65017e-08	nohit	nohit			ctg005930_HT.90	11.6652	1.0919e-07	XP_012773159.1	tartrate-resistant acid phosphatase type 5 isoform X2			ctg008040_HT.20	12.453	9.3816e-09	nohit	nohit
ctg008450_HT.16	11.2131	8.59439e-08	nohit	nohit			ctg000120_HT.14	11.6626	1.10519e-07	nohit	nohit			ctg003840_HT.8	13.1704	9.40628e-09	XP_005141026.1	collagen alpha-1(XI) chain isoform X2
ctg006110_HT.81	10.441	8.90944e-08	nohit	nohit			ctg010660_HT.288	-11.4539	1.11921e-07	nohit	nohit			ctg010390_HT.22	11.8719	9.42199e-09	nohit	nohit
ctg004460_HT.110	10.8564	9.96946e-08	nohit	nohit			ctg000320_HT.26	-11.4656	1.13836e-07	XP_023564072.1	ran-binding protein 10-like isoform X2			ctg011990_HT.16	12.455	9.6627e-09	nohit	nohit
ctg001870_HT.9	11.7732	1.03111e-07	nohit	nohit			ctg005830_HT.66	10.3406	1.23498e-07	nohit	nohit			ctg013430_HT.1	13.2798	1.04432e-08	nohit	nohit
ctg014040_HT.106	10.2467	1.2531e-07	nohit	nohit			ctg006880_HT.71	-11.4392	1.3252e-07	XP_017541646.1	collagen alpha-1(XI) chain-like			ctg002780_HT.47	-12.5437	1.0557e-08	XP_019639493.1	GTP-binding protein SAR1b-like
ctg005590_HT.46	13.6624	1.3672e-07	nohit	nohit			ctg006110_HT.83	10.4935	1.51472e-07	nohit	nohit			ctg012220_HT.6	12.4144	1.08298e-08	XP_026214230.1	collagen alpha-1(IV) chain-like
ctg006420_HT.69	11.6318	1.41269e-07	XP_023576550.1	WAP four-disulfide core domain protein 6A-like			ctg006880_HT.145	-10.1704	1.60751e-07	XP_013916526.1	collagen alpha-1(I) chain			ctg013190_HT.1	12.2019	1.08687e-08	nohit	nohit
ctg009020_HT.2	11.6162	1.5346e-07	nohit	nohit			ctg006580_HT.1	-10.8969	2.13049e-07	nohit	nohit			ctg009060_HT.113	15.632	1.12653e-08	nohit	nohit
ctg009060_HT.214	10.0118	1.87889e-07	nohit	nohit			ctg011680_HT.30	12.7136	2.34361e-07	XP_016105520.1	phosphatidylinositol 4-phosphate 5-kinase type-1 alpha-like			ctg006300_HT.20	12.1542	1.14073e-08	XP_009903877.1	collagen alpha-2(IV) chain-like, partial
ctg004460_HT.5	10.0661	2.29392e-07	nohit	nohit			ctg001340_HT.99	-11.0036	2.35331e-07	XP_013770626.1	collagen alpha-1(XVII) chain-like			ctg005900_HT.27	12.1291	1.18833e-08	XP_009903877.1	collagen alpha-2(IV) chain-like, partial
ctg006880_HT.91	9.9435	2.40173e-07	XP_007938481.1	Y+L amino acid transporter 2			ctg002940_HT.25	9.84504	2.39284e-07	Q8SX83|SPEN_DROME	Protein split ends			ctg011990_HT.17	12.0957	1.29989e-08	nohit	nohit
ctg013310_HT.72	11.683	2.47254e-07	nohit	nohit			ctg003420_HT.8	-11.8039	2.45211e-07	XP_004622465.1	cuticle collagen 6-like			ctg009880_HT.42	12.3479	1.32115e-08	nohit	nohit
ctg004620_HT.40	10.0012	2.72327e-07	nohit	nohit			ctg010880_HT.17	-9.82417	2.7484e-07	nohit	nohit			ctg009610_HT.8	12.3493	1.32514e-08	XP_007899433.1	mucin-2-like
ctg006880_HT.94	9.93299	2.74622e-07	nohit	nohit			ctg001850_HT.23	-11.2188	3.10842e-07	XP_014887277.1	zinc metalloproteinase nas-14-like			ctg003150_HT.10	13.6566	1.38182e-08	XP_004622465.1	cuticle collagen 6-like
ctg004290_HT.180	9.82388	2.89492e-07	XP_015240332.1	cathepsin D			ctg011070_HT.9	11.4225	3.31468e-07	nohit	nohit			ctg000300_HT.75	15.6881	1.38641e-08	nohit	nohit
ctg011860_HT.18	11.1315	3.06711e-07	XP_019635705.1	LOW QUALITY PROTEIN: protein kinase C and casein kinase substrate in neurons protein 1-like			ctg006740_HT.14	-11.2958	3.33679e-07	nohit	nohit			ctg010390_HT.23	15.6927	1.4068e-08	nohit	nohit
ctg011580_HT.10	11.4346	3.5113e-07	XP_005965358.1	L-gulonolactone oxidase-like			ctg012040_HT.28	9.79622	3.44332e-07	P83332|TLP1_PRUPE	Thaumatin-like protein 1			ctg003410_HT.3	13.6932	1.42093e-08	XP_004622465.1	cuticle collagen 6-like
ctg005030_HT.214	9.75721	3.6392e-07	nohit	nohit			ctg013580_HT.33	-10.9837	3.70231e-07	XP_009903877.1	collagen alpha-2(IV) chain-like, partial			ctg008500_HT.65	12.0233	1.44312e-08	nohit	nohit
ctg004880_HT.9	10.559	3.82411e-07	nohit	nohit			ctg002450_HT.149	11.3938	3.78242e-07	XP_009640251.1	annexin A11			ctg011680_HT.30	-15.5738	1.44469e-08	XP_016105520.1	phosphatidylinositol 4-phosphate 5-kinase type-1 alpha-like
ctg001130_HT.12	10.1843	4.31215e-07	D7GXG0|PORA_ZOBGA	Beta-porphyranase A			ctg009880_HT.48	-9.82453	3.99087e-07	XP_026214230.1	collagen alpha-1(IV) chain-like			ctg001520_HT.28	13.8767	1.49074e-08	XP_017541646.1	collagen alpha-1(XI) chain-like
ctg007590_HT.33	9.81286	4.59841e-07	XP_026214230.1	collagen alpha-1(IV) chain-like			ctg005850_HT.80	11.3809	4.0143e-07	XP_012773159.1	tartrate-resistant acid phosphatase type 5 isoform X2			ctg005590_HT.46	15.7088	1.49457e-08	nohit	nohit
ctg006400_HT.40	10.0422	4.67542e-07	XP_007899433.1	mucin-2-like			ctg010980_HT.89	-11.1534	4.07564e-07	nohit	nohit			ctg011230_HT.7	12.5522	1.49693e-08	nohit	nohit
ctg004950_HT.97	11.3684	4.75235e-07	P16884|NFH_RAT	Neurofilament heavy polypeptide			ctg007340_HT.7	9.75178	4.86763e-07	XP_017306317.1	opioid growth factor receptor-like isoform X5			ctg001520_HT.34	13.8813	1.50212e-08	XP_017541646.1	collagen alpha-1(XI) chain-like
ctg005070_HT.255	-10.8272	4.80632e-07	XP_019646420.1	NF-kappa-B inhibitor-interacting Ras-like protein 2			ctg003620_HT.59	-9.45155	5.47841e-07	XP_014379433.1	collagen alpha-1(XI) chain isoform X3			ctg002760_HT.93	-12.4972	1.50318e-08	A0QU81|SCMU_MYCS2	Secreted chorismate mutase
ctg006340_HT.166	-10.7308	4.94524e-07	Q22285|TTR46_CAEEL	Transthyretin-like protein 46			ctg010660_HT.125	-9.41184	5.6037e-07	nohit	nohit			ctg008340_HT.90	12.2962	1.5655e-08	nohit	nohit
ctg008340_HT.90	9.78622	4.99647e-07	nohit	nohit			ctg005030_HT.257	11.3041	5.70988e-07	nohit	nohit			ctg012040_HT.28	-12.4919	1.58814e-08	P83332|TLP1_PRUPE	Thaumatin-like protein 1
ctg006690_HT.38	9.62745	5.13089e-07	nohit	nohit			ctg002830_HT.127	-9.34105	6.78522e-07	nohit	nohit			ctg012830_HT.83	11.971	1.75759e-08	XP_013770626.1	collagen alpha-1(XVII) chain-like
ctg006430_HT.50	11.3299	5.31762e-07	nohit	nohit			ctg003460_HT.37	-9.269	7.13371e-07	nohit	nohit			ctg013440_HT.8	11.9092	1.78862e-08	XP_027680193.1	collagen alpha-1(I) chain isoform X2
ctg004090_HT.85	9.41644	5.40259e-07	XP_009557851.1	spidroin-2			ctg001180_HT.12	-10.9981	7.20532e-07	nohit	nohit			ctg004290_HT.104	11.8948	1.82547e-08	P59704|API_TRICO	Aspartyl protease inhibitor
ctg004290_HT.27	9.85711	5.5577e-07	XP_026214230.1	collagen alpha-1(IV) chain-like			ctg011620_HT.53	9.9774	7.3315e-07	XP_009908092.1	phosphatidylinositol 4-phosphate 5-kinase type-1 gamma			ctg005280_HT.2	-12.4175	1.95458e-08	XP_023853934.1	sperm-specific antigen 2
ctg008460_HT.59	-10.6856	6.07498e-07	XP_019616391.1	regulator of nonsense transcripts 3B-like			ctg011620_HT.48	9.58428	7.63085e-07	XP_024247993.1	phosphatidylinositol 4-phosphate 5-kinase type-1 beta-like, partial			ctg000320_HT.36	-12.4175	1.95863e-08	nohit	nohit
ctg003870_HT.164	11.2138	6.13935e-07	XP_015108084.1	LOW QUALITY PROTEIN: putative UDP-glucuronosyltransferase ugt-48			ctg013340_HT.14	9.28213	7.87511e-07	nohit	nohit			ctg008500_HT.79	11.8351	2.03379e-08	nohit	nohit
ctg013950_HT.16	-10.7669	6.45231e-07	XP_023360957.1	peptide-N(4)-(N-acetyl-beta-glucosaminyl)asparagine amidase			ctg010360_HT.74	-9.19322	8.33834e-07	XP_009903877.1	collagen alpha-2(IV) chain-like, partial			ctg000680_HT.33	11.854	2.04975e-08	nohit	nohit
ctg003770_HT.103	11.299	6.52176e-07	nohit	nohit			ctg005140_HT.14	11.2145	8.43256e-07	XP_020497050.1	tartrate-resistant acid phosphatase type 5			ctg012380_HT.37	-12.3876	2.14182e-08	XP_019905044.1	tartrate-resistant acid phosphatase type 5 isoform X3
ctg005930_HT.5	11.2778	7.1818e-07	XP_014452243.1	dimethyladenosine transferase 1, mitochondrial			ctg010660_HT.242	-9.33996	8.74055e-07	nohit	nohit			ctg005830_HT.66	-11.5595	2.25886e-08	nohit	nohit
ctg001520_HT.7	9.29271	7.49655e-07	nohit	nohit			ctg000400_HT.6	11.1856	9.79882e-07	XP_013026049.1	DNA-directed RNA polymerase II subunit RPB1-like, partial			ctg000300_HT.76	15.8214	2.30332e-08	nohit	nohit
ctg004400_HT.79	11.2458	8.03636e-07	nohit	nohit			ctg003080_HT.23	-11.0047	1.00628e-06	nohit	nohit			ctg008530_HT.25	11.7511	2.35738e-08	XP_026145311.1	collagen alpha-1(IX) chain-like
ctg006530_HT.24	11.1274	8.43661e-07	XP_026179421.1	epidermal growth factor receptor substrate 15-like 1 isoform X8			ctg008790_HT.22	-12.4331	1.01053e-06	XP_009903877.1	collagen alpha-2(IV) chain-like, partial			ctg001030_HT.144	-12.3524	2.38547e-08	nohit	nohit
ctg010730_HT.110	9.16281	8.82845e-07	nohit	nohit			ctg003460_HT.36	-9.81863	1.03083e-06	nohit	nohit			ctg003410_HT.2	14.3676	2.48452e-08	XP_004622465.1	cuticle collagen 6-like
ctg003190_HT.25	11.2007	1.00897e-06	nohit	nohit			ctg002760_HT.44	-9.12991	1.0338e-06	nohit	nohit			ctg003420_HT.9	14.0215	2.62978e-08	XP_004622465.1	cuticle collagen 6-like
ctg008940_HT.6	9.09152	1.33548e-06	XP_021503689.1	collagen alpha-1(III) chain			ctg012210_HT.121	10.8465	1.04543e-06	XP_027715408.1	leucine carboxyl methyltransferase 1 isoform X2			ctg009520_HT.2	12.1356	2.74808e-08	nohit	nohit
ctg007470_HT.68	8.86966	1.57243e-06	nohit	nohit			ctg005840_HT.41	-9.79794	1.05379e-06	nohit	nohit			ctg012400_HT.4	-12.3035	2.77656e-08	XP_018519695.1	electron transfer flavoprotein subunit alpha, mitochondrial
ctg006040_HT.1	8.80305	1.63514e-06	nohit	nohit			ctg008240_HT.9	-9.79953	1.05552e-06	nohit	nohit			ctg010660_HT.225	11.4292	2.7907e-08	XP_023564071.1	ran-binding protein 10-like isoform X1
ctg005850_HT.68	11.0622	1.83581e-06	XP_007477559.1	chymotrypsinogen B-like isoform X1			ctg012690_HT.110	-9.88388	1.06664e-06	XP_027136895.1	collagen alpha-1(XVII) chain isoform X1			ctg008450_HT.27	11.6721	2.85671e-08	XP_019722700.1	collagen alpha-1(XI) chain isoform X3
ctg001870_HT.11	11.038	1.89434e-06	nohit	nohit			ctg011580_HT.5	-9.01941	1.08056e-06	nohit	nohit			ctg003150_HT.9	14.3036	2.8679e-08	XP_014449841.1	collagen alpha-1(III) chain
ctg000300_HT.75	11.5008	1.98202e-06	nohit	nohit			ctg008690_HT.74	-9.10991	1.12381e-06	XP_021515635.1	carboxypeptidase B			ctg007210_HT.4	12.0903	3.25992e-08	nohit	nohit
ctg011460_HT.21	9.05998	2.19358e-06	nohit	nohit			ctg007820_HT.49	-10.9204	1.13369e-06	nohit	nohit			ctg006400_HT.40	12.0886	3.27375e-08	XP_007899433.1	mucin-2-like
ctg007850_HT.93	9.62106	2.21749e-06	nohit	nohit			ctg010660_HT.243	-10.7989	1.17009e-06	nohit	nohit			ctg008130_HT.39	12.0817	3.38332e-08	nohit	nohit
ctg006790_HT.57	9.16401	2.23002e-06	XP_026147185.1	dimethylaniline monooxygenase			ctg007470_HT.61	-8.97323	1.18177e-06	nohit	nohit			ctg006110_HT.83	-12.2368	3.45137e-08	nohit	nohit
ctg005730_HT.39	12.8612	2.42463e-06	XP_005971475.1	LOW QUALITY PROTEIN: collagen alpha-3(VI) chain			ctg007890_HT.207	-9.09473	1.20274e-06	nohit	nohit			ctg009280_HT.95	12.1187	3.50422e-08	nohit	nohit
ctg006390_HT.18	-10.6225	2.46648e-06	XP_012672550.1	arginyl-tRNA--protein transferase 1 isoform X2			ctg005020_HT.60	-10.8591	1.22382e-06	nohit	nohit			ctg005610_HT.5	11.5832	3.55161e-08	nohit	nohit
ctg000060_HT.28	16.8538	2.52887e-06	XP_026214230.1	collagen alpha-1(IV) chain-like			ctg004090_HT.6	-9.26143	1.24482e-06	XP_004622465.1	cuticle collagen 6-like			ctg005730_HT.44	-12.2016	3.73524e-08	XP_002603696.1	hypothetical protein BRAFLDRAFT_126894
ctg007100_HT.34	9.99895	2.80705e-06	XP_013919179.1	collagen alpha-1(VII) chain-like			ctg006440_HT.61	-10.4992	1.26586e-06	XP_005533195.1	mitotic spindle assembly checkpoint protein MAD2A			ctg004460_HT.110	11.4243	3.85095e-08	nohit	nohit
ctg009900_HT.13	10.9604	2.96298e-06	nohit	nohit			ctg005090_HT.22	-9.02766	1.27704e-06	nohit	nohit			ctg003830_HT.42	-11.8267	3.86662e-08	XP_015813330.1	probable ATP-dependent RNA helicase DDX4 isoform X2
ctg010120_HT.74	8.46941	2.97215e-06	Q9W596|FUTSC_DROME	Microtubule-associated protein futsch			ctg012030_HT.14	-9.36618	1.41506e-06	XP_009903877.1	collagen alpha-2(IV) chain-like, partial			ctg005700_HT.20	11.4705	3.94222e-08	nohit	nohit
ctg011470_HT.11	8.49047	3.38397e-06	nohit	nohit			ctg011590_HT.52	-9.50488	1.43191e-06	XP_002603595.1	hypothetical protein BRAFLDRAFT_93138			ctg005700_HT.19	11.4471	4.12317e-08	nohit	nohit
ctg006430_HT.126	12.8068	3.38669e-06	nohit	nohit			ctg012380_HT.37	9.01022	1.45992e-06	XP_019905044.1	tartrate-resistant acid phosphatase type 5 isoform X3			ctg010000_HT.58	12.7898	4.39681e-08	nohit	nohit
ctg006420_HT.13	12.8363	3.76888e-06	XP_005971475.1	LOW QUALITY PROTEIN: collagen alpha-3(VI) chain			ctg001560_HT.10	-10.8178	1.5842e-06	nohit	nohit			ctg001020_HT.14	-11.7827	4.59727e-08	XP_016053606.1	26S protease regulatory subunit 10B
ctg009840_HT.7	8.63601	3.81857e-06	XP_007899433.1	mucin-2-like			ctg013190_HT.2	-15.882	1.63731e-06	nohit	nohit			ctg004580_HT.32	11.9923	4.78683e-08	XP_015108077.1	aspartic protease 6-like
ctg006400_HT.36	9.7706	3.98014e-06	nohit	nohit			ctg006880_HT.143	9.11198	1.7687e-06	XP_019632003.1	trehalase-like			ctg006880_HT.143	-12.1199	5.19509e-08	XP_019632003.1	trehalase-like
ctg007050_HT.19	8.58246	3.99339e-06	XP_026694528.1	chondroitin proteoglycan 1-like isoform X10			ctg006590_HT.47	-8.7434	1.78552e-06	XP_005801795.1	collagen alpha-1(II) chain-like isoform X1			ctg005280_HT.3	-12.117	5.27447e-08	XP_014031779.1	uncharacterized protein LOC106587709, partial
ctg002760_HT.21	-9.45909	4.17469e-06	A0QU81|SCMU_MYCS2	Secreted chorismate mutase			ctg006490_HT.37	-10.7493	1.82696e-06	nohit	nohit			ctg005910_HT.5	10.7423	5.39392e-08	nohit	nohit
ctg011250_HT.43	8.76242	4.19437e-06	Q8IDX6|RBP2A_PLAF7	Reticulocyte-binding protein 2 homolog a			ctg000750_HT.107	-8.72748	1.88541e-06	nohit	nohit			ctg006430_HT.9	16.0379	5.63337e-08	nohit	nohit
ctg005310_HT.8	8.77319	4.21342e-06	nohit	nohit			ctg005510_HT.6	-10.4661	1.88907e-06	XP_010196590.1	cytochrome c oxidase assembly factor 6 homolog			ctg003630_HT.6	-12.0904	5.82086e-08	nohit	nohit
ctg014040_HT.79	8.38185	4.42958e-06	XP_014050088.1	uncharacterized protein LOC106602143			ctg011860_HT.18	9.90041	1.93124e-06	XP_019635705.1	LOW QUALITY PROTEIN: protein kinase C and casein kinase substrate in neurons protein 1-like			ctg001870_HT.9	12.1055	6.14505e-08	nohit	nohit
ctg007590_HT.19	-9.59961	4.48036e-06	Q5BA88|PLYD_EMENI	Probable pectate lyase D			ctg010070_HT.54	-8.69397	1.93693e-06	P59704|API_TRICO	Aspartyl protease inhibitor			ctg006430_HT.46	10.7704	6.27521e-08	nohit	nohit
ctg012220_HT.19	-9.59378	4.52099e-06	Q5BA88|PLYD_EMENI	Probable pectate lyase D			ctg007010_HT.61	9.93336	2.14487e-06	Q95RI5|FAXC_DROME	Failed axon connections			ctg009060_HT.115	12.1245	6.29686e-08	nohit	nohit
ctg010680_HT.242	8.55826	4.86777e-06	XP_017211382.2	flocculation protein FLO11			ctg013180_HT.1	12.3086	2.18052e-06	XP_016105520.1	phosphatidylinositol 4-phosphate 5-kinase type-1 alpha-like			ctg006300_HT.165	10.6477	6.29706e-08	nohit	nohit
ctg012800_HT.2	8.18757	4.93183e-06	nohit	nohit			ctg002000_HT.42	8.52871	2.48223e-06	nohit	nohit			ctg006300_HT.95	11.3405	6.4367e-08	XP_021515635.1	carboxypeptidase B
ctg006430_HT.136	12.663	5.20141e-06	XP_019306482.1	NAC-alpha domain-containing protein 1 isoform X5			ctg006690_HT.14	-9.84989	2.52332e-06	XP_017541646.1	collagen alpha-1(XI) chain-like			ctg004620_HT.40	10.9245	6.76196e-08	nohit	nohit
ctg013440_HT.32	9.53105	5.49232e-06	XP_010226044.1	macrophage mannose receptor 1-like			ctg003380_HT.3	-11.4953	2.64037e-06	XP_004622465.1	cuticle collagen 6-like			ctg009000_HT.4	11.8765	7.70996e-08	nohit	nohit
ctg003920_HT.47	8.65823	5.70632e-06	XP_023129375.1	cathepsin D			ctg007450_HT.70	-9.33257	2.6679e-06	XP_007888412.1	uncharacterized protein LOC103176589			ctg006340_HT.166	-11.7207	7.71563e-08	Q22285|TTR46_CAEEL	Transthyretin-like protein 46
ctg005900_HT.30	8.47979	5.87624e-06	nohit	nohit			ctg009860_HT.13	-9.01297	2.85577e-06	NP_001116390.2	collagen type I alpha 1 precursor			ctg004620_HT.53	10.8755	7.75665e-08	nohit	nohit
ctg009390_HT.5	8.22085	5.95502e-06	XP_023129375.1	cathepsin D			ctg014080_HT.66	-9.95585	2.93946e-06	XP_005801795.1	collagen alpha-1(II) chain-like isoform X1			ctg013340_HT.5	-12.0047	8.07688e-08	nohit	nohit
ctg007230_HT.13	10.8052	6.02319e-06	XP_016425141.1	serine/arginine repetitive matrix protein 1-like			ctg003240_HT.29	8.43597	2.94791e-06	nohit	nohit			ctg006580_HT.1	11.4451	8.18157e-08	nohit	nohit
ctg004890_HT.109	8.56394	6.26262e-06	XP_009557851.1	spidroin-2			ctg012750_HT.38	10.9259	3.11439e-06	XP_019712952.1	serine/threonine-protein kinase Nek9 isoform X1			ctg005730_HT.39	16.1256	8.30412e-08	XP_005971475.1	LOW QUALITY PROTEIN: collagen alpha-3(VI) chain
ctg008530_HT.10	8.04859	6.30455e-06	XP_010226044.1	macrophage mannose receptor 1-like			ctg010680_HT.208	8.95775	3.12905e-06	nohit	nohit			ctg011990_HT.12	11.1085	8.45901e-08	nohit	nohit
ctg008460_HT.18	10.9004	6.57945e-06	XP_026214230.1	collagen alpha-1(IV) chain-like			ctg010660_HT.217	-10.4867	3.16226e-06	nohit	nohit			ctg006400_HT.36	12.343	8.97551e-08	nohit	nohit
ctg012110_HT.3	-9.65108	6.70935e-06	XP_004622495.1	OV-16 antigen-like, partial			ctg005120_HT.24	-8.85126	3.28944e-06	nohit	nohit			ctg002210_HT.12	11.1159	9.23946e-08	nohit	nohit
ctg013460_HT.119	11.5619	7.04664e-06	XP_026214230.1	collagen alpha-1(IV) chain-like			ctg007590_HT.23	-10.1585	3.4957e-06	nohit	nohit			ctg009390_HT.5	10.5267	1.01125e-07	XP_023129375.1	cathepsin D
ctg006610_HT.25	8.09756	7.23668e-06	XP_026214230.1	collagen alpha-1(IV) chain-like			ctg006880_HT.83	8.21497	4.02307e-06	XP_023268980.1	ubiquitin-like			ctg001030_HT.146	-11.9363	1.03079e-07	nohit	nohit
ctg004070_HT.9	7.9584	7.2913e-06	XP_024267095.1	uncharacterized protein LOC112243508, partial			ctg004160_HT.30	8.52439	4.30774e-06	nohit	nohit			ctg013500_HT.2	11.1541	1.03656e-07	XP_004546285.1	collagen alpha-1(II) chain isoform X1
ctg008540_HT.12	11.5055	7.32452e-06	XP_026214230.1	collagen alpha-1(IV) chain-like			ctg014040_HT.73	-8.21848	4.34846e-06	nohit	nohit			ctg008460_HT.59	-11.5922	1.11717e-07	XP_019616391.1	regulator of nonsense transcripts 3B-like
ctg011720_HT.17	9.51627	7.37887e-06	XP_015271096.1	superoxide dismutase			ctg005300_HT.2	-10.4049	4.37346e-06	XP_027725838.1	sulfide:quinone oxidoreductase, mitochondrial			ctg010730_HT.110	10.333	1.1615e-07	nohit	nohit
ctg001880_HT.81	8.21316	7.61507e-06	XP_026694521.1	chitin-binding domain protein cbd-1-like isoform X3			ctg010020_HT.23	9.12743	4.85547e-06	XP_010614857.1	LOW QUALITY PROTEIN: hornerin			ctg007240_HT.41	10.9241	1.18065e-07	XP_012986054.1	collagen alpha-1(XI) chain isoform X1
ctg013020_HT.165	9.61484	8.0664e-06	nohit	nohit			ctg001810_HT.43	-10.4289	4.87967e-06	nohit	nohit			ctg011620_HT.48	-10.7661	1.22701e-07	XP_024247993.1	phosphatidylinositol 4-phosphate 5-kinase type-1 beta-like, partial
ctg012210_HT.121	9.51071	8.42804e-06	XP_027715408.1	leucine carboxyl methyltransferase 1 isoform X2			ctg000320_HT.36	8.29352	4.88421e-06	nohit	nohit			ctg003460_HT.8	10.9438	1.28052e-07	nohit	nohit
ctg006560_HT.14	-10.9222	8.67394e-06	XP_020855641.1	ankyrin repeat and MYND domain-containing protein 2			ctg006380_HT.5	-10.1917	4.94853e-06	XP_023362859.1	ubiquitin-like modifier-activating enzyme 1			ctg009060_HT.215	11.587	1.29637e-07	XP_016159423.1	proteoglycan 4-like
ctg006430_HT.47	12.8188	9.21843e-06	nohit	nohit			ctg002330_HT.32	-8.91369	4.97656e-06	XP_009569448.1	LOW QUALITY PROTEIN: collagen alpha-1(I) chain			ctg005070_HT.255	-11.4959	1.3408e-07	XP_019646420.1	NF-kappa-B inhibitor-interacting Ras-like protein 2
ctg012220_HT.6	7.99827	9.30712e-06	XP_026214230.1	collagen alpha-1(IV) chain-like			ctg003730_HT.21	-10.6361	5.00273e-06	nohit	nohit			ctg003460_HT.56	10.1463	1.44565e-07	XP_023564071.1	ran-binding protein 10-like isoform X1
ctg000680_HT.86	8.61422	9.78827e-06	nohit	nohit			ctg006560_HT.14	-10.9222	5.07148e-06	XP_020855641.1	ankyrin repeat and MYND domain-containing protein 2			ctg003240_HT.49	11.5598	1.46869e-07	nohit	nohit
ctg012170_HT.22	8.1787	9.80058e-06	nohit	nohit			ctg013630_HT.26	8.09695	5.09846e-06	nohit	nohit			ctg010020_HT.29	-10.2887	1.53142e-07	nohit	nohit
ctg007010_HT.102	10.43	1.10398e-05	XP_018673140.1	uncharacterized protein LOC100176471			ctg002950_HT.7	9.11193	5.16479e-06	XP_022524480.1	uncharacterized protein LOC111192142			ctg011460_HT.21	10.5667	1.61957e-07	nohit	nohit
ctg009880_HT.42	7.9318	1.10501e-05	nohit	nohit			ctg001330_HT.15	8.13974	5.20716e-06	nohit	nohit			ctg006690_HT.38	10.1727	1.86729e-07	nohit	nohit
ctg005070_HT.108	-10.0043	1.16454e-05	nohit	nohit			ctg010160_HT.7	10.6943	5.45615e-06	XP_007950091.1	F-box/LRR-repeat protein 7			ctg013950_HT.16	-11.3363	2.17687e-07	XP_023360957.1	peptide-N(4)-(N-acetyl-beta-glucosaminyl)asparagine amidase
ctg007890_HT.237	7.91834	1.18597e-05	nohit	nohit			ctg005010_HT.29	-8.17646	5.58631e-06	XP_008115785.1	collagen alpha-1(III) chain			ctg008830_HT.40	10.0293	2.27321e-07	XP_020440683.1	collagen alpha-1(VI) chain
ctg008870_HT.3	-10.2279	1.24903e-05	XP_016155064.1	disintegrin and metalloproteinase domain-containing protein 12			ctg005140_HT.8	8.3912	5.60197e-06	XP_010795732.1	tartrate-resistant acid phosphatase type 5 isoform X2			ctg001130_HT.12	10.523	2.29713e-07	D7GXG0|PORA_ZOBGA	Beta-porphyranase A
ctg009880_HT.41	8.38955	1.26694e-05	nohit	nohit			ctg012240_HT.14	9.09608	5.78174e-06	nohit	nohit			ctg009020_HT.2	11.6162	2.38686e-07	nohit	nohit
ctg004010_HT.51	9.01978	1.29106e-05	XP_023129375.1	cathepsin D			ctg014050_HT.363	9.35122	5.79591e-06	XP_016105520.1	phosphatidylinositol 4-phosphate 5-kinase type-1 alpha-like			ctg006880_HT.71	10.9412	2.92807e-07	XP_017541646.1	collagen alpha-1(XI) chain-like
ctg009930_HT.11	7.64449	1.31692e-05	nohit	nohit			ctg006330_HT.61	10.7666	6.12145e-06	nohit	nohit			ctg012110_HT.3	-11.4584	3.09177e-07	XP_004622495.1	OV-16 antigen-like, partial
ctg008130_HT.41	13.4644	1.37256e-05	nohit	nohit			ctg003240_HT.49	-9.27996	6.30085e-06	nohit	nohit			ctg011990_HT.151	10.5771	3.21856e-07	nohit	nohit
ctg014040_HT.83	7.56228	1.57322e-05	Q9W596|FUTSC_DROME	Microtubule-associated protein futsch			ctg007630_HT.6	-8.56495	6.465e-06	nohit	nohit			ctg005930_HT.90	-11.6652	3.29081e-07	XP_012773159.1	tartrate-resistant acid phosphatase type 5 isoform X2
ctg001130_HT.13	7.61377	1.64411e-05	D7GXG0|PORA_ZOBGA	Beta-porphyranase A			ctg002840_HT.78	-9.75882	6.7549e-06	XP_009569448.1	LOW QUALITY PROTEIN: collagen alpha-1(I) chain			ctg000120_HT.14	-11.6626	3.32882e-07	nohit	nohit
ctg006740_HT.19	10.5296	1.75248e-05	XP_024267245.1	uncharacterized protein LOC112243670			ctg013340_HT.18	8.27718	6.91278e-06	Q8JIW1|SLUB_DEIAC	Snaclec agkisacutacin subunit B			ctg005040_HT.30	-11.6491	3.50012e-07	XP_012773159.1	tartrate-resistant acid phosphatase type 5 isoform X2
ctg005030_HT.169	8.63045	1.75633e-05	XP_002609928.1	hypothetical protein BRAFLDRAFT_85876			ctg004380_HT.27	-8.29925	6.92733e-06	XP_016364170.1	BTB/POZ domain-containing protein 3 isoform X2			ctg001070_HT.14	11.5217	3.59746e-07	nohit	nohit
ctg001070_HT.14	8.51381	1.8115e-05	nohit	nohit			ctg001170_HT.38	-10.2213	7.02299e-06	XP_027948068.1	peptidyl-prolyl cis-trans isomerase FKBP9 isoform X2			ctg010020_HT.23	-11.6374	3.68853e-07	XP_010614857.1	LOW QUALITY PROTEIN: hornerin
ctg009060_HT.203	9.97631	1.93043e-05	nohit	nohit			ctg007410_HT.60	-8.17337	7.10867e-06	P28481|CO2A1_MOUSE	Collagen alpha-1(II) chain			ctg006880_HT.145	9.69231	3.84964e-07	XP_013916526.1	collagen alpha-1(I) chain
ctg004860_HT.7	10.1865	1.9809e-05	XP_004913462.1	myelin regulatory factor isoform X3			ctg005830_HT.96	8.57103	7.27776e-06	nohit	nohit			ctg002950_HT.7	-11.6219	3.94334e-07	XP_022524480.1	uncharacterized protein LOC111192142
ctg006430_HT.48	11.8448	2.10706e-05	nohit	nohit			ctg004360_HT.50	11.8292	7.39116e-06	XP_016105520.1	phosphatidylinositol 4-phosphate 5-kinase type-1 alpha-like			ctg003420_HT.8	11.4135	4.3496e-07	XP_004622465.1	cuticle collagen 6-like
ctg013950_HT.17	-10.6945	2.14175e-05	XP_024151189.1	conserved oligomeric Golgi complex subunit 4			ctg001930_HT.37	-7.92928	7.5984e-06	nohit	nohit			ctg013310_HT.72	11.1627	4.93292e-07	nohit	nohit
ctg011810_HT.2	10.4768	2.14418e-05	XP_026863275.1	heat shock factor-binding protein 1-like			ctg008620_HT.20	-10.5109	7.73719e-06	XP_010986405.1	homeobox protein Hox-A7			ctg006430_HT.50	11.3359	4.93316e-07	nohit	nohit
ctg007910_HT.208	9.36055	2.52436e-05	XP_020388367.1	neurofilament heavy polypeptide			ctg005040_HT.30	8.7889	7.90118e-06	XP_012773159.1	tartrate-resistant acid phosphatase type 5 isoform X2			ctg010120_HT.78	11.4484	4.98299e-07	XP_014050088.1	uncharacterized protein LOC106602143
ctg012100_HT.2	7.569	2.59391e-05	nohit	nohit			ctg003460_HT.41	-8.63503	8.09028e-06	nohit	nohit			ctg013340_HT.14	-9.67186	5.23277e-07	nohit	nohit
ctg003860_HT.123	10.4017	2.82099e-05	nohit	nohit			ctg001520_HT.39	10.6882	8.15302e-06	XP_009905308.1	ADP-dependent glucokinase, partial			ctg010120_HT.74	9.40028	5.36119e-07	Q9W596|FUTSC_DROME	Microtubule-associated protein futsch
ctg006690_HT.36	10.3868	2.83105e-05	XP_002130342.1	methyltransferase-like protein 13			ctg012690_HT.2	7.82293	8.45435e-06	nohit	nohit			ctg011580_HT.10	11.4346	5.36353e-07	XP_005965358.1	L-gulonolactone oxidase-like
ctg010120_HT.78	8.30653	2.91837e-05	XP_014050088.1	uncharacterized protein LOC106602143			ctg002680_HT.54	-8.27033	8.74487e-06	XP_010080717.1	complement component C9			ctg011930_HT.20	-9.7781	5.43033e-07	NP_999938.1	tartrate-resistant acid phosphatase type 5 precursor
ctg007450_HT.139	7.2957	3.16771e-05	nohit	nohit			ctg005030_HT.2	8.83717	9.26894e-06	nohit	nohit			ctg003240_HT.29	-9.49539	5.56258e-07	nohit	nohit
ctg013020_HT.164	7.89295	3.27496e-05	Q8IID4|DYHC2_PLAF7	Dynein heavy chain-like protein PF11_0240			ctg001030_HT.135	7.77364	9.78792e-06	nohit	nohit			ctg000320_HT.47	-9.46313	5.75233e-07	nohit	nohit
ctg005430_HT.3	-10.4157	3.52816e-05	XP_004913462.1	myelin regulatory factor isoform X3			ctg010660_HT.216	-9.06911	1.00628e-05	nohit	nohit			ctg011250_HT.43	10.0249	5.81081e-07	Q8IDX6|RBP2A_PLAF7	Reticulocyte-binding protein 2 homolog a
ctg013090_HT.7	7.03706	3.82789e-05	XP_015271096.1	superoxide dismutase			ctg001240_HT.35	-10.312	1.03201e-05	nohit	nohit			ctg000990_HT.9	-9.38592	5.96773e-07	nohit	nohit
ctg005390_HT.36	9.12724	3.89382e-05	nohit	nohit			ctg003730_HT.31	7.72194	1.03728e-05	XP_014023076.1	protein bassoon-like isoform X1			ctg013580_HT.33	10.6832	6.08418e-07	XP_009903877.1	collagen alpha-2(IV) chain-like, partial
ctg004650_HT.92	7.01198	4.00289e-05	nohit	nohit			ctg008390_HT.17	10.6392	1.03889e-05	XP_019637085.1	nicotinate phosphoribosyltransferase-like			ctg005110_HT.6	9.49407	6.42116e-07	nohit	nohit
ctg007680_HT.186	8.1327	4.09793e-05	nohit	nohit			ctg002820_HT.297	-7.76684	1.04153e-05	nohit	nohit			ctg010660_HT.288	10.4058	6.6819e-07	nohit	nohit
ctg012510_HT.6	-9.70348	4.19625e-05	XP_002124903.1	mRNA export factor			ctg007660_HT.128	8.81467	1.04708e-05	nohit	nohit			ctg004950_HT.97	11.3684	7.21022e-07	P16884|NFH_RAT	Neurofilament heavy polypeptide
ctg003320_HT.9	-9.51572	4.30238e-05	XP_006516017.1	neuronal cell adhesion molecule isoform X6			ctg011620_HT.320	-7.71381	1.09494e-05	nohit	nohit			ctg001130_HT.13	9.38367	7.2125e-07	D7GXG0|PORA_ZOBGA	Beta-porphyranase A
ctg008450_HT.8	8.74732	4.45742e-05	XP_002613876.1	hypothetical protein BRAFLDRAFT_208738, partial			ctg005280_HT.2	7.80399	1.14375e-05	XP_023853934.1	sperm-specific antigen 2			ctg013180_HT.1	-13.3787	7.33212e-07	XP_016105520.1	phosphatidylinositol 4-phosphate 5-kinase type-1 alpha-like
ctg004990_HT.56	10.2464	4.94031e-05	nohit	nohit			ctg002330_HT.59	-7.62587	1.24525e-05	XP_003782725.1	collagen alpha-2(I) chain			ctg006440_HT.61	10.7985	7.85463e-07	XP_005533195.1	mitotic spindle assembly checkpoint protein MAD2A
ctg001770_HT.16	7.49906	4.97374e-05	nohit	nohit			ctg010730_HT.45	8.55116	1.28319e-05	nohit	nohit			ctg000320_HT.26	10.3269	7.8897e-07	XP_023564072.1	ran-binding protein 10-like isoform X2
ctg004570_HT.5	10.2343	5.15121e-05	XP_004622421.1	transthyretin-like protein 46			ctg013950_HT.17	-10.6945	1.29248e-05	XP_024151189.1	conserved oligomeric Golgi complex subunit 4			ctg007400_HT.39	9.29604	7.93449e-07	XP_014435576.1	collagen alpha-5(IV) chain
ctg008130_HT.69	14.532	5.3597e-05	nohit	nohit			ctg003380_HT.2	-10.7528	1.30779e-05	XP_004622465.1	cuticle collagen 6-like			ctg009050_HT.12	-11.4569	7.97136e-07	nohit	nohit
ctg009610_HT.20	-9.59085	5.46939e-05	XP_004622743.1	myophilin-like, partial			ctg001280_HT.57	7.58562	1.35387e-05	XP_009481754.1	E3 ubiquitin-protein ligase TTC3, partial			ctg008500_HT.78	9.9501	8.71575e-07	nohit	nohit
ctg008620_HT.5	-9.49176	5.80903e-05	XP_006739043.1	homeobox protein SEBOX-like			ctg010730_HT.144	-10.1476	1.36128e-05	XP_026523803.1	collagen alpha-1(III) chain			ctg007010_HT.61	-10.5541	8.99196e-07	Q95RI5|FAXC_DROME	Failed axon connections
ctg012210_HT.133	-10.4157	5.93736e-05	XP_027715408.1	leucine carboxyl methyltransferase 1 isoform X2			ctg010330_HT.21	-7.54504	1.39348e-05	nohit	nohit			ctg004290_HT.27	9.56671	9.03399e-07	XP_026214230.1	collagen alpha-1(IV) chain-like
ctg001070_HT.13	7.07667	6.16696e-05	Q9U256|PA2L_CAEEL	Phospholipase A2-like protein Y52B11A.8			ctg006430_HT.22	8.99069	1.44988e-05	XP_023190061.1	general transcription factor 3C polypeptide 1			ctg008940_HT.6	9.29671	9.0865e-07	XP_021503689.1	collagen alpha-1(III) chain
ctg005740_HT.3	10.1612	6.54766e-05	XP_015108071.1	LOW QUALITY PROTEIN: uncharacterized transporter slc-17.2-like			ctg009050_HT.9	7.59997	1.45575e-05	XP_023853934.1	sperm-specific antigen 2			ctg011070_HT.9	-11.4225	9.425e-07	nohit	nohit
ctg005760_HT.5	10.1403	7.0792e-05	XP_015108071.1	LOW QUALITY PROTEIN: uncharacterized transporter slc-17.2-like			ctg005050_HT.316	-7.57502	1.46365e-05	XP_023964602.1	bactericidal permeability-increasing protein-like			ctg009880_HT.48	9.34416	9.47596e-07	XP_026214230.1	collagen alpha-1(IV) chain-like
ctg002730_HT.78	10.1256	7.42951e-05	XP_004622421.1	transthyretin-like protein 46			ctg012800_HT.29	-10.2317	1.48611e-05	XP_015097406.1	chymotrypsinogen 2 isoform X2			ctg012100_HT.2	9.54854	9.50857e-07	nohit	nohit
ctg003680_HT.46	10.0535	7.52734e-05	XP_005971318.1	cysteine synthase, chloroplastic/chromoplastic-like			ctg005070_HT.37	-7.51599	1.48728e-05	XP_006219920.1	cathepsin B-like cysteine proteinase 6, partial			ctg003770_HT.103	11.299	9.82405e-07	nohit	nohit
ctg004080_HT.14	9.83275	8.10413e-05	XP_009961954.1	histone-lysine N-methyltransferase SETD1B-like, partial			ctg005710_HT.47	10.5485	1.48762e-05	XP_010179394.1	ubiquitin-associated and SH3 domain-containing protein A, partial			ctg006610_HT.25	9.18944	1.03691e-06	XP_026214230.1	collagen alpha-1(IV) chain-like
ctg011990_HT.230	6.57824	8.76178e-05	O16883|CPG4_CAEEL	Chondroitin proteoglycan 4			ctg007820_HT.47	-8.36208	1.51523e-05	nohit	nohit			ctg013630_HT.26	-9.06293	1.04097e-06	nohit	nohit
ctg013460_HT.130	9.05186	9.28294e-05	XP_026214230.1	collagen alpha-1(IV) chain-like			ctg001710_HT.87	10.5291	1.60426e-05	nohit	nohit			ctg014040_HT.79	9.1816	1.05906e-06	XP_014050088.1	uncharacterized protein LOC106602143
ctg007080_HT.10	-6.69504	9.41913e-05	XP_026857235.1	ensconsin-like isoform X2			ctg005030_HT.1	7.48454	1.64831e-05	nohit	nohit			ctg000320_HT.46	-9.35221	1.06175e-06	nohit	nohit
ctg008540_HT.15	11.089	9.69184e-05	XP_026214230.1	collagen alpha-1(IV) chain-like			ctg011820_HT.85	-7.70282	1.68515e-05	XP_018583154.1	BTB/POZ domain-containing protein 6			ctg002450_HT.149	-11.3938	1.06787e-06	XP_009640251.1	annexin A11
ctg011030_HT.52	-9.33869	0.00010138	XP_015108025.1	LOW QUALITY PROTEIN: polyadenylate-binding protein 4-like			ctg006770_HT.33	-7.52391	1.71021e-05	XP_006806412.1	collagen alpha-1(XI) chain-like			ctg001340_HT.99	10.0561	1.06964e-06	XP_013770626.1	collagen alpha-1(XVII) chain-like
ctg007140_HT.15	9.9656	0.000105071	XP_026214230.1	collagen alpha-1(IV) chain-like			ctg010720_HT.103	8.49251	1.72113e-05	nohit	nohit			ctg005930_HT.5	11.2778	1.07945e-06	XP_014452243.1	dimethyladenosine transferase 1, mitochondrial
ctg007190_HT.13	10.4358	0.000105823	XP_021322463.1	ribosome-binding protein 1-like			ctg008830_HT.42	8.05801	1.75961e-05	XP_019632003.1	trehalase-like			ctg008530_HT.9	9.16819	1.08909e-06	XP_010226044.1	macrophage mannose receptor 1-like
ctg010000_HT.57	10.0098	0.000107526	nohit	nohit			ctg012090_HT.23	-7.41882	1.76172e-05	nohit	nohit			ctg005850_HT.80	-11.3809	1.12969e-06	XP_012773159.1	tartrate-resistant acid phosphatase type 5 isoform X2
ctg012080_HT.11	6.72346	0.000112644	XP_003798279.2	collagen alpha-3(VI) chain			ctg005010_HT.8	-7.87532	1.80146e-05	XP_011983014.1	collagen alpha-1(I) chain isoform X3			ctg010360_HT.74	9.01277	1.15731e-06	XP_009903877.1	collagen alpha-2(IV) chain-like, partial
ctg004250_HT.14	9.98839	0.000114868	XP_004622421.1	transthyretin-like protein 46			ctg003460_HT.66	-8.877	1.87179e-05	nohit	nohit			ctg005820_HT.73	11.1645	1.16387e-06	nohit	nohit
ctg004460_HT.115	7.43986	0.000115367	XP_007899433.1	mucin-2-like			ctg011990_HT.132	-7.52876	1.89105e-05	XP_017280063.1	kelch-like protein 41a			ctg006490_HT.69	-11.3507	1.27337e-06	XP_017306318.1	opioid growth factor receptor-like isoform X6
ctg004130_HT.6	9.92023	0.000126745	XP_012675962.1	elongation of very long chain fatty acids protein 6-like			ctg005310_HT.44	-7.8553	1.94803e-05	XP_019132955.2	endothelin-converting enzyme 2 isoform X2			ctg001810_HT.40	10.0257	1.28515e-06	nohit	nohit
ctg004160_HT.35	9.89933	0.00013477	XP_012675962.1	elongation of very long chain fatty acids protein 6-like			ctg011720_HT.10	7.36118	1.94917e-05	nohit	nohit			ctg003620_HT.59	8.93995	1.38471e-06	XP_014379433.1	collagen alpha-1(XI) chain isoform X3
ctg003690_HT.3	8.77642	0.000143409	nohit	nohit			ctg000990_HT.5	7.38219	1.95574e-05	A1D3T4|GANA_NEOFI	Probable arabinogalactan endo-beta-1,4-galactanase A			ctg004010_HT.51	10.4755	1.39307e-06	XP_023129375.1	cathepsin D
ctg002760_HT.93	-7.42308	0.000144643	A0QU81|SCMU_MYCS2	Secreted chorismate mutase			ctg003380_HT.1	-10.857	1.96553e-05	XP_014449841.1	collagen alpha-1(III) chain			ctg008410_HT.21	-11.3137	1.49255e-06	XP_019614664.1	uncharacterized protein LOC109462549
ctg010000_HT.58	7.30106	0.000145179	nohit	nohit			ctg005040_HT.42	10.464	2.05766e-05	XP_022060864.1	tartrate-resistant acid phosphatase type 5 isoform X2			ctg007590_HT.23	10.7096	1.50736e-06	nohit	nohit
ctg011250_HT.71	6.36906	0.000149492	nohit	nohit			ctg000320_HT.47	7.38229	2.08421e-05	nohit	nohit			ctg005030_HT.257	-11.3041	1.57627e-06	nohit	nohit
ctg007840_HT.107	8.37817	0.000163346	nohit	nohit			ctg014050_HT.172	9.25574	2.15196e-05	nohit	nohit			ctg005510_HT.6	10.5663	1.61767e-06	XP_010196590.1	cytochrome c oxidase assembly factor 6 homolog
ctg011710_HT.8	8.23522	0.000164367	nohit	nohit			ctg013990_HT.26	-7.44776	2.17974e-05	nohit	nohit			ctg002830_HT.127	8.86368	1.61866e-06	nohit	nohit
ctg004080_HT.15	9.83475	0.000180379	XP_009961954.1	histone-lysine N-methyltransferase SETD1B-like, partial			ctg013060_HT.15	-7.38587	2.19594e-05	XP_009903877.1	collagen alpha-2(IV) chain-like, partial			ctg007340_HT.7	-9.15714	1.63652e-06	XP_017306317.1	opioid growth factor receptor-like isoform X5
ctg002680_HT.15	8.91416	0.00018657	nohit	nohit			ctg000680_HT.25	-7.32225	2.19674e-05	nohit	nohit			ctg006430_HT.22	-11.2874	1.68323e-06	XP_023190061.1	general transcription factor 3C polypeptide 1
ctg011280_HT.30	7.72055	0.000187465	P25310|LYSM1_STRGL	Lysozyme M1			ctg009090_HT.120	-7.29453	2.20057e-05	nohit	nohit			ctg010880_HT.17	8.82429	1.69791e-06	nohit	nohit
ctg007160_HT.15	10.5906	0.000188897	XP_026214230.1	collagen alpha-1(IV) chain-like			ctg004660_HT.9	-8.00348	2.20673e-05	nohit	nohit			ctg003460_HT.37	8.79219	1.69993e-06	nohit	nohit
ctg007010_HT.35	7.4807	0.000217648	nohit	nohit			ctg012830_HT.86	-12.8712	2.21415e-05	XP_019216056.1	collagen alpha-1(XVII) chain isoform X4			ctg007590_HT.33	8.99857	1.73998e-06	XP_026214230.1	collagen alpha-1(IV) chain-like
ctg001710_HT.67	9.5207	0.00021845	XP_019619681.1	LOW QUALITY PROTEIN: peroxidasin homolog, partial			ctg014050_HT.360	7.25148	2.31562e-05	nohit	nohit			ctg008790_HT.22	11.9856	1.763e-06	XP_009903877.1	collagen alpha-2(IV) chain-like, partial
ctg012210_HT.134	9.7545	0.000225023	XP_010583117.1	NADH dehydrogenase			ctg003340_HT.80	10.4288	2.34901e-05	XP_018117452.1	homeobox containing 1 L homeolog isoform X4			ctg007850_HT.93	9.66799	1.86628e-06	nohit	nohit
ctg014000_HT.6	11.9981	0.000229147	XP_014044629.1	filaggrin-2-like			ctg010660_HT.244	-9.99771	2.43998e-05	nohit	nohit			ctg010660_HT.242	8.89784	1.91048e-06	nohit	nohit
ctg004870_HT.41	8.4355	0.000231806	P55155|VIT1_CAEEL	Vitellogenin-1			ctg007410_HT.86	-10.3364	2.44432e-05	nohit	nohit			ctg005040_HT.41	-11.2535	1.92043e-06	XP_016300023.1	phosphatidylinositol 4-phosphate 5-kinase type-1 alpha-like
ctg004250_HT.19	9.7224	0.000245288	P34500|TTR2_CAEEL	Transthyretin-like protein 2			ctg013940_HT.21	-7.26768	2.46027e-05	XP_018981954.1	thiamin pyrophosphokinase 1-like isoform X1			ctg001850_HT.23	10.0672	2.02267e-06	XP_014887277.1	zinc metalloproteinase nas-14-like
ctg007450_HT.161	6.12168	0.00025433	XP_006219921.2	delta(9)-fatty-acid desaturase fat-6-like, partial			ctg010330_HT.284	-7.28069	2.55503e-05	nohit	nohit			ctg007890_HT.237	8.85635	2.08641e-06	nohit	nohit
ctg005140_HT.26	9.70499	0.000256905	XP_018424684.1	transmembrane protease serine 5			ctg003340_HT.62	-7.25731	2.60579e-05	XP_004622581.1	uncharacterized protein F52C9.5-like, partial			ctg013440_HT.32	10.0913	2.18143e-06	XP_010226044.1	macrophage mannose receptor 1-like
ctg013310_HT.137	6.66571	0.000257953	nohit	nohit			ctg006660_HT.15	-10.2596	2.6712e-05	nohit	nohit			ctg006590_HT.47	8.62463	2.21506e-06	XP_005801795.1	collagen alpha-1(II) chain-like isoform X1
ctg004600_HT.21	6.20901	0.00026959	XP_026801554.1	hydroxyacyl-coenzyme A dehydrogenase, mitochondrial			ctg009930_HT.21	7.84004	2.70686e-05	nohit	nohit			ctg010660_HT.125	8.63987	2.29333e-06	nohit	nohit
ctg003340_HT.2	8.9808	0.000272479	nohit	nohit			ctg006670_HT.51	7.22904	2.84183e-05	nohit	nohit			ctg004120_HT.53	-8.57994	2.29734e-06	XP_014031779.1	uncharacterized protein LOC106587709, partial
ctg002950_HT.5	-9.16468	0.000277547	nohit	nohit			ctg011990_HT.188	-7.16987	2.946e-05	XP_008276906.1	kelch-like protein 41			ctg001520_HT.7	8.59648	2.32853e-06	nohit	nohit
ctg001990_HT.4	-8.02271	0.000286922	nohit	nohit			ctg012190_HT.16	8.54468	2.98068e-05	nohit	nohit			ctg008690_HT.74	8.69967	2.36002e-06	XP_021515635.1	carboxypeptidase B
ctg010680_HT.100	6.19366	0.000292985	XP_005974923.1	type-1 glutamine synthetase 2-like			ctg008620_HT.24	-7.69997	3.02062e-05	NP_001139579.1	TD and POZ domain containing-like			ctg001450_HT.11	-9.22681	2.47765e-06	nohit	nohit
ctg007020_HT.19	-9.89709	0.00030068	XP_014801602.1	ras-related protein Rab-11A			ctg005810_HT.14	-7.76037	3.08962e-05	Q19005|YYT6_CAEEL	Uncharacterized protein D2096.6			ctg011470_HT.11	8.61206	2.53508e-06	nohit	nohit
ctg006390_HT.4	9.63775	0.00030435	XP_004400983.1	probable ATP-dependent RNA helicase DHX34			ctg006490_HT.69	8.34283	3.11157e-05	XP_017306318.1	opioid growth factor receptor-like isoform X6			ctg010980_HT.89	10.0063	2.57045e-06	nohit	nohit
ctg001970_HT.5	-7.97414	0.00031847	nohit	nohit			ctg005110_HT.2	-10.0032	3.18452e-05	XP_014459226.1	collagen alpha-1(V) chain isoform X1			ctg000400_HT.6	-11.1856	2.62529e-06	XP_013026049.1	DNA-directed RNA polymerase II subunit RPB1-like, partial
ctg012210_HT.132	-9.56425	0.000338408	XP_020671152.1	ER membrane protein complex subunit 4			ctg007680_HT.194	-10.1296	3.29392e-05	XP_008297139.1	BTB/POZ domain-containing protein 6-B-like			ctg007050_HT.19	8.79198	2.66064e-06	XP_026694528.1	chondroitin proteoglycan 1-like isoform X10
ctg005510_HT.4	-9.40681	0.000339687	Q8IID4|DYHC2_PLAF7	Dynein heavy chain-like protein PF11_0240			ctg014080_HT.73	10.3301	3.37447e-05	nohit	nohit			ctg006390_HT.18	-10.4994	2.70287e-06	XP_012672550.1	arginyl-tRNA--protein transferase 1 isoform X2
ctg012170_HT.19	6.84475	0.000342247	NP_001015766.1	tissue factor pathway inhibitor 2 precursor			ctg000320_HT.46	7.30005	3.39823e-05	nohit	nohit			ctg009880_HT.46	8.43135	2.83415e-06	nohit	nohit
ctg005030_HT.254	5.81418	0.000345061	nohit	nohit			ctg012140_HT.31	-7.19615	3.40424e-05	XP_026214230.1	collagen alpha-1(IV) chain-like			ctg013190_HT.2	15.2541	2.90461e-06	nohit	nohit
ctg002770_HT.52	9.5816	0.000348874	nohit	nohit			ctg001600_HT.104	-8.73185	3.42301e-05	XP_009903877.1	collagen alpha-2(IV) chain-like, partial			ctg012030_HT.14	8.94189	2.95625e-06	XP_009903877.1	collagen alpha-2(IV) chain-like, partial
ctg000370_HT.4	-9.83168	0.000358582	XP_002126973.3	WD and tetratricopeptide repeats protein 1-like			ctg004460_HT.4	8.14274	3.48192e-05	XP_010085320.1	annexin A4			ctg004090_HT.6	8.77121	2.96386e-06	XP_004622465.1	cuticle collagen 6-like
ctg010680_HT.247	9.57203	0.000361589	nohit	nohit			ctg010850_HT.8	10.3211	3.4856e-05	XP_015395129.1	UDP-glucuronosyltransferase 2A1-like isoform X2			ctg013460_HT.130	11.8303	3.10698e-06	XP_026214230.1	collagen alpha-1(IV) chain-like
ctg005110_HT.4	9.10549	0.000363063	nohit	nohit			ctg002470_HT.2	-8.13503	3.54979e-05	nohit	nohit			ctg003460_HT.36	9.1409	3.13123e-06	nohit	nohit
ctg010720_HT.54	6.77716	0.000364994	nohit	nohit			ctg007910_HT.269	-7.01615	3.62392e-05	nohit	nohit			ctg012690_HT.110	9.21898	3.13579e-06	XP_027136895.1	collagen alpha-1(XVII) chain isoform X1
ctg010390_HT.14	9.34915	0.000371093	O94712|YC5C_SCHPO	Uncharacterized protein C1259.12c			ctg009130_HT.63	7.47798	3.67952e-05	nohit	nohit			ctg000060_HT.28	16.8538	3.1592e-06	XP_026214230.1	collagen alpha-1(IV) chain-like
ctg010910_HT.55	5.73442	0.000392609	XP_019623592.1	vitellogenin-6-like			ctg006750_HT.39	-9.91942	3.70978e-05	XP_010766052.1	thyroid hormone receptor beta-like			ctg001330_HT.15	-8.43733	3.22799e-06	nohit	nohit
ctg013310_HT.134	6.6638	0.000398429	nohit	nohit			ctg012210_HT.133	-10.4157	3.71539e-05	XP_027715408.1	leucine carboxyl methyltransferase 1 isoform X2			ctg010660_HT.243	10.1321	3.27023e-06	nohit	nohit
ctg010160_HT.7	7.46842	0.00040044	XP_007950091.1	F-box/LRR-repeat protein 7			ctg009960_HT.2	-7.16117	3.73231e-05	XP_014118542.1	histone-lysine N-methyltransferase EHMT2-like			ctg001570_HT.55	11.0074	3.3284e-06	nohit	nohit
ctg007690_HT.16	6.58262	0.000422332	nohit	nohit			ctg002830_HT.8	-7.80719	3.77087e-05	nohit	nohit			ctg006380_HT.5	10.4071	3.60505e-06	XP_023362859.1	ubiquitin-like modifier-activating enzyme 1
ctg012530_HT.4	-9.65108	0.00043428	XP_002124903.1	mRNA export factor			ctg003160_HT.4	6.97384	3.77276e-05	XP_008274490.1	transcriptional regulator Kaiso			ctg001180_HT.12	9.95564	3.67985e-06	nohit	nohit
ctg010730_HT.116	5.6271	0.000494966	nohit	nohit			ctg010680_HT.152	10.2972	3.79671e-05	nohit	nohit			ctg014050_HT.360	-8.29884	3.73489e-06	nohit	nohit
ctg003730_HT.28	9.43616	0.000502744	XP_024267245.1	uncharacterized protein LOC112243670			ctg004460_HT.17	-6.98059	3.85673e-05	XP_007061965.1	collagen alpha-1(I) chain isoform X1			ctg011280_HT.30	10.985	3.81113e-06	P25310|LYSM1_STRGL	Lysozyme M1
ctg009090_HT.4	8.30588	0.000514356	nohit	nohit			ctg003310_HT.5	6.94112	4.0119e-05	nohit	nohit			ctg010070_HT.54	8.31191	3.87668e-06	P59704|API_TRICO	Aspartyl protease inhibitor
ctg010920_HT.11	-9.67337	0.000536779	XP_012604633.1	sodium/potassium-transporting ATPase subunit alpha-4 isoform X2			ctg009100_HT.25	-7.04386	4.02131e-05	Q10125|YSM5_CAEEL	Uncharacterized protein F52C9.5			ctg008460_HT.18	11.2179	4.11243e-06	XP_026214230.1	collagen alpha-1(IV) chain-like
ctg011480_HT.16	-9.08583	0.000543632	XP_027988146.1	cysteine protease ATG4A isoform X7			ctg000170_HT.72	-6.95933	4.07348e-05	nohit	nohit			ctg005140_HT.8	-8.67143	4.13068e-06	XP_010795732.1	tartrate-resistant acid phosphatase type 5 isoform X2
ctg005730_HT.43	-6.61545	0.000551146	XP_002603696.1	hypothetical protein BRAFLDRAFT_126894			ctg012210_HT.75	-7.01311	4.07785e-05	nohit	nohit			ctg014080_HT.66	9.72115	4.15808e-06	XP_005801795.1	collagen alpha-1(II) chain-like isoform X1
ctg011250_HT.8	5.85082	0.00055912	XP_002609928.1	hypothetical protein BRAFLDRAFT_85876			ctg003850_HT.2	-9.8708	4.27074e-05	Q03755|CUT1_CAEEL	Cuticlin-1			ctg009900_HT.13	10.9604	4.30834e-06	nohit	nohit
ctg010360_HT.39	9.64344	0.000571411	XP_022540474.1	phosphoinositide 3-kinase adapter protein 1 isoform X1			ctg008410_HT.21	8.17188	4.33638e-05	XP_019614664.1	uncharacterized protein LOC109462549			ctg003380_HT.3	11.0982	4.35343e-06	XP_004622465.1	cuticle collagen 6-like
ctg011230_HT.48	6.7193	0.00057662	nohit	nohit			ctg011350_HT.5	-6.93194	4.41394e-05	XP_026784166.1	collagen alpha-2(XI) chain isoform X1			ctg001990_HT.4	-10.9465	4.37364e-06	nohit	nohit
ctg006450_HT.12	9.3714	0.000584414	nohit	nohit			ctg008460_HT.15	-9.86476	4.48695e-05	XP_007247564.1	BTB/POZ domain-containing protein 6-B-like			ctg006430_HT.136	12.7811	4.37723e-06	XP_019306482.1	NAC-alpha domain-containing protein 1 isoform X5
ctg004380_HT.12	5.94981	0.000594881	P15704|GUN_CLOSA	Endoglucanase			ctg003170_HT.3	-7.10104	4.51895e-05	XP_015258059.1	collagen alpha-1(II) chain-like			ctg004070_HT.9	8.18043	4.40596e-06	XP_024267095.1	uncharacterized protein LOC112243508, partial
ctg005040_HT.58	7.8395	0.000596316	XP_016382230.1	carbonic anhydrase 4-like			ctg003090_HT.6	-7.34556	4.62322e-05	XP_014640162.1	collagen alpha-1(III) chain isoform X4			ctg007080_HT.10	-8.33696	4.45825e-06	XP_026857235.1	ensconsin-like isoform X2
ctg002960_HT.4	7.23288	0.000604841	nohit	nohit			ctg013020_HT.3	-6.88122	4.6501e-05	XP_004622465.1	cuticle collagen 6-like			ctg007450_HT.139	8.34249	4.50132e-06	nohit	nohit
ctg000370_HT.5	-9.61121	0.000624171	XP_019634450.1	integrin-linked protein kinase-like isoform X1			ctg003830_HT.75	-6.89504	4.78927e-05	XP_020388694.1	collagen alpha-1(I) chain isoform X6			ctg006430_HT.126	12.4814	4.58771e-06	nohit	nohit
ctg001550_HT.15	9.33507	0.00063479	nohit	nohit			ctg001310_HT.151	7.45453	4.96532e-05	nohit	nohit			ctg005070_HT.108	-10.5572	4.69599e-06	nohit	nohit
ctg007680_HT.187	7.94063	0.000648333	nohit	nohit			ctg011550_HT.44	-7.97865	5.01924e-05	nohit	nohit			ctg011230_HT.48	10.1257	4.70162e-06	nohit	nohit
ctg002960_HT.5	6.13659	0.000678254	Q9U256|PA2L_CAEEL	Phospholipase A2-like protein Y52B11A.8			ctg008280_HT.58	-9.99771	5.03543e-05	Q09347|YRS3_CAEEL	Uncharacterized protein T05H10.3			ctg001970_HT.5	-10.9281	4.76931e-06	nohit	nohit
ctg001360_HT.53	9.2949	0.000694571	NP_001008045.1	glutathione synthetase			ctg001820_HT.9	-9.98328	5.19976e-05	XP_014342027.1	ran-binding protein 10 isoform X1			ctg006690_HT.14	9.42289	4.82523e-06	XP_017541646.1	collagen alpha-1(XI) chain-like
ctg013190_HT.5	-8.92556	0.00074299	XP_007069399.2	zinc transporter 9			ctg001340_HT.102	-11.5408	5.22288e-05	XP_019216056.1	collagen alpha-1(XVII) chain isoform X4			ctg003730_HT.15	-10.982	4.9502e-06	nohit	nohit
ctg008040_HT.20	5.41187	0.000804906	nohit	nohit			ctg009880_HT.67	7.74162	5.29252e-05	nohit	nohit			ctg013020_HT.164	9.0135	4.9741e-06	Q8IID4|DYHC2_PLAF7	Dynein heavy chain-like protein PF11_0240
ctg011710_HT.9	6.36519	0.000817154	Q9U256|PA2L_CAEEL	Phospholipase A2-like protein Y52B11A.8			ctg004090_HT.89	-9.92872	5.32981e-05	nohit	nohit			ctg010680_HT.195	-11.0291	5.0241e-06	nohit	nohit
ctg007880_HT.40	5.47786	0.00083218	XP_005974923.1	type-1 glutamine synthetase 2-like			ctg005140_HT.10	6.94876	5.35685e-05	XP_008278159.1	tartrate-resistant acid phosphatase type 5 isoform X1			ctg012380_HT.41	-11.0215	5.06986e-06	XP_018520364.1	tartrate-resistant acid phosphatase type 5
ctg005310_HT.68	12.5443	0.000832864	XP_018673140.1	uncharacterized protein LOC100176471			ctg013020_HT.23	-6.9067	5.44006e-05	nohit	nohit			ctg009880_HT.41	8.95739	5.12273e-06	nohit	nohit
ctg009470_HT.19	9.20485	0.000845329	XP_015108071.1	LOW QUALITY PROTEIN: uncharacterized transporter slc-17.2-like			ctg003830_HT.34	-6.9536	5.45619e-05	XP_015258059.1	collagen alpha-1(II) chain-like			ctg006740_HT.14	9.58399	5.17762e-06	nohit	nohit
ctg008290_HT.21	10.3178	0.000893017	XP_026214230.1	collagen alpha-1(IV) chain-like			ctg002820_HT.385	-6.80441	5.51291e-05	XP_027557119.1	LOW QUALITY PROTEIN: collagen alpha-1(XVI) chain			ctg005020_HT.60	9.88587	5.39098e-06	nohit	nohit
ctg005040_HT.13	9.15762	0.000899804	XP_019904796.1	cytochrome P450 2M1-like isoform X1			ctg004100_HT.29	6.80253	5.57025e-05	Q0CA59|SKP1_ASPTN	E3 ubiquitin ligase complex SCF subunit sconC			ctg010660_HT.217	10.1058	5.53787e-06	nohit	nohit
ctg008500_HT.18	7.81411	0.000940879	XP_016382230.1	carbonic anhydrase 4-like			ctg012210_HT.38	-7.78074	5.59389e-05	XP_004622465.1	cuticle collagen 6-like			ctg007450_HT.70	8.86091	5.71103e-06	XP_007888412.1	uncharacterized protein LOC103176589
ctg005990_HT.35	10.0494	0.000972364	XP_014068150.1	LOW QUALITY PROTEIN: F-box only protein 38-like			ctg001600_HT.183	-7.5409	5.65967e-05	XP_003769538.1	solute carrier family 35 member D3			ctg008240_HT.9	8.72322	6.1613e-06	nohit	nohit
ctg004290_HT.202	9.13829	0.000972991	XP_026879785.1	LOW QUALITY PROTEIN: vitellogenin-like			ctg010710_HT.158	-6.78189	5.69372e-05	XP_026214230.1	collagen alpha-1(IV) chain-like			ctg005840_HT.41	8.71981	6.17302e-06	nohit	nohit
ctg003820_HT.10	-7.3898	0.000976086	XP_025044612.1	papilin-like isoform X4			ctg011720_HT.17	8.0443	5.78546e-05	XP_015271096.1	superoxide dismutase			ctg009860_HT.13	8.5504	6.19669e-06	NP_001116390.2	collagen type I alpha 1 precursor
ctg005730_HT.44	-6.39167	0.000979048	XP_002603696.1	hypothetical protein BRAFLDRAFT_126894			ctg007880_HT.45	10.1725	5.85269e-05	nohit	nohit			ctg009940_HT.11	-10.9655	6.5439e-06	nohit	nohit
ctg006770_HT.23	-7.37627	0.000997387	XP_025044612.1	papilin-like isoform X4			ctg004730_HT.54	-9.93911	6.08829e-05	Q09347|YRS3_CAEEL	Uncharacterized protein T05H10.3			ctg007230_HT.13	10.6574	6.6907e-06	XP_016425141.1	serine/arginine repetitive matrix protein 1-like
ctg005020_HT.95	8.75828	0.00102708	XP_006219923.1	14-3-3-like protein 2			ctg006530_HT.24	8.13184	6.13961e-05	XP_026179421.1	epidermal growth factor receptor substrate 15-like 1 isoform X8			ctg013460_HT.73	-10.9575	6.77346e-06	XP_019614664.1	uncharacterized protein LOC109462549
ctg008460_HT.17	7.14526	0.00103228	XP_026214230.1	collagen alpha-1(IV) chain-like			ctg008540_HT.42	-8.18495	6.20368e-05	XP_016127921.1	LIM/homeobox protein Lhx2-like			ctg007820_HT.49	9.73747	6.85582e-06	nohit	nohit
ctg003240_HT.47	9.10549	0.00104142	nohit	nohit			ctg009050_HT.12	7.69956	6.27781e-05	nohit	nohit			ctg010680_HT.208	-8.49001	6.96961e-06	nohit	nohit
ctg011940_HT.5	9.08544	0.00108511	XP_015674138.1	lysosomal acid phosphatase			ctg003190_HT.13	-6.82849	6.29712e-05	XP_021163493.1	titin-like			ctg000180_HT.15	-10.9303	6.98526e-06	nohit	nohit
ctg008530_HT.7	-9.32995	0.00117709	nohit	nohit			ctg001600_HT.182	-6.91014	6.34108e-05	nohit	nohit			ctg006490_HT.37	9.84671	7.02858e-06	nohit	nohit
ctg007660_HT.1	9.0059	0.00124081	Q21184|CO155_CAEEL	Putative cuticle collagen 155			ctg007910_HT.217	7.96695	6.45149e-05	nohit	nohit			ctg008210_HT.21	7.9868	7.14977e-06	XP_018589138.1	collagen alpha-5(IV) chain-like
ctg007160_HT.2	9.01299	0.00125549	XP_016382230.1	carbonic anhydrase 4-like			ctg003530_HT.121	-6.7012	6.50366e-05	XP_016316016.1	prolyl 4-hydroxylase subunit alpha-1-like isoform X2			ctg004120_HT.52	-7.94076	7.38959e-06	XP_014031779.1	uncharacterized protein LOC106587709, partial
ctg005710_HT.30	5.96714	0.00130886	nohit	nohit			ctg007490_HT.36	6.78317	6.56769e-05	XP_002589002.1	hypothetical protein BRAFLDRAFT_124914			ctg005300_HT.2	10.0362	7.44675e-06	XP_027725838.1	sulfide:quinone oxidoreductase, mitochondrial
ctg002770_HT.86	5.16324	0.00131994	XP_006219921.2	delta(9)-fatty-acid desaturase fat-6-like, partial			ctg013020_HT.225	-6.70389	6.63485e-05	nohit	nohit			ctg007470_HT.61	7.95891	7.44803e-06	nohit	nohit
ctg012210_HT.122	-9.10851	0.00139082	XP_022376285.1	ER membrane protein complex subunit 4 isoform X2			ctg003870_HT.164	7.99124	6.69542e-05	XP_015108084.1	LOW QUALITY PROTEIN: putative UDP-glucuronosyltransferase ugt-48			ctg014040_HT.83	7.92224	7.46114e-06	Q9W596|FUTSC_DROME	Microtubule-associated protein futsch
ctg006660_HT.33	8.95525	0.00139248	XP_024267245.1	uncharacterized protein LOC112243670			ctg006690_HT.27	7.5796	6.77787e-05	XP_008491522.1	ubiquitin isoform X5			ctg005090_HT.22	8.03578	7.51946e-06	nohit	nohit
ctg008340_HT.92	8.95156	0.0013979	nohit	nohit			ctg003900_HT.7	-9.82796	6.83534e-05	nohit	nohit			ctg001560_HT.10	9.7545	7.7908e-06	nohit	nohit
ctg010450_HT.24	8.93672	0.00140159	XP_014345914.1	annexin A5			ctg004250_HT.12	10.1215	6.93885e-05	nohit	nohit			ctg006230_HT.17	-10.9222	7.80648e-06	XP_020467188.1	BTB/POZ domain-containing protein 6
ctg008360_HT.5	-9.24503	0.00140549	XP_006739043.1	homeobox protein SEBOX-like			ctg009060_HT.209	7.70414	6.953e-05	nohit	nohit			ctg012750_HT.38	-10.9259	7.81301e-06	XP_019712952.1	serine/threonine-protein kinase Nek9 isoform X1
ctg002710_HT.25	8.93672	0.00141991	nohit	nohit			ctg010160_HT.120	-9.78509	7.07992e-05	XP_010766052.1	thyroid hormone receptor beta-like			ctg006880_HT.91	7.91183	7.88743e-06	XP_007938481.1	Y+L amino acid transporter 2
ctg001570_HT.55	6.14065	0.00143904	nohit	nohit			ctg004570_HT.3	10.098	7.2e-05	nohit	nohit			ctg008540_HT.12	11.3774	7.90989e-06	XP_026214230.1	collagen alpha-1(IV) chain-like
ctg013650_HT.7	-7.97863	0.00144992	XP_002600957.1	hypothetical protein BRAFLDRAFT_79146			ctg013090_HT.6	8.00326	7.33998e-05	Q8RK06|AVRD1_PSESG	Effector protein AvrPphDPgy			ctg012690_HT.2	-7.87493	8.18131e-06	nohit	nohit
ctg003770_HT.86	7.60613	0.00145915	XP_008291380.1	intraflagellar transport protein 57 homolog			ctg002680_HT.15	9.63556	7.59574e-05	nohit	nohit			ctg000740_HT.7	-8.5362	8.22118e-06	P86242|PAPI_STRMB	Papain inhibitor
ctg005040_HT.15	8.92172	0.00150011	XP_018095680.1	serine protease 27-like			ctg006430_HT.178	-7.87621	7.6027e-05	XP_026997411.1	trypsin-1-like			ctg006420_HT.13	12.0414	8.37888e-06	XP_005971475.1	LOW QUALITY PROTEIN: collagen alpha-3(VI) chain
ctg006770_HT.27	5.91277	0.00152621	XP_010885778.1	cysteine-rich secretory protein 2-like			ctg005690_HT.33	6.62047	7.66012e-05	XP_016068405.1	glutamate receptor ionotropic, delta-1			ctg001170_HT.38	10.0807	8.56682e-06	XP_027948068.1	peptidyl-prolyl cis-trans isomerase FKBP9 isoform X2
ctg003730_HT.15	-6.86832	0.00153092	nohit	nohit			ctg014050_HT.149	-7.67645	7.86042e-05	nohit	nohit			ctg002770_HT.86	8.00387	8.63606e-06	XP_006219921.2	delta(9)-fatty-acid desaturase fat-6-like, partial
ctg008790_HT.21	4.99903	0.00153334	nohit	nohit			ctg007410_HT.40	-6.69747	7.96067e-05	nohit	nohit			ctg002760_HT.44	7.94221	8.68823e-06	nohit	nohit
ctg010670_HT.158	5.47392	0.00154291	nohit	nohit			ctg001450_HT.62	10.074	8.1008e-05	XP_019628056.1	mucin-17-like			ctg009050_HT.9	-7.93038	8.78521e-06	XP_023853934.1	sperm-specific antigen 2
ctg004830_HT.95	6.50248	0.00160478	XP_015108084.1	LOW QUALITY PROTEIN: putative UDP-glucuronosyltransferase ugt-48			ctg006420_HT.50	-9.82672	8.17855e-05	XP_026694967.1	ran-binding protein 10			ctg006430_HT.47	12.8113	8.85536e-06	nohit	nohit
ctg007270_HT.6	5.77128	0.00163071	XP_026174984.1	dynein light chain Tctex-type 1			ctg012460_HT.21	8.70774	8.20178e-05	XP_002124942.1	dual specificity protein kinase TTK-like			ctg007100_HT.34	9.14361	8.99276e-06	XP_013919179.1	collagen alpha-1(VII) chain-like
ctg002760_HT.52	11.5939	0.00163856	XP_015108169.1	cuticle collagen 39-like			ctg011870_HT.58	-9.528	8.22807e-05	XP_006900807.1	hematopoietic prostaglandin D synthase			ctg001550_HT.23	-10.8829	9.19206e-06	nohit	nohit
ctg008580_HT.10	5.47597	0.00170178	XP_026801554.1	hydroxyacyl-coenzyme A dehydrogenase, mitochondrial			ctg014030_HT.109	7.51883	8.32094e-05	nohit	nohit			ctg010680_HT.242	8.13567	9.21313e-06	XP_017211382.2	flocculation protein FLO11
ctg008450_HT.10	5.81019	0.00171001	nohit	nohit			ctg007910_HT.80	-7.36023	8.42765e-05	Q32PF6|DBP_BOVIN	D site-binding protein			ctg007910_HT.208	10.0236	9.61327e-06	XP_020388367.1	neurofilament heavy polypeptide
ctg009930_HT.7	6.25241	0.0017236	nohit	nohit			ctg003740_HT.2	-9.74749	8.6128e-05	Q03755|CUT1_CAEEL	Cuticlin-1			ctg003080_HT.23	9.51322	9.71294e-06	nohit	nohit
ctg013740_HT.9	7.89674	0.00173722	nohit	nohit			ctg000470_HT.48	-6.52063	8.69484e-05	XP_014909307.1	collagen alpha-1(V) chain-like isoform X1			ctg007650_HT.47	-10.8605	1.0098e-05	XP_019750721.1	polyubiquitin-C isoform X8
ctg013220_HT.11	5.39807	0.00176178	XP_026800012.1	cathepsin L1-like			ctg004120_HT.53	6.49372	8.93704e-05	XP_014031779.1	uncharacterized protein LOC106587709, partial			ctg001810_HT.43	9.87618	1.07192e-05	nohit	nohit
ctg001570_HT.40	7.22892	0.00179021	nohit	nohit			ctg012930_HT.29	-6.50562	8.94451e-05	Q8IDX6|RBP2A_PLAF7	Reticulocyte-binding protein 2 homolog a			ctg003820_HT.10	-10.7575	1.07743e-05	XP_025044612.1	papilin-like isoform X4
ctg001600_HT.101	4.98157	0.00179637	XP_027255086.1	protein argonaute-3 isoform X2			ctg002760_HT.34	7.81005	9.06477e-05	nohit	nohit			ctg012800_HT.2	7.68681	1.08458e-05	nohit	nohit
ctg007300_HT.9	8.81213	0.00182438	nohit	nohit			ctg012510_HT.5	8.88041	9.09294e-05	NP_957017.1	neuron-specific calcium-binding protein hippocalcin			ctg006770_HT.23	-10.7558	1.08778e-05	XP_025044612.1	papilin-like isoform X4
ctg010310_HT.124	7.4253	0.00183335	XP_015108071.1	LOW QUALITY PROTEIN: uncharacterized transporter slc-17.2-like			ctg001450_HT.57	10.0346	9.18656e-05	XP_020467188.1	BTB/POZ domain-containing protein 6			ctg007890_HT.207	7.86732	1.09142e-05	nohit	nohit
ctg012470_HT.100	-8.48339	0.00185349	XP_018423700.1	E3 SUMO-protein ligase RanBP2-like			ctg004890_HT.177	6.54776	9.37878e-05	XP_022282758.1	LOW QUALITY PROTEIN: UDP-glucuronosyltransferase 2C1-like			ctg009840_HT.7	7.96547	1.1006e-05	XP_007899433.1	mucin-2-like
ctg002800_HT.60	5.06956	0.00185511	XP_022528484.1	protein bicaudal C homolog 1-B-like isoform X3			ctg001030_HT.146	6.88797	9.39077e-05	nohit	nohit			ctg000750_HT.107	7.74728	1.10773e-05	nohit	nohit
ctg006190_HT.32	7.44718	0.00186947	XP_019619681.1	LOW QUALITY PROTEIN: peroxidasin homolog, partial			ctg009960_HT.12	6.72228	9.42366e-05	XP_022282758.1	LOW QUALITY PROTEIN: UDP-glucuronosyltransferase 2C1-like			ctg003320_HT.9	-10.4267	1.12576e-05	XP_006516017.1	neuronal cell adhesion molecule isoform X6
ctg008390_HT.8	8.80398	0.0018706	XP_004227494.1	sugar transporter SWEET1-like			ctg012210_HT.139	-9.55977	9.44324e-05	XP_002602581.1	hypothetical protein BRAFLDRAFT_266132			ctg002960_HT.4	10.715	1.16171e-05	nohit	nohit
ctg006000_HT.20	4.92627	0.00187251	XP_010311779.1	peroxidasin homolog, partial			ctg008130_HT.7	-9.3016	9.57885e-05	NP_001018518.1	28S ribosomal protein S24, mitochondrial precursor			ctg004160_HT.30	-7.93397	1.2118e-05	nohit	nohit
ctg002780_HT.210	4.84297	0.00188535	XP_010779006.1	elongation of very long chain fatty acids protein 6			ctg010160_HT.101	-9.70483	9.60229e-05	Q03755|CUT1_CAEEL	Cuticlin-1			ctg012920_HT.27	-10.8099	1.2273e-05	XP_019712952.1	serine/threonine-protein kinase Nek9 isoform X1
ctg011620_HT.252	4.90854	0.00189646	XP_026800012.1	cathepsin L1-like			ctg003530_HT.98	-6.52418	9.72339e-05	XP_018545422.1	collagen alpha-1(XXI) chain isoform X1			ctg003870_HT.84	8.81881	1.27505e-05	XP_005973125.1	mannitol 2-dehydrogenase-like
ctg009880_HT.46	4.82285	0.00193357	nohit	nohit			ctg010910_HT.10	-9.81046	9.80265e-05	XP_010880737.1	BTB/POZ domain-containing protein 6 isoform X3			ctg013090_HT.6	-9.24761	1.2793e-05	Q8RK06|AVRD1_PSESG	Effector protein AvrPphDPgy
ctg001720_HT.8	-8.20212	0.00195485	XP_013920968.1	synaptotagmin-12			ctg005160_HT.19	-6.68206	9.86879e-05	nohit	nohit			ctg007010_HT.102	10.2275	1.30587e-05	XP_018673140.1	uncharacterized protein LOC100176471
ctg008630_HT.1	-8.79945	0.00195668	XP_021550207.1	netrin-1			ctg002030_HT.14	-7.72681	9.9394e-05	XP_004622465.1	cuticle collagen 6-like			ctg005010_HT.29	7.68957	1.34023e-05	XP_008115785.1	collagen alpha-1(III) chain
ctg012920_HT.65	8.77923	0.00195705	nohit	nohit			ctg007650_HT.47	8.3506	9.94902e-05	XP_019750721.1	polyubiquitin-C isoform X8			ctg002330_HT.32	8.29193	1.36059e-05	XP_009569448.1	LOW QUALITY PROTEIN: collagen alpha-1(I) chain
ctg003220_HT.5	-9.07541	0.00196787	XP_026223602.1	dystroglycan-like isoform X2			ctg006690_HT.24	7.56211	0.000100311	XP_008491522.1	ubiquitin isoform X5			ctg005040_HT.258	-7.7089	1.36715e-05	P15704|GUN_CLOSA	Endoglucanase
ctg008360_HT.7	-9.05432	0.00204874	XP_005447188.1	homeobox protein aristaless-like 3			ctg004780_HT.5	-7.05094	0.000100795	nohit	nohit			ctg012240_HT.14	-8.51517	1.44288e-05	nohit	nohit
ctg009880_HT.50	8.74129	0.00209574	nohit	nohit			ctg000840_HT.38	-7.82993	0.000100886	XP_004622465.1	cuticle collagen 6-like			ctg008870_HT.3	-10.0592	1.44395e-05	XP_016155064.1	disintegrin and metalloproteinase domain-containing protein 12
ctg005680_HT.1	-8.59272	0.00216231	XP_017721744.1	transcription factor SOX-2-like, partial			ctg003270_HT.48	-9.37486	0.000101072	NP_001188244.1	carboxypeptidase a1 precursor			ctg005830_HT.96	-8.20293	1.50896e-05	nohit	nohit
ctg011260_HT.2	7.82343	0.00217781	nohit	nohit			ctg007580_HT.14	-9.46868	0.000102188	XP_015814432.1	protein DDI1 homolog 2 isoform X1			ctg011580_HT.5	7.55916	1.52673e-05	nohit	nohit
ctg000190_HT.6	9.438	0.00230522	XP_026214230.1	collagen alpha-1(IV) chain-like			ctg008860_HT.16	6.73768	0.000102622	XP_019616292.1	uncharacterized protein LOC109463859			ctg001880_HT.81	7.73369	1.54884e-05	XP_026694521.1	chitin-binding domain protein cbd-1-like isoform X3
ctg008830_HT.42	5.09594	0.00237569	XP_019632003.1	trehalase-like			ctg010680_HT.195	8.02118	0.000103162	nohit	nohit			ctg012460_HT.21	-10.7541	1.54901e-05	XP_002124942.1	dual specificity protein kinase TTK-like
ctg013020_HT.24	7.11188	0.00239913	nohit	nohit			ctg001990_HT.27	-7.19419	0.000104543	nohit	nohit			ctg005120_HT.24	7.91923	1.59056e-05	nohit	nohit
ctg003870_HT.133	8.63497	0.00249197	nohit	nohit			ctg004860_HT.7	8.75745	0.000104867	XP_004913462.1	myelin regulatory factor isoform X3			ctg011720_HT.16	-7.6101	1.62219e-05	nohit	nohit
ctg001180_HT.31	-8.9486	0.00249498	XP_027988146.1	cysteine protease ATG4A isoform X7			ctg010200_HT.15	6.4911	0.000106	nohit	nohit			ctg010660_HT.216	8.73019	1.69344e-05	nohit	nohit
ctg004890_HT.179	8.63956	0.00250678	nohit	nohit			ctg010660_HT.174	8.62331	0.000108382	XP_014354137.1	tartrate-resistant acid phosphatase type 5			ctg002840_HT.78	9.0908	1.73313e-05	XP_009569448.1	LOW QUALITY PROTEIN: collagen alpha-1(I) chain
ctg009860_HT.14	5.93879	0.00251143	XP_019632003.1	trehalase-like			ctg002140_HT.19	9.94067	0.000109081	nohit	nohit			ctg003380_HT.2	10.5133	1.73474e-05	XP_004622465.1	cuticle collagen 6-like
ctg007010_HT.69	4.7733	0.00254132	XP_015108084.1	LOW QUALITY PROTEIN: putative UDP-glucuronosyltransferase ugt-48			ctg013460_HT.73	8.09726	0.000109992	XP_019614664.1	uncharacterized protein LOC109462549			ctg004860_HT.19	-7.42907	1.73618e-05	P15704|GUN_CLOSA	Endoglucanase
ctg001310_HT.140	7.16681	0.00255801	nohit	nohit			ctg006490_HT.8	6.37669	0.000110585	XP_017306321.1	opioid growth factor receptor-like isoform X9			ctg012170_HT.22	7.76966	1.79232e-05	nohit	nohit
ctg006430_HT.65	5.42577	0.00261888	F8DVG5|SCR_ZYMMA	Sucrose-6-phosphate hydrolase			ctg011720_HT.16	6.50089	0.00011131	nohit	nohit			ctg005310_HT.8	7.8386	1.79706e-05	nohit	nohit
ctg006840_HT.4	8.60711	0.00262299	nohit	nohit			ctg009090_HT.4	9.65541	0.000111707	nohit	nohit			ctg005850_HT.16	-10.6803	1.79825e-05	nohit	nohit
ctg002040_HT.112	7.61548	0.00263683	XP_015273154.1	26S proteasome non-ATPase regulatory subunit 9 isoform X2			ctg008400_HT.6	-10.0917	0.000113611	nohit	nohit			ctg006490_HT.8	-7.39639	1.82445e-05	XP_017306321.1	opioid growth factor receptor-like isoform X9
ctg000570_HT.67	-5.55566	0.00268286	XP_018117452.1	homeobox containing 1 L homeolog isoform X4			ctg011260_HT.10	-6.82761	0.000114068	XP_014909307.1	collagen alpha-1(V) chain-like isoform X1			ctg006420_HT.69	8.30755	1.84862e-05	XP_023576550.1	WAP four-disulfide core domain protein 6A-like
ctg007450_HT.162	5.5181	0.00277846	Q18143|CHITL_CAEEL	Chitinase-like protein C25A8.4			ctg007160_HT.20	-7.90318	0.00011662	XP_026997411.1	trypsin-1-like			ctg009880_HT.33	-7.49292	1.85946e-05	nohit	nohit
ctg004120_HT.40	8.57871	0.00278176	nohit	nohit			ctg010730_HT.116	6.35461	0.000119627	nohit	nohit			ctg007840_HT.107	10.0434	1.91537e-05	nohit	nohit
ctg010680_HT.192	8.5643	0.00279088	Q9BN21|CLE1_HETGL	CLAVATA3/ESR (CLE)-related protein 1			ctg007040_HT.6	6.35369	0.000126676	P42517|CHMU_ENTAG	Monofunctional chorismate mutase			ctg007450_HT.161	7.52753	1.95308e-05	XP_006219921.2	delta(9)-fatty-acid desaturase fat-6-like, partial
ctg002080_HT.45	-8.49908	0.00279503	XP_002603757.1	hypothetical protein BRAFLDRAFT_59675			ctg005040_HT.41	7.49615	0.000129438	XP_016300023.1	phosphatidylinositol 4-phosphate 5-kinase type-1 alpha-like			ctg013460_HT.119	10.568	2.05389e-05	XP_026214230.1	collagen alpha-1(IV) chain-like
ctg003930_HT.17	4.8305	0.00298495	XP_026801554.1	hydroxyacyl-coenzyme A dehydrogenase, mitochondrial			ctg009940_HT.11	7.95755	0.000129687	nohit	nohit			ctg012510_HT.6	-10.1459	2.12603e-05	XP_002124903.1	mRNA export factor
ctg006430_HT.181	10.386	0.00307578	XP_026214230.1	collagen alpha-1(IV) chain-like			ctg003460_HT.65	-9.58645	0.000132661	nohit	nohit			ctg004360_HT.50	-10.8974	2.13426e-05	XP_016105520.1	phosphatidylinositol 4-phosphate 5-kinase type-1 alpha-like
ctg008450_HT.30	-8.15536	0.00308698	XP_004781294.1	DNA replication complex GINS protein PSF1 isoform X2			ctg011580_HT.8	-6.40048	0.000133142	nohit	nohit			ctg002960_HT.10	-7.45627	2.31064e-05	XP_021453877.1	cell wall protein IFF6-like
ctg000680_HT.87	8.51018	0.00311971	nohit	nohit			ctg003460_HT.22	-6.87391	0.000133871	XP_017280063.1	kelch-like protein 41a			ctg008540_HT.15	12.5475	2.33156e-05	XP_026214230.1	collagen alpha-1(IV) chain-like
ctg011030_HT.40	-8.80451	0.00322322	nohit	nohit			ctg002830_HT.7	-9.65948	0.000134714	nohit	nohit			ctg005690_HT.33	-7.3111	2.33868e-05	XP_016068405.1	glutamate receptor ionotropic, delta-1
ctg007640_HT.19	6.12475	0.00325388	nohit	nohit			ctg003220_HT.14	9.90645	0.000135863	XP_022524480.1	uncharacterized protein LOC111192142			ctg001030_HT.145	-10.631	2.37762e-05	nohit	nohit
ctg001740_HT.4	-8.44503	0.00326967	XP_021178060.1	nucleosome-remodeling factor subunit BPTF			ctg001870_HT.5	-9.76187	0.00013634	XP_018669433.1	ryanodine receptor 3			ctg008390_HT.17	-10.6392	2.42905e-05	XP_019637085.1	nicotinate phosphoribosyltransferase-like
ctg005040_HT.206	4.90841	0.00331199	XP_013801977.1	maltase-glucoamylase, intestinal-like			ctg005820_HT.73	-7.91922	0.000136865	nohit	nohit			ctg009610_HT.20	-10.1396	2.43133e-05	XP_004622743.1	myophilin-like, partial
ctg003440_HT.62	5.46023	0.00333418	XP_015108084.1	LOW QUALITY PROTEIN: putative UDP-glucuronosyltransferase ugt-48			ctg006100_HT.32	6.24903	0.000142156	nohit	nohit			ctg006740_HT.19	10.5296	2.44068e-05	XP_024267245.1	uncharacterized protein LOC112243670
ctg006650_HT.2	8.46435	0.00336345	XP_020008727.1	KH domain-containing, RNA-binding, signal transduction-associated protein 2, partial			ctg001550_HT.23	8.02269	0.000143663	nohit	nohit			ctg014040_HT.73	7.2596	2.47277e-05	nohit	nohit
ctg008390_HT.15	4.66459	0.00339403	XP_002130105.1	lysosomal protective protein			ctg005060_HT.37	-6.29307	0.000144595	XP_012604038.1	paternally-expressed gene 3 protein-like isoform X3			ctg010730_HT.144	9.6962	2.48803e-05	XP_026523803.1	collagen alpha-1(III) chain
ctg010010_HT.13	4.51974	0.00345821	nohit	nohit			ctg008040_HT.20	-7.04116	0.000144855	nohit	nohit			ctg003690_HT.3	10.5197	2.51834e-05	nohit	nohit
ctg008380_HT.26	-7.64239	0.00348351	nohit	nohit			ctg004290_HT.211	-7.48208	0.000145187	nohit	nohit			ctg009960_HT.2	7.37829	2.54055e-05	XP_014118542.1	histone-lysine N-methyltransferase EHMT2-like
ctg012800_HT.18	-7.31377	0.00350046	XP_016318423.1	calmodulin-A isoform X1			ctg002960_HT.10	6.38679	0.000146039	XP_021453877.1	cell wall protein IFF6-like			ctg012510_HT.5	-10.6237	2.56122e-05	NP_957017.1	neuron-specific calcium-binding protein hippocalcin
ctg007680_HT.53	4.73824	0.00363394	nohit	nohit			ctg005030_HT.115	-9.74223	0.000146441	XP_025766222.1	microtubule-associated protein 4 isoform X12			ctg003460_HT.66	8.65368	2.60802e-05	nohit	nohit
ctg010910_HT.27	-8.73201	0.00364803	nohit	nohit			ctg009860_HT.14	8.04913	0.000148047	XP_019632003.1	trehalase-like			ctg002330_HT.59	7.21219	2.63611e-05	XP_003782725.1	collagen alpha-2(I) chain
ctg003620_HT.63	8.40627	0.00369379	XP_010885778.1	cysteine-rich secretory protein 2-like			ctg002080_HT.21	-6.46693	0.000153509	XP_023125599.1	collagen alpha-6(VI) chain isoform X3			ctg009880_HT.65	-10.6099	2.66807e-05	nohit	nohit
ctg011230_HT.53	11.5297	0.00371356	XP_004622465.1	cuticle collagen 6-like			ctg001450_HT.11	6.67718	0.000154077	nohit	nohit			ctg004120_HT.57	-7.64868	2.68824e-05	nohit	nohit
ctg010710_HT.166	8.39002	0.00379071	XP_009565202.1	phospholipase A2			ctg001020_HT.71	-6.19559	0.000154787	XP_018556787.1	LOW QUALITY PROTEIN: collagen alpha-1(XXII) chain			ctg007490_HT.36	-7.32038	2.70011e-05	XP_002589002.1	hypothetical protein BRAFLDRAFT_124914
ctg007910_HT.76	7.69194	0.00382027	XP_004622465.1	cuticle collagen 6-like			ctg007520_HT.7	-9.75404	0.000155801	nohit	nohit			ctg008770_HT.23	-8.8674	2.85417e-05	nohit	nohit
ctg003090_HT.36	4.42664	0.00387479	P40714|CSCA_ECOLX	Sucrose-6-phosphate hydrolase			ctg004930_HT.28	9.85743	0.000156655	nohit	nohit			ctg004870_HT.41	10.4819	2.89278e-05	P55155|VIT1_CAEEL	Vitellogenin-1
ctg009940_HT.3	-8.67237	0.00402946	NP_989397.2	ER degradation-enhancing alpha-mannosidase-like protein 1			ctg011190_HT.12	-6.22064	0.000159661	Q8IDX6|RBP2A_PLAF7	Reticulocyte-binding protein 2 homolog a			ctg001310_HT.151	-7.86007	2.9117e-05	nohit	nohit
ctg007410_HT.97	4.79672	0.00407634	XP_002130105.1	lysosomal protective protein			ctg011450_HT.44	9.84649	0.000161627	XP_014163439.1	protein FAM210A			ctg011810_HT.2	10.4768	2.97144e-05	XP_026863275.1	heat shock factor-binding protein 1-like
ctg012760_HT.45	6.46882	0.00412192	XP_018587922.1	trifunctional enzyme subunit alpha, mitochondrial-like			ctg006770_HT.25	-8.17814	0.000163384	XP_017318982.1	BTB/POZ domain-containing protein 6-B-like			ctg009850_HT.8	-8.84634	3.07232e-05	nohit	nohit
ctg003090_HT.52	-8.65287	0.00416078	nohit	nohit			ctg001020_HT.33	-6.1858	0.000167729	nohit	nohit			ctg007630_HT.6	7.64001	3.07827e-05	nohit	nohit
ctg002510_HT.14	5.8836	0.00419848	XP_015354934.1	L-gulonolactone oxidase			ctg013310_HT.177	9.82911	0.000169773	nohit	nohit			ctg005310_HT.43	-7.27769	3.07897e-05	nohit	nohit
ctg012830_HT.107	4.72917	0.00426814	nohit	nohit			ctg005730_HT.43	6.15923	0.00017158	XP_002603696.1	hypothetical protein BRAFLDRAFT_126894			ctg001240_HT.35	9.4956	3.09193e-05	nohit	nohit
ctg010890_HT.21	5.64586	0.00438124	nohit	nohit			ctg010970_HT.34	-6.54055	0.000171847	XP_017573461.1	thiamin pyrophosphokinase 1			ctg008190_HT.55	-10.5639	3.12455e-05	XP_008416907.1	polyubiquitin-like
ctg012210_HT.44	-4.38654	0.00439286	nohit	nohit			ctg013860_HT.15	-7.31607	0.000174944	nohit	nohit			ctg009690_HT.18	-10.5552	3.27915e-05	nohit	nohit
ctg002500_HT.25	8.28845	0.00444324	nohit	nohit			ctg003770_HT.86	9.60619	0.000177162	XP_008291380.1	intraflagellar transport protein 57 homolog			ctg003380_HT.1	10.3888	3.32732e-05	XP_014449841.1	collagen alpha-1(III) chain
ctg005850_HT.61	5.71872	0.00446977	XP_019904796.1	cytochrome P450 2M1-like isoform X1			ctg006230_HT.17	7.78031	0.000179937	XP_020467188.1	BTB/POZ domain-containing protein 6			ctg011990_HT.132	7.20266	3.35954e-05	XP_017280063.1	kelch-like protein 41a
ctg007450_HT.163	4.34543	0.0044765	XP_027727192.1	chitinase-3-like protein 1			ctg010730_HT.328	-7.67476	0.000181068	nohit	nohit			ctg003190_HT.25	8.61358	3.39177e-05	nohit	nohit
ctg007600_HT.13	5.7424	0.0044808	nohit	nohit			ctg002140_HT.23	9.80347	0.000182409	nohit	nohit			ctg005710_HT.47	-10.5485	3.40521e-05	XP_010179394.1	ubiquitin-associated and SH3 domain-containing protein A, partial
ctg000990_HT.5	-5.38192	0.00450221	A1D3T4|GANA_NEOFI	Probable arabinogalactan endo-beta-1,4-galactanase A			ctg005610_HT.61	-6.69241	0.000184876	XP_020664201.1	carboxypeptidase N subunit 2-like			ctg002780_HT.210	7.03754	3.43841e-05	XP_010779006.1	elongation of very long chain fatty acids protein 6
ctg007910_HT.39	-8.48339	0.00451246	nohit	nohit			ctg007300_HT.11	9.7986	0.00018489	Q20967|LYS5_CAEEL	Lysozyme-like protein 5			ctg011620_HT.53	-7.6088	3.51777e-05	XP_009908092.1	phosphatidylinositol 4-phosphate 5-kinase type-1 gamma
ctg009620_HT.7	-8.60147	0.004523	NP_989397.2	ER degradation-enhancing alpha-mannosidase-like protein 1			ctg001720_HT.34	-6.1003	0.000185328	P31730|OV39_ONCVO	OV39 antigen (Fragment)			ctg006430_HT.48	11.2731	3.5214e-05	nohit	nohit
ctg005630_HT.9	8.27081	0.00456519	nohit	nohit			ctg006480_HT.103	-6.09287	0.000187061	nohit	nohit			ctg010710_HT.48	-7.55771	3.54637e-05	XP_023189523.1	mucin-2-like isoform X8
ctg002800_HT.76	-8.59564	0.00456556	XP_007528373.1	conserved oligomeric Golgi complex subunit 5 isoform X1			ctg005030_HT.170	-6.48512	0.000187404	Q09321|YR51_CAEEL	Uncharacterized protein F42A8.1			ctg011030_HT.52	-10.0847	3.60963e-05	XP_015108025.1	LOW QUALITY PROTEIN: polyadenylate-binding protein 4-like
ctg012680_HT.37	-6.86832	0.0045848	XP_015108084.1	LOW QUALITY PROTEIN: putative UDP-glucuronosyltransferase ugt-48			ctg007850_HT.60	6.27971	0.00019169	nohit	nohit			ctg001710_HT.87	-10.5291	3.65582e-05	nohit	nohit
ctg009690_HT.23	5.34802	0.00458876	XP_005970928.1	pantoate--beta-alanine ligase-like			ctg007020_HT.19	-9.89709	0.000199469	XP_014801602.1	ras-related protein Rab-11A			ctg007410_HT.60	7.22733	3.69772e-05	P28481|CO2A1_MOUSE	Collagen alpha-1(II) chain
ctg002080_HT.46	-7.90516	0.00461707	nohit	nohit			ctg008810_HT.36	9.76578	0.0002024	XP_014163439.1	protein FAM210A			ctg006880_HT.83	-6.98821	3.75425e-05	XP_023268980.1	ubiquitin-like
ctg007690_HT.4	5.80623	0.00473556	nohit	nohit			ctg003340_HT.2	9.18496	0.00020243	nohit	nohit			ctg008460_HT.17	9.87985	3.83278e-05	XP_026214230.1	collagen alpha-1(IV) chain-like
ctg013570_HT.3	-8.56913	0.00476326	XP_009081045.1	LOW QUALITY PROTEIN: leucine-rich repeat-containing protein 15			ctg006190_HT.10	8.01078	0.000209048	nohit	nohit			ctg006400_HT.35	-6.999	3.84807e-05	Q5BA88|PLYD_EMENI	Probable pectate lyase D
ctg005310_HT.34	4.31141	0.00476605	XP_015108084.1	LOW QUALITY PROTEIN: putative UDP-glucuronosyltransferase ugt-48			ctg002820_HT.192	-6.17396	0.000211785	nohit	nohit			ctg012830_HT.86	12.2599	3.87005e-05	XP_019216056.1	collagen alpha-1(XVII) chain isoform X4
ctg007010_HT.47	4.95315	0.00481365	nohit	nohit			ctg002370_HT.17	-7.39767	0.000212544	nohit	nohit			ctg003460_HT.41	7.67723	3.89379e-05	nohit	nohit
ctg008980_HT.28	8.18548	0.0048321	XP_022613286.1	glutathione synthetase-like			ctg008450_HT.6	-9.34391	0.000213547	nohit	nohit			ctg003530_HT.121	6.98094	3.92239e-05	XP_016316016.1	prolyl 4-hydroxylase subunit alpha-1-like isoform X2
ctg003260_HT.21	6.88829	0.00484614	nohit	nohit			ctg002940_HT.23	8.62996	0.000214337	XP_014816350.1	protein FAM63A isoform X3			ctg010720_HT.54	8.29311	4.01296e-05	nohit	nohit
ctg000680_HT.92	11.8313	0.00489739	XP_004622465.1	cuticle collagen 6-like			ctg010120_HT.73	9.71853	0.000223294	nohit	nohit			ctg002940_HT.25	-6.96353	4.12638e-05	Q8SX83|SPEN_DROME	Protein split ends
ctg005280_HT.16	8.21038	0.00492721	nohit	nohit			ctg002450_HT.123	6.33507	0.000224708	nohit	nohit			ctg001600_HT.104	8.58955	4.16207e-05	XP_009903877.1	collagen alpha-2(IV) chain-like, partial
ctg007740_HT.27	8.12784	0.00504493	nohit	nohit			ctg002260_HT.32	7.14818	0.000224925	nohit	nohit			ctg003730_HT.21	9.10217	4.16533e-05	nohit	nohit
ctg003450_HT.28	8.18548	0.00507474	nohit	nohit			ctg011290_HT.30	-6.67657	0.000228203	XP_016127921.1	LIM/homeobox protein Lhx2-like			ctg004380_HT.27	7.25523	4.23562e-05	XP_016364170.1	BTB/POZ domain-containing protein 3 isoform X2
ctg007910_HT.89	-8.39223	0.00521566	nohit	nohit			ctg008620_HT.19	-6.91868	0.000228742	XP_016127921.1	LIM/homeobox protein Lhx2-like			ctg005010_HT.8	7.3591	4.27143e-05	XP_011983014.1	collagen alpha-1(I) chain isoform X3
ctg009930_HT.6	6.10023	0.00530597	nohit	nohit			ctg000570_HT.12	-7.02066	0.000231834	nohit	nohit			ctg010660_HT.244	9.54537	4.35686e-05	nohit	nohit
ctg003780_HT.5	4.97447	0.00534448	nohit	nohit			ctg004740_HT.5	-7.54451	0.000232709	nohit	nohit			ctg012800_HT.29	9.36864	4.59791e-05	XP_015097406.1	chymotrypsinogen 2 isoform X2
ctg006690_HT.19	8.1081	0.00546998	Q11077|YWV3_CAEEL	Uncharacterized protein B0403.3			ctg000300_HT.73	-9.62414	0.000233056	XP_017321309.1	ran-binding protein 10 isoform X5			ctg005040_HT.42	-10.464	4.62023e-05	XP_022060864.1	tartrate-resistant acid phosphatase type 5 isoform X2
ctg013500_HT.51	8.14731	0.00549535	Q9U256|PA2L_CAEEL	Phospholipase A2-like protein Y52B11A.8			ctg013560_HT.28	-7.33012	0.000236935	nohit	nohit			ctg005040_HT.58	10.3494	4.64241e-05	XP_016382230.1	carbonic anhydrase 4-like
ctg003310_HT.15	7.31497	0.00556536	nohit	nohit			ctg007820_HT.40	-6.10598	0.000238474	Q27394|LE653_CAEEL	Protein let-653			ctg007690_HT.16	8.04553	4.73644e-05	nohit	nohit
ctg010070_HT.1	8.10146	0.00571752	nohit	nohit			ctg000370_HT.4	-9.83168	0.000239378	XP_002126973.3	WD and tetratricopeptide repeats protein 1-like			ctg000240_HT.20	6.85457	4.75208e-05	nohit	nohit
ctg002760_HT.14	5.21	0.00571917	XP_018673140.1	uncharacterized protein LOC100176471			ctg010020_HT.42	9.70127	0.00024086	nohit	nohit			ctg014050_HT.363	-7.94507	4.79168e-05	XP_016105520.1	phosphatidylinositol 4-phosphate 5-kinase type-1 alpha-like
ctg003530_HT.159	7.99802	0.00572695	nohit	nohit			ctg003860_HT.15	-6.01645	0.000247454	Q8IDX6|RBP2A_PLAF7	Reticulocyte-binding protein 2 homolog a			ctg007660_HT.128	-7.87784	4.83697e-05	nohit	nohit
ctg004380_HT.22	4.20277	0.00578316	XP_013801977.1	maltase-glucoamylase, intestinal-like			ctg014050_HT.11	-7.082	0.000248256	nohit	nohit			ctg007830_HT.73	-6.94585	4.9909e-05	P15704|GUN_CLOSA	Endoglucanase
ctg006720_HT.2	5.83177	0.0060832	XP_021503689.1	collagen alpha-1(III) chain			ctg011500_HT.42	6.142	0.000249035	nohit	nohit			ctg013060_HT.15	6.92641	4.99282e-05	XP_009903877.1	collagen alpha-2(IV) chain-like, partial
ctg001850_HT.14	4.68697	0.00612883	XP_002601629.1	hypothetical protein BRAFLDRAFT_85797			ctg013020_HT.178	-5.9364	0.000250469	nohit	nohit			ctg004890_HT.2	-10.4341	5.07863e-05	nohit	nohit
ctg002550_HT.1	8.0678	0.00617172	nohit	nohit			ctg010660_HT.135	-8.60039	0.000252799	XP_027136895.1	collagen alpha-1(XVII) chain isoform X1			ctg006770_HT.33	6.9069	5.13155e-05	XP_006806412.1	collagen alpha-1(XI) chain-like
ctg010120_HT.4	-8.39894	0.0061979	XP_002592360.1	hypothetical protein BRAFLDRAFT_285351			ctg002830_HT.6	-9.46549	0.000257454	nohit	nohit			ctg008130_HT.7	9.80645	5.20504e-05	NP_001018518.1	28S ribosomal protein S24, mitochondrial precursor
ctg011620_HT.195	8.06097	0.00623291	nohit	nohit			ctg002830_HT.47	9.66256	0.000257913	XP_023678719.1	E3 ubiquitin-protein ligase RNF165 isoform X1			ctg003340_HT.80	-10.4288	5.23303e-05	XP_018117452.1	homeobox containing 1 L homeolog isoform X4
ctg002160_HT.2	-8.37533	0.00642101	nohit	nohit			ctg001430_HT.73	6.44803	0.00025945	nohit	nohit			ctg006420_HT.7	-6.80475	5.24601e-05	XP_002603696.1	hypothetical protein BRAFLDRAFT_126894
ctg009470_HT.28	8.04029	0.00642134	nohit	nohit			ctg009060_HT.104	-9.33345	0.000260375	nohit	nohit			ctg008620_HT.20	9.0888	5.25166e-05	XP_010986405.1	homeobox protein Hox-A7
ctg007680_HT.99	7.62477	0.00655777	XP_006219923.1	14-3-3-like protein 2			ctg002680_HT.38	-6.14543	0.000261907	nohit	nohit			ctg004890_HT.75	-7.00949	5.2579e-05	XP_012912147.1	protein-methionine sulfoxide oxidase MICAL1 isoform X1
ctg005850_HT.16	-6.02632	0.00658227	nohit	nohit			ctg013520_HT.21	-7.29466	0.000264421	nohit	nohit			ctg005050_HT.316	6.85308	5.33999e-05	XP_023964602.1	bactericidal permeability-increasing protein-like
ctg007670_HT.3	-8.30567	0.00695178	nohit	nohit			ctg004120_HT.52	5.90154	0.00026501	XP_014031779.1	uncharacterized protein LOC106587709, partial			ctg012140_HT.31	6.94076	5.34762e-05	XP_026214230.1	collagen alpha-1(IV) chain-like
ctg009750_HT.23	7.36134	0.00695618	Q8IDX6|RBP2A_PLAF7	Reticulocyte-binding protein 2 homolog a			ctg009940_HT.29	5.87776	0.000268312	XP_019645981.1	transformer-2 protein homolog beta-like			ctg002290_HT.12	-7.8847	5.46769e-05	nohit	nohit
ctg003530_HT.74	5.47718	0.00696128	XP_026505009.1	UDP-glucuronosyltransferase 3A1-like			ctg001740_HT.44	-5.93687	0.000268661	P31730|OV39_ONCVO	OV39 antigen (Fragment)			ctg008820_HT.12	-6.83313	5.47721e-05	XP_006860637.1	peptidase inhibitor 16
ctg009350_HT.30	7.98365	0.00696166	nohit	nohit			ctg001270_HT.10	-9.48925	0.000273437	nohit	nohit			ctg011990_HT.188	6.82253	5.50251e-05	XP_008276906.1	kelch-like protein 41
ctg002000_HT.42	4.10239	0.00701634	nohit	nohit			ctg006590_HT.59	6.66714	0.000278451	XP_022607433.1	annexin A6 isoform X1			ctg004460_HT.17	6.74677	5.88264e-05	XP_007061965.1	collagen alpha-1(I) chain isoform X1
ctg006400_HT.35	-4.09036	0.00704656	Q5BA88|PLYD_EMENI	Probable pectate lyase D			ctg004890_HT.186	-6.22644	0.000279023	XP_014118542.1	histone-lysine N-methyltransferase EHMT2-like			ctg005140_HT.10	-6.91087	5.96736e-05	XP_008278159.1	tartrate-resistant acid phosphatase type 5 isoform X1
ctg008400_HT.13	4.24322	0.00707379	XP_002130105.1	lysosomal protective protein			ctg011030_HT.25	-11.6833	0.00028124	nohit	nohit			ctg008130_HT.41	11.7965	5.98355e-05	nohit	nohit
ctg012340_HT.129	7.96182	0.00717959	XP_019516959.1	serine protease 38 isoform X1			ctg011690_HT.4	-6.02834	0.000281868	XP_004622465.1	cuticle collagen 6-like			ctg008870_HT.45	-6.73898	6.01797e-05	XP_006860637.1	peptidase inhibitor 16
ctg005030_HT.154	-4.97038	0.00718994	P86242|PAPI_STRMB	Papain inhibitor			ctg006880_HT.138	-7.04661	0.000286145	XP_005061429.2	tubulin alpha-1C chain			ctg009230_HT.28	-6.72372	6.03292e-05	Q95RI5|FAXC_DROME	Failed axon connections
ctg009880_HT.44	6.50531	0.00741995	nohit	nohit			ctg006420_HT.7	5.84354	0.000286307	XP_002603696.1	hypothetical protein BRAFLDRAFT_126894			ctg007410_HT.86	9.56032	6.04634e-05	nohit	nohit
ctg000330_HT.2	6.41811	0.0075397	Q9U256|PA2L_CAEEL	Phospholipase A2-like protein Y52B11A.8			ctg002260_HT.26	-5.89157	0.000286469	XP_008276906.1	kelch-like protein 41			ctg008980_HT.19	-6.90077	6.08705e-05	P22533|MANB_CALSA	Beta-mannanase/endoglucanase A
ctg010680_HT.264	5.84535	0.00760035	nohit	nohit			ctg003320_HT.6	9.62462	0.00029429	XP_006516017.1	neuronal cell adhesion molecule isoform X6			ctg001280_HT.57	-6.75656	6.1097e-05	XP_009481754.1	E3 ubiquitin-protein ligase TTC3, partial
ctg003760_HT.203	7.85535	0.0077778	nohit	nohit			ctg009930_HT.20	9.61359	0.000302728	nohit	nohit			ctg008580_HT.18	-6.94673	6.20541e-05	P86242|PAPI_STRMB	Papain inhibitor
ctg001070_HT.12	4.06403	0.00801594	Q9U256|PA2L_CAEEL	Phospholipase A2-like protein Y52B11A.8			ctg012920_HT.27	7.54549	0.000308887	XP_019712952.1	serine/threonine-protein kinase Nek9 isoform X1			ctg002940_HT.23	-10.3733	6.31196e-05	XP_014816350.1	protein FAM63A isoform X3
ctg010310_HT.59	6.71947	0.00802637	nohit	nohit			ctg014080_HT.75	5.80854	0.000309084	XP_022607434.1	annexin A6 isoform X2			ctg009760_HT.18	-6.80941	6.4864e-05	P22533|MANB_CALSA	Beta-mannanase/endoglucanase A
ctg013500_HT.5	-8.19828	0.00830208	XP_004781294.1	DNA replication complex GINS protein PSF1 isoform X2			ctg006650_HT.11	-9.32115	0.000312667	nohit	nohit			ctg013940_HT.21	6.71685	6.6306e-05	XP_018981954.1	thiamin pyrophosphokinase 1-like isoform X1
ctg009060_HT.171	6.35374	0.00835279	nohit	nohit			ctg012480_HT.8	-6.01406	0.000315453	XP_011846515.1	prolyl 4-hydroxylase subunit alpha-1 isoform X2			ctg004990_HT.56	10.2464	6.70665e-05	nohit	nohit
ctg006550_HT.17	7.83148	0.00859893	nohit	nohit			ctg000810_HT.6	-7.55849	0.000316042	XP_012791463.1	innexin-10-like			ctg000300_HT.44	-6.73286	6.83226e-05	P15704|GUN_CLOSA	Endoglucanase
ctg012170_HT.21	7.83148	0.00859893	nohit	nohit			ctg008160_HT.14	-9.3968	0.000317849	XP_020636456.1	BTB/POZ domain-containing protein 2 isoform X1			ctg010710_HT.158	6.68005	6.83565e-05	XP_026214230.1	collagen alpha-1(IV) chain-like
ctg001030_HT.135	-4.97837	0.00868743	nohit	nohit			ctg007900_HT.1	-9.06911	0.000324701	XP_009438829.1	peptide chain release factor 1, mitochondrial isoform X3			ctg003730_HT.31	-6.6691	6.9345e-05	XP_014023076.1	protein bassoon-like isoform X1
ctg006880_HT.199	7.79902	0.00875235	XP_018424582.1	glutathione synthetase			ctg007110_HT.32	-7.39432	0.000327193	XP_008834435.1	glutaredoxin 2 isoform X1			ctg004570_HT.5	10.2343	6.98572e-05	XP_004622421.1	transthyretin-like protein 46
ctg005030_HT.163	7.8072	0.00888648	nohit	nohit			ctg005030_HT.145	6.39039	0.000329667	nohit	nohit			ctg007850_HT.60	-6.89369	7.02571e-05	nohit	nohit
ctg007890_HT.226	11.1522	0.00901836	nohit	nohit			ctg001870_HT.29	-9.27268	0.000331419	XP_005992850.1	ran-binding protein 10 isoform X2			ctg013020_HT.3	6.64402	7.12659e-05	XP_004622465.1	cuticle collagen 6-like
ctg012100_HT.3	-7.46842	0.00924724	nohit	nohit			ctg008690_HT.147	-5.79029	0.000334029	XP_009903877.1	collagen alpha-2(IV) chain-like, partial			ctg009930_HT.21	-7.26111	7.33332e-05	nohit	nohit
ctg003410_HT.42	7.76581	0.00939422	nohit	nohit			ctg001430_HT.74	5.78046	0.000334108	P52285|SKP1A_DICDI	SCF ubiquitin ligase complex protein SKP1a			ctg014080_HT.73	-10.3301	7.35681e-05	nohit	nohit
ctg000180_HT.15	-5.56002	0.00946656	nohit	nohit			ctg005610_HT.71	-6.44848	0.000335146	XP_007901100.1	collagen alpha-1(V) chain			ctg003270_HT.48	9.63545	7.41857e-05	NP_001188244.1	carboxypeptidase a1 precursor
ctg000190_HT.5	10.0895	0.00959065	XP_026214230.1	collagen alpha-1(IV) chain-like			ctg010680_HT.109	9.56862	0.000339245	nohit	nohit			ctg006750_HT.39	9.34354	7.56114e-05	XP_010766052.1	thyroid hormone receptor beta-like
ctg001030_HT.146	-5.04829	0.00967678	nohit	nohit			ctg007890_HT.123	-6.80032	0.000342903	nohit	nohit			ctg004380_HT.12	-6.67046	7.5781e-05	P15704|GUN_CLOSA	Endoglucanase
ctg004930_HT.1	-7.32085	0.00968897	XP_027784205.1	sialin			ctg008280_HT.2	-9.07331	0.000348521	XP_016143083.1	guanine nucleotide-binding protein G(s) subunit alpha			ctg010850_HT.8	-10.3211	7.5844e-05	XP_015395129.1	UDP-glucuronosyltransferase 2A1-like isoform X2
ctg005570_HT.106	3.99697	0.00991146	XP_015108084.1	LOW QUALITY PROTEIN: putative UDP-glucuronosyltransferase ugt-48			ctg010390_HT.20	-9.56276	0.000351075	XP_017321309.1	ran-binding protein 10 isoform X5			ctg004600_HT.26	-6.7752	7.64388e-05	P86242|PAPI_STRMB	Papain inhibitor
ctg006060_HT.32	7.7232	0.00994047	XP_026693053.1	tyrosinase-like isoform X1			ctg009690_HT.18	7.85954	0.000356467	nohit	nohit			ctg002470_HT.2	7.63347	7.64863e-05	nohit	nohit
ctg008580_HT.8	7.7232	0.00994047	A5Z2X3|FUTB2_CAEEL	Galactoside 2-alpha-L-fucosyltransferase			ctg001930_HT.18	-6.27643	0.000356803	XP_023125597.1	collagen alpha-6(VI) chain isoform X1			ctg012480_HT.8	6.83999	7.67928e-05	XP_011846515.1	prolyl 4-hydroxylase subunit alpha-1 isoform X2
ctg002820_HT.334	4.04163	0.0102924	XP_020784242.1	suppressor of tumorigenicity 14 protein			ctg012730_HT.31	-8.02638	0.000356893	Q03755|CUT1_CAEEL	Cuticlin-1			ctg004890_HT.109	6.96852	7.96566e-05	XP_009557851.1	spidroin-2
ctg009090_HT.134	3.81515	0.0105283	nohit	nohit			ctg003620_HT.86	5.95261	0.000357641	nohit	nohit			ctg003190_HT.13	6.69245	7.99329e-05	XP_021163493.1	titin-like
ctg007900_HT.39	3.83635	0.010577	XP_020783587.1	glucosylceramidase			ctg010920_HT.11	-9.67337	0.000363498	XP_012604633.1	sodium/potassium-transporting ATPase subunit alpha-4 isoform X2			ctg005110_HT.2	9.26253	7.99855e-05	XP_014459226.1	collagen alpha-1(V) chain isoform X1
ctg001600_HT.205	4.07373	0.0106375	XP_026157583.1	lysosomal acid phosphatase			ctg003620_HT.58	-7.42869	0.000364513	XP_015729276.1	chymotrypsin-like protease CTRL-1			ctg006330_HT.61	-8.94538	8.0336e-05	nohit	nohit
ctg005780_HT.10	5.16902	0.0108077	A8Y181|CPG3_CAEBR	Chondroitin proteoglycan 3			ctg012210_HT.27	-8.09415	0.00036701	XP_004622465.1	cuticle collagen 6-like			ctg010680_HT.152	-10.2972	8.21922e-05	nohit	nohit
ctg010660_HT.102	6.36614	0.0109155	nohit	nohit			ctg003560_HT.9	9.53004	0.000373407	nohit	nohit			ctg008450_HT.8	8.21844	8.24832e-05	XP_002613876.1	hypothetical protein BRAFLDRAFT_208738, partial
ctg006300_HT.80	5.28459	0.0109164	P26836|LYS_CLOPE	Probable autolytic lysozyme			ctg013830_HT.26	9.52809	0.000375212	nohit	nohit			ctg003850_HT.2	9.33224	8.26054e-05	Q03755|CUT1_CAEEL	Cuticlin-1
ctg012950_HT.74	6.538	0.0109363	nohit	nohit			ctg007890_HT.67	-5.72368	0.000376301	nohit	nohit			ctg007490_HT.48	-6.76124	8.27747e-05	P15704|GUN_CLOSA	Endoglucanase
ctg012470_HT.99	-7.97414	0.011286	XP_003446610.1	indian hedgehog B protein			ctg006700_HT.19	-9.21495	0.000378417	nohit	nohit			ctg011870_HT.58	9.51571	8.34822e-05	XP_006900807.1	hematopoietic prostaglandin D synthase
ctg008690_HT.196	9.581	0.0112998	XP_014068150.1	LOW QUALITY PROTEIN: F-box only protein 38-like			ctg007110_HT.37	-7.49537	0.000379761	Q09347|YRS3_CAEEL	Uncharacterized protein T05H10.3			ctg004760_HT.32	-7.28333	8.41604e-05	XP_019205881.1	mucin-17-like
ctg007120_HT.4	-7.96513	0.011422	XP_018550471.1	scm-like with four MBT domains protein 2 isoform X2			ctg011500_HT.13	-6.78967	0.000388197	XP_027023475.1	BTB/POZ domain-containing protein 6-B-like			ctg008130_HT.69	13.8697	8.53078e-05	nohit	nohit
ctg007900_HT.40	3.83912	0.0114702	XP_015706517.1	glucosylceramidase, partial			ctg008290_HT.19	-7.27538	0.00039366	XP_014420280.1	kallikrein-6			ctg009930_HT.6	10.158	8.61637e-05	nohit	nohit
ctg003870_HT.84	4.20273	0.0117614	XP_005973125.1	mannitol 2-dehydrogenase-like			ctg004620_HT.43	9.47627	0.000394443	nohit	nohit			ctg000680_HT.25	6.55662	8.69319e-05	nohit	nohit
ctg004390_HT.24	4.33453	0.0117822	XP_014348468.1	phosphoethanolamine N-methyltransferase 3-like, partial			ctg008440_HT.40	-7.8928	0.000397505	Q27394|LE653_CAEEL	Protein let-653			ctg004380_HT.7	-7.10388	8.70004e-05	P15704|GUN_CLOSA	Endoglucanase
ctg004470_HT.21	4.68992	0.011801	XP_005934703.1	gamma-glutamyltranspeptidase 1-like			ctg007660_HT.132	9.50241	0.000399584	XP_020136546.1	glutamine-rich protein 2 isoform X5			ctg005030_HT.139	-6.92329	8.73288e-05	nohit	nohit
ctg012690_HT.151	6.48883	0.0118467	nohit	nohit			ctg012150_HT.39	6.86437	0.000403291	XP_004702959.1	E3 ubiquitin-protein ligase MIB1			ctg005030_HT.169	7.49163	8.75562e-05	XP_002609928.1	hypothetical protein BRAFLDRAFT_85876
ctg006480_HT.74	3.73775	0.0119426	A8X9H4|CPG4_CAEBR	Chondroitin proteoglycan 4			ctg013460_HT.117	-9.21495	0.000407223	XP_007247564.1	BTB/POZ domain-containing protein 6-B-like			ctg003630_HT.245	-8.86912	8.83733e-05	nohit	nohit
ctg011820_HT.89	3.83502	0.0119934	XP_013801977.1	maltase-glucoamylase, intestinal-like			ctg011270_HT.3	-9.35258	0.000409804	nohit	nohit			ctg008460_HT.15	9.2978	8.95552e-05	XP_007247564.1	BTB/POZ domain-containing protein 6-B-like
ctg008180_HT.1	7.56811	0.0121389	XP_018671206.1	protein KIAA0100-like isoform X2			ctg010460_HT.87	9.45789	0.000416889	nohit	nohit			ctg011710_HT.8	8.74324	9.02135e-05	nohit	nohit
ctg012250_HT.87	7.29306	0.0121866	XP_020638066.1	glutathione synthetase isoform X2			ctg001020_HT.70	-5.63945	0.000419258	XP_015253774.1	collagen alpha-1(XXII) chain isoform X2			ctg011620_HT.32	-6.77724	9.02872e-05	P15704|GUN_CLOSA	Endoglucanase
ctg014040_HT.22	6.37962	0.0122148	XP_010743935.2	glutathione synthetase			ctg005730_HT.44	5.80996	0.000420197	XP_002603696.1	hypothetical protein BRAFLDRAFT_126894			ctg013990_HT.26	6.63728	9.06549e-05	nohit	nohit
ctg005710_HT.97	7.14595	0.0122307	nohit	nohit			ctg013560_HT.32	-9.23195	0.000422019	XP_015196677.1	uromodulin-like 1 isoform X2			ctg002680_HT.54	6.89327	9.1316e-05	XP_010080717.1	complement component C9
ctg003770_HT.58	3.744	0.0122738	XP_019625748.1	legumain-like			ctg004890_HT.2	7.92412	0.00042204	nohit	nohit			ctg009090_HT.120	6.49735	9.28292e-05	nohit	nohit
ctg012200_HT.5	7.3834	0.0122919	XP_018611368.1	paired box protein Pax-4, partial			ctg000370_HT.5	-9.61121	0.000424939	XP_019634450.1	integrin-linked protein kinase-like isoform X1			ctg007820_HT.47	7.23183	9.29293e-05	nohit	nohit
ctg005090_HT.29	3.81462	0.0123203	XP_020507031.1	doublesex- and mab-3-related transcription factor 3 isoform X1			ctg002370_HT.14	-9.27085	0.000431775	nohit	nohit			ctg001340_HT.102	10.9313	9.30938e-05	XP_019216056.1	collagen alpha-1(XVII) chain isoform X4
ctg010000_HT.51	11.6516	0.0123308	XP_004622465.1	cuticle collagen 6-like			ctg009880_HT.65	7.60199	0.000433391	nohit	nohit			ctg011620_HT.320	6.51376	9.48153e-05	nohit	nohit
ctg000200_HT.6	9.42826	0.0125529	XP_026214230.1	collagen alpha-1(IV) chain-like			ctg009380_HT.29	-7.51908	0.000444084	XP_019614593.1	BTB/POZ domain-containing protein 2-like			ctg005760_HT.5	10.1403	9.52496e-05	XP_015108071.1	LOW QUALITY PROTEIN: uncharacterized transporter slc-17.2-like
ctg007660_HT.41	5.04488	0.0127617	XP_002601629.1	hypothetical protein BRAFLDRAFT_85797			ctg001250_HT.90	9.45583	0.000447129	nohit	nohit			ctg012090_HT.23	6.48165	9.59173e-05	nohit	nohit
ctg004070_HT.1	3.72641	0.0131679	XP_006219920.1	cathepsin B-like cysteine proteinase 6, partial			ctg004580_HT.65	9.45378	0.000449335	nohit	nohit			ctg007010_HT.35	8.05828	9.6682e-05	nohit	nohit
ctg006390_HT.3	7.02486	0.0131793	XP_023382410.1	probable ATP-dependent RNA helicase DHX34			ctg008620_HT.22	-5.67952	0.000450175	XP_012374028.1	double homeobox protein A-like			ctg001870_HT.12	10.0672	9.71097e-05	O94712|YC5C_SCHPO	Uncharacterized protein C1259.12c
ctg008620_HT.35	7.44763	0.0131869	XP_026222836.1	glutathione synthetase-like			ctg007410_HT.14	-5.76781	0.000451561	nohit	nohit			ctg009590_HT.14	-6.46048	9.75023e-05	Q5BA88|PLYD_EMENI	Probable pectate lyase D
ctg002140_HT.19	5.37647	0.0132318	nohit	nohit			ctg014040_HT.87	9.44965	0.000453782	nohit	nohit			ctg005070_HT.37	6.46664	9.91932e-05	XP_006219920.1	cathepsin B-like cysteine proteinase 6, partial
ctg002730_HT.91	5.55843	0.013263	P34500|TTR2_CAEEL	Transthyretin-like protein 2			ctg007910_HT.37	9.44758	0.000456024	nohit	nohit			ctg002730_HT.78	10.1256	9.98435e-05	XP_004622421.1	transthyretin-like protein 46
ctg005240_HT.6	7.01076	0.0133671	XP_007884558.1	cell division cycle protein 27 homolog			ctg000300_HT.72	-7.41554	0.000456048	O94712|YC5C_SCHPO	Uncharacterized protein C1259.12c			ctg010720_HT.103	-7.37362	0.000101225	nohit	nohit
ctg007880_HT.23	-7.82775	0.0136628	XP_012993160.1	uncharacterized protein LOC105022425 isoform X1			ctg008460_HT.23	-6.50154	0.000457659	nohit	nohit			ctg008500_HT.18	10.1108	0.00010355	XP_016382230.1	carbonic anhydrase 4-like
ctg000990_HT.9	4.12679	0.013692	nohit	nohit			ctg004080_HT.14	8.17748	0.000459416	XP_009961954.1	histone-lysine N-methyltransferase SETD1B-like, partial			ctg004650_HT.92	6.40564	0.000105	nohit	nohit
ctg001520_HT.32	-5.01746	0.013902	nohit	nohit			ctg005160_HT.63	-5.84437	0.000463673	XP_018961242.1	collagen alpha-1(XI) chain-like			ctg007580_HT.14	9.44142	0.000105481	XP_015814432.1	protein DDI1 homolog 2 isoform X1
ctg009880_HT.45	7.44763	0.0140862	nohit	nohit			ctg008270_HT.43	-12.1032	0.000468988	nohit	nohit			ctg004660_HT.9	7.0228	0.000106475	nohit	nohit
ctg011860_HT.5	6.44543	0.0141175	P34625|YOJ2_CAEEL	Uncharacterized protein ZK353.2			ctg013630_HT.12	7.7622	0.000470512	nohit	nohit			ctg003780_HT.36	-6.42134	0.000106839	XP_006860637.1	peptidase inhibitor 16
ctg000570_HT.9	4.95826	0.0142411	XP_026310853.1	calmodulin-like			ctg008390_HT.6	-6.55778	0.000473723	XP_007431213.1	collagen alpha-1(III) chain			ctg011820_HT.85	6.63099	0.000109019	XP_018583154.1	BTB/POZ domain-containing protein 6
ctg001520_HT.9	5.43851	0.0142704	XP_002130342.1	methyltransferase-like protein 13			ctg002840_HT.43	-5.59641	0.000483037	XP_005306644.1	collagen alpha-1(III) chain			ctg008830_HT.23	-8.19525	0.000110369	nohit	nohit
ctg009590_HT.9	7.40513	0.0148255	XP_019635549.1	MFS-type transporter SLC18B1-like isoform X1			ctg007850_HT.36	6.10121	0.000483854	nohit	nohit			ctg005140_HT.14	-7.73739	0.000113451	XP_020497050.1	tartrate-resistant acid phosphatase type 5
ctg004470_HT.13	4.7898	0.0149874	nohit	nohit			ctg008620_HT.117	-5.95876	0.000485435	XP_006777467.1	POU domain, class 3, transcription factor 1, partial			ctg014050_HT.172	-8.12433	0.000113844	nohit	nohit
ctg013310_HT.116	7.39431	0.0150183	XP_003928412.1	tryptase gamma			ctg004120_HT.57	5.84418	0.000491494	nohit	nohit			ctg004780_HT.5	6.9729	0.000114077	nohit	nohit
ctg010720_HT.30	5.33841	0.0151016	nohit	nohit			ctg004290_HT.40	-5.93148	0.000494457	nohit	nohit			ctg010330_HT.284	6.43866	0.000115084	nohit	nohit
ctg011620_HT.296	5.63737	0.0152771	XP_018673140.1	uncharacterized protein LOC100176471			ctg004400_HT.126	9.40558	0.000503561	nohit	nohit			ctg001930_HT.37	6.40536	0.000117296	nohit	nohit
ctg014040_HT.107	3.62918	0.0153383	nohit	nohit			ctg002780_HT.248	-5.53069	0.000504944	nohit	nohit			ctg011610_HT.36	-6.37137	0.000117477	P86242|PAPI_STRMB	Papain inhibitor
ctg011620_HT.189	7.37242	0.0154137	NP_001080807.1	glucosaminyl (N-acetyl) transferase 1, core 2 L homeolog			ctg005570_HT.83	-5.99879	0.000505119	nohit	nohit			ctg012820_HT.27	-7.61381	0.000120895	XP_023189534.1	mucin-2-like isoform X18
ctg005120_HT.31	3.77371	0.0155209	XP_020507031.1	doublesex- and mab-3-related transcription factor 3 isoform X1			ctg002990_HT.49	8.14849	0.000511515	XP_019619681.1	LOW QUALITY PROTEIN: peroxidasin homolog, partial			ctg009060_HT.203	8.42687	0.000122798	nohit	nohit
ctg006740_HT.18	7.30467	0.015593	XP_024267245.1	uncharacterized protein LOC112243670			ctg001030_HT.57	-9.25431	0.000518126	P18160|SPLA_DICDI	Dual specificity protein kinase splA			ctg007850_HT.36	-7.01326	0.000123292	nohit	nohit
ctg011570_HT.13	7.09339	0.0155967	nohit	nohit			ctg012470_HT.73	-7.12831	0.000519717	nohit	nohit			ctg007880_HT.45	-10.1725	0.000123459	nohit	nohit
ctg006880_HT.209	5.82434	0.0156216	XP_025899787.1	annexin A13			ctg013310_HT.70	-9.07121	0.000530593	XP_018095363.1	BTB (POZ) domain containing 2 S homeolog isoform X1			ctg012210_HT.139	9.31512	0.000125529	XP_002602581.1	hypothetical protein BRAFLDRAFT_266132
ctg011340_HT.10	7.35018	0.015823	nohit	nohit			ctg007010_HT.79	-6.76914	0.000532269	XP_002605513.1	hypothetical protein BRAFLDRAFT_286684			ctg011620_HT.355	6.33838	0.000126977	nohit	nohit
ctg012470_HT.103	7.35018	0.015823	XP_010168489.1	zinc transporter 9, partial			ctg012800_HT.131	-9.17253	0.00053982	XP_019633489.1	uncharacterized protein LOC109476912			ctg002820_HT.297	6.37447	0.000127049	nohit	nohit
ctg011940_HT.14	4.40173	0.015848	nohit	nohit			ctg005280_HT.10	-6.50145	0.000546624	XP_007897258.1	sushi domain-containing protein 2 isoform X1			ctg011350_HT.5	6.33987	0.000127407	XP_026784166.1	collagen alpha-2(XI) chain isoform X1
ctg006190_HT.35	6.2906	0.0158561	XP_019619673.1	LOW QUALITY PROTEIN: peroxidasin homolog, partial			ctg010730_HT.178	6.6332	0.000547662	nohit	nohit			ctg005310_HT.26	-6.58619	0.000129649	Q95RI5|FAXC_DROME	Failed axon connections
ctg005280_HT.17	5.59332	0.0159109	nohit	nohit			ctg003870_HT.13	7.15576	0.00056054	nohit	nohit			ctg010000_HT.24	-6.86478	0.000130243	P22533|MANB_CALSA	Beta-mannanase/endoglucanase A
ctg010710_HT.162	4.9075	0.0159337	XP_015108084.1	LOW QUALITY PROTEIN: putative UDP-glucuronosyltransferase ugt-48			ctg005160_HT.64	-5.93009	0.000563758	XP_018556787.1	LOW QUALITY PROTEIN: collagen alpha-1(XXII) chain			ctg005310_HT.44	6.7238	0.000130457	XP_019132955.2	endothelin-converting enzyme 2 isoform X2
ctg012140_HT.22	7.33894	0.0160331	XP_012809063.1	phospholipase A2, minor isoenzyme-like			ctg005310_HT.26	5.70859	0.000565165	Q95RI5|FAXC_DROME	Failed axon connections			ctg010910_HT.55	6.27323	0.000133089	XP_019623592.1	vitellogenin-6-like
ctg000740_HT.7	-3.90801	0.0160839	P86242|PAPI_STRMB	Papain inhibitor			ctg003200_HT.30	-5.71468	0.000565205	nohit	nohit			ctg011870_HT.10	-6.34544	0.000134096	nohit	nohit
ctg005280_HT.2	-4.61353	0.0161454	XP_023853934.1	sperm-specific antigen 2			ctg007790_HT.26	9.32224	0.000568557	nohit	nohit			ctg009880_HT.67	-7.17673	0.000134136	nohit	nohit
ctg005930_HT.76	5.9834	0.0161693	XP_012372243.2	serine protease 44			ctg005110_HT.4	8.54172	0.000589305	nohit	nohit			ctg014030_HT.109	-7.19789	0.00013515	nohit	nohit
ctg005310_HT.48	4.92964	0.0162658	XP_015263075.1	tenascin-X			ctg012250_HT.121	9.31318	0.000589333	XP_026154023.1	UDP-glucuronosyltransferase 2A1-like isoform X2			ctg007190_HT.13	10.0847	0.00013944	XP_021322463.1	ribosome-binding protein 1-like
ctg011500_HT.12	5.5644	0.0162912	XP_022625991.1	cysteine-rich venom protein VAR6-like isoform X4			ctg006230_HT.105	9.33572	0.000591586	XP_015205800.1	BTB/POZ domain-containing protein 6 isoform X3			ctg003090_HT.6	6.68444	0.000139588	XP_014640162.1	collagen alpha-1(III) chain isoform X4
ctg009960_HT.12	3.66739	0.0165404	XP_022282758.1	LOW QUALITY PROTEIN: UDP-glucuronosyltransferase 2C1-like			ctg012380_HT.41	6.71521	0.000596425	XP_018520364.1	tartrate-resistant acid phosphatase type 5			ctg012680_HT.37	-10.0332	0.000140008	XP_015108084.1	LOW QUALITY PROTEIN: putative UDP-glucuronosyltransferase ugt-48
ctg005070_HT.28	3.59614	0.0166073	XP_004072568.1	4-hydroxyphenylpyruvate dioxygenase-like			ctg009940_HT.22	-6.89003	0.000598349	XP_015797632.1	cytochrome P450 4V2			ctg012210_HT.38	7.16112	0.000142485	XP_004622465.1	cuticle collagen 6-like
ctg012470_HT.6	-6.00889	0.0166675	nohit	nohit			ctg010660_HT.167	-8.978	0.000600994	XP_005735963.1	suppressor of tumorigenicity 14 protein			ctg006000_HT.20	6.35698	0.00014288	XP_010311779.1	peroxidasin homolog, partial
ctg011590_HT.52	3.52944	0.0166777	XP_002603595.1	hypothetical protein BRAFLDRAFT_93138			ctg003990_HT.10	-5.42606	0.000604224	XP_018981954.1	thiamin pyrophosphokinase 1-like isoform X1			ctg010000_HT.57	10.0098	0.000143187	nohit	nohit
ctg012780_HT.73	7.30467	0.0166863	nohit	nohit			ctg001030_HT.169	-7.53335	0.000608308	Q4Z8K6|RBP9X_DROME	Ran-binding proteins 9/10 homolog			ctg010330_HT.21	6.25205	0.000144139	nohit	nohit
ctg003090_HT.4	6.78076	0.0167211	XP_020369511.1	uncharacterized protein LOC109914338			ctg009380_HT.30	-7.03468	0.000611743	XP_013929631.1	ubiquitin-60S ribosomal protein L40			ctg004250_HT.12	-10.1215	0.000144886	nohit	nohit
ctg005600_HT.10	4.85282	0.0167279	A8Y181|CPG3_CAEBR	Chondroitin proteoglycan 3			ctg004200_HT.17	-5.49643	0.000613396	XP_021503689.1	collagen alpha-1(III) chain			ctg007140_HT.15	9.5852	0.000144961	XP_026214230.1	collagen alpha-1(IV) chain-like
ctg005510_HT.5	7.29306	0.016912	XP_019476049.1	DNA repair protein RAD50 isoform X1			ctg007470_HT.64	-9.10442	0.000619351	XP_004622465.1	cuticle collagen 6-like			ctg007010_HT.78	-7.88383	0.00015014	XP_014058825.1	uncharacterized protein LOC106606894
ctg006470_HT.40	7.25766	0.0169314	P34269|TYR1_CAEEL	Putative tyrosinase-like protein tyr-1			ctg007410_HT.97	5.93001	0.000631924	XP_002130105.1	lysosomal protective protein			ctg005040_HT.254	-6.87895	0.000152651	P07103|GUNZ_DICD3	Endoglucanase Z
ctg001850_HT.17	6.23135	0.0169828	XP_002611363.1	hypothetical protein BRAFLDRAFT_210956			ctg008770_HT.23	6.60145	0.000638818	nohit	nohit			ctg004250_HT.14	9.98839	0.000152716	XP_004622421.1	transthyretin-like protein 46
ctg005600_HT.45	-7.04971	0.0170184	XP_015108033.1	LOW QUALITY PROTEIN: phosphoenolpyruvate carboxykinase			ctg005310_HT.43	5.49427	0.000644437	nohit	nohit			ctg005810_HT.14	6.77708	0.000153638	Q19005|YYT6_CAEEL	Uncharacterized protein D2096.6
ctg011720_HT.11	7.28136	0.0171418	nohit	nohit			ctg001250_HT.43	-9.08791	0.000652184	nohit	nohit			ctg008620_HT.24	6.71079	0.000154407	NP_001139579.1	TD and POZ domain containing-like
ctg013310_HT.47	-6.58048	0.0171608	nohit	nohit			ctg005710_HT.46	9.27169	0.000661714	XP_002589172.1	hypothetical protein BRAFLDRAFT_84934			ctg003460_HT.22	6.78352	0.000154494	XP_017280063.1	kelch-like protein 41a
ctg003620_HT.87	7.26956	0.0173757	nohit	nohit			ctg004250_HT.15	9.25759	0.00066405	XP_004676945.1	protein piccolo			ctg001660_HT.23	-8.19828	0.000154914	nohit	nohit
ctg009490_HT.2	7.26956	0.0173757	nohit	nohit			ctg012970_HT.32	-5.80821	0.000667196	Q27394|LE653_CAEEL	Protein let-653			ctg011230_HT.83	-6.33914	0.000160533	P22533|MANB_CALSA	Beta-mannanase/endoglucanase A
ctg006610_HT.40	-7.63104	0.0174498	Q5B024|PLYF_EMENI	Probable pectate lyase F			ctg012800_HT.22	-6.13304	0.000669561	nohit	nohit			ctg000470_HT.48	6.17026	0.000163146	XP_014909307.1	collagen alpha-1(V) chain-like isoform X1
ctg002730_HT.79	6.09056	0.0174857	nohit	nohit			ctg009850_HT.8	6.58661	0.000672437	nohit	nohit			ctg004760_HT.33	-6.43691	0.000163757	nohit	nohit
ctg002290_HT.12	-4.04147	0.0175388	nohit	nohit			ctg008240_HT.46	-6.55518	0.000676663	nohit	nohit			ctg011260_HT.10	6.60045	0.000165463	XP_014909307.1	collagen alpha-1(V) chain-like isoform X1
ctg009940_HT.18	4.06513	0.0176117	XP_005970928.1	pantoate--beta-alanine ligase-like			ctg011400_HT.5	-8.55719	0.000677346	nohit	nohit			ctg002950_HT.5	-9.54172	0.000167048	nohit	nohit
ctg009280_HT.7	7.25766	0.0176137	nohit	nohit			ctg011580_HT.17	-5.35082	0.000686657	XP_011603520.1	collagen alpha-6(VI) chain isoform X2			ctg001450_HT.62	-10.074	0.000167588	XP_019628056.1	mucin-17-like
ctg005490_HT.46	7.13299	0.0176693	XP_002587513.1	hypothetical protein BRAFLDRAFT_115857			ctg006490_HT.63	9.24812	0.000694163	nohit	nohit			ctg003170_HT.3	6.34354	0.000168949	XP_015258059.1	collagen alpha-1(II) chain-like
ctg004070_HT.4	3.5079	0.0177966	XP_006219920.1	cathepsin B-like cysteine proteinase 6, partial			ctg004660_HT.47	-5.88456	0.000715121	XP_023830290.1	insulinoma-associated protein 1a-like			ctg005040_HT.169	-10.047	0.000169822	XP_027992786.1	E3 ubiquitin-protein ligase RNF13 isoform X4
ctg003930_HT.15	7.24567	0.0178561	nohit	nohit			ctg000300_HT.68	9.25049	0.000715622	O94712|YC5C_SCHPO	Uncharacterized protein C1259.12c			ctg002820_HT.385	6.1722	0.000171176	XP_027557119.1	LOW QUALITY PROTEIN: collagen alpha-1(XVI) chain
ctg008840_HT.94	7.24567	0.0178561	XP_021558296.1	cholinesterase			ctg003770_HT.112	-6.27357	0.000723869	nohit	nohit			ctg010160_HT.120	9.02357	0.000172255	XP_010766052.1	thyroid hormone receptor beta-like
ctg012740_HT.4	5.74421	0.0179752	nohit	nohit			ctg007160_HT.9	9.24097	0.000730706	XP_005981216.1	ran-binding protein 9			ctg003530_HT.98	6.20175	0.000172377	XP_018545422.1	collagen alpha-1(XXI) chain isoform X1
ctg010660_HT.238	7.17154	0.0180187	nohit	nohit			ctg000380_HT.21	-7.02064	0.000732731	nohit	nohit			ctg007680_HT.194	8.7667	0.000173027	XP_008297139.1	BTB/POZ domain-containing protein 6-B-like
ctg014050_HT.171	7.11991	0.0184314	nohit	nohit			ctg003260_HT.5	7.5152	0.000733806	nohit	nohit			ctg011720_HT.10	-6.14038	0.000174755	nohit	nohit
ctg013620_HT.3	6.67741	0.0184823	nohit	nohit			ctg009250_HT.17	-5.31495	0.000734659	nohit	nohit			ctg001480_HT.25	-7.83389	0.000175014	nohit	nohit
ctg006160_HT.12	-7.57884	0.0185762	XP_006903756.1	LOW QUALITY PROTEIN: G protein-coupled receptor 34			ctg002040_HT.112	8.94801	0.000736718	XP_015273154.1	26S proteasome non-ATPase regulatory subunit 9 isoform X2			ctg003830_HT.75	6.1647	0.000176963	XP_020388694.1	collagen alpha-1(I) chain isoform X6
ctg003530_HT.95	7.20908	0.0186103	XP_009565202.1	phospholipase A2			ctg013340_HT.21	9.23378	0.000742254	XP_026874604.1	UDP-glucuronosyltransferase 2B20-like isoform X1			ctg006590_HT.12	-6.48022	0.00017725	XP_006219920.1	cathepsin B-like cysteine proteinase 6, partial
ctg005680_HT.2	-7.57292	0.0187072	XP_004415783.1	neuronal acetylcholine receptor subunit alpha-6 isoform X2			ctg005610_HT.31	-8.48061	0.00074324	XP_026214230.1	collagen alpha-1(IV) chain-like			ctg006150_HT.14	-6.30576	0.000178639	XP_006219920.1	cathepsin B-like cysteine proteinase 6, partial
ctg012240_HT.16	4.59971	0.0187499	XP_015674138.1	lysosomal acid phosphatase			ctg008440_HT.34	-9.27815	0.000746381	nohit	nohit			ctg004090_HT.89	8.89893	0.000180374	nohit	nohit
ctg004360_HT.15	-7.38305	0.0187847	nohit	nohit			ctg003240_HT.10	9.21445	0.000749791	nohit	nohit			ctg009970_HT.4	-10.0291	0.000182442	nohit	nohit
ctg008130_HT.29	-7.55502	0.0191077	nohit	nohit			ctg003190_HT.52	9.22898	0.000750068	nohit	nohit			ctg010310_HT.2	-10.0291	0.00018282	nohit	nohit
ctg005280_HT.14	5.48434	0.0191698	nohit	nohit			ctg010980_HT.11	-8.88553	0.000756465	nohit	nohit			ctg010720_HT.30	9.90506	0.000182939	nohit	nohit
ctg012920_HT.1	5.70399	0.0192217	nohit	nohit			ctg008180_HT.32	-8.94172	0.000757509	XP_011617244.1	ran-binding protein 10			ctg004890_HT.186	6.48042	0.000183041	XP_014118542.1	histone-lysine N-methyltransferase EHMT2-like
ctg002280_HT.8	6.0359	0.0193106	XP_008049502.2	mRNA decay activator protein ZFP36, partial			ctg008180_HT.26	-9.18422	0.000759527	XP_011617244.1	ran-binding protein 10			ctg001600_HT.182	6.29842	0.000183433	nohit	nohit
ctg012750_HT.45	6.06259	0.019416	nohit	nohit			ctg001670_HT.41	-9.14088	0.000759571	XP_008297139.1	BTB/POZ domain-containing protein 6-B-like			ctg014050_HT.149	7.1069	0.000184932	nohit	nohit
ctg002500_HT.36	3.89532	0.0194615	XP_017322270.1	solute carrier family 23 member 1-like			ctg007880_HT.11	-9.06911	0.0007649	Q09246|YP98_CAEEL	Uncharacterized protein C28H8.8			ctg005710_HT.30	7.2976	0.000187748	nohit	nohit
ctg007880_HT.19	-7.5369	0.0195197	XP_026007339.1	uncharacterized protein LOC113011801 isoform X2			ctg010660_HT.267	-5.81071	0.000769593	XP_017280063.1	kelch-like protein 41a			ctg001450_HT.57	-10.0346	0.000188627	XP_020467188.1	BTB/POZ domain-containing protein 6
ctg009590_HT.14	-3.44562	0.0195349	Q5BA88|PLYD_EMENI	Probable pectate lyase D			ctg010020_HT.26	6.73762	0.000770799	nohit	nohit			ctg003860_HT.123	8.81505	0.00018895	nohit	nohit
ctg003200_HT.44	4.25616	0.0200741	XP_018541106.1	islet cell autoantigen 1 isoform X1			ctg001560_HT.143	-7.16926	0.000789307	nohit	nohit			ctg006880_HT.210	-6.37772	0.000189907	XP_010885778.1	cysteine-rich secretory protein 2-like
ctg007910_HT.77	7.9503	0.0200774	XP_004622465.1	cuticle collagen 6-like			ctg008870_HT.41	9.16243	0.000789383	nohit	nohit			ctg007910_HT.269	6.09547	0.000190123	nohit	nohit
ctg001340_HT.121	4.37549	0.0201766	nohit	nohit			ctg011260_HT.2	8.86054	0.000794264	nohit	nohit			ctg013650_HT.7	-9.7986	0.000190651	XP_002600957.1	hypothetical protein BRAFLDRAFT_79146
ctg007880_HT.22	-7.46842	0.0201853	Q93834|YYVP_CAEEL	Glycosyltransferase family 92 protein F59C6.8			ctg008530_HT.7	-9.32995	0.000819484	nohit	nohit			ctg005030_HT.154	-7.56549	0.000191667	P86242|PAPI_STRMB	Papain inhibitor
ctg012960_HT.32	-7.09171	0.0204669	nohit	nohit			ctg010390_HT.15	-9.3016	0.000821393	O94712|YC5C_SCHPO	Uncharacterized protein C1259.12c			ctg003900_HT.7	8.92924	0.00019483	nohit	nohit
ctg011800_HT.31	3.95469	0.0205021	nohit	nohit			ctg007660_HT.144	9.17749	0.000824645	XP_012023560.1	UDP-glucuronosyltransferase 2C1-like isoform X1			ctg006690_HT.27	-6.92177	0.000195212	XP_008491522.1	ubiquitin isoform X5
ctg004000_HT.98	6.56607	0.0205291	XP_019130417.2	leukocyte elastase inhibitor isoform X1			ctg004760_HT.63	-8.94172	0.000827051	XP_027015476.1	collagen alpha-1(X) chain-like			ctg011820_HT.107	-7.01117	0.00019615	P15704|GUN_CLOSA	Endoglucanase
ctg009720_HT.5	4.76962	0.0207877	XP_026061304.1	titin-like			ctg000300_HT.69	-7.60357	0.000830895	XP_017321309.1	ran-binding protein 10 isoform X5			ctg004090_HT.113	-10.0124	0.000199338	nohit	nohit
ctg013340_HT.15	6.3112	0.0207971	nohit	nohit			ctg008390_HT.15	5.44079	0.000837497	XP_002130105.1	lysosomal protective protein			ctg001810_HT.22	-6.07784	0.000199478	nohit	nohit
ctg004470_HT.9	4.57419	0.0208121	nohit	nohit			ctg004000_HT.97	9.17749	0.000837993	XP_021054497.1	serpin B4-like isoform X2			ctg007690_HT.20	-6.05635	0.000199868	P43951|Y131_HAEIN	Uncharacterized protein HI_0131
ctg003830_HT.64	3.70043	0.0208403	P40714|CSCA_ECOLX	Sucrose-6-phosphate hydrolase			ctg006430_HT.180	-8.30058	0.000838368	XP_017283119.1	collagen alpha-1(XI) chain-like isoform X2			ctg005310_HT.68	14.7444	0.000203978	XP_018673140.1	uncharacterized protein LOC100176471
ctg006480_HT.131	3.39716	0.0208679	XP_001367424.1	tyrosine aminotransferase			ctg008860_HT.17	-9.08583	0.000855073	XP_027727481.1	transcription factor SOX-13 isoform X2			ctg011250_HT.71	6.11817	0.000206131	nohit	nohit
ctg005310_HT.2	-6.48286	0.0209572	nohit	nohit			ctg009930_HT.1	9.16495	0.000860617	nohit	nohit			ctg012490_HT.23	9.68292	0.000209951	nohit	nohit
ctg006610_HT.74	-7.43618	0.0211113	XP_026009162.1	putative helicase mov-10-B.2			ctg012950_HT.5	-6.98215	0.000868618	XP_008321339.2	neuronal acetylcholine receptor subunit alpha-7-like			ctg003830_HT.34	6.16872	0.000215298	XP_015258059.1	collagen alpha-1(II) chain-like
ctg003410_HT.43	7.09339	0.0211484	nohit	nohit			ctg013650_HT.9	9.15738	0.000874524	nohit	nohit			ctg003340_HT.62	6.04617	0.000225073	XP_004622581.1	uncharacterized protein F52C9.5-like, partial
ctg001810_HT.32	3.41583	0.0211664	XP_002598387.1	hypothetical protein BRAFLDRAFT_96869			ctg009210_HT.18	8.15105	0.000875715	XP_007253414.2	putative helicase mov-10-B.1			ctg003740_HT.2	8.90275	0.000226726	Q03755|CUT1_CAEEL	Cuticlin-1
ctg001710_HT.66	5.56396	0.0212291	XP_019619681.1	LOW QUALITY PROTEIN: peroxidasin homolog, partial			ctg007590_HT.8	-9.02644	0.00087596	XP_019646217.1	uncharacterized protein LOC109486767			ctg002830_HT.8	6.67133	0.000228572	nohit	nohit
ctg007100_HT.33	4.24243	0.0216218	XP_014354260.1	tissue factor pathway inhibitor 2-like isoform X2			ctg004860_HT.19	5.20256	0.000889407	P15704|GUN_CLOSA	Endoglucanase			ctg001820_HT.9	8.72411	0.000229267	XP_014342027.1	ran-binding protein 10 isoform X1
ctg002260_HT.37	-6.97987	0.0217685	nohit	nohit			ctg002360_HT.37	-7.73237	0.000891668	XP_014887277.1	zinc metalloproteinase nas-14-like			ctg008280_HT.58	8.71108	0.00022994	Q09347|YRS3_CAEEL	Uncharacterized protein T05H10.3
ctg008830_HT.44	-6.02632	0.0217998	XP_010885778.1	cysteine-rich secretory protein 2-like			ctg000990_HT.10	-8.91858	0.000894242	nohit	nohit			ctg004080_HT.15	9.83475	0.000237175	XP_009961954.1	histone-lysine N-methyltransferase SETD1B-like, partial
ctg008500_HT.63	5.8204	0.0218194	XP_026886003.1	trypsin-10-like			ctg011070_HT.7	9.14467	0.000898275	nohit	nohit			ctg010160_HT.101	8.90275	0.000239059	Q03755|CUT1_CAEEL	Cuticlin-1
ctg008820_HT.12	-3.40222	0.0218612	XP_006860637.1	peptidase inhibitor 16			ctg006430_HT.163	-8.89268	0.000900387	Q09347|YRS3_CAEEL	Uncharacterized protein T05H10.3			ctg008400_HT.6	9.34897	0.000241939	nohit	nohit
ctg003200_HT.13	-5.84177	0.0219156	XP_027325803.1	dynein light chain LC6, flagellar outer arm isoform X2			ctg005510_HT.13	-8.93712	0.000902908	nohit	nohit			ctg006660_HT.15	8.45916	0.000241949	nohit	nohit
ctg012170_HT.23	-7.43618	0.021928	nohit	nohit			ctg012220_HT.16	-6.08936	0.000903463	nohit	nohit			ctg006690_HT.24	-6.99722	0.000244442	XP_008491522.1	ubiquitin isoform X5
ctg003720_HT.21	3.83601	0.0220138	nohit	nohit			ctg004890_HT.113	-5.46717	0.000909965	nohit	nohit			ctg012190_HT.16	-7.11358	0.000245183	nohit	nohit
ctg006460_HT.22	7.03883	0.0224316	XP_002602892.1	hypothetical protein BRAFLDRAFT_234461, partial			ctg007910_HT.81	-6.61585	0.000916396	nohit	nohit			ctg008300_HT.86	9.77759	0.000246911	nohit	nohit
ctg012630_HT.20	3.41441	0.022561	XP_010770664.1	protein quaking-B-like isoform X3			ctg003730_HT.46	-8.81207	0.000925634	XP_020765087.1	hematopoietic prostaglandin D synthase			ctg007660_HT.19	-5.9264	0.000248467	Q5B7Z3|PLYE_EMENI	Pectate lyase E
ctg010490_HT.1	7.02486	0.0227696	XP_018107332.1	uncharacterized protein LOC108710705			ctg002370_HT.15	-8.88553	0.000927026	nohit	nohit			ctg010450_HT.25	-6.07211	0.000249381	XP_010885778.1	cysteine-rich secretory protein 2-like
ctg002490_HT.17	3.53811	0.022788	XP_017322270.1	solute carrier family 23 member 1-like			ctg008540_HT.39	-5.27408	0.000929271	NP_001139579.1	TD and POZ domain containing-like			ctg011990_HT.230	5.92214	0.000249705	O16883|CPG4_CAEEL	Chondroitin proteoglycan 4
ctg008340_HT.98	7.01076	0.0228715	nohit	nohit			ctg001030_HT.242	-8.84682	0.000932631	nohit	nohit			ctg010970_HT.34	6.30694	0.000253239	XP_017573461.1	thiamin pyrophosphokinase 1
ctg010830_HT.46	-6.87795	0.0230445	nohit	nohit			ctg004290_HT.165	-6.64108	0.000952166	XP_007247564.1	BTB/POZ domain-containing protein 6-B-like			ctg012800_HT.18	-9.7757	0.000256181	XP_016318423.1	calmodulin-A isoform X1
ctg004290_HT.134	6.95292	0.0230757	nohit	nohit			ctg012800_HT.150	-8.90921	0.000959157	nohit	nohit			ctg010710_HT.64	-6.24953	0.000263278	nohit	nohit
ctg009280_HT.9	7.01076	0.0231149	nohit	nohit			ctg000920_HT.27	-5.28023	0.000970434	XP_015281141.1	LIM domain-binding protein 3, partial			ctg005210_HT.9	-5.89489	0.000264333	P15704|GUN_CLOSA	Endoglucanase
ctg013560_HT.29	3.76007	0.0232371	nohit	nohit			ctg004290_HT.226	-6.63048	0.000975949	nohit	nohit			ctg004730_HT.54	8.67576	0.00026478	Q09347|YRS3_CAEEL	Uncharacterized protein T05H10.3
ctg005020_HT.37	6.9676	0.0234386	nohit	nohit			ctg001880_HT.67	6.08613	0.000976901	XP_008322007.1	dual specificity protein kinase TTK			ctg007880_HT.40	6.08175	0.000267841	XP_005974923.1	type-1 glutamine synthetase 2-like
ctg010260_HT.28	-6.94363	0.0234426	XP_012402081.1	UDP-GalNAc:beta-1,3-N-acetylgalactosaminyltransferase 1			ctg008360_HT.5	-9.24503	0.000984607	XP_006739043.1	homeobox protein SEBOX-like			ctg004030_HT.17	-5.96067	0.000268969	nohit	nohit
ctg006120_HT.189	6.99651	0.0234677	XP_019615465.1	hexokinase-2-like isoform X1			ctg008390_HT.9	-9.73609	0.00098703	nohit	nohit			ctg010680_HT.164	-6.16585	0.000270517	XP_016286442.1	cytadherence high molecular weight protein 1-like
ctg007780_HT.62	-7.15646	0.0239096	nohit	nohit			ctg005210_HT.9	5.14211	0.000990254	P15704|GUN_CLOSA	Endoglucanase			ctg003220_HT.14	-9.90645	0.000272544	XP_022524480.1	uncharacterized protein LOC111192142
ctg006420_HT.135	-7.35574	0.0239997	XP_027146224.1	zinc finger BED domain-containing protein 1-like			ctg002360_HT.41	-8.9139	0.000993595	XP_014393843.1	M protein, serotype 24-like isoform X1			ctg004400_HT.79	6.99543	0.000275163	nohit	nohit
ctg007820_HT.46	3.58985	0.024014	XP_002130105.1	lysosomal protective protein			ctg001880_HT.80	6.29856	0.000999537	nohit	nohit			ctg001430_HT.74	-5.88966	0.000276678	P52285|SKP1A_DICDI	SCF ubiquitin ligase complex protein SKP1a
ctg006160_HT.18	5.66481	0.0243266	XP_023146667.1	islet cell autoantigen 1 isoform X2			ctg010200_HT.11	-6.08576	0.00101695	XP_017318982.1	BTB/POZ domain-containing protein 6-B-like			ctg009210_HT.18	-9.89435	0.000280059	XP_007253414.2	putative helicase mov-10-B.1
ctg008300_HT.62	-5.00614	0.0243344	XP_019624190.1	LOW QUALITY PROTEIN: hydroxylysine kinase-like			ctg005830_HT.119	5.29658	0.00102276	XP_019645981.1	transformer-2 protein homolog beta-like			ctg011250_HT.33	-5.93928	0.000281035	nohit	nohit
ctg007600_HT.3	5.05495	0.0245139	nohit	nohit			ctg008080_HT.24	9.02215	0.00102671	Q5BA88|PLYD_EMENI	Probable pectate lyase D			ctg008860_HT.16	-6.14657	0.000283962	XP_019616292.1	uncharacterized protein LOC109463859
ctg004480_HT.101	5.88942	0.0248482	XP_027858715.1	putative helicase mov-10-B.1 isoform X2			ctg012910_HT.14	-6.65839	0.00103378	nohit	nohit			ctg011610_HT.37	-5.94899	0.000284387	P86242|PAPI_STRMB	Papain inhibitor
ctg010100_HT.48	6.93809	0.0249598	nohit	nohit			ctg001900_HT.36	-6.28812	0.00103646	XP_012791463.1	innexin-10-like			ctg007910_HT.80	6.57544	0.000287204	Q32PF6|DBP_BOVIN	D site-binding protein
ctg009230_HT.28	-3.28645	0.0250407	Q95RI5|FAXC_DROME	Failed axon connections			ctg008270_HT.46	-8.82955	0.00103649	P34504|YMV2_CAEEL	Uncharacterized protein K04H4.2			ctg003250_HT.92	-5.93773	0.000287546	Q9X6Z2|PLYA_PAEBA	Pectate lyase A
ctg003860_HT.125	-7.31377	0.0251349	XP_018938192.1	protein-serine O-palmitoleoyltransferase porcupine-like			ctg006610_HT.36	-6.41385	0.00104678	nohit	nohit			ctg009100_HT.25	5.92171	0.000293924	Q10125|YSM5_CAEEL	Uncharacterized protein F52C9.5
ctg004390_HT.20	6.31376	0.0252472	nohit	nohit			ctg013020_HT.247	-5.11864	0.00106291	nohit	nohit			ctg012210_HT.134	9.7545	0.00029429	XP_010583117.1	NADH dehydrogenase
ctg011030_HT.5	-6.58048	0.0252601	XP_002590895.1	hypothetical protein BRAFLDRAFT_115983			ctg003380_HT.8	-8.9302	0.00106513	nohit	nohit			ctg003460_HT.65	8.86405	0.000295735	nohit	nohit
ctg010360_HT.23	6.26186	0.0254762	NP_001008045.1	glutathione synthetase			ctg005390_HT.54	9.0277	0.00106569	nohit	nohit			ctg012930_HT.29	5.83825	0.000295834	Q8IDX6|RBP2A_PLAF7	Reticulocyte-binding protein 2 homolog a
ctg010660_HT.246	3.58252	0.0255294	nohit	nohit			ctg003200_HT.19	-5.69963	0.00106859	nohit	nohit			ctg003160_HT.4	-5.82603	0.000296755	XP_008274490.1	transcriptional regulator Kaiso
ctg010070_HT.4	6.90797	0.0257583	nohit	nohit			ctg006430_HT.11	-5.52614	0.0010896	nohit	nohit			ctg006420_HT.50	8.69353	0.000297755	XP_026694967.1	ran-binding protein 10
ctg010780_HT.5	-6.58048	0.025759	XP_002590895.1	hypothetical protein BRAFLDRAFT_115983			ctg001850_HT.20	6.31385	0.00110219	nohit	nohit			ctg002080_HT.21	6.07405	0.000299744	XP_023125599.1	collagen alpha-6(VI) chain isoform X3
ctg006480_HT.128	3.26493	0.0261139	XP_009571625.1	cytoplasmic polyadenylation element-binding protein 3, partial			ctg006680_HT.14	-8.41226	0.0011038	nohit	nohit			ctg004760_HT.44	-5.93605	0.000300423	nohit	nohit
ctg010300_HT.6	6.89267	0.0261718	XP_006219887.1	aspartic protease 6-like			ctg007910_HT.86	-8.6331	0.00110592	Q09284|YQJ3_CAEEL	PDZ domain-containing protein C52A11.3			ctg007600_HT.20	-5.83762	0.000301569	P43951|Y131_HAEIN	Uncharacterized protein HI_0131
ctg012940_HT.19	6.89267	0.0261718	XP_006025225.1	fatty-acid amide hydrolase 2			ctg004460_HT.87	5.96841	0.0011067	XP_006889807.1	cytochrome P450 3A9-like			ctg007900_HT.1	9.12853	0.000304875	XP_009438829.1	peptide chain release factor 1, mitochondrial isoform X3
ctg001410_HT.21	-6.79903	0.0262999	NP_001090373.1	electron transfer flavoprotein, alpha polypeptide			ctg005110_HT.3	-8.72135	0.00111125	XP_010301394.1	low-density lipoprotein receptor-related protein 2-like, partial			ctg007410_HT.40	5.92301	0.000308119	nohit	nohit
ctg006390_HT.5	-6.88752	0.0264435	XP_014348725.1	ubiquitin-like modifier-activating enzyme 1 isoform X1			ctg014030_HT.120	5.08742	0.00111358	nohit	nohit			ctg004930_HT.28	-9.85743	0.000311615	nohit	nohit
ctg005040_HT.258	-3.30786	0.0265495	P15704|GUN_CLOSA	Endoglucanase			ctg000570_HT.22	-5.81924	0.00111362	nohit	nohit			ctg011280_HT.91	-6.05105	0.000311979	nohit	nohit
ctg004250_HT.38	6.84577	0.0265706	XP_026077269.1	UDP-glucuronosyltransferase-like			ctg011250_HT.9	-5.54908	0.00111522	Q09321|YR51_CAEEL	Uncharacterized protein F42A8.1			ctg011400_HT.5	9.30649	0.000313818	nohit	nohit
ctg007010_HT.108	-6.71554	0.0269365	Q5RE33|REEP5_PONAB	Receptor expression-enhancing protein 5			ctg006930_HT.15	-8.81959	0.00111975	nohit	nohit			ctg004250_HT.19	9.7224	0.000320123	P34500|TTR2_CAEEL	Transthyretin-like protein 2
ctg000680_HT.28	6.84577	0.0270129	XP_002597597.1	hypothetical protein BRAFLDRAFT_176377, partial			ctg008160_HT.19	-9.01558	0.0011231	XP_003199784.1	BTB/POZ domain-containing protein 3			ctg011450_HT.44	-9.84649	0.000320914	XP_014163439.1	protein FAM210A
ctg010000_HT.39	6.86157	0.0270289	XP_002611363.1	hypothetical protein BRAFLDRAFT_210956			ctg003090_HT.46	-5.37416	0.00113232	XP_020388694.1	collagen alpha-1(I) chain isoform X6			ctg004980_HT.14	-9.84177	0.000320987	XP_020309566.1	spastin-like isoform X3
ctg008490_HT.38	6.76404	0.0270485	nohit	nohit			ctg004090_HT.113	7.7157	0.00113286	nohit	nohit			ctg008450_HT.6	8.96259	0.000322187	nohit	nohit
ctg012340_HT.102	5.76551	0.027107	XP_019516959.1	serine protease 38 isoform X1			ctg001710_HT.67	7.80346	0.00114231	XP_019619681.1	LOW QUALITY PROTEIN: peroxidasin homolog, partial			ctg005590_HT.27	-5.7812	0.000322276	Q95RI5|FAXC_DROME	Failed axon connections
ctg007850_HT.103	4.84324	0.0271225	A5Z2X3|FUTB2_CAEEL	Galactoside 2-alpha-L-fucosyltransferase			ctg007010_HT.69	5.17252	0.00115516	XP_015108084.1	LOW QUALITY PROTEIN: putative UDP-glucuronosyltransferase ugt-48			ctg010310_HT.14	-9.84019	0.000323007	nohit	nohit
ctg012090_HT.5	3.25636	0.0271624	XP_019624458.1	uncharacterized protein LOC109470113 isoform X1			ctg000240_HT.15	6.37868	0.00117071	Q93LJ4|CHMU_SALTM	Monofunctional chorismate mutase			ctg010200_HT.5	-5.79763	0.000333416	XP_027710493.1	protein IWS1 homolog isoform X1
ctg008080_HT.24	5.23804	0.0272144	Q5BA88|PLYD_EMENI	Probable pectate lyase D			ctg004090_HT.19	6.109	0.00117457	nohit	nohit			ctg005140_HT.26	9.70499	0.000334908	XP_018424684.1	transmembrane protease serine 5
ctg005050_HT.154	3.38446	0.0272951	XP_027711039.1	mRNA decay activator protein ZFP36			ctg004560_HT.52	-6.8244	0.00119064	nohit	nohit			ctg013310_HT.177	-9.82911	0.000336113	nohit	nohit
ctg005760_HT.3	6.359	0.027398	nohit	nohit			ctg008310_HT.49	-8.56616	0.00119637	XP_019683177.2	zinc finger protein 514 isoform X4			ctg012210_HT.75	5.80925	0.000346616	nohit	nohit
ctg004860_HT.14	-6.5079	0.0274292	XP_015205143.1	neuropeptide Y receptor type 2-like			ctg004780_HT.4	-8.84682	0.00119852	nohit	nohit			ctg004290_HT.40	6.13709	0.000352935	nohit	nohit
ctg007460_HT.41	6.84577	0.0274733	nohit	nohit			ctg007910_HT.72	-6.78359	0.00120487	XP_004622465.1	cuticle collagen 6-like			ctg005160_HT.19	5.93904	0.000354038	nohit	nohit
ctg000370_HT.3	6.84577	0.0274733	XP_023655869.1	GDP-L-fucose synthase isoform X1			ctg008190_HT.55	6.80655	0.00121188	XP_008416907.1	polyubiquitin-like			ctg012820_HT.28	-5.74202	0.000355344	nohit	nohit
ctg006880_HT.161	6.84577	0.0274733	nohit	nohit			ctg000680_HT.86	-6.12669	0.00121246	nohit	nohit			ctg005390_HT.37	-5.73843	0.000358251	Q5BA88|PLYD_EMENI	Probable pectate lyase D
ctg011620_HT.8	5.97411	0.0276992	P34269|TYR1_CAEEL	Putative tyrosinase-like protein tyr-1			ctg010310_HT.46	6.25503	0.00121807	nohit	nohit			ctg006770_HT.27	6.90216	0.000358332	XP_010885778.1	cysteine-rich secretory protein 2-like
ctg001880_HT.46	3.34168	0.0277215	nohit	nohit			ctg001570_HT.50	8.9884	0.00122517	nohit	nohit			ctg001430_HT.73	-6.24306	0.00035924	nohit	nohit
ctg003200_HT.39	6.78076	0.0283723	XP_007909447.1	growth hormone secretagogue receptor type 1			ctg007890_HT.145	-6.57301	0.0012325	nohit	nohit			ctg002140_HT.23	-9.80347	0.000359607	nohit	nohit
ctg001520_HT.39	4.2278	0.0284251	XP_009905308.1	ADP-dependent glucokinase, partial			ctg003450_HT.35	-5.36617	0.00123865	Q20516|YV31_CAEEL	UPF0057 membrane protein F47B7.1			ctg012080_HT.11	5.96699	0.000359843	XP_003798279.2	collagen alpha-3(VI) chain
ctg002720_HT.30	3.46268	0.0284885	XP_026800012.1	cathepsin L1-like			ctg006590_HT.48	8.96256	0.00124703	nohit	nohit			ctg008280_HT.2	9.04102	0.000360501	XP_016143083.1	guanine nucleotide-binding protein G(s) subunit alpha
ctg007590_HT.40	-6.88752	0.0287406	XP_016427908.1	diphosphomevalonate decarboxylase			ctg002760_HT.93	5.07409	0.00124937	A0QU81|SCMU_MYCS2	Secreted chorismate mutase			ctg005850_HT.68	7.05983	0.000361133	XP_007477559.1	chymotrypsinogen B-like isoform X1
ctg007040_HT.35	3.17733	0.0291483	XP_019620904.1	kielin/chordin-like protein			ctg009050_HT.19	6.59857	0.00126135	nohit	nohit			ctg007300_HT.11	-9.7986	0.000364209	Q20967|LYS5_CAEEL	Lysozyme-like protein 5
ctg003340_HT.74	3.21837	0.0291906	XP_019625748.1	legumain-like			ctg001860_HT.14	-8.85659	0.00127601	XP_025766215.1	microtubule-associated protein 4 isoform X3			ctg007680_HT.186	6.5873	0.000367432	nohit	nohit
ctg003200_HT.28	5.2423	0.0292246	nohit	nohit			ctg003640_HT.30	7.29715	0.00128252	XP_019750716.1	polyubiquitin-C isoform X3			ctg009940_HT.29	-5.69966	0.000370495	XP_019645981.1	transformer-2 protein homolog beta-like
ctg004980_HT.80	6.67741	0.0292567	XP_023685985.1	laminin subunit beta-1-like isoform X2			ctg011260_HT.5	-5.40473	0.00128614	XP_004622465.1	cuticle collagen 6-like			ctg001720_HT.34	5.70345	0.000376021	P31730|OV39_ONCVO	OV39 antigen (Fragment)
ctg011540_HT.12	6.0359	0.0295665	XP_002594996.1	hypothetical protein BRAFLDRAFT_157929, partial			ctg011870_HT.38	-5.2583	0.00129372	XP_012791463.1	innexin-10-like			ctg008290_HT.21	11.3686	0.00037679	XP_026214230.1	collagen alpha-1(IV) chain-like
ctg005830_HT.127	6.04172	0.0295823	XP_015797632.1	cytochrome P450 4V2			ctg003200_HT.44	6.35826	0.00129884	XP_018541106.1	islet cell autoantigen 1 isoform X1			ctg007640_HT.27	-5.74074	0.000379061	nohit	nohit
ctg009960_HT.7	6.16627	0.0295864	nohit	nohit			ctg004030_HT.23	8.96256	0.00129981	nohit	nohit			ctg010000_HT.53	5.74541	0.000379226	nohit	nohit
ctg006430_HT.202	5.03921	0.0297076	XP_016382230.1	carbonic anhydrase 4-like			ctg004890_HT.118	7.22227	0.00130237	nohit	nohit			ctg002990_HT.52	-9.76909	0.000388349	XP_019619681.1	LOW QUALITY PROTEIN: peroxidasin homolog, partial
ctg011990_HT.5	-7.15646	0.0297316	XP_018977309.1	ran-binding protein 10-like			ctg001560_HT.198	-8.62168	0.00131644	XP_024147977.1	sodium/potassium-transporting ATPase subunit beta-1-interacting protein 3-like			ctg001020_HT.80	-5.67049	0.000392857	XP_019396161.1	probable low affinity copper uptake protein 2
ctg003530_HT.73	6.56607	0.0297916	nohit	nohit			ctg012720_HT.42	-5.48483	0.0013189	O16887|YCTG2_CAEEL	Uncharacterized protein C29G2.6			ctg004090_HT.19	-6.96058	0.000393424	nohit	nohit
ctg000290_HT.56	6.76404	0.0298702	nohit	nohit			ctg012600_HT.15	8.94214	0.00131921	P28493|PR5_ARATH	Pathogenesis-related protein 5			ctg007910_HT.76	10.2715	0.00039531	XP_004622465.1	cuticle collagen 6-like
ctg005280_HT.9	-3.19125	0.0299722	nohit	nohit			ctg000240_HT.20	-4.99148	0.00132003	nohit	nohit			ctg010670_HT.158	6.29646	0.0003965	nohit	nohit
ctg001030_HT.192	6.74713	0.0303878	XP_026269558.1	heat shock protein HSP 90-alpha			ctg007690_HT.6	8.95385	0.00132214	nohit	nohit			ctg008810_HT.36	-9.76578	0.000396585	XP_014163439.1	protein FAM210A
ctg003870_HT.2	3.60969	0.0306831	XP_002599939.1	hypothetical protein BRAFLDRAFT_74063			ctg013990_HT.12	5.31226	0.00132271	nohit	nohit			ctg010710_HT.49	-5.89585	0.000400798	nohit	nohit
ctg005830_HT.129	6.73001	0.0309195	nohit	nohit			ctg009690_HT.27	-8.90451	0.00133105	XP_015797632.1	cytochrome P450 4V2			ctg008310_HT.51	9.44667	0.000402936	XP_014187197.1	gastrula zinc finger protein XlCGF8.2DB-like
ctg007660_HT.131	6.73001	0.0309195	nohit	nohit			ctg013340_HT.22	7.97695	0.00134688	XP_014032031.1	involucrin-like			ctg013340_HT.18	-5.87253	0.00041412	Q8JIW1|SLUB_DEIAC	Snaclec agkisacutacin subunit B
ctg004890_HT.177	3.17239	0.0309219	XP_022282758.1	LOW QUALITY PROTEIN: UDP-glucuronosyltransferase 2C1-like			ctg011670_HT.7	8.90644	0.00137819	nohit	nohit			ctg006600_HT.49	-5.94244	0.00041442	nohit	nohit
ctg010130_HT.19	-6.6383	0.0311166	XP_006116525.1	POU domain, class 4, transcription factor 1			ctg002030_HT.71	-5.61936	0.00138846	XP_004477109.1	collagen alpha-2(V) chain			ctg010710_HT.44	-5.69126	0.000415139	nohit	nohit
ctg011220_HT.3	6.4243	0.031357	XP_019476458.1	probable ATP-dependent RNA helicase DHX37			ctg003220_HT.5	-9.07541	0.00139493	XP_026223602.1	dystroglycan-like isoform X2			ctg011450_HT.30	-5.6327	0.000417689	XP_009675187.1	cysteine-rich venom protein-like
ctg006300_HT.134	3.19773	0.0313962	nohit	nohit			ctg011850_HT.14	-8.67237	0.00139699	XP_008117781.2	LOW QUALITY PROTEIN: period circadian protein homolog 1			ctg011820_HT.109	-6.63586	0.000417726	P15704|GUN_CLOSA	Endoglucanase
ctg009450_HT.18	6.71269	0.0314657	XP_018430692.1	5-methylcytosine rRNA methyltransferase NSUN4			ctg009850_HT.2	8.9244	0.00139988	NP_001086153.1	Kv channel interacting protein 1 L homeolog			ctg012150_HT.39	-6.8846	0.000420585	XP_004702959.1	E3 ubiquitin-protein ligase MIB1
ctg001490_HT.19	6.71269	0.0314657	XP_006869130.1	BTB/POZ domain-containing protein 2			ctg012760_HT.45	7.4238	0.00140382	XP_018587922.1	trifunctional enzyme subunit alpha, mitochondrial-like			ctg001020_HT.71	5.63227	0.000423161	XP_018556787.1	LOW QUALITY PROTEIN: collagen alpha-1(XXII) chain
ctg001900_HT.41	6.52697	0.0314811	nohit	nohit			ctg006760_HT.4	-7.06116	0.00140643	Q03755|CUT1_CAEEL	Cuticlin-1			ctg006740_HT.7	-6.45205	0.000423425	nohit	nohit
ctg013880_HT.1	6.33656	0.0316562	nohit	nohit			ctg006880_HT.172	8.92143	0.00140794	nohit	nohit			ctg013020_HT.225	5.66201	0.000423499	nohit	nohit
ctg002740_HT.40	5.8264	0.0319747	F1QBY1|NIPLB_DANRE	Nipped-B-like protein B			ctg003760_HT.7	7.03849	0.00141612	nohit	nohit			ctg005060_HT.37	5.67921	0.000427882	XP_012604038.1	paternally-expressed gene 3 protein-like isoform X3
ctg003020_HT.17	6.65944	0.0320021	nohit	nohit			ctg010000_HT.91	8.90644	0.00142493	nohit	nohit			ctg010910_HT.10	8.4849	0.000431094	XP_010880737.1	BTB/POZ domain-containing protein 6 isoform X3
ctg009860_HT.6	6.69516	0.032027	NP_001086153.1	Kv channel interacting protein 1 L homeolog			ctg003420_HT.108	8.89435	0.001434	XP_016412206.1	poly(A) polymerase gamma-like			ctg002830_HT.7	8.59771	0.000431278	nohit	nohit
ctg007010_HT.83	5.23908	0.0321351	nohit	nohit			ctg007010_HT.78	6.08351	0.00143852	XP_014058825.1	uncharacterized protein LOC106606894			ctg005280_HT.17	9.5816	0.000437837	nohit	nohit
ctg002760_HT.15	4.26202	0.0323547	XP_005955027.1	proton myo-inositol cotransporter-like			ctg013460_HT.135	-5.47644	0.00144552	nohit	nohit			ctg013340_HT.22	-9.72024	0.000442621	XP_014032031.1	involucrin-like
ctg014000_HT.31	-6.56863	0.0324387	XP_026104614.1	sodium leak channel non-selective protein-like			ctg008360_HT.7	-9.05432	0.0014543	XP_005447188.1	homeobox protein aristaless-like 3			ctg003260_HT.21	9.58399	0.000447026	nohit	nohit
ctg002260_HT.14	4.95862	0.0326226	XP_016386362.1	gamma-interferon-inducible lysosomal thiol reductase-like			ctg004620_HT.55	-6.97169	0.00145501	nohit	nohit			ctg003170_HT.8	-9.7082	0.000451503	XP_008066459.2	LOW QUALITY PROTEIN: protein odd-skipped-related 1
ctg011710_HT.10	3.21761	0.0327072	Q9U256|PA2L_CAEEL	Phospholipase A2-like protein Y52B11A.8			ctg009760_HT.18	4.97915	0.00150051	P22533|MANB_CALSA	Beta-mannanase/endoglucanase A			ctg005390_HT.36	7.16773	0.00045799	nohit	nohit
ctg001660_HT.25	-5.31199	0.0328114	XP_020459459.1	ADP-ribosylation factor 6			ctg004730_HT.58	-6.8901	0.00151038	XP_023986471.1	glutaredoxin 2 isoform X2			ctg010020_HT.42	-9.70127	0.000467149	nohit	nohit
ctg003080_HT.14	5.13777	0.0331844	XP_027325803.1	dynein light chain LC6, flagellar outer arm isoform X2			ctg008440_HT.32	-6.94971	0.00151349	nohit	nohit			ctg010680_HT.247	9.57203	0.000467497	nohit	nohit
ctg003000_HT.21	6.65944	0.0331978	nohit	nohit			ctg002780_HT.329	-5.25737	0.00152125	nohit	nohit			ctg000840_HT.38	6.72957	0.000470691	XP_004622465.1	cuticle collagen 6-like
ctg009930_HT.9	5.5467	0.0332807	nohit	nohit			ctg001160_HT.3	-8.56616	0.00152475	nohit	nohit			ctg011550_HT.44	6.48319	0.00047254	nohit	nohit
ctg009930_HT.28	6.52697	0.0333372	XP_009858113.1	lactosylceramide 1,3-N-acetyl-beta-D-glucosaminyltransferase-like			ctg002710_HT.18	-5.33804	0.00152639	Q20516|YV31_CAEEL	UPF0057 membrane protein F47B7.1			ctg012220_HT.16	6.52476	0.000479089	nohit	nohit
ctg008870_HT.11	4.72765	0.0334479	XP_021498626.1	annexin A7 isoform X1			ctg011990_HT.183	7.23905	0.00152668	nohit	nohit			ctg009060_HT.104	8.74129	0.000485079	nohit	nohit
ctg000320_HT.36	-4.12399	0.033472	nohit	nohit			ctg004270_HT.11	-6.32183	0.00152726	XP_004622581.1	uncharacterized protein F52C9.5-like, partial			ctg002370_HT.17	6.79602	0.000491979	nohit	nohit
ctg010070_HT.28	-6.66079	0.0335822	nohit	nohit			ctg003200_HT.32	-4.97946	0.00153208	Q9GNL2|LIN14_CAEBR	Protein lin-14			ctg012470_HT.6	-9.60248	0.000502511	nohit	nohit
ctg008870_HT.41	4.91356	0.0338619	nohit	nohit			ctg006790_HT.14	5.0971	0.00153417	nohit	nohit			ctg007010_HT.66	-9.66078	0.000502604	XP_016412086.1	nipped-B-like protein B isoform X2
ctg000480_HT.10	5.50277	0.0340156	XP_005999461.1	phosphatidylinositol 4-phosphate 5-kinase type-1 beta isoform X2			ctg002360_HT.36	6.61374	0.00154037	nohit	nohit			ctg001740_HT.44	5.57986	0.000502941	P31730|OV39_ONCVO	OV39 antigen (Fragment)
ctg009200_HT.41	-6.32281	0.0341312	XP_019752738.1	cyclic nucleotide-gated cation channel alpha-3 isoform X2			ctg000300_HT.44	4.94319	0.00154397	P15704|GUN_CLOSA	Endoglucanase			ctg006770_HT.25	7.29878	0.000504689	XP_017318982.1	BTB/POZ domain-containing protein 6-B-like
ctg010830_HT.30	-6.29432	0.0343231	nohit	nohit			ctg005050_HT.32	-6.67788	0.0015601	nohit	nohit			ctg002820_HT.192	5.66997	0.000506336	nohit	nohit
ctg009880_HT.33	-3.1411	0.0343279	nohit	nohit			ctg012640_HT.42	-8.57802	0.00158305	nohit	nohit			ctg002260_HT.26	5.56735	0.000506666	XP_008276906.1	kelch-like protein 41
ctg004620_HT.43	4.71909	0.0345149	nohit	nohit			ctg003080_HT.14	8.79698	0.00158807	XP_027325803.1	dynein light chain LC6, flagellar outer arm isoform X2			ctg002760_HT.94	-5.60413	0.000509858	A0QU81|SCMU_MYCS2	Secreted chorismate mutase
ctg012200_HT.6	4.24499	0.0346167	nohit	nohit			ctg003770_HT.174	-6.81198	0.00160869	nohit	nohit			ctg004090_HT.60	-6.92249	0.000510146	XP_012912147.1	protein-methionine sulfoxide oxidase MICAL1 isoform X1
ctg007890_HT.234	-3.09478	0.0347504	nohit	nohit			ctg008540_HT.56	-5.21412	0.00161039	XP_006739043.1	homeobox protein SEBOX-like			ctg002030_HT.14	6.57093	0.000515905	XP_004622465.1	cuticle collagen 6-like
ctg006100_HT.21	4.87266	0.0347821	XP_008293502.1	retinol dehydrogenase 12-like			ctg011230_HT.73	8.84805	0.00161867	nohit	nohit			ctg002720_HT.67	-9.64642	0.000517311	XP_006053802.1	annexin A3 isoform X1
ctg008690_HT.85	4.45464	0.0348453	P25310|LYSM1_STRGL	Lysozyme M1			ctg011230_HT.9	8.84491	0.00162822	nohit	nohit			ctg011190_HT.12	5.55297	0.000520481	Q8IDX6|RBP2A_PLAF7	Reticulocyte-binding protein 2 homolog a
ctg012610_HT.23	3.40466	0.0349877	XP_017279186.1	fatty acid-binding protein, heart			ctg008130_HT.65	-5.24431	0.0016306	nohit	nohit			ctg003220_HT.38	9.33507	0.000524397	XP_019367615.1	transcription factor AP-2-epsilon
ctg003760_HT.1	3.61281	0.0350249	XP_002599939.1	hypothetical protein BRAFLDRAFT_74063			ctg008500_HT.49	-6.91622	0.00164369	XP_026694609.1	SCO-spondin isoform X2			ctg004760_HT.88	-5.53529	0.000526325	XP_024147012.1	cysteine-rich venom protein TEL1-like
ctg002450_HT.56	6.60415	0.0350797	XP_008398882.1	coatomer subunit gamma-2			ctg004290_HT.31	8.83861	0.00164752	nohit	nohit			ctg009880_HT.44	9.51322	0.00052779	nohit	nohit
ctg013860_HT.1	-6.98879	0.0352691	XP_020509216.1	islet cell autoantigen 1			ctg008830_HT.11	-6.89392	0.00164808	nohit	nohit			ctg005600_HT.10	7.96393	0.000533352	A8Y181|CPG3_CAEBR	Chondroitin proteoglycan 3
ctg009130_HT.6	-6.66079	0.0352881	XP_014342604.1	BTB/POZ domain-containing protein 2, partial			ctg002990_HT.54	7.30405	0.001664	XP_019619681.1	LOW QUALITY PROTEIN: peroxidasin homolog, partial			ctg008870_HT.12	-5.50561	0.000534064	XP_006860637.1	peptidase inhibitor 16
ctg002940_HT.24	4.63314	0.0353573	XP_015674138.1	lysosomal acid phosphatase			ctg003920_HT.47	-5.80184	0.00166697	XP_023129375.1	cathepsin D			ctg008540_HT.42	6.67245	0.0005351	XP_016127921.1	LIM/homeobox protein Lhx2-like
ctg010330_HT.14	3.04474	0.0354033	XP_017555715.1	low-density lipoprotein receptor-related protein 2-like isoform X3			ctg002140_HT.27	8.82593	0.00168693	XP_002613407.1	hypothetical protein BRAFLDRAFT_93771			ctg008810_HT.27	-5.49052	0.000540037	XP_006860637.1	peptidase inhibitor 16
ctg002280_HT.2	5.72638	0.035496	XP_020642785.1	mRNA decay activator protein ZFP36L1-like			ctg000260_HT.11	-5.32276	0.00171244	XP_005909932.1	double homeobox protein A			ctg012250_HT.91	-9.62827	0.000545183	nohit	nohit
ctg011990_HT.219	3.04537	0.0356252	XP_002122773.1	glucosylceramidase-like			ctg002820_HT.211	-5.13974	0.00171289	XP_004622465.1	cuticle collagen 6-like			ctg014000_HT.6	10.788	0.000551748	XP_014044629.1	filaggrin-2-like
ctg002820_HT.388	-5.80184	0.0356677	nohit	nohit			ctg009710_HT.18	8.77075	0.00171482	nohit	nohit			ctg008580_HT.17	-5.50411	0.000556243	P86242|PAPI_STRMB	Papain inhibitor
ctg004950_HT.111	6.58524	0.0357415	nohit	nohit			ctg009080_HT.43	-8.5146	0.00172475	XP_017679734.1	ran-binding protein 10 isoform X2			ctg010660_HT.135	7.89239	0.00055756	XP_027136895.1	collagen alpha-1(XVII) chain isoform X1
ctg001280_HT.75	6.58524	0.0357415	nohit	nohit			ctg011620_HT.311	7.20573	0.00172991	nohit	nohit			ctg011480_HT.16	-8.9884	0.000558861	XP_027988146.1	cysteine protease ATG4A isoform X7
ctg001310_HT.39	4.59868	0.0358282	nohit	nohit			ctg011890_HT.44	-6.71776	0.00174289	nohit	nohit			ctg009130_HT.63	-5.82313	0.000560619	nohit	nohit
ctg003620_HT.47	-6.36452	0.0361804	XP_023180987.1	putative helicase mov-10-B.1			ctg010310_HT.14	7.5435	0.00174668	nohit	nohit			ctg013020_HT.23	5.57643	0.000561751	nohit	nohit
ctg006450_HT.4	6.50701	0.0361894	nohit	nohit			ctg007070_HT.16	-6.38813	0.00175775	nohit	nohit			ctg001020_HT.33	5.50245	0.000562568	nohit	nohit
ctg007910_HT.186	3.05788	0.0362007	nohit	nohit			ctg011890_HT.122	-8.6779	0.00176869	nohit	nohit			ctg003320_HT.6	-9.62462	0.000564112	XP_006516017.1	neuronal cell adhesion molecule isoform X6
ctg005690_HT.34	3.80541	0.0362071	XP_002599939.1	hypothetical protein BRAFLDRAFT_74063			ctg006590_HT.17	5.41544	0.00176888	XP_020658077.1	cytochrome P450 3A29-like			ctg004890_HT.56	-5.46116	0.000564795	P48843|YBAB_BACCI	Uncharacterized protein in bgaB 5'region (Fragment)
ctg008120_HT.45	-6.96186	0.0362261	XP_007247564.1	BTB/POZ domain-containing protein 6-B-like			ctg001860_HT.20	-6.01645	0.00177517	NP_001037977.1	ran-binding protein 9			ctg004290_HT.211	6.52235	0.000566145	nohit	nohit
ctg008690_HT.71	5.6502	0.0363002	XP_027707137.1	beta-1,3-galactosyltransferase 2-like			ctg001180_HT.31	-8.9486	0.00178329	XP_027988146.1	cysteine protease ATG4A isoform X7			ctg005280_HT.14	9.47263	0.000567763	nohit	nohit
ctg003160_HT.3	3.44338	0.036363	XP_002599939.1	hypothetical protein BRAFLDRAFT_74063			ctg007140_HT.5	8.79373	0.0017904	XP_005981216.1	ran-binding protein 9			ctg002760_HT.14	6.95342	0.00056849	XP_018673140.1	uncharacterized protein LOC100176471
ctg003730_HT.27	6.56607	0.0364217	XP_024267245.1	uncharacterized protein LOC112243670			ctg012490_HT.23	-7.59645	0.00179332	nohit	nohit			ctg010710_HT.93	-5.80371	0.000570031	XP_010885778.1	cysteine-rich secretory protein 2-like
ctg012460_HT.27	6.40286	0.0365062	XP_026108471.1	serine protease 27-like			ctg006540_HT.6	-4.80677	0.00179831	XP_025838571.1	calmodulin-like protein 5			ctg006770_HT.4	-5.4636	0.000570541	XP_027710493.1	protein IWS1 homolog isoform X1
ctg010930_HT.62	3.02344	0.0366189	XP_002585493.1	hypothetical protein BRAFLDRAFT_274685			ctg005840_HT.6	-6.00431	0.00181485	nohit	nohit			ctg009930_HT.20	-9.61359	0.000579327	nohit	nohit
ctg013500_HT.7	-6.27986	0.0366856	nohit	nohit			ctg007490_HT.48	4.94229	0.00181621	P15704|GUN_CLOSA	Endoglucanase			ctg011550_HT.25	-5.59257	0.000585769	nohit	nohit
ctg010390_HT.15	-4.89081	0.036962	O94712|YC5C_SCHPO	Uncharacterized protein C1259.12c			ctg012210_HT.174	-8.65287	0.00181686	nohit	nohit			ctg008690_HT.147	5.45999	0.0005976	XP_009903877.1	collagen alpha-2(IV) chain-like, partial
ctg012270_HT.2	-5.40875	0.0369625	XP_010885778.1	cysteine-rich secretory protein 2-like			ctg004010_HT.46	-8.6834	0.00182968	nohit	nohit			ctg012040_HT.12	9.19864	0.000602348	XP_010195045.1	transcription factor AP-2-epsilon, partial
ctg000570_HT.10	6.54665	0.0371211	nohit	nohit			ctg010710_HT.156	6.0284	0.00183582	nohit	nohit			ctg000170_HT.72	5.44971	0.000603357	nohit	nohit
ctg000310_HT.26	-5.26933	0.0372052	XP_009185677.2	trehalase isoform X4			ctg010680_HT.164	5.00475	0.00185457	XP_016286442.1	cytadherence high molecular weight protein 1-like			ctg013860_HT.15	6.45543	0.000606476	nohit	nohit
ctg006060_HT.18	4.45294	0.0372157	nohit	nohit			ctg007010_HT.22	8.77405	0.00185607	nohit	nohit			ctg005740_HT.3	8.15923	0.000607561	XP_015108071.1	LOW QUALITY PROTEIN: uncharacterized transporter slc-17.2-like
ctg005860_HT.11	-6.93443	0.0372219	NP_001123674.1	BTB/POZ domain-containing protein 1			ctg009540_HT.5	8.75411	0.00185941	XP_025999042.1	spastin-like			ctg011500_HT.28	-5.42874	0.000609966	XP_010885778.1	cysteine-rich secretory protein 2-like
ctg002280_HT.9	6.19405	0.0372412	XP_020642785.1	mRNA decay activator protein ZFP36L1-like			ctg010970_HT.10	7.4954	0.00186112	XP_019216845.1	histone-lysine N-methyltransferase EHMT1 isoform X7			ctg006680_HT.14	9.01299	0.000616818	nohit	nohit
ctg011990_HT.18	3.44813	0.0374424	nohit	nohit			ctg011620_HT.32	4.96614	0.00188272	P15704|GUN_CLOSA	Endoglucanase			ctg014050_HT.11	6.449	0.000617317	nohit	nohit
ctg004290_HT.106	5.51469	0.0374539	nohit	nohit			ctg013310_HT.91	6.48189	0.00188788	nohit	nohit			ctg007160_HT.15	9.21325	0.000620457	XP_026214230.1	collagen alpha-1(IV) chain-like
ctg008580_HT.18	-3.10401	0.0375613	P86242|PAPI_STRMB	Papain inhibitor			ctg001310_HT.41	5.48273	0.00190287	nohit	nohit			ctg007010_HT.86	-5.41991	0.000622131	nohit	nohit
ctg005280_HT.15	5.39317	0.0376987	nohit	nohit			ctg002760_HT.94	4.83577	0.0019083	A0QU81|SCMU_MYCS2	Secreted chorismate mutase			ctg011580_HT.8	5.51319	0.000626264	nohit	nohit
ctg005710_HT.55	4.398	0.0378517	XP_026061304.1	titin-like			ctg005980_HT.2	-8.45471	0.00192161	XP_002589630.1	hypothetical protein BRAFLDRAFT_99237			ctg005610_HT.71	6.03749	0.000629819	XP_007901100.1	collagen alpha-1(V) chain
ctg011990_HT.26	6.3811	0.0378534	nohit	nohit			ctg002370_HT.13	-6.19889	0.00192805	nohit	nohit			ctg008380_HT.26	-9.34464	0.000630927	nohit	nohit
ctg007910_HT.206	3.96387	0.0378947	XP_017949786.1	meprin A subunit alpha-like			ctg003270_HT.51	-5.70308	0.00193137	nohit	nohit			ctg005030_HT.54	-9.57242	0.000631038	nohit	nohit
ctg003140_HT.10	-6.91585	0.0379086	nohit	nohit			ctg007910_HT.266	-8.6834	0.00193923	nohit	nohit			ctg007040_HT.6	-5.44198	0.000631321	P42517|CHMU_ENTAG	Monofunctional chorismate mutase
ctg002110_HT.76	-6.91585	0.0379086	XP_009082183.1	protein MTO1 homolog, mitochondrial, partial			ctg002030_HT.77	-8.96923	0.00194263	XP_026214230.1	collagen alpha-1(IV) chain-like			ctg005510_HT.4	-8.7474	0.000634819	Q8IID4|DYHC2_PLAF7	Dynein heavy chain-like protein PF11_0240
ctg002270_HT.24	5.08276	0.0379297	nohit	nohit			ctg006400_HT.13	5.63357	0.00194819	XP_006889807.1	cytochrome P450 3A9-like			ctg007010_HT.88	-5.4091	0.000634989	nohit	nohit
ctg003920_HT.1	6.46625	0.038083	nohit	nohit			ctg000300_HT.46	-6.10582	0.00196029	NP_001165647.1	ran-binding protein 9			ctg013310_HT.137	6.01351	0.000637014	nohit	nohit
ctg011550_HT.16	3.5532	0.0382818	Q9XTR8|LIP1_CAEEL	Lipase ZK262.3			ctg006700_HT.117	-5.34148	0.0019634	Q80X72|LRC15_MOUSE	Leucine-rich repeat-containing protein 15			ctg002960_HT.8	-7.59138	0.000638763	nohit	nohit
ctg010730_HT.45	3.35109	0.0383269	nohit	nohit			ctg007320_HT.26	-5.07192	0.00196454	XP_021503689.1	collagen alpha-1(III) chain			ctg009200_HT.24	-5.45069	0.000639655	Q95RI5|FAXC_DROME	Failed axon connections
ctg011580_HT.31	5.1269	0.0385309	nohit	nohit			ctg008830_HT.23	5.98774	0.00196546	nohit	nohit			ctg003730_HT.28	9.43616	0.000644857	XP_024267245.1	uncharacterized protein LOC112243670
ctg010680_HT.239	5.18688	0.0385609	XP_017211382.2	flocculation protein FLO11			ctg006150_HT.20	5.67725	0.00197466	XP_006889807.1	cytochrome P450 3A9-like			ctg010680_HT.109	-9.56862	0.000644897	nohit	nohit
ctg002780_HT.140	5.66373	0.0387237	XP_018099604.1	protein phosphatase 1F-like			ctg005160_HT.23	-4.74738	0.00199532	XP_004622465.1	cuticle collagen 6-like			ctg007640_HT.19	7.48473	0.000645057	nohit	nohit
ctg005780_HT.43	4.5907	0.0388171	XP_002595192.1	hypothetical protein BRAFLDRAFT_129784			ctg007400_HT.40	8.73388	0.00199615	XP_023197367.1	serine/threonine-protein kinase tousled-like 2 isoform X2			ctg006670_HT.51	-5.44742	0.000654367	nohit	nohit
ctg001030_HT.145	-4.56665	0.0388553	nohit	nohit			ctg010710_HT.48	5.06916	0.00199947	XP_023189523.1	mucin-2-like isoform X8			ctg006430_HT.202	9.40144	0.000659506	XP_016382230.1	carbonic anhydrase 4-like
ctg007500_HT.25	6.46625	0.0390739	XP_026639019.1	exostosin-like 3			ctg011290_HT.22	-4.84235	0.00200337	XP_005909932.1	double homeobox protein A			ctg013190_HT.5	-8.96546	0.000663622	XP_007069399.2	zinc transporter 9
ctg013340_HT.26	6.48677	0.0393432	nohit	nohit			ctg006790_HT.54	8.73048	0.00200838	nohit	nohit			ctg001600_HT.183	5.97566	0.000668488	XP_003769538.1	solute carrier family 35 member D3
ctg005720_HT.1	6.48677	0.0393432	nohit	nohit			ctg011990_HT.184	5.35511	0.00204398	nohit	nohit			ctg001870_HT.29	8.58349	0.0006713	XP_005992850.1	ran-binding protein 10 isoform X2
ctg008380_HT.11	6.4243	0.0393591	XP_026079586.1	homeobox protein six1a			ctg009250_HT.139	-8.56616	0.00205177	Q5FC62|YE1A_CAEEL	Uncharacterized protein C35A5.10			ctg005390_HT.42	-5.35785	0.000678025	Q5BA88|PLYD_EMENI	Probable pectate lyase D
ctg002770_HT.56	6.24313	0.0395515	NP_001085249.1	uncharacterized protein LOC432347			ctg007910_HT.94	-4.76478	0.00205393	nohit	nohit			ctg003200_HT.30	5.6041	0.000679976	nohit	nohit
ctg006190_HT.30	3.68707	0.0399822	nohit	nohit			ctg004890_HT.75	4.83767	0.00206166	XP_012912147.1	protein-methionine sulfoxide oxidase MICAL1 isoform X1			ctg013310_HT.134	6.23278	0.000681974	nohit	nohit
ctg006470_HT.44	-6.11044	0.040135	XP_012791463.1	innexin-10-like			ctg005050_HT.18	-4.72052	0.00206958	XP_004622581.1	uncharacterized protein F52C9.5-like, partial			ctg000730_HT.14	-5.6863	0.000687737	XP_010885778.1	cysteine-rich secretory protein 2-like
ctg005710_HT.49	6.40286	0.0401505	XP_013036814.1	LOW QUALITY PROTEIN: ubiquitin-associated and SH3 domain-containing protein A			ctg006690_HT.3	8.70992	0.00208364	nohit	nohit			ctg001930_HT.18	5.86215	0.000688755	XP_023125597.1	collagen alpha-6(VI) chain isoform X1
ctg006390_HT.16	2.96203	0.0401743	Q20222|FABP3_CAEEL	Fatty acid-binding protein homolog 3			ctg002790_HT.114	-5.64757	0.00209069	Q868Z9|PPN_DROME	Papilin			ctg004460_HT.93	-6.3112	0.000688825	XP_006219920.1	cathepsin B-like cysteine proteinase 6, partial
ctg005570_HT.71	-5.29831	0.0402707	nohit	nohit			ctg011500_HT.71	-8.52996	0.00209618	XP_015233830.1	ran-binding protein 9			ctg002760_HT.87	5.545	0.000691211	nohit	nohit
ctg007410_HT.39	4.77859	0.0403509	XP_026886003.1	trypsin-10-like			ctg002830_HT.82	-6.17418	0.00209686	nohit	nohit			ctg014040_HT.33	-5.63057	0.000694248	nohit	nohit
ctg010100_HT.49	5.02165	0.0404145	nohit	nohit			ctg013500_HT.23	-7.09773	0.00210047	nohit	nohit			ctg011690_HT.4	5.5014	0.000696367	XP_004622465.1	cuticle collagen 6-like
ctg010810_HT.11	3.03729	0.0407997	XP_012675962.1	elongation of very long chain fatty acids protein 6-like			ctg008440_HT.5	-8.30209	0.00210931	nohit	nohit			ctg002830_HT.88	-5.46502	0.000696849	XP_005958908.1	probable arabinan endo-1,5-alpha-L-arabinosidase A-like
ctg002450_HT.54	6.44543	0.0409376	nohit	nohit			ctg002760_HT.133	-4.87425	0.00211687	XP_011608631.1	lysosomal protective protein-like			ctg001990_HT.27	5.97465	0.000701226	nohit	nohit
ctg000640_HT.18	6.44543	0.0409376	nohit	nohit			ctg007660_HT.133	8.69953	0.00212253	XP_002613407.1	hypothetical protein BRAFLDRAFT_93771			ctg003560_HT.9	-9.53004	0.000705869	nohit	nohit
ctg011500_HT.52	6.44543	0.0409376	XP_026509119.1	cysteine-rich venom protein pseudechetoxin-like			ctg002720_HT.11	8.68204	0.00213255	XP_015200103.1	RING finger protein 150 isoform X2			ctg013830_HT.26	-9.52809	0.000709082	nohit	nohit
ctg005930_HT.69	6.3811	0.040966	P25052|TENA_BACSU	Aminopyrimidine aminohydrolase			ctg010390_HT.14	7.4455	0.00213593	O94712|YC5C_SCHPO	Uncharacterized protein C1259.12c			ctg007450_HT.162	6.45554	0.000709968	Q18143|CHITL_CAEEL	Chitinase-like protein C25A8.4
ctg004120_HT.37	5.50229	0.0411791	nohit	nohit			ctg004650_HT.89	-5.61083	0.0021378	XP_021254687.1	paired box protein Pax-2 isoform X2			ctg001720_HT.8	-9.16747	0.000713755	XP_013920968.1	synaptotagmin-12
ctg001020_HT.64	3.25368	0.0412358	XP_015108163.1	LOW QUALITY PROTEIN: uncharacterized protein LOC107035366			ctg004980_HT.14	7.33182	0.00214973	XP_020309566.1	spastin-like isoform X3			ctg006650_HT.11	8.51519	0.000714506	nohit	nohit
ctg008300_HT.86	4.36884	0.0413223	nohit	nohit			ctg008400_HT.13	4.91775	0.00215113	XP_002130105.1	lysosomal protective protein			ctg007600_HT.13	7.24564	0.000715006	nohit	nohit
ctg007640_HT.5	4.43049	0.0414496	nohit	nohit			ctg000880_HT.45	-4.77009	0.00215375	XP_002598387.1	hypothetical protein BRAFLDRAFT_96869			ctg007810_HT.41	5.39824	0.000717174	XP_002603595.1	hypothetical protein BRAFLDRAFT_93138
ctg011740_HT.7	2.99559	0.0414566	nohit	nohit			ctg011990_HT.243	4.72663	0.00215904	XP_004622731.1	cytosine deaminase-like			ctg000190_HT.6	10.9503	0.000721355	XP_026214230.1	collagen alpha-1(IV) chain-like
ctg008290_HT.6	6.40286	0.0417629	nohit	nohit			ctg008430_HT.124	-7.10945	0.00217344	XP_004622465.1	cuticle collagen 6-like			ctg004740_HT.5	6.70366	0.000721654	nohit	nohit
ctg003900_HT.2	6.4243	0.0417719	nohit	nohit			ctg011620_HT.40	-8.45471	0.00217889	nohit	nohit			ctg012240_HT.12	-9.51234	0.000722901	XP_027129891.1	phosphatidate phosphatase LPIN2 isoform X1
ctg004290_HT.130	6.4243	0.0417719	nohit	nohit			ctg006620_HT.4	-6.50496	0.00219312	nohit	nohit			ctg002260_HT.32	-6.35431	0.00072319	nohit	nohit
ctg012240_HT.2	3.78355	0.0420455	nohit	nohit			ctg003770_HT.45	-5.36791	0.00220295	XP_004622581.1	uncharacterized protein F52C9.5-like, partial			ctg005280_HT.9	-5.38067	0.000723893	nohit	nohit
ctg008890_HT.14	6.00777	0.042121	nohit	nohit			ctg004650_HT.109	-5.02429	0.00221233	XP_023985641.1	calsenilin isoform X2			ctg008720_HT.5	-9.50838	0.000727967	XP_015858345.1	oxysterols receptor LXR-alpha isoform X1
ctg003870_HT.152	4.95216	0.0421815	nohit	nohit			ctg008330_HT.7	-8.39223	0.00221872	XP_009674592.1	homeobox protein SIX3-like			ctg006700_HT.19	8.5643	0.000731541	nohit	nohit
ctg005040_HT.205	6.40286	0.0426325	XP_006746626.1	maltase-glucoamylase, intestinal-like			ctg005020_HT.95	7.80991	0.00222841	XP_006219923.1	14-3-3-like protein 2			ctg008790_HT.5	-5.32401	0.000733887	XP_015274927.1	peptidase inhibitor 16
ctg002840_HT.175	-5.11497	0.0426711	Q4WJ80|GANA_ASPFU	Probable arabinogalactan endo-beta-1,4-galactanase A			ctg007870_HT.39	8.67145	0.00223052	nohit	nohit			ctg001570_HT.40	8.08723	0.000734358	nohit	nohit
ctg007790_HT.26	4.57316	0.0426722	nohit	nohit			ctg004000_HT.37	-6.32039	0.00225846	XP_010766052.1	thyroid hormone receptor beta-like			ctg011030_HT.25	10.4245	0.000740545	nohit	nohit
ctg012380_HT.41	-4.30626	0.0427038	XP_018520364.1	tartrate-resistant acid phosphatase type 5			ctg003850_HT.51	8.66434	0.00225854	XP_020330701.1	LOW QUALITY PROTEIN: zinc finger protein 106-like			ctg006880_HT.158	-6.52177	0.000743158	nohit	nohit
ctg008120_HT.1	-6.78885	0.0428786	XP_026576992.1	transmembrane and coiled-coil domain-containing protein 4			ctg003630_HT.48	-8.50841	0.00227798	nohit	nohit			ctg006400_HT.19	-5.8855	0.000745813	XP_006219920.1	cathepsin B-like cysteine proteinase 6, partial
ctg010460_HT.87	4.49425	0.0430487	nohit	nohit			ctg006760_HT.19	-5.58743	0.00229681	XP_010766052.1	thyroid hormone receptor beta-like			ctg006450_HT.12	9.3714	0.000746908	nohit	nohit
ctg008870_HT.46	5.48091	0.0430549	XP_010348822.1	annexin A7			ctg008860_HT.14	-8.5022	0.00229998	XP_017947438.1	BTB/POZ domain-containing protein 1 isoform X1			ctg003990_HT.10	5.3051	0.000747518	XP_018981954.1	thiamin pyrophosphokinase 1-like isoform X1
ctg009390_HT.36	-6.77861	0.0433017	XP_026795192.1	BTB/POZ domain-containing protein 6-B-like			ctg009930_HT.15	-6.41667	0.0023071	XP_026214230.1	collagen alpha-1(IV) chain-like			ctg006430_HT.178	6.30135	0.000750903	XP_026997411.1	trypsin-1-like
ctg005610_HT.3	6.3811	0.0435208	nohit	nohit			ctg003190_HT.28	-6.96967	0.00231144	XP_019633489.1	uncharacterized protein LOC109476912			ctg007660_HT.132	-9.50241	0.00075237	XP_020136546.1	glutamine-rich protein 2 isoform X5
ctg008820_HT.11	5.0578	0.0435297	XP_014345914.1	annexin A5			ctg004580_HT.40	8.65002	0.00231584	nohit	nohit			ctg000810_HT.6	6.8752	0.000764517	XP_012791463.1	innexin-10-like
ctg003780_HT.35	4.81569	0.0438214	XP_021498626.1	annexin A7 isoform X1			ctg014030_HT.123	5.97281	0.00231609	nohit	nohit			ctg003200_HT.13	-9.42673	0.000765553	XP_027325803.1	dynein light chain LC6, flagellar outer arm isoform X2
ctg007500_HT.32	5.07796	0.0439381	XP_022432810.1	ovochymase-1			ctg009140_HT.21	-8.24741	0.00231653	nohit	nohit			ctg011990_HT.184	-6.0392	0.000766373	nohit	nohit
ctg004630_HT.65	-6.69389	0.0439382	XP_019631451.1	uncharacterized protein LOC109475285			ctg002820_HT.217	-4.87066	0.00232025	XP_019623042.1	uncharacterized protein LOC109469100			ctg004460_HT.4	-6.07539	0.000771078	XP_010085320.1	annexin A4
ctg008870_HT.64	4.25415	0.0439551	XP_027002540.1	LOW QUALITY PROTEIN: receptor tyrosine-protein kinase erbB-3-like			ctg011030_HT.40	-8.80451	0.00232444	nohit	nohit			ctg007820_HT.40	5.42238	0.000774746	Q27394|LE653_CAEEL	Protein let-653
ctg007140_HT.11	-5.76078	0.0440558	XP_006012963.1	group XV phospholipase A2 isoform X1			ctg005730_HT.10	4.73933	0.00232945	nohit	nohit			ctg001850_HT.39	-5.51877	0.00077642	Q5B7Z3|PLYE_EMENI	Pectate lyase E
ctg005050_HT.61	3.04389	0.0441491	XP_003457542.1	elongation of very long chain fatty acids protein 6 isoform X1			ctg005500_HT.18	-8.32692	0.0023362	XP_003199784.1	BTB/POZ domain-containing protein 3			ctg005610_HT.61	5.78118	0.000779684	XP_020664201.1	carboxypeptidase N subunit 2-like
ctg001310_HT.12	-6.36452	0.0442059	XP_019628711.1	uncharacterized protein LOC109473277			ctg010000_HT.58	-5.48878	0.00233771	nohit	nohit			ctg008810_HT.3	-5.40025	0.000781263	XP_006860637.1	peptidase inhibitor 16
ctg012160_HT.14	6.19405	0.044357	XP_013875462.1	serine/threonine-protein phosphatase PP1-beta catalytic subunit-like			ctg000650_HT.5	-8.46114	0.00233851	XP_013877550.1	uncharacterized protein LOC106527262			ctg012210_HT.27	7.42586	0.000788783	XP_004622465.1	cuticle collagen 6-like
ctg014050_HT.337	6.359	0.0444381	XP_008395767.1	calpain-3-like isoform X2			ctg000330_HT.1	-6.29849	0.00235865	nohit	nohit			ctg009720_HT.5	7.82756	0.000791024	XP_026061304.1	titin-like
ctg010450_HT.41	-6.17437	0.0444803	XP_018407888.1	amiloride-sensitive sodium channel subunit gamma-like			ctg005490_HT.20	-5.34844	0.0023656	XP_006777467.1	POU domain, class 3, transcription factor 1, partial			ctg002840_HT.175	-9.43928	0.000791598	Q4WJ80|GANA_ASPFU	Probable arabinogalactan endo-beta-1,4-galactanase A
ctg005040_HT.169	-4.74566	0.0445357	XP_027992786.1	E3 ubiquitin-protein ligase RNF13 isoform X4			ctg000730_HT.30	-6.90058	0.00236919	XP_008056366.1	LOW QUALITY PROTEIN: collagen alpha-3(V) chain			ctg001870_HT.5	8.12784	0.000794063	XP_018669433.1	ryanodine receptor 3
ctg009670_HT.50	-6.74742	0.044611	XP_010186342.1	splicing factor 3B subunit 4, partial			ctg008840_HT.50	8.62827	0.0023733	nohit	nohit			ctg005430_HT.3	-7.80346	0.000794136	XP_004913462.1	myelin regulatory factor isoform X3
ctg002820_HT.355	6.19405	0.044895	nohit	nohit			ctg007600_HT.4	8.63192	0.00238993	nohit	nohit			ctg000310_HT.26	-9.43302	0.000794202	XP_009185677.2	trehalase isoform X4
ctg001340_HT.11	2.88787	0.0449073	nohit	nohit			ctg011030_HT.21	-6.06326	0.00240546	P34504|YMV2_CAEEL	Uncharacterized protein K04H4.2			ctg001550_HT.15	9.33507	0.000809684	nohit	nohit
ctg007490_HT.3	-6.32281	0.0449372	nohit	nohit			ctg006690_HT.46	-4.7536	0.00241344	nohit	nohit			ctg006610_HT.36	6.60541	0.000810611	nohit	nohit
ctg012140_HT.10	3.97282	0.0450187	XP_015108084.1	LOW QUALITY PROTEIN: putative UDP-glucuronosyltransferase ugt-48			ctg010720_HT.87	8.62095	0.00243575	nohit	nohit			ctg008680_HT.12	-9.45995	0.000819793	nohit	nohit
ctg006480_HT.100	2.91489	0.0451361	XP_012502523.1	phospholipase D4-like			ctg012040_HT.12	-7.71405	0.00244973	XP_010195045.1	transcription factor AP-2-epsilon, partial			ctg010730_HT.328	6.55354	0.000830765	nohit	nohit
ctg009750_HT.49	6.2906	0.0454002	nohit	nohit			ctg013940_HT.19	-8.39223	0.00245123	nohit	nohit			ctg005280_HT.10	6.20811	0.000833142	XP_007897258.1	sushi domain-containing protein 2 isoform X1
ctg011500_HT.5	4.36248	0.0454577	XP_005992850.1	ran-binding protein 10 isoform X2			ctg006750_HT.7	-6.49562	0.00245469	Q03755|CUT1_CAEEL	Cuticlin-1			ctg013020_HT.247	5.25536	0.000835754	nohit	nohit
ctg007080_HT.15	4.815	0.0455981	XP_016382230.1	carbonic anhydrase 4-like			ctg006880_HT.158	5.63177	0.00247474	nohit	nohit			ctg001250_HT.90	-9.45583	0.000836387	nohit	nohit
ctg004290_HT.135	5.5784	0.0456958	XP_014339588.1	pre-B-cell leukemia transcription factor 3-like			ctg007330_HT.54	-8.43853	0.00249862	XP_027023475.1	BTB/POZ domain-containing protein 6-B-like			ctg004580_HT.65	-9.45378	0.000840272	nohit	nohit
ctg012720_HT.78	3.02692	0.0458772	XP_015108025.1	LOW QUALITY PROTEIN: polyadenylate-binding protein 4-like			ctg003720_HT.101	-7.80044	0.00251011	Q585H6|FAZ1_TRYB2	Flagellar attachment zone protein 1			ctg013560_HT.28	6.41416	0.000844557	nohit	nohit
ctg006340_HT.94	-6.71554	0.0459834	XP_006219923.1	14-3-3-like protein 2			ctg009060_HT.99	5.7723	0.00251304	XP_020829536.1	ubiquitin-associated and SH3 domain-containing protein A			ctg014040_HT.87	-9.44965	0.000848101	nohit	nohit
ctg000200_HT.7	9.3581	0.0462876	XP_026214230.1	collagen alpha-1(IV) chain-like			ctg011890_HT.48	-4.71499	0.00251544	nohit	nohit			ctg007910_HT.37	-9.44758	0.000852046	nohit	nohit
ctg010880_HT.19	6.31376	0.0463658	XP_002597597.1	hypothetical protein BRAFLDRAFT_176377, partial			ctg003860_HT.54	-4.95683	0.00251937	XP_019623387.1	uncharacterized protein LOC109469325			ctg002830_HT.6	8.30588	0.00085213	nohit	nohit
ctg010660_HT.255	6.26706	0.0463826	nohit	nohit			ctg003630_HT.245	6.11173	0.0025263	nohit	nohit			ctg005030_HT.115	8.08809	0.000861413	XP_025766222.1	microtubule-associated protein 4 isoform X12
ctg000370_HT.24	3.5785	0.0463941	XP_023655869.1	GDP-L-fucose synthase isoform X1			ctg009880_HT.28	5.56042	0.00253205	nohit	nohit			ctg003590_HT.11	-5.36651	0.000863497	P07103|GUNZ_DICD3	Endoglucanase Z
ctg000330_HT.3	3.56737	0.0465136	Q9U256|PA2L_CAEEL	Phospholipase A2-like protein Y52B11A.8			ctg002990_HT.52	7.25915	0.00254121	XP_019619681.1	LOW QUALITY PROTEIN: peroxidasin homolog, partial			ctg004090_HT.85	5.21344	0.000873968	XP_009557851.1	spidroin-2
ctg008400_HT.2	-5.65271	0.0466372	nohit	nohit			ctg004890_HT.4	-4.7191	0.00254278	XP_004872361.1	collagen alpha-1(III) chain			ctg013460_HT.117	8.44874	0.000877565	XP_007247564.1	BTB/POZ domain-containing protein 6-B-like
ctg009690_HT.19	-6.30864	0.0467413	XP_010562662.1	transmembrane protein 216			ctg003760_HT.88	-4.89405	0.00257864	XP_007934287.1	UDP-N-acetylglucosamine transporter			ctg001360_HT.53	9.2949	0.000884027	NP_001008045.1	glutathione synthetase
ctg010200_HT.5	-2.87969	0.046809	XP_027710493.1	protein IWS1 homolog isoform X1			ctg010460_HT.10	8.58752	0.00257967	XP_019633128.1	blastula protease 10-like			ctg009870_HT.29	-9.41408	0.000884902	nohit	nohit
ctg001450_HT.52	-6.69389	0.0469356	XP_019627799.1	ubiquitin carboxyl-terminal hydrolase 12-like			ctg011570_HT.19	-8.45471	0.00258302	XP_020487412.1	LOW QUALITY PROTEIN: sterol O-acyltransferase 1			ctg000570_HT.12	6.10364	0.000886942	nohit	nohit
ctg012960_HT.46	5.44453	0.0471412	nohit	nohit			ctg000840_HT.74	-4.96602	0.00258857	nohit	nohit			ctg009250_HT.17	5.20436	0.000891882	nohit	nohit
ctg012730_HT.81	3.0308	0.0472676	XP_012675962.1	elongation of very long chain fatty acids protein 6-like			ctg001030_HT.145	6.06436	0.00261	nohit	nohit			ctg013700_HT.17	-9.41408	0.00089257	nohit	nohit
ctg009520_HT.24	6.2906	0.0473796	XP_026173736.1	trehalase			ctg005000_HT.144	6.13335	0.00262195	nohit	nohit			ctg002750_HT.77	-5.22479	0.000892945	nohit	nohit
ctg005880_HT.9	5.63292	0.0474354	XP_019634571.1	LOW QUALITY PROTEIN: glutathione synthetase-like			ctg012800_HT.23	-6.04281	0.00263054	nohit	nohit			ctg006480_HT.103	5.20553	0.000903499	nohit	nohit
ctg013190_HT.4	2.96949	0.0478034	nohit	nohit			ctg008040_HT.16	-6.09679	0.0026408	nohit	nohit			ctg010660_HT.167	8.55946	0.000905191	XP_005735963.1	suppressor of tumorigenicity 14 protein
ctg009710_HT.18	4.71909	0.0478107	nohit	nohit			ctg010020_HT.36	-6.07844	0.00264115	XP_019960288.1	rac GTPase-activating protein 1			ctg010660_HT.267	5.70522	0.000906131	XP_017280063.1	kelch-like protein 41a
ctg004870_HT.32	3.31349	0.0480055	XP_020819214.1	LOW QUALITY PROTEIN: pyruvate dehydrogenase phosphatase regulatory subunit, mitochondrial			ctg010910_HT.27	-8.73201	0.00264215	nohit	nohit			ctg005030_HT.2	-5.83903	0.000912674	nohit	nohit
ctg006880_HT.92	6.2188	0.0481106	XP_009558160.1	methyltransferase-like protein 13 isoform X2			ctg004670_HT.14	-5.6197	0.00264637	nohit	nohit			ctg013520_HT.21	6.3926	0.000915108	nohit	nohit
ctg005820_HT.73	3.24529	0.048337	nohit	nohit			ctg002730_HT.79	8.42883	0.00265638	nohit	nohit			ctg002840_HT.43	5.22648	0.00092129	XP_005306644.1	collagen alpha-1(III) chain
ctg007910_HT.125	3.40673	0.048411	XP_006010328.1	G2/mitotic-specific cyclin-B1			ctg006190_HT.30	5.82122	0.00266018	nohit	nohit			ctg013500_HT.32	-5.27434	0.000924309	nohit	nohit
ctg000720_HT.1	-6.66079	0.0484239	XP_016429908.1	nuclear receptor subfamily 2 group C member 2-like isoform X3			ctg003940_HT.51	-6.31332	0.00267973	XP_018950925.1	protein wntless homolog			ctg000680_HT.20	-6.01381	0.00093443	Q4WC29|PLYE_ASPFU	Probable pectate lyase E
ctg005690_HT.45	6.26706	0.048429	XP_017542023.1	glutathione synthetase			ctg002990_HT.47	8.55331	0.00268516	nohit	nohit			ctg004400_HT.126	-9.40558	0.000935445	nohit	nohit
ctg009060_HT.128	4.29517	0.0485208	F8DVG5|SCR_ZYMMA	Sucrose-6-phosphate hydrolase			ctg008530_HT.10	-5.29831	0.00268926	XP_010226044.1	macrophage mannose receptor 1-like			ctg013020_HT.178	5.18334	0.000948798	nohit	nohit
ctg002360_HT.22	3.66153	0.0486623	XP_002601629.1	hypothetical protein BRAFLDRAFT_85797			ctg009930_HT.11	-5.29831	0.00269222	nohit	nohit			ctg013310_HT.70	8.47979	0.000949306	XP_018095363.1	BTB (POZ) domain containing 2 S homeolog isoform X1
ctg000190_HT.17	4.84889	0.0488066	XP_018113836.1	bestrophin-4-like			ctg007040_HT.4	8.53394	0.00271235	XP_020388367.1	neurofilament heavy polypeptide			ctg006460_HT.2	-5.41958	0.000950335	A0QU81|SCMU_MYCS2	Secreted chorismate mutase
ctg012090_HT.2	3.72281	0.0492477	XP_019647745.1	N-acetylated-alpha-linked acidic dipeptidase 2-like			ctg005310_HT.49	-4.56527	0.00273584	nohit	nohit			ctg002760_HT.52	12.3981	0.000958063	XP_015108169.1	cuticle collagen 39-like
ctg007860_HT.61	3.94579	0.0493557	XP_002589124.1	hypothetical protein BRAFLDRAFT_213886, partial			ctg000070_HT.6	-8.32692	0.00274456	nohit	nohit			ctg006430_HT.180	8.16192	0.000960147	XP_017283119.1	collagen alpha-1(XI) chain-like isoform X2
ctg010730_HT.248	6.24313	0.0495159	Q9PTY5|RANB9_XENLA	Ran-binding protein 9			ctg004510_HT.33	7.47583	0.00275379	nohit	nohit			ctg011620_HT.275	-9.38627	0.00096327	XP_017306313.1	opioid growth factor receptor-like isoform X1
ctg012920_HT.73	6.24313	0.0495159	Q28139|NCKX1_BOVIN	Sodium/potassium/calcium exchanger 1			ctg010990_HT.16	-8.29132	0.00276042	nohit	nohit			ctg005300_HT.44	-5.56978	0.000967454	P07103|GUNZ_DICD3	Endoglucanase Z
ctg009200_HT.24	-2.853	0.0496289	Q95RI5|FAXC_DROME	Failed axon connections			ctg011370_HT.74	-8.41887	0.00278723	nohit	nohit			ctg014000_HT.23	-5.31285	0.000971411	nohit	nohit
ctg011490_HT.4	2.83234	0.0496487	XP_019626086.1	patched domain-containing protein 3-like			ctg005700_HT.37	-4.79507	0.00278852	XP_027015476.1	collagen alpha-1(X) chain-like			ctg010660_HT.174	-6.89683	0.000973087	XP_014354137.1	tartrate-resistant acid phosphatase type 5
ctg005030_HT.139	-2.99217	0.0498791	nohit	nohit			ctg011730_HT.32	6.71396	0.00279466	nohit	nohit			ctg006880_HT.202	-5.2847	0.000974042	XP_010885778.1	cysteine-rich secretory protein 2-like
							ctg010830_HT.27	-5.94912	0.00279675	nohit	nohit			ctg014030_HT.120	-5.16591	0.000975348	nohit	nohit
							ctg003770_HT.58	4.56921	0.00280291	XP_019625748.1	legumain-like			ctg010730_HT.102	9.0888	0.000979326	XP_026546997.1	zinc finger protein 239-like isoform X5
							ctg009940_HT.25	8.49441	0.00281915	nohit	nohit			ctg008980_HT.10	-5.77292	0.00099011	XP_010885778.1	cysteine-rich secretory protein 2-like
							ctg004650_HT.128	-4.60234	0.00283095	XP_004622465.1	cuticle collagen 6-like			ctg003620_HT.74	-5.15591	0.000996281	XP_010885778.1	cysteine-rich secretory protein 2-like
							ctg011450_HT.32	7.44805	0.00283415	nohit	nohit			ctg010310_HT.59	9.22942	0.00100282	nohit	nohit
							ctg004240_HT.45	8.51826	0.00286029	nohit	nohit			ctg010660_HT.102	9.22637	0.00100458	nohit	nohit
							ctg013940_HT.6	8.49842	0.0028769	XP_023687248.1	histone-lysine N-methyltransferase EHMT1-like isoform X6			ctg013020_HT.24	7.97018	0.00100704	nohit	nohit
							ctg012210_HT.76	-5.38873	0.00289199	nohit	nohit			ctg010010_HT.13	5.1734	0.00100968	nohit	nohit
							ctg009890_HT.13	-8.38887	0.00289362	XP_014037619.1	sex-determining region Y protein-like			ctg008690_HT.43	-6.17315	0.00103437	nohit	nohit
							ctg002790_HT.152	-4.58134	0.00290068	XP_006637871.1	carboxypeptidase B			ctg013560_HT.32	8.3288	0.00103581	XP_015196677.1	uromodulin-like 1 isoform X2
							ctg009330_HT.15	7.14428	0.00291111	nohit	nohit			ctg005780_HT.10	7.20636	0.00103749	A8Y181|CPG3_CAEBR	Chondroitin proteoglycan 3
							ctg011030_HT.42	8.51431	0.00291866	XP_013915460.1	polyadenylate-binding protein 1-B-like			ctg008440_HT.40	7.08687	0.00103925	Q27394|LE653_CAEEL	Protein let-653
							ctg006100_HT.13	-6.35878	0.00292174	XP_002598797.1	hypothetical protein BRAFLDRAFT_166754, partial			ctg012800_HT.129	5.62689	0.00105115	nohit	nohit
							ctg009940_HT.3	-8.67237	0.00292851	NP_989397.2	ER degradation-enhancing alpha-mannosidase-like protein 1			ctg003820_HT.11	-7.23226	0.00105176	XP_005964145.1	uncharacterized protein LOC102341130
							ctg013320_HT.14	5.47253	0.00293169	XP_017293605.1	collagen alpha-1(XVIII) chain-like isoform X4			ctg008160_HT.14	8.2042	0.00106216	XP_020636456.1	BTB/POZ domain-containing protein 2 isoform X1
							ctg001990_HT.31	-8.31279	0.00293305	nohit	nohit			ctg009470_HT.19	9.20485	0.00107087	XP_015108071.1	LOW QUALITY PROTEIN: uncharacterized transporter slc-17.2-like
							ctg008450_HT.26	-6.51501	0.00293788	XP_027984464.1	collagen alpha-1(I) chain isoform X3			ctg009380_HT.30	6.59831	0.00107234	XP_013929631.1	ubiquitin-60S ribosomal protein L40
							ctg000470_HT.53	-6.33111	0.00295324	XP_004622465.1	cuticle collagen 6-like			ctg003310_HT.5	-5.09314	0.00107908	nohit	nohit
							ctg013430_HT.9	-5.24246	0.0029645	nohit	nohit			ctg010000_HT.13	-5.94306	0.0010818	XP_010885778.1	cysteine-rich secretory protein 2-like
							ctg011620_HT.355	-4.54022	0.00297672	nohit	nohit			ctg005160_HT.64	5.52179	0.00108191	XP_018556787.1	LOW QUALITY PROTEIN: collagen alpha-1(XXII) chain
							ctg012940_HT.18	-6.17761	0.00298535	nohit	nohit			ctg006230_HT.105	-9.33572	0.00108871	XP_015205800.1	BTB/POZ domain-containing protein 6 isoform X3
							ctg010680_HT.107	-8.26587	0.00299504	nohit	nohit			ctg011820_HT.106	-6.60298	0.00109104	P15704|GUN_CLOSA	Endoglucanase
							ctg002030_HT.11	-5.2445	0.00300997	XP_018410624.1	asparagine synthetase			ctg008270_HT.43	10.8633	0.00110381	nohit	nohit
							ctg008760_HT.11	-6.6734	0.00301466	nohit	nohit			ctg003760_HT.1	6.17244	0.00110917	XP_002599939.1	hypothetical protein BRAFLDRAFT_74063
							ctg003420_HT.13	8.49441	0.00301669	XP_013876746.1	E3 ubiquitin-protein ligase RNF126-like isoform X2			ctg007680_HT.187	7.42777	0.00111159	nohit	nohit
							ctg003090_HT.52	-8.65287	0.00302732	nohit	nohit			ctg006430_HT.11	5.50957	0.00111807	nohit	nohit
							ctg001720_HT.6	-4.80396	0.00303593	XP_007894743.1	T-box transcription factor TBX2 isoform X2			ctg005830_HT.119	-5.24852	0.0011205	XP_019645981.1	transformer-2 protein homolog beta-like
							ctg000300_HT.62	-5.42917	0.00303836	XP_005992850.1	ran-binding protein 10 isoform X2			ctg000810_HT.1	-9.31545	0.00112436	XP_010866161.1	poly(A) polymerase gamma
							ctg007450_HT.72	-5.42787	0.00303848	XP_004622465.1	cuticle collagen 6-like			ctg007520_HT.7	7.88658	0.00112931	nohit	nohit
							ctg008180_HT.74	-6.95157	0.00305671	XP_026143353.1	ran-binding protein 10 isoform X2			ctg010980_HT.11	8.45916	0.00113749	nohit	nohit
							ctg002750_HT.38	5.30801	0.00305749	nohit	nohit			ctg001270_HT.10	8.08809	0.00114145	nohit	nohit
							ctg011290_HT.61	-4.78499	0.00307525	XP_006215509.1	POU domain, class 3, transcription factor 3, partial			ctg001250_HT.14	-5.72635	0.00114287	XP_005958908.1	probable arabinan endo-1,5-alpha-L-arabinosidase A-like
							ctg003170_HT.57	6.67093	0.00310362	nohit	nohit			ctg012470_HT.73	6.51845	0.00114447	nohit	nohit
							ctg000300_HT.24	-8.37873	0.00310548	nohit	nohit			ctg010720_HT.86	-9.29948	0.00115786	nohit	nohit
							ctg001870_HT.34	-8.38549	0.00310919	P18160|SPLA_DICDI	Dual specificity protein kinase splA			ctg007890_HT.241	-5.88431	0.00116395	nohit	nohit
							ctg008310_HT.51	-7.33491	0.0031159	XP_014187197.1	gastrula zinc finger protein XlCGF8.2DB-like			ctg006590_HT.59	-5.72792	0.0011678	XP_022607433.1	annexin A6 isoform X1
							ctg001650_HT.23	-6.45315	0.00312269	nohit	nohit			ctg008780_HT.3	-5.16807	0.0011681	XP_006860637.1	peptidase inhibitor 16
							ctg001600_HT.260	-4.47831	0.00313228	nohit	nohit			ctg008310_HT.49	8.57871	0.00118266	XP_019683177.2	zinc finger protein 514 isoform X4
							ctg005070_HT.186	-4.48138	0.00314335	XP_018111142.1	condensin-2 complex subunit H2-like			ctg005610_HT.31	8.00557	0.00118321	XP_026214230.1	collagen alpha-1(IV) chain-like
							ctg002280_HT.8	8.32449	0.00314842	XP_008049502.2	mRNA decay activator protein ZFP36, partial			ctg004760_HT.22	-5.78847	0.00118352	nohit	nohit
							ctg011670_HT.9	7.38665	0.00314952	nohit	nohit			ctg007910_HT.52	-5.32083	0.00120088	nohit	nohit
							ctg006130_HT.11	5.90324	0.00316219	nohit	nohit			ctg002510_HT.14	6.90981	0.00120356	XP_015354934.1	L-gulonolactone oxidase
							ctg001480_HT.25	5.52972	0.00317388	nohit	nohit			ctg003620_HT.58	6.49982	0.00121034	XP_015729276.1	chymotrypsin-like protease CTRL-1
							ctg008920_HT.13	8.42041	0.00317806	nohit	nohit			ctg007910_HT.86	8.53503	0.00121218	Q09284|YQJ3_CAEEL	PDZ domain-containing protein C52A11.3
							ctg005110_HT.5	8.46199	0.003182	XP_011972370.1	very-long-chain 3-oxoacyl-CoA reductase			ctg012250_HT.6	-9.27403	0.001224	nohit	nohit
							ctg007600_HT.20	4.47719	0.00319456	P43951|Y131_HAEIN	Uncharacterized protein HI_0131			ctg014030_HT.135	-5.95188	0.00122416	nohit	nohit
							ctg003420_HT.96	8.41195	0.0032213	XP_016412206.1	poly(A) polymerase gamma-like			ctg005310_HT.52	-5.31813	0.00122469	nohit	nohit
							ctg003090_HT.36	4.46682	0.00323645	P40714|CSCA_ECOLX	Sucrose-6-phosphate hydrolase			ctg004290_HT.202	9.13829	0.00122846	XP_026879785.1	LOW QUALITY PROTEIN: vitellogenin-like
							ctg012930_HT.5	-4.80598	0.0032426	XP_019631229.1	uncharacterized protein LOC109475135			ctg006880_HT.138	6.0156	0.00123326	XP_005061429.2	tubulin alpha-1C chain
							ctg011180_HT.9	-8.13542	0.00326635	nohit	nohit			ctg003780_HT.20	-5.01333	0.00124088	XP_006860637.1	peptidase inhibitor 16
							ctg000260_HT.12	-6.6734	0.00326691	nohit	nohit			ctg013860_HT.14	-5.06275	0.00124226	nohit	nohit
							ctg006190_HT.35	8.26935	0.00327678	XP_019619673.1	LOW QUALITY PROTEIN: peroxidasin homolog, partial			ctg005570_HT.71	-9.21688	0.00125267	nohit	nohit
							ctg001020_HT.80	4.44965	0.00328434	XP_019396161.1	probable low affinity copper uptake protein 2			ctg004290_HT.165	6.42177	0.00126393	XP_007247564.1	BTB/POZ domain-containing protein 6-B-like
							ctg001310_HT.177	8.39917	0.0032875	nohit	nohit			ctg003860_HT.15	5.07917	0.00126446	Q8IDX6|RBP2A_PLAF7	Reticulocyte-binding protein 2 homolog a
							ctg005310_HT.38	-4.98222	0.00329382	nohit	nohit			ctg006880_HT.116	-5.88389	0.00128472	XP_026502828.1	C-type lectin domain family 4 member G-like
							ctg009620_HT.7	-8.60147	0.00330042	NP_989397.2	ER degradation-enhancing alpha-mannosidase-like protein 1			ctg007890_HT.67	5.02206	0.00128803	nohit	nohit
							ctg013990_HT.7	-8.23622	0.00331748	XP_020919697.1	WD repeat-containing protein 37 isoform X8			ctg007160_HT.20	6.1567	0.00129602	XP_026997411.1	trypsin-1-like
							ctg008770_HT.10	-6.64632	0.0033258	nohit	nohit			ctg010200_HT.15	-5.05581	0.00129629	nohit	nohit
							ctg004760_HT.22	5.07938	0.00333242	nohit	nohit			ctg006430_HT.122	-6.3024	0.00129876	P15704|GUN_CLOSA	Endoglucanase
							ctg002800_HT.76	-8.59564	0.00333257	XP_007528373.1	conserved oligomeric Golgi complex subunit 5 isoform X1			ctg000300_HT.68	-9.25049	0.0013025	O94712|YC5C_SCHPO	Uncharacterized protein C1259.12c
							ctg004620_HT.69	-8.21358	0.00335125	nohit	nohit			ctg012270_HT.2	-9.19239	0.00130462	XP_010885778.1	cysteine-rich secretory protein 2-like
							ctg001310_HT.201	-8.21358	0.00335125	XP_018095363.1	BTB (POZ) domain containing 2 S homeolog isoform X1			ctg011500_HT.13	5.93414	0.00131245	XP_027023475.1	BTB/POZ domain-containing protein 6-B-like
							ctg005070_HT.71	-4.81679	0.00335436	XP_019944511.1	lipopolysaccharide-binding protein-like isoform X1			ctg003240_HT.47	9.10549	0.00131273	nohit	nohit
							ctg013120_HT.21	8.42883	0.00335851	nohit	nohit			ctg002370_HT.14	8.13436	0.00132265	nohit	nohit
							ctg005610_HT.46	-4.46842	0.00338615	XP_005050822.1	THAP domain-containing protein 4 isoform X4			ctg007160_HT.9	-9.24097	0.00132835	XP_005981216.1	ran-binding protein 9
							ctg003920_HT.43	-8.20212	0.00339284	nohit	nohit			ctg011990_HT.243	-5.006	0.00133457	XP_004622731.1	cytosine deaminase-like
							ctg011230_HT.83	4.52898	0.00340152	P22533|MANB_CALSA	Beta-mannanase/endoglucanase A			ctg011260_HT.5	5.37881	0.00133947	XP_004622465.1	cuticle collagen 6-like
							ctg011860_HT.5	8.22173	0.00341138	P34625|YOJ2_CAEEL	Uncharacterized protein ZK353.2			ctg002680_HT.38	5.17385	0.00134616	nohit	nohit
							ctg006890_HT.37	4.91744	0.00342098	nohit	nohit			ctg013340_HT.21	-9.23378	0.00134811	XP_026874604.1	UDP-glucuronosyltransferase 2B20-like isoform X1
							ctg006950_HT.31	-8.20212	0.00342943	nohit	nohit			ctg006430_HT.65	5.83279	0.00134854	F8DVG5|SCR_ZYMMA	Sucrose-6-phosphate hydrolase
							ctg001520_HT.32	-6.21326	0.00344465	nohit	nohit			ctg000680_HT.92	14.3683	0.00135128	XP_004622465.1	cuticle collagen 6-like
							ctg006880_HT.14	4.44075	0.00345775	nohit	nohit			ctg012210_HT.132	-8.15231	0.00135855	XP_020671152.1	ER membrane protein complex subunit 4
							ctg004760_HT.32	4.87703	0.00345895	XP_019205881.1	mucin-17-like			ctg003190_HT.52	-9.22898	0.00136148	nohit	nohit
							ctg013570_HT.3	-8.56913	0.003482	XP_009081045.1	LOW QUALITY PROTEIN: leucine-rich repeat-containing protein 15			ctg011940_HT.5	9.08544	0.00136646	XP_015674138.1	lysosomal acid phosphatase
							ctg001280_HT.56	5.90138	0.00348748	nohit	nohit			ctg008830_HT.44	-9.13699	0.00136695	XP_010885778.1	cysteine-rich secretory protein 2-like
							ctg002730_HT.100	8.40344	0.00349881	XP_007574690.1	lysine-specific demethylase 2A-like isoform X1			ctg014040_HT.22	9.07531	0.00137109	XP_010743935.2	glutathione synthetase
							ctg011690_HT.5	-8.23622	0.00350315	XP_027004108.1	repetitive proline-rich cell wall protein 1-like isoform X9			ctg010360_HT.39	8.57204	0.00137418	XP_022540474.1	phosphoinositide 3-kinase adapter protein 1 isoform X1
							ctg011870_HT.36	6.99687	0.00350434	XP_003819800.1	poly(A) polymerase beta			ctg013320_HT.14	-6.05958	0.00137969	XP_017293605.1	collagen alpha-1(XVIII) chain-like isoform X4
							ctg011910_HT.64	-4.99537	0.00350473	XP_026160456.1	leucine-rich repeat-containing protein 15-like			ctg004600_HT.27	-5.34087	0.0014108	P86242|PAPI_STRMB	Papain inhibitor
							ctg004030_HT.17	4.4606	0.00350602	nohit	nohit			ctg008180_HT.32	8.28259	0.00141517	XP_011617244.1	ran-binding protein 10
							ctg007470_HT.31	-6.12129	0.00350879	nohit	nohit			ctg004100_HT.29	-4.95995	0.00143377	Q0CA59|SKP1_ASPTN	E3 ubiquitin ligase complex SCF subunit sconC
							ctg006540_HT.4	-5.39913	0.00352121	nohit	nohit			ctg003200_HT.17	-5.21712	0.00143414	XP_016847449.1	mucin-12
							ctg011440_HT.66	-6.52739	0.0035439	nohit	nohit			ctg012470_HT.100	-8.68556	0.00143437	XP_018423700.1	E3 SUMO-protein ligase RanBP2-like
							ctg001340_HT.31	-4.89795	0.00354819	XP_026202653.1	protein/nucleic acid deglycase DJ-1			ctg006670_HT.20	-9.19732	0.00144241	XP_002610358.1	hypothetical protein BRAFLDRAFT_120055
							ctg003630_HT.247	8.39058	0.00357166	XP_016412206.1	poly(A) polymerase gamma-like			ctg006790_HT.14	-5.13215	0.00144467	nohit	nohit
							ctg014030_HT.135	5.1636	0.00357738	nohit	nohit			ctg005030_HT.1	-4.9537	0.00144685	nohit	nohit
							ctg003250_HT.8	8.3776	0.00357867	nohit	nohit			ctg003730_HT.46	8.33448	0.00144741	XP_020765087.1	hematopoietic prostaglandin D synthase
							ctg013340_HT.27	8.38194	0.00362127	nohit	nohit			ctg012950_HT.74	9.04795	0.0014506	nohit	nohit
							ctg006410_HT.7	8.38194	0.00362127	nohit	nohit			ctg000570_HT.67	-5.93385	0.00145273	XP_018117452.1	homeobox containing 1 L homeolog isoform X4
							ctg001610_HT.1	8.38194	0.00362127	nohit	nohit			ctg001020_HT.70	4.92825	0.00146308	XP_015253774.1	collagen alpha-1(XXII) chain isoform X2
							ctg007800_HT.46	8.38194	0.00362127	nohit	nohit			ctg004200_HT.17	4.98929	0.00147195	XP_021503689.1	collagen alpha-1(III) chain
							ctg006880_HT.167	-6.38307	0.00362147	nohit	nohit			ctg002810_HT.46	-5.55926	0.00147545	Q708S8|ASI1B_DANRE	Acid-sensing ion channel 1B
							ctg012220_HT.19	4.55608	0.00364267	Q5BA88|PLYD_EMENI	Probable pectate lyase D			ctg006190_HT.10	-6.47867	0.00147942	nohit	nohit
							ctg012760_HT.36	7.08321	0.00364443	XP_007255575.1	3'(2'),5'-bisphosphate nucleotidase 1 isoform X2			ctg005030_HT.254	4.90898	0.00149571	nohit	nohit
							ctg007010_HT.84	-4.38966	0.00365579	nohit	nohit			ctg009380_HT.29	6.53816	0.00149884	XP_019614593.1	BTB/POZ domain-containing protein 2-like
							ctg001710_HT.66	7.5352	0.00366409	XP_019619681.1	LOW QUALITY PROTEIN: peroxidasin homolog, partial			ctg007400_HT.8	-9.14977	0.0015003	nohit	nohit
							ctg003220_HT.38	-7.27784	0.00367115	XP_019367615.1	transcription factor AP-2-epsilon			ctg004000_HT.97	-9.17749	0.00151134	XP_021054497.1	serpin B4-like isoform X2
							ctg007590_HT.19	4.55096	0.00367497	Q5BA88|PLYD_EMENI	Probable pectate lyase D			ctg005030_HT.170	5.21244	0.00151719	Q09321|YR51_CAEEL	Uncharacterized protein F42A8.1
							ctg007680_HT.79	-4.52087	0.00367909	nohit	nohit			ctg007080_HT.15	9.00234	0.00152524	XP_016382230.1	carbonic anhydrase 4-like
							ctg012710_HT.11	5.12409	0.00368144	nohit	nohit			ctg012800_HT.131	8.08809	0.00153896	XP_019633489.1	uncharacterized protein LOC109476912
							ctg000890_HT.14	-8.1152	0.00368678	nohit	nohit			ctg005310_HT.69	-4.97693	0.00154071	nohit	nohit
							ctg013520_HT.30	-8.27319	0.00370464	XP_015196677.1	uromodulin-like 1 isoform X2			ctg009930_HT.1	-9.16495	0.00154975	nohit	nohit
							ctg012910_HT.12	-6.40836	0.00371431	nohit	nohit			ctg013740_HT.9	8.05337	0.00155167	nohit	nohit
							ctg001340_HT.20	-4.51219	0.00372144	XP_019645536.1	thioredoxin domain-containing protein 12-like			ctg009330_HT.15	-7.78631	0.00156013	nohit	nohit
							ctg013020_HT.165	-5.71852	0.00372187	nohit	nohit			ctg006390_HT.4	8.05107	0.00156866	XP_004400983.1	probable ATP-dependent RNA helicase DHX34
							ctg000840_HT.82	-4.37596	0.0037256	XP_019466643.1	uncharacterized protein LOC109364458			ctg001520_HT.39	-6.46039	0.0015709	XP_009905308.1	ADP-dependent glucokinase, partial
							ctg007710_HT.6	-4.48285	0.0037473	P31730|OV39_ONCVO	OV39 antigen (Fragment)			ctg013650_HT.9	-9.15738	0.00157333	nohit	nohit
							ctg013190_HT.7	-8.16719	0.00375799	XP_003446610.1	indian hedgehog B protein			ctg007160_HT.2	9.01299	0.00157555	XP_016382230.1	carbonic anhydrase 4-like
							ctg010160_HT.55	7.1653	0.00376785	nohit	nohit			ctg002040_HT.104	5.93902	0.00159203	nohit	nohit
							ctg002960_HT.8	5.9479	0.00376791	nohit	nohit			ctg000380_HT.21	6.40189	0.00159214	nohit	nohit
							ctg007280_HT.29	4.40523	0.003769	nohit	nohit			ctg007110_HT.32	6.19016	0.001594	XP_008834435.1	glutaredoxin 2 isoform X1
							ctg007780_HT.20	-5.44469	0.00376956	nohit	nohit			ctg012690_HT.151	8.99877	0.00159605	nohit	nohit
							ctg010160_HT.75	-7.96964	0.00377174	XP_002602921.1	hypothetical protein BRAFLDRAFT_245310, partial			ctg005050_HT.154	5.15484	0.00160109	XP_027711039.1	mRNA decay activator protein ZFP36
							ctg005490_HT.49	-8.22494	0.00381942	XP_006755016.1	homeobox protein EMX2			ctg011070_HT.7	-9.14467	0.00161356	nohit	nohit
							ctg011070_HT.4	7.04913	0.00382666	nohit	nohit			ctg006300_HT.138	-5.47516	0.00161489	nohit	nohit
							ctg008180_HT.81	-8.18282	0.00382961	nohit	nohit			ctg000300_HT.73	7.71452	0.00164364	XP_017321309.1	ran-binding protein 10 isoform X5
							ctg007400_HT.14	-8.21737	0.00383122	nohit	nohit			ctg007470_HT.64	8.08136	0.00164572	XP_004622465.1	cuticle collagen 6-like
							ctg004040_HT.14	-8.06549	0.00385697	XP_015814432.1	protein DDI1 homolog 2 isoform X1			ctg013190_HT.4	5.09158	0.0016472	nohit	nohit
							ctg005910_HT.16	-4.35574	0.00387464	XP_009861905.1	uncharacterized protein LOC100178869			ctg012730_HT.31	6.7308	0.00165317	Q03755|CUT1_CAEEL	Cuticlin-1
							ctg000740_HT.7	4.62819	0.00388019	P86242|PAPI_STRMB	Papain inhibitor			ctg006880_HT.14	-4.87146	0.00165326	nohit	nohit
							ctg006600_HT.49	4.5604	0.00388179	nohit	nohit			ctg005850_HT.61	6.49555	0.00166003	XP_019904796.1	cytochrome P450 2M1-like isoform X1
							ctg005030_HT.54	7.06248	0.00388876	nohit	nohit			ctg005110_HT.3	8.28259	0.00166426	XP_010301394.1	low-density lipoprotein receptor-related protein 2-like, partial
							ctg012730_HT.50	-5.74922	0.00391624	NP_001039270.1	thyroid hormone receptor beta			ctg002260_HT.33	-7.63109	0.00167511	nohit	nohit
							ctg012940_HT.13	-6.64149	0.00392927	nohit	nohit			ctg001030_HT.242	8.21038	0.00168536	nohit	nohit
							ctg004470_HT.20	6.23287	0.00393506	nohit	nohit			ctg005160_HT.63	5.06474	0.00169451	XP_018961242.1	collagen alpha-1(XI) chain-like
							ctg005310_HT.34	4.35875	0.00394303	XP_015108084.1	LOW QUALITY PROTEIN: putative UDP-glucuronosyltransferase ugt-48			ctg009900_HT.9	-4.83221	0.00169551	nohit	nohit
							ctg000180_HT.15	5.37033	0.00396125	nohit	nohit			ctg006770_HT.22	-5.64499	0.00169626	NP_001177268.1	glutathione peroxidase_like protein b precursor
							ctg013060_HT.17	-6.17285	0.00397349	XP_018423847.1	collagen alpha-1(V) chain-like			ctg000840_HT.39	-6.73308	0.00170538	nohit	nohit
							ctg011990_HT.14	-6.58221	0.00397707	nohit	nohit			ctg011800_HT.6	-4.86681	0.00170727	XP_024858489.1	hepatocyte nuclear factor 4-beta-like isoform X4
							ctg008980_HT.19	4.42974	0.00398094	P22533|MANB_CALSA	Beta-mannanase/endoglucanase A			ctg007450_HT.163	4.83895	0.00172385	XP_027727192.1	chitinase-3-like protein 1
							ctg003680_HT.46	6.28794	0.00399064	XP_005971318.1	cysteine synthase, chloroplastic/chromoplastic-like			ctg001310_HT.41	-5.564	0.00173126	nohit	nohit
							ctg006880_HT.116	5.05702	0.00399782	XP_026502828.1	C-type lectin domain family 4 member G-like			ctg011620_HT.164	-9.09268	0.00173485	XP_007638331.1	annexin A6 isoform X1
							ctg008680_HT.12	7.16325	0.00401611	nohit	nohit			ctg011270_HT.3	7.87105	0.0017526	nohit	nohit
							ctg004760_HT.33	4.4948	0.00401885	nohit	nohit			ctg008460_HT.23	5.58439	0.00175358	nohit	nohit
							ctg001020_HT.16	-4.91735	0.00403549	XP_012791412.1	uncharacterized protein LOC101541761			ctg001250_HT.43	8.04029	0.00176404	nohit	nohit
							ctg009520_HT.174	-8.19443	0.00404655	P18160|SPLA_DICDI	Dual specificity protein kinase splA			ctg012820_HT.41	-5.64458	0.00176555	nohit	nohit
							ctg012970_HT.7	-6.87952	0.00404994	nohit	nohit			ctg009060_HT.209	-5.51718	0.00178089	nohit	nohit
							ctg001810_HT.22	4.33834	0.00406706	nohit	nohit			ctg001570_HT.47	-9.06055	0.001788	XP_003215536.1	BAG family molecular chaperone regulator 2
							ctg003170_HT.8	6.84797	0.0040708	XP_008066459.2	LOW QUALITY PROTEIN: protein odd-skipped-related 1			ctg001250_HT.89	-9.07403	0.00179028	XP_016119409.1	RING finger protein 44-like
							ctg006670_HT.20	7.45402	0.00407301	XP_002610358.1	hypothetical protein BRAFLDRAFT_120055			ctg004760_HT.63	8.11471	0.00179148	XP_027015476.1	collagen alpha-1(X) chain-like
							ctg000240_HT.33	8.28796	0.00407858	XP_010293809.1	polyubiquitin-B isoform X5			ctg006160_HT.18	8.92924	0.00179924	XP_023146667.1	islet cell autoantigen 1 isoform X2
							ctg005040_HT.258	4.40104	0.00407871	P15704|GUN_CLOSA	Endoglucanase			ctg001870_HT.37	8.6668	0.00180415	XP_010206626.1	ran-binding protein 9, partial
							ctg001230_HT.3	-8.30923	0.00409682	nohit	nohit			ctg001560_HT.198	8.27081	0.00181048	XP_024147977.1	sodium/potassium-transporting ATPase subunit beta-1-interacting protein 3-like
							ctg006300_HT.100	8.28333	0.00410775	XP_027567722.1	myosin light chain kinase, smooth muscle-like			ctg002590_HT.14	-9.06865	0.00182118	XP_010794616.1	3'(2'),5'-bisphosphate nucleotidase 1
							ctg012730_HT.88	-8.06127	0.00413455	XP_026866885.1	G1/S-specific cyclin-D2-like			ctg004660_HT.47	5.28282	0.00182141	XP_023830290.1	insulinoma-associated protein 1a-like
							ctg002750_HT.27	7.01226	0.00414751	nohit	nohit			ctg011290_HT.30	5.32815	0.00184197	XP_016127921.1	LIM/homeobox protein Lhx2-like
							ctg007750_HT.42	-7.99199	0.00415724	nohit	nohit			ctg006430_HT.163	8.12129	0.00184291	Q09347|YRS3_CAEEL	Uncharacterized protein T05H10.3
							ctg008380_HT.10	-8.02271	0.00416689	XP_012686085.1	homeobox protein SIX6-like			ctg002760_HT.34	-5.68467	0.00185275	nohit	nohit
							ctg012250_HT.61	-8.29132	0.00417161	Q09246|YP98_CAEEL	Uncharacterized protein C28H8.8			ctg008390_HT.9	8.94514	0.00185371	nohit	nohit
							ctg009880_HT.33	4.35183	0.00417766	nohit	nohit			ctg007010_HT.37	-5.27312	0.00185757	nohit	nohit
							ctg002450_HT.129	-8.22871	0.00418183	nohit	nohit			ctg005040_HT.15	8.92172	0.0018746	XP_018095680.1	serine protease 27-like
							ctg010910_HT.34	-4.53721	0.00418494	XP_012730315.1	BTB/POZ domain-containing protein 3			ctg002450_HT.123	-5.04162	0.00188799	nohit	nohit
							ctg013630_HT.17	-8.12737	0.0042089	nohit	nohit			ctg007010_HT.47	5.5393	0.00189112	nohit	nohit
							ctg011550_HT.22	-5.93907	0.00422912	nohit	nohit			ctg003260_HT.5	-6.74291	0.00190602	nohit	nohit
							ctg003950_HT.11	-8.24741	0.0042359	XP_018582355.1	sterol O-acyltransferase 1 isoform X1			ctg001310_HT.39	7.67877	0.00191836	nohit	nohit
							ctg001020_HT.83	8.27868	0.00425783	nohit	nohit			ctg011980_HT.18	-9.04148	0.00192246	nohit	nohit
							ctg001810_HT.39	-8.0947	0.00426944	nohit	nohit			ctg010890_HT.21	6.26486	0.00192535	nohit	nohit
							ctg014000_HT.21	-4.54989	0.00428247	XP_008521427.1	collagen alpha-1(XXII) chain			ctg008450_HT.30	-8.60989	0.00192556	XP_004781294.1	DNA replication complex GINS protein PSF1 isoform X2
							ctg003190_HT.23	-5.4721	0.00430148	nohit	nohit			ctg002370_HT.15	8.08809	0.0019385	nohit	nohit
							ctg004460_HT.16	-8.03568	0.00430703	P12114|SQT1_CAEEL	Cuticle collagen sqt-1			ctg001420_HT.20	8.72411	0.0019411	nohit	nohit
							ctg003020_HT.4	-4.36588	0.00430921	XP_025742292.1	kinetochore protein NDC80 homolog			ctg014080_HT.75	-4.75875	0.00194839	XP_022607434.1	annexin A6 isoform X2
							ctg002760_HT.50	-8.19828	0.0043138	XP_012993160.1	uncharacterized protein LOC105022425 isoform X1			ctg010310_HT.124	7.34814	0.00195305	XP_015108071.1	LOW QUALITY PROTEIN: uncharacterized transporter slc-17.2-like
							ctg010980_HT.35	-5.79284	0.00431414	nohit	nohit			ctg007170_HT.6	8.85223	0.00197941	nohit	nohit
							ctg012880_HT.3	8.26935	0.00431952	XP_018668531.1	host cell factor 2-like			ctg002840_HT.193	-9.02493	0.00198362	XP_015306098.1	LOW QUALITY PROTEIN: heat shock protein HSP 90-alpha-like
							ctg004990_HT.66	-4.62398	0.00432208	Q20516|YV31_CAEEL	UPF0057 membrane protein F47B7.1			ctg005970_HT.73	-5.32817	0.002001	nohit	nohit
							ctg013220_HT.27	-8.30567	0.00432489	nohit	nohit			ctg003820_HT.9	-5.57076	0.00201413	NP_001177268.1	glutathione peroxidase_like protein b precursor
							ctg012270_HT.4	8.26465	0.00435079	XP_019638122.1	proton-coupled amino acid transporter 3-like isoform X2			ctg000990_HT.10	8.04029	0.00201661	nohit	nohit
							ctg003630_HT.56	-12.8631	0.00436289	XP_024419904.1	collagen alpha-1(III) chain			ctg012950_HT.5	6.28682	0.00204304	XP_008321339.2	neuronal acetylcholine receptor subunit alpha-7-like
							ctg003400_HT.40	8.20223	0.00436667	nohit	nohit			ctg011800_HT.11	5.20002	0.00206555	XP_006008653.1	zinc transporter ZIP1
							ctg010200_HT.69	-8.10703	0.00437505	XP_015233830.1	ran-binding protein 9			ctg001030_HT.57	7.8072	0.0020798	P18160|SPLA_DICDI	Dual specificity protein kinase splA
							ctg011430_HT.42	-8.00084	0.00437941	XP_024914999.1	protein bassoon isoform X1			ctg010730_HT.34	-9.00538	0.00208639	nohit	nohit
							ctg008530_HT.9	4.75736	0.00438549	XP_010226044.1	macrophage mannose receptor 1-like			ctg007110_HT.37	6.14937	0.00209269	Q09347|YRS3_CAEEL	Uncharacterized protein T05H10.3
							ctg006490_HT.46	-6.81289	0.0044475	XP_019949215.1	tetratricopeptide repeat protein 28-like			ctg000300_HT.72	6.1999	0.00209271	O94712|YC5C_SCHPO	Uncharacterized protein C1259.12c
							ctg008240_HT.12	-7.97863	0.00445876	nohit	nohit			ctg014040_HT.34	-6.25515	0.0020929	nohit	nohit
							ctg007690_HT.20	4.27186	0.00445915	P43951|Y131_HAEIN	Uncharacterized protein HI_0131			ctg008270_HT.46	8.06097	0.00209522	P34504|YMV2_CAEEL	Uncharacterized protein K04H4.2
							ctg002760_HT.21	4.3381	0.00447561	A0QU81|SCMU_MYCS2	Secreted chorismate mutase			ctg005730_HT.10	-4.80128	0.00210951	nohit	nohit
							ctg002030_HT.87	-4.27158	0.00447804	nohit	nohit			ctg006060_HT.4	-8.99408	0.00212113	XP_005956689.1	RING finger protein 11-like
							ctg007830_HT.73	4.32125	0.00448489	P15704|GUN_CLOSA	Endoglucanase			ctg005030_HT.194	-4.7257	0.00212161	XP_019639569.1	alcohol dehydrogenase class-3-like
							ctg007680_HT.196	-6.98723	0.00449159	nohit	nohit			ctg003720_HT.101	7.98554	0.00212352	Q585H6|FAZ1_TRYB2	Flagellar attachment zone protein 1
							ctg007810_HT.35	5.50246	0.00450288	Q09676|YA03_SCHPO	Probable phosphatase SPAC5H10.03			ctg008440_HT.5	8.29428	0.00212452	nohit	nohit
							ctg008210_HT.21	4.70291	0.0045031	XP_018589138.1	collagen alpha-5(IV) chain-like			ctg005570_HT.119	-4.89274	0.00213384	XP_002125367.1	methylthioribulose-1-phosphate dehydratase
							ctg006460_HT.18	8.19732	0.0045254	nohit	nohit			ctg011570_HT.26	8.58349	0.00213948	nohit	nohit
							ctg008350_HT.13	-7.96964	0.00452653	XP_012686085.1	homeobox protein SIX6-like			ctg008690_HT.49	8.5301	0.00214915	XP_017321308.1	ran-binding protein 10 isoform X4
							ctg000680_HT.20	4.89443	0.00452739	Q4WC29|PLYE_ASPFU	Probable pectate lyase E			ctg008390_HT.6	5.50834	0.00214921	XP_007431213.1	collagen alpha-1(III) chain
							ctg001420_HT.16	-7.85727	0.00453843	XP_021010486.1	zinc finger protein 120-like			ctg008240_HT.46	5.70999	0.00216001	nohit	nohit
							ctg008500_HT.41	-5.85258	0.00454323	nohit	nohit			ctg002800_HT.60	4.90739	0.0021668	XP_022528484.1	protein bicaudal C homolog 1-B-like isoform X3
							ctg002820_HT.296	-4.25815	0.00456991	nohit	nohit			ctg011500_HT.15	-5.58576	0.00216796	XP_005964145.1	uncharacterized protein LOC102341130
							ctg010120_HT.4	-8.39894	0.00457235	XP_002592360.1	hypothetical protein BRAFLDRAFT_285351			ctg001160_HT.3	8.16015	0.00219069	nohit	nohit
							ctg010940_HT.98	-8.06127	0.00461621	XP_015233830.1	ran-binding protein 9			ctg002990_HT.49	-6.89205	0.0021921	XP_019619681.1	LOW QUALITY PROTEIN: peroxidasin homolog, partial
							ctg001030_HT.35	-8.21358	0.0046267	XP_019640798.1	LOW QUALITY PROTEIN: titin-like			ctg005310_HT.50	-4.96907	0.0021945	nohit	nohit
							ctg003420_HT.83	-8.01836	0.00463632	nohit	nohit			ctg006480_HT.89	-4.85119	0.00220325	nohit	nohit
							ctg005490_HT.28	-4.70989	0.00463664	XP_006777467.1	POU domain, class 3, transcription factor 1, partial			ctg010730_HT.178	-5.63937	0.00220924	nohit	nohit
							ctg009750_HT.23	7.80346	0.00466469	Q8IDX6|RBP2A_PLAF7	Reticulocyte-binding protein 2 homolog a			ctg007230_HT.31	-5.00796	0.00222038	nohit	nohit
							ctg005190_HT.11	-6.31359	0.00467702	nohit	nohit			ctg010730_HT.45	-5.20007	0.00222107	nohit	nohit
							ctg009880_HT.71	8.21688	0.00467957	nohit	nohit			ctg000240_HT.15	-5.88186	0.0022238	Q93LJ4|CHMU_SALTM	Monofunctional chorismate mutase
							ctg001340_HT.97	-4.40352	0.00469713	nohit	nohit			ctg003870_HT.13	-6.08762	0.00222405	nohit	nohit
							ctg002360_HT.2	8.21201	0.00471414	nohit	nohit			ctg007910_HT.72	6.26999	0.00222473	XP_004622465.1	cuticle collagen 6-like
							ctg002820_HT.278	-4.23732	0.00472055	XP_009483484.1	peroxidasin homolog, partial			ctg001560_HT.143	6.30585	0.00224032	nohit	nohit
							ctg002820_HT.156	-4.29484	0.00473207	XP_019634526.1	cell division cycle protein 20 homolog			ctg005510_HT.13	7.94709	0.0022489	nohit	nohit
							ctg001870_HT.44	-6.00353	0.00473423	nohit	nohit			ctg006770_HT.21	-8.92738	0.00225376	XP_003976058.1	major facilitator superfamily domain-containing protein 8
							ctg002160_HT.2	-8.37533	0.00474277	nohit	nohit			ctg009900_HT.15	-5.73439	0.00225744	nohit	nohit
							ctg008660_HT.25	8.20713	0.00474903	XP_021139509.1	bile acid receptor isoform X2			ctg011870_HT.55	-4.66766	0.0022581	nohit	nohit
							ctg007640_HT.27	4.26486	0.00474918	nohit	nohit			ctg008980_HT.26	-8.95385	0.00225885	nohit	nohit
							ctg010600_HT.17	-7.7354	0.00478078	XP_016393536.1	oocyte zinc finger protein XlCOF6-like, partial			ctg007700_HT.84	8.61646	0.00226778	XP_027866870.1	zinc finger protein OZF-like
							ctg005610_HT.9	-4.26464	0.00484688	XP_015108169.1	cuticle collagen 39-like			ctg012920_HT.77	-4.79869	0.00227407	nohit	nohit
							ctg004480_HT.101	8.04148	0.00485325	XP_027858715.1	putative helicase mov-10-B.1 isoform X2			ctg006020_HT.14	-8.95093	0.00227621	XP_017306321.1	opioid growth factor receptor-like isoform X9
							ctg010730_HT.321	8.19238	0.00485566	XP_027325803.1	dynein light chain LC6, flagellar outer arm isoform X2			ctg009140_HT.21	8.26488	0.00228248	nohit	nohit
							ctg010730_HT.247	-7.60807	0.00486356	Q9PTY5|RANB9_XENLA	Ran-binding protein 9			ctg003620_HT.66	-5.30128	0.00228289	XP_005964145.1	uncharacterized protein LOC102341130
							ctg005020_HT.82	-4.42676	0.00490035	Q20516|YV31_CAEEL	UPF0057 membrane protein F47B7.1			ctg004030_HT.23	-8.96256	0.00228555	nohit	nohit
							ctg000420_HT.21	-6.01281	0.00491372	nohit	nohit			ctg007890_HT.123	5.47792	0.00229864	nohit	nohit
							ctg012820_HT.28	4.22067	0.00492105	nohit	nohit			ctg003760_HT.7	-6.6704	0.00230009	nohit	nohit
							ctg001600_HT.50	-4.26827	0.0049275	XP_019630349.1	LOW QUALITY PROTEIN: SCO-spondin-like			ctg009150_HT.18	-8.9244	0.00230247	XP_013996022.1	E3 ubiquitin-protein ligase mib1-like isoform X2
							ctg010460_HT.39	8.18247	0.00492842	XP_002589866.1	hypothetical protein BRAFLDRAFT_285079			ctg008500_HT.49	6.61464	0.00230944	XP_026694609.1	SCO-spondin isoform X2
							ctg013480_HT.20	8.18247	0.00492842	nohit	nohit			ctg011730_HT.32	-6.98677	0.00231485	nohit	nohit
							ctg010330_HT.18	-4.21942	0.00495517	P34434|YL54_CAEEL	Uncharacterized protein F44E2.4			ctg013630_HT.12	-6.43971	0.00232052	nohit	nohit
							ctg006420_HT.59	4.69824	0.00497685	nohit	nohit			ctg007690_HT.6	-8.95385	0.00232255	nohit	nohit
							ctg001570_HT.37	-4.73936	0.00510336	XP_008406787.1	multiple epidermal growth factor-like domains protein 6 isoform X2			ctg012800_HT.30	8.67576	0.00232324	XP_023145240.1	elongation of very long chain fatty acids protein 6-like
							ctg000480_HT.10	8.04148	0.00510585	XP_005999461.1	phosphatidylinositol 4-phosphate 5-kinase type-1 beta isoform X2			ctg008390_HT.8	8.80398	0.00232542	XP_004227494.1	sugar transporter SWEET1-like
							ctg012340_HT.30	-8.06549	0.00511196	O01634|INX12_CAEEL	Innexin-12			ctg006890_HT.37	-5.18416	0.00232884	nohit	nohit
							ctg002520_HT.9	8.09532	0.0051289	XP_007885591.1	Hermansky-Pudlak syndrome 5 protein			ctg002030_HT.77	8.73481	0.00233354	XP_026214230.1	collagen alpha-1(IV) chain-like
							ctg007270_HT.6	4.8874	0.00513281	XP_026174984.1	dynein light chain Tctex-type 1			ctg012800_HT.150	7.92469	0.0023644	nohit	nohit
							ctg012250_HT.90	-5.27995	0.00515653	nohit	nohit			ctg014030_HT.123	-5.97309	0.00240834	nohit	nohit
							ctg008690_HT.49	-7.48742	0.00516284	XP_017321308.1	ran-binding protein 10 isoform X4			ctg011250_HT.30	-5.27383	0.00241937	XP_019639569.1	alcohol dehydrogenase class-3-like
							ctg004890_HT.112	-5.88967	0.00517861	XP_026857234.1	ensconsin-like isoform X1			ctg007410_HT.62	-8.90343	0.00242444	XP_012823504.1	poly(A) polymerase alpha isoform X2
							ctg003200_HT.14	6.39831	0.00519141	nohit	nohit			ctg012920_HT.65	8.77923	0.0024303	nohit	nohit
							ctg002940_HT.8	6.06766	0.00519502	nohit	nohit			ctg009850_HT.2	-8.9244	0.00245103	NP_001086153.1	Kv channel interacting protein 1 L homeolog
							ctg000710_HT.25	-4.74955	0.00522327	XP_015281141.1	LIM domain-binding protein 3, partial			ctg006880_HT.172	-8.92143	0.00246433	nohit	nohit
							ctg005030_HT.114	-6.46495	0.00524168	O94712|YC5C_SCHPO	Uncharacterized protein C1259.12c			ctg008130_HT.65	4.97902	0.00247729	nohit	nohit
							ctg006070_HT.38	-4.28076	0.00524573	XP_026202653.1	protein/nucleic acid deglycase DJ-1			ctg000650_HT.2	8.72411	0.00249489	nohit	nohit
							ctg005050_HT.141	-4.28451	0.00527034	nohit	nohit			ctg006930_HT.15	7.9322	0.00249998	nohit	nohit
							ctg007660_HT.34	8.13699	0.00527345	nohit	nohit			ctg002720_HT.43	-8.89738	0.00250261	XP_008514515.1	dual specificity protein kinase TTK isoform X1
							ctg012820_HT.27	4.92329	0.00527414	XP_023189534.1	mucin-2-like isoform X18			ctg004180_HT.39	5.29837	0.00252077	XP_012675962.1	elongation of very long chain fatty acids protein 6-like
							ctg005040_HT.182	8.13184	0.00531367	XP_026052528.1	E3 ubiquitin-protein ligase RNF165-like			ctg010730_HT.247	8.39545	0.00252485	Q9PTY5|RANB9_XENLA	Ran-binding protein 9
							ctg006590_HT.55	8.13184	0.00531367	nohit	nohit			ctg012640_HT.42	8.04722	0.00253186	nohit	nohit
							ctg003640_HT.20	6.86113	0.0053195	XP_019750716.1	polyubiquitin-C isoform X3			ctg009080_HT.43	8.0746	0.00254032	XP_017679734.1	ran-binding protein 10 isoform X2
							ctg000810_HT.1	7.01875	0.00532101	XP_010866161.1	poly(A) polymerase gamma			ctg008620_HT.19	5.28978	0.00255408	XP_016127921.1	LIM/homeobox protein Lhx2-like
							ctg001660_HT.23	5.26354	0.00536055	nohit	nohit			ctg003460_HT.86	-4.72147	0.00255518	XP_016372069.1	cytochrome P450 2F2-like
							ctg003080_HT.15	8.06325	0.00536942	nohit	nohit			ctg011850_HT.14	7.99085	0.00256428	XP_008117781.2	LOW QUALITY PROTEIN: period circadian protein homolog 1
							ctg004090_HT.85	4.203	0.0053814	XP_009557851.1	spidroin-2			ctg010730_HT.51	-4.76987	0.00256746	nohit	nohit
							ctg010710_HT.44	4.18432	0.00544924	nohit	nohit			ctg003170_HT.57	-6.94374	0.00257437	nohit	nohit
							ctg011950_HT.3	-7.87662	0.00545319	XP_024147977.1	sodium/potassium-transporting ATPase subunit beta-1-interacting protein 3-like			ctg001900_HT.31	-8.88826	0.00257978	XP_010866161.1	poly(A) polymerase gamma
							ctg001870_HT.37	-7.35574	0.00549829	XP_010206626.1	ran-binding protein 9, partial			ctg007880_HT.11	7.75739	0.00258513	Q09246|YP98_CAEEL	Uncharacterized protein C28H8.8
							ctg010970_HT.18	8.10585	0.00552096	nohit	nohit			ctg002030_HT.71	5.1995	0.00259086	XP_004477109.1	collagen alpha-2(V) chain
							ctg009150_HT.2	8.10585	0.00552096	XP_007252301.2	poly(A) polymerase gamma			ctg009880_HT.50	8.74129	0.00259833	nohit	nohit
							ctg010670_HT.112	8.09532	0.00552216	XP_019750719.1	polyubiquitin-C isoform X6			ctg011870_HT.38	4.82989	0.00259906	XP_012791463.1	innexin-10-like
							ctg012680_HT.59	6.52426	0.00554003	XP_015108084.1	LOW QUALITY PROTEIN: putative UDP-glucuronosyltransferase ugt-48			ctg001570_HT.46	-8.88521	0.00260612	nohit	nohit
							ctg007780_HT.23	-7.85239	0.00555807	XP_002602921.1	hypothetical protein BRAFLDRAFT_245310, partial			ctg002330_HT.41	-8.88215	0.00262659	nohit	nohit
							ctg001150_HT.7	-4.66647	0.00556842	XP_003640838.2	alpha-1,3/1,6-mannosyltransferase ALG2			ctg008290_HT.19	5.8194	0.00263084	XP_014420280.1	kallikrein-6
							ctg001870_HT.12	-6.29432	0.00562408	O94712|YC5C_SCHPO	Uncharacterized protein C1259.12c			ctg005570_HT.83	4.95558	0.00264456	nohit	nohit
							ctg008870_HT.22	6.60752	0.00562467	nohit	nohit			ctg000250_HT.13	-5.45547	0.00264859	XP_015108084.1	LOW QUALITY PROTEIN: putative UDP-glucuronosyltransferase ugt-48
							ctg011620_HT.275	6.87632	0.00562775	XP_017306313.1	opioid growth factor receptor-like isoform X1			ctg009060_HT.93	-7.43975	0.00265763	nohit	nohit
							ctg012340_HT.70	4.30743	0.00568843	XP_012876738.1	hemicentin-2			ctg003770_HT.112	5.36396	0.00266178	nohit	nohit
							ctg007210_HT.6	6.7663	0.0057078	nohit	nohit			ctg002080_HT.46	-8.47017	0.00266656	nohit	nohit
							ctg010730_HT.359	-4.14198	0.00575567	nohit	nohit			ctg002360_HT.41	7.82343	0.00268115	XP_014393843.1	M protein, serotype 24-like isoform X1
							ctg004400_HT.13	-7.96513	0.00576385	XP_018095363.1	BTB (POZ) domain containing 2 S homeolog isoform X1			ctg009760_HT.2	-5.74642	0.00269108	nohit	nohit
							ctg005060_HT.24	-7.60438	0.00577266	nohit	nohit			ctg007890_HT.145	5.94507	0.00270526	nohit	nohit
							ctg007670_HT.4	-5.89971	0.00577399	nohit	nohit			ctg001600_HT.260	4.5612	0.00271349	nohit	nohit
							ctg011520_HT.3	-7.97863	0.00580053	XP_006108366.1	SEC14-like protein 4 isoform X1			ctg005980_HT.2	8.04029	0.00275698	XP_002589630.1	hypothetical protein BRAFLDRAFT_99237
							ctg007910_HT.214	4.69846	0.00581283	nohit	nohit			ctg002790_HT.152	4.60819	0.00276916	XP_006637871.1	carboxypeptidase B
							ctg004030_HT.22	8.06865	0.00582936	nohit	nohit			ctg012720_HT.42	5.00284	0.00277255	O16887|YCTG2_CAEEL	Uncharacterized protein C29G2.6
							ctg014040_HT.86	6.65803	0.00584002	XP_021452263.1	transmembrane protein 200C-like, partial			ctg012210_HT.44	-4.60041	0.00277637	nohit	nohit
							ctg011620_HT.325	-7.0353	0.00586582	XP_010889097.1	glycosyltransferase family 92 protein F13G3.3 isoform X2			ctg011990_HT.187	4.60798	0.00278251	XP_019635717.1	LOW QUALITY PROTEIN: alpha-adducin-like
							ctg012040_HT.26	-6.41297	0.00586608	XP_026214188.1	paired box protein Pax-5-like			ctg002750_HT.38	-5.38928	0.00279124	nohit	nohit
							ctg002780_HT.112	-5.02415	0.00587278	XP_020383552.1	LOW QUALITY PROTEIN: polypeptide N-acetylgalactosaminyltransferase 11-like, partial			ctg011230_HT.73	-8.84805	0.00281054	nohit	nohit
							ctg011630_HT.6	-4.24923	0.00587435	XP_006777467.1	POU domain, class 3, transcription factor 1, partial			ctg006100_HT.32	-4.54692	0.00281967	nohit	nohit
							ctg001790_HT.6	8.06325	0.00587525	XP_023687247.1	histone-lysine N-methyltransferase EHMT1-like isoform X5			ctg011230_HT.9	-8.84491	0.00282616	nohit	nohit
							ctg012170_HT.16	-4.30745	0.00590901	nohit	nohit			ctg001520_HT.9	7.04507	0.00283409	XP_002130342.1	methyltransferase-like protein 13
							ctg003660_HT.5	-5.25464	0.00593217	nohit	nohit			ctg007910_HT.214	-5.21178	0.00283526	nohit	nohit
							ctg003870_HT.146	-7.96061	0.00593758	XP_013866464.1	carbonic anhydrase 4-like			ctg007450_HT.130	6.74589	0.00284002	XP_022047329.1	major facilitator superfamily domain-containing protein 8
							ctg010670_HT.136	-6.57817	0.00594413	nohit	nohit			ctg004290_HT.31	-8.83861	0.00285773	nohit	nohit
							ctg000250_HT.13	4.84583	0.00596737	XP_015108084.1	LOW QUALITY PROTEIN: putative UDP-glucuronosyltransferase ugt-48			ctg007410_HT.14	4.67363	0.00285901	nohit	nohit
							ctg011430_HT.74	-7.89096	0.00597451	XP_023805185.1	microtubule-associated protein futsch isoform X3			ctg008690_HT.132	-8.79373	0.00285924	nohit	nohit
							ctg010730_HT.380	-5.68473	0.00597843	nohit	nohit			ctg006430_HT.181	10.423	0.00285981	XP_026214230.1	collagen alpha-1(IV) chain-like
							ctg009060_HT.93	6.43857	0.0059989	nohit	nohit			ctg007890_HT.244	-5.30277	0.002894	nohit	nohit
							ctg007040_HT.58	-7.69238	0.00601136	nohit	nohit			ctg003450_HT.35	4.83076	0.00290159	Q20516|YV31_CAEEL	UPF0057 membrane protein F47B7.1
							ctg010910_HT.17	5.17387	0.00601334	nohit	nohit			ctg008440_HT.37	-4.51925	0.00291472	nohit	nohit
							ctg012240_HT.12	6.65211	0.0060617	XP_027129891.1	phosphatidate phosphatase LPIN2 isoform X1			ctg002140_HT.27	-8.82593	0.00292212	XP_002613407.1	hypothetical protein BRAFLDRAFT_93771
							ctg005120_HT.27	-4.18975	0.00611052	nohit	nohit			ctg001070_HT.13	4.69494	0.00293517	Q9U256|PA2L_CAEEL	Phospholipase A2-like protein Y52B11A.8
							ctg006690_HT.50	5.45382	0.00612371	XP_019632003.1	trehalase-like			ctg006760_HT.4	6.40091	0.00295822	Q03755|CUT1_CAEEL	Cuticlin-1
							ctg007810_HT.37	5.39841	0.00617261	nohit	nohit			ctg013560_HT.29	5.17003	0.00295953	nohit	nohit
							ctg010720_HT.57	-4.68152	0.00618254	XP_008406786.1	multiple epidermal growth factor-like domains protein 6 isoform X1			ctg007910_HT.186	4.55307	0.0029685	nohit	nohit
							ctg008690_HT.39	4.83754	0.00618405	nohit	nohit			ctg004090_HT.40	-5.55648	0.0029963	A1D3T4|GANA_NEOFI	Probable arabinogalactan endo-beta-1,4-galactanase A
							ctg013500_HT.5	-8.19828	0.00618723	XP_004781294.1	DNA replication complex GINS protein PSF1 isoform X2			ctg011660_HT.96	5.01796	0.00300528	nohit	nohit
							ctg010960_HT.50	4.74543	0.0061953	XP_004622731.1	cytosine deaminase-like			ctg007690_HT.4	6.1408	0.00301724	nohit	nohit
							ctg003560_HT.8	7.96834	0.00619628	nohit	nohit			ctg005500_HT.18	8.02634	0.00302302	XP_003199784.1	BTB/POZ domain-containing protein 3
							ctg004970_HT.117	-5.22544	0.00623331	XP_012885875.1	ran-binding protein 9			ctg009860_HT.16	-5.61711	0.00302686	XP_010885778.1	cysteine-rich secretory protein 2-like
							ctg012960_HT.30	-7.74069	0.00625029	XP_013876398.1	tyrosine-protein phosphatase non-receptor type 21 isoform X2			ctg010960_HT.50	-5.26999	0.00303783	XP_004622731.1	cytosine deaminase-like
							ctg002840_HT.181	8.01937	0.00625993	nohit	nohit			ctg010730_HT.379	-4.81934	0.00305395	nohit	nohit
							ctg006460_HT.2	4.25754	0.00626166	A0QU81|SCMU_MYCS2	Secreted chorismate mutase			ctg013310_HT.47	-8.63192	0.00305942	nohit	nohit
							ctg011270_HT.5	-5.52716	0.00627558	XP_025071178.1	collagen alpha-5(IV) chain isoform X8			ctg007010_HT.79	5.48516	0.00306257	XP_002605513.1	hypothetical protein BRAFLDRAFT_286684
							ctg008860_HT.13	-7.86213	0.00629094	XP_017947438.1	BTB/POZ domain-containing protein 1 isoform X1			ctg005070_HT.28	4.57415	0.0030734	XP_004072568.1	4-hydroxyphenylpyruvate dioxygenase-like
							ctg011610_HT.36	4.07861	0.00629234	P86242|PAPI_STRMB	Papain inhibitor			ctg007140_HT.5	-8.79373	0.00309078	XP_005981216.1	ran-binding protein 9
							ctg004890_HT.160	8.01379	0.00631031	nohit	nohit			ctg004890_HT.179	8.63956	0.00309486	nohit	nohit
							ctg006590_HT.14	8.01379	0.00631031	nohit	nohit			ctg008690_HT.39	-5.36166	0.00309545	nohit	nohit
							ctg011620_HT.42	6.23492	0.00631039	nohit	nohit			ctg012340_HT.102	8.62574	0.00310265	XP_019516959.1	serine protease 38 isoform X1
							ctg012230_HT.5	-7.8699	0.00633228	Q585H6|FAZ1_TRYB2	Flagellar attachment zone protein 1			ctg002760_HT.133	4.63976	0.00311572	XP_011608631.1	lysosomal protective protein-like
							ctg005280_HT.11	-7.81778	0.00634454	Q21874|YF1M_CAEEL	Uncharacterized protein R09E10.5			ctg001090_HT.28	-4.65125	0.00312048	nohit	nohit
							ctg006880_HT.220	6.53769	0.00636023	nohit	nohit			ctg005680_HT.1	-8.10585	0.00312082	XP_017721744.1	transcription factor SOX-2-like, partial
							ctg008690_HT.171	8.00818	0.00636122	nohit	nohit			ctg007910_HT.217	-5.25231	0.00312661	nohit	nohit
							ctg012090_HT.21	-7.64239	0.00637238	nohit	nohit			ctg011230_HT.53	11.7633	0.00314342	XP_004622465.1	cuticle collagen 6-like
							ctg001810_HT.24	7.95675	0.00639359	nohit	nohit			ctg002490_HT.15	-5.00229	0.00314665	XP_004388162.1	heat shock protein beta-6
							ctg001030_HT.258	-7.81778	0.00641794	XP_019638329.1	ran-binding protein 9-like isoform X2			ctg001310_HT.138	-8.7474	0.00315295	nohit	nohit
							ctg002830_HT.88	4.13091	0.00646076	XP_005958908.1	probable arabinan endo-1,5-alpha-L-arabinosidase A-like			ctg007590_HT.8	7.61548	0.00318025	XP_019646217.1	uncharacterized protein LOC109486767
							ctg003030_HT.26	7.99691	0.00646466	XP_025897583.1	lysine-specific demethylase 2B-like, partial			ctg001770_HT.16	-4.62115	0.00319657	nohit	nohit
							ctg009920_HT.14	6.89569	0.0064995	nohit	nohit			ctg007010_HT.22	-8.77405	0.00319753	nohit	nohit
							ctg001030_HT.59	-7.87181	0.00651668	XP_011617244.1	ran-binding protein 10			ctg005040_HT.167	-8.76411	0.0031984	XP_015821045.1	zinc finger protein 26-like
							ctg006430_HT.134	5.54072	0.00653396	XP_014061543.1	poly(A) polymerase beta-like isoform X2			ctg004890_HT.118	-6.45733	0.00320964	nohit	nohit
							ctg011570_HT.26	-7.241	0.00655492	nohit	nohit			ctg008870_HT.22	-7.35218	0.00321908	nohit	nohit
							ctg010000_HT.24	4.34692	0.00655663	P22533|MANB_CALSA	Beta-mannanase/endoglucanase A			ctg006690_HT.60	-4.56792	0.00324433	XP_026502828.1	C-type lectin domain family 4 member G-like
							ctg004780_HT.11	-7.88141	0.00656887	XP_006179279.1	chymotrypsinogen A			ctg003250_HT.102	-4.50742	0.00326167	Q5BA88|PLYD_EMENI	Probable pectate lyase D
							ctg000940_HT.21	-4.54543	0.00657539	XP_012791412.1	uncharacterized protein LOC101541761			ctg003590_HT.27	5.41998	0.00326651	nohit	nohit
							ctg009360_HT.139	-7.8862	0.00658232	XP_015233830.1	ran-binding protein 9			ctg012800_HT.22	5.06533	0.00326721	nohit	nohit
							ctg007850_HT.4	-5.53067	0.00663525	P34330|YKZ3_CAEEL	Uncharacterized protein C14B9.3			ctg012680_HT.33	-8.7474	0.00327517	nohit	nohit
							ctg010450_HT.12	-8.00524	0.00664289	XP_019633489.1	uncharacterized protein LOC109476912			ctg013480_HT.5	5.25187	0.00327929	XP_002603595.1	hypothetical protein BRAFLDRAFT_93138
							ctg001290_HT.12	-7.98309	0.00666575	XP_019614593.1	BTB/POZ domain-containing protein 2-like			ctg008330_HT.7	7.9322	0.0032899	XP_009674592.1	homeobox protein SIX3-like
							ctg002720_HT.9	6.58735	0.00667093	XP_014012347.1	zinc finger protein 341-like			ctg001600_HT.101	4.55024	0.00329023	XP_027255086.1	protein argonaute-3 isoform X2
							ctg010710_HT.64	4.2516	0.00667782	nohit	nohit			ctg007900_HT.138	-5.0381	0.00329159	nohit	nohit
							ctg012030_HT.12	7.9741	0.00667824	nohit	nohit			ctg005990_HT.35	8.40341	0.00329273	XP_014068150.1	LOW QUALITY PROTEIN: F-box only protein 38-like
							ctg000120_HT.6	-7.84259	0.00670497	XP_026694967.1	ran-binding protein 10			ctg002760_HT.119	-4.44792	0.00329631	nohit	nohit
							ctg003620_HT.51	-7.83272	0.00670705	F4HYD7|RANBM_ARATH	Ran-binding protein M homolog			ctg004070_HT.11	-6.43062	0.00332689	Q8SX83|SPEN_DROME	Protein split ends
							ctg002850_HT.1	-7.48111	0.00677285	XP_002603129.1	hypothetical protein BRAFLDRAFT_199194			ctg005390_HT.43	-5.4755	0.00335276	XP_008330996.1	carbonic anhydrase 4-like
							ctg012830_HT.81	-4.26674	0.00678209	nohit	nohit			ctg010720_HT.27	-8.73727	0.00335599	nohit	nohit
							ctg014040_HT.84	7.92142	0.00678433	XP_014043458.1	uncharacterized protein LOC106596709 isoform X1			ctg007320_HT.40	-5.73178	0.00336801	nohit	nohit
							ctg005780_HT.1	-6.64532	0.00679994	XP_010071760.1	transcription factor AP-2-epsilon-like			ctg012340_HT.70	-4.6338	0.00339128	XP_012876738.1	hemicentin-2
							ctg007860_HT.40	-4.39481	0.00682803	nohit	nohit			ctg013090_HT.7	4.42617	0.00340141	XP_015271096.1	superoxide dismutase
							ctg010710_HT.49	4.16247	0.00683668	nohit	nohit			ctg010600_HT.17	8.14731	0.00341649	XP_016393536.1	oocyte zinc finger protein XlCOF6-like, partial
							ctg004460_HT.93	4.65612	0.00685621	XP_006219920.1	cathepsin B-like cysteine proteinase 6, partial			ctg002770_HT.52	7.25762	0.00342219	nohit	nohit
							ctg004890_HT.111	-7.86698	0.00688229	nohit	nohit			ctg007400_HT.40	-8.73388	0.00342452	XP_023197367.1	serine/threonine-protein kinase tousled-like 2 isoform X2
							ctg000110_HT.13	-4.2567	0.00690209	XP_002834177.3	T-box transcription factor TBX2			ctg004120_HT.40	8.57871	0.00342596	nohit	nohit
							ctg013520_HT.10	-7.48742	0.00690576	XP_017559683.1	ran-binding protein 10			ctg002950_HT.8	-4.52121	0.0034336	nohit	nohit
							ctg014040_HT.133	-4.00796	0.00691854	XP_018950617.1	peroxidasin homolog			ctg002710_HT.18	4.81298	0.0034373	Q20516|YV31_CAEEL	UPF0057 membrane protein F47B7.1
							ctg012250_HT.6	6.76408	0.00693511	nohit	nohit			ctg006790_HT.54	-8.73048	0.00344429	nohit	nohit
							ctg002830_HT.130	-4.10238	0.00696809	XP_012791463.1	innexin-10-like			ctg007790_HT.65	4.4224	0.00345653	XP_025149971.1	uncharacterized protein LOC112587105
							ctg003720_HT.71	-4.00273	0.00697655	XP_004711795.1	collagen alpha-2(XI) chain isoform X3			ctg012800_HT.23	5.81502	0.00346077	nohit	nohit
							ctg002780_HT.313	-5.67569	0.00698011	XP_015248433.1	protocadherin Fat 4			ctg002780_HT.248	4.42537	0.00346666	nohit	nohit
							ctg008720_HT.5	6.50047	0.00698873	XP_015858345.1	oxysterols receptor LXR-alpha isoform X1			ctg004780_HT.4	7.65228	0.00347324	nohit	nohit
							ctg007660_HT.42	7.9392	0.00701622	nohit	nohit			ctg009930_HT.9	8.55461	0.0034812	nohit	nohit
							ctg007640_HT.11	7.9392	0.00701622	nohit	nohit			ctg014030_HT.28	5.27453	0.00348795	nohit	nohit
							ctg006880_HT.64	7.92737	0.00701932	XP_019632003.1	trehalase-like			ctg002000_HT.42	-4.42632	0.00352514	nohit	nohit
							ctg003460_HT.39	-7.8862	0.00703044	nohit	nohit			ctg001860_HT.20	5.49042	0.00353964	NP_001037977.1	ran-binding protein 9
							ctg012750_HT.53	6.18263	0.00703765	nohit	nohit			ctg007890_HT.234	-4.46104	0.00354153	nohit	nohit
							ctg002340_HT.24	7.93329	0.0070747	XP_018109274.1	uncharacterized protein LOC108711758			ctg014010_HT.30	8.35136	0.00354223	nohit	nohit
							ctg005040_HT.235	7.8913	0.00710892	nohit	nohit			ctg002940_HT.8	-6.49287	0.00354658	nohit	nohit
							ctg003170_HT.17	-6.21689	0.0071115	nohit	nohit			ctg010160_HT.75	8.04029	0.00356012	XP_002602921.1	hypothetical protein BRAFLDRAFT_245310, partial
							ctg002330_HT.41	7.13885	0.00712207	nohit	nohit			ctg011620_HT.311	-6.58889	0.00356429	nohit	nohit
							ctg000420_HT.17	-7.83272	0.00712477	XP_017570484.1	BTB/POZ domain-containing protein 3 isoform X2			ctg006690_HT.3	-8.70992	0.00356584	nohit	nohit
							ctg008390_HT.19	7.92737	0.00713382	XP_019637085.1	nicotinate phosphoribosyltransferase-like			ctg011290_HT.42	-5.52108	0.00358117	nohit	nohit
							ctg011230_HT.47	7.90342	0.0071414	F1QBY1|NIPLB_DANRE	Nipped-B-like protein B			ctg005280_HT.15	8.53503	0.00358457	nohit	nohit
							ctg003870_HT.84	-4.61608	0.00715333	XP_005973125.1	mannitol 2-dehydrogenase-like			ctg007230_HT.41	-5.69882	0.00359966	nohit	nohit
							ctg004890_HT.136	7.83545	0.00720149	nohit	nohit			ctg010710_HT.156	-5.52409	0.00361127	nohit	nohit
							ctg004740_HT.15	-4.4539	0.00721449	XP_019633128.1	blastula protease 10-like			ctg003380_HT.8	7.56811	0.00361612	nohit	nohit
							ctg012150_HT.21	7.91545	0.00725402	nohit	nohit			ctg007660_HT.133	-8.69953	0.00362854	XP_002613407.1	hypothetical protein BRAFLDRAFT_93771
							ctg007560_HT.3	-5.88215	0.00726132	nohit	nohit			ctg006130_HT.11	-5.81933	0.00362931	nohit	nohit
							ctg002330_HT.5	6.62202	0.00728233	nohit	nohit			ctg010970_HT.11	-8.69256	0.00364436	XP_023687248.1	histone-lysine N-methyltransferase EHMT1-like isoform X6
							ctg002580_HT.34	-7.88141	0.0072857	XP_018620528.1	BTB/POZ domain-containing protein 1 isoform X1			ctg003260_HT.43	-7.28813	0.00366498	nohit	nohit
							ctg009860_HT.21	-4.59248	0.0072909	XP_005986289.1	tubulin alpha-1C chain			ctg010020_HT.36	5.80539	0.00367686	XP_019960288.1	rac GTPase-activating protein 1
							ctg004890_HT.46	6.71662	0.00732422	XP_015260042.1	E3 ubiquitin-protein ligase RNF13-like, partial			ctg005920_HT.79	8.49507	0.00368507	nohit	nohit
							ctg013810_HT.30	-4.04423	0.00739154	XP_022521922.1	LOW QUALITY PROTEIN: fibrillin-1-like			ctg004560_HT.52	5.88263	0.00368996	nohit	nohit
							ctg010730_HT.102	-6.80913	0.00739496	XP_026546997.1	zinc finger protein 239-like isoform X5			ctg003780_HT.5	5.1764	0.00370747	nohit	nohit
							ctg006430_HT.101	-7.75644	0.00742156	XP_016387296.1	glycosyltransferase family 92 protein F13G3.3-like, partial			ctg012170_HT.19	5.09797	0.00372992	NP_001015766.1	tissue factor pathway inhibitor 2 precursor
							ctg005300_HT.44	4.26268	0.00745316	P07103|GUNZ_DICD3	Endoglucanase Z			ctg000570_HT.22	4.98787	0.003773	nohit	nohit
							ctg002840_HT.34	7.82911	0.00745403	Q21878|NHR1_CAEEL	Nuclear hormone receptor family member nhr-1			ctg004290_HT.226	5.56069	0.0037832	nohit	nohit
							ctg007800_HT.71	-5.55698	0.00745796	nohit	nohit			ctg001900_HT.36	5.3283	0.00379253	XP_012791463.1	innexin-10-like
							ctg008540_HT.20	-4.03354	0.00747492	XP_010161782.1	Golgi apparatus protein 1-like, partial			ctg002330_HT.14	-8.6679	0.0037968	XP_014375450.1	bile acid receptor
							ctg007390_HT.21	-7.71942	0.00748627	XP_026795192.1	BTB/POZ domain-containing protein 6-B-like			ctg007870_HT.39	-8.67145	0.00380234	nohit	nohit
							ctg006430_HT.183	-5.18404	0.00749288	nohit	nohit			ctg002300_HT.38	-5.11633	0.0038165	XP_002125367.1	methylthioribulose-1-phosphate dehydratase
							ctg010670_HT.91	-7.52469	0.0074935	nohit	nohit			ctg001670_HT.41	7.3834	0.00382245	XP_008297139.1	BTB/POZ domain-containing protein 6-B-like
							ctg008940_HT.10	7.8913	0.00750244	nohit	nohit			ctg008430_HT.124	6.55606	0.00382416	XP_004622465.1	cuticle collagen 6-like
							ctg004330_HT.20	7.8913	0.00750244	XP_007893585.1	bile acid receptor isoform X2			ctg000680_HT.87	8.51018	0.00383184	nohit	nohit
							ctg008300_HT.65	-4.12055	0.00750565	XP_026202653.1	protein/nucleic acid deglycase DJ-1			ctg009050_HT.2	-4.73101	0.00383697	XP_026798352.1	integrin alpha-2
							ctg011870_HT.10	3.99979	0.00751753	nohit	nohit			ctg003850_HT.51	-8.66434	0.00384735	XP_020330701.1	LOW QUALITY PROTEIN: zinc finger protein 106-like
							ctg001850_HT.12	6.60379	0.00754654	nohit	nohit			ctg000470_HT.53	6.09329	0.00386457	XP_004622465.1	cuticle collagen 6-like
							ctg010670_HT.134	-7.78744	0.00756524	nohit	nohit			ctg013460_HT.14	-5.09612	0.00388312	XP_015108084.1	LOW QUALITY PROTEIN: putative UDP-glucuronosyltransferase ugt-48
							ctg004580_HT.35	7.8852	0.00756627	nohit	nohit			ctg002360_HT.37	6.36613	0.00391944	XP_014887277.1	zinc metalloproteinase nas-14-like
							ctg012970_HT.4	-4.01944	0.0075768	XP_027948166.1	kinetochore protein NDC80 homolog isoform X1			ctg004270_HT.11	5.57539	0.00392676	XP_004622581.1	uncharacterized protein F52C9.5-like, partial
							ctg010720_HT.98	-6.3734	0.00758508	nohit	nohit			ctg007400_HT.11	-4.4077	0.00393567	Q23247|YH82_CAEEL	Uncharacterized protein ZC168.2
							ctg012710_HT.8	-4.83968	0.00759589	XP_019641123.1	peroxidasin homolog			ctg004580_HT.40	-8.65002	0.0039393	nohit	nohit
							ctg005610_HT.64	-3.95213	0.00760176	XP_002590936.1	hypothetical protein BRAFLDRAFT_239909, partial			ctg011620_HT.40	7.75739	0.00394224	nohit	nohit
							ctg011280_HT.91	4.09698	0.00762202	nohit	nohit			ctg008830_HT.11	6.11593	0.00396197	nohit	nohit
							ctg012920_HT.41	-7.71405	0.0076242	nohit	nohit			ctg010680_HT.100	4.53794	0.0039641	XP_005974923.1	type-1 glutamine synthetase 2-like
							ctg010710_HT.128	-7.52469	0.00762744	XP_019627911.1	uncharacterized protein LOC109472567			ctg002180_HT.21	8.18548	0.00399117	XP_010307850.1	transcription factor AP-2-beta, partial
							ctg010910_HT.8	-7.73009	0.00763004	XP_026866885.1	G1/S-specific cyclin-D2-like			ctg002810_HT.51	-5.05802	0.00399295	nohit	nohit
							ctg001870_HT.18	-7.55502	0.00764126	nohit	nohit			ctg007320_HT.26	4.62395	0.0039982	XP_021503689.1	collagen alpha-1(III) chain
							ctg001280_HT.73	-7.68691	0.0076592	NP_001035441.2	suppression of tumorigenicity 14a			ctg003530_HT.100	-5.56956	0.0039999	nohit	nohit
							ctg002520_HT.11	7.87292	0.00769608	XP_015200103.1	RING finger protein 150 isoform X2			ctg011890_HT.48	4.43325	0.00401888	nohit	nohit
							ctg008870_HT.45	3.95106	0.00770985	XP_006860637.1	peptidase inhibitor 16			ctg005070_HT.186	4.33622	0.00402208	XP_018111142.1	condensin-2 complex subunit H2-like
							ctg007160_HT.13	-6.24689	0.00775361	nohit	nohit			ctg006420_HT.59	-4.84987	0.00402748	nohit	nohit
							ctg005330_HT.8	-7.76165	0.00777497	XP_021265261.1	collagen alpha-1(VII) chain isoform X2			ctg011180_HT.9	7.87884	0.00404036	nohit	nohit
							ctg012250_HT.91	6.25088	0.00779011	nohit	nohit			ctg007070_HT.16	5.70467	0.00405032	nohit	nohit
							ctg010720_HT.86	6.60379	0.00779396	nohit	nohit			ctg013430_HT.9	5.02187	0.00405508	nohit	nohit
							ctg004250_HT.30	-7.75121	0.00780953	XP_008276438.1	BTB/POZ domain-containing protein 6-B			ctg002820_HT.388	-8.52612	0.00405723	nohit	nohit
							ctg012240_HT.20	6.68491	0.00781155	nohit	nohit			ctg007600_HT.4	-8.63192	0.00405801	nohit	nohit
							ctg012640_HT.3	7.86054	0.00782881	nohit	nohit			ctg004930_HT.1	-8.32449	0.0040588	XP_027784205.1	sialin
							ctg011590_HT.21	-6.12456	0.00784709	nohit	nohit			ctg001780_HT.4	-4.54194	0.0040727	P41855|FLP01_CAEEL	FMRFamide-like neuropeptides 1
							ctg000680_HT.55	-7.73009	0.00784878	nohit	nohit			ctg003080_HT.21	-5.01923	0.00408134	nohit	nohit
							ctg000240_HT.11	7.77734	0.00785886	nohit	nohit			ctg001280_HT.56	-5.76501	0.00408699	nohit	nohit
							ctg012780_HT.89	-3.98574	0.00789552	XP_027948166.1	kinetochore protein NDC80 homolog isoform X1			ctg008790_HT.21	4.35182	0.00410589	nohit	nohit
							ctg013310_HT.139	7.85431	0.00789629	nohit	nohit			ctg007820_HT.44	-4.89733	0.00412352	nohit	nohit
							ctg003430_HT.2	-7.82775	0.00789748	XP_019614593.1	BTB/POZ domain-containing protein 2-like			ctg006650_HT.2	8.46435	0.00412392	XP_020008727.1	KH domain-containing, RNA-binding, signal transduction-associated protein 2, partial
							ctg000200_HT.8	-4.55414	0.00789887	XP_002599939.1	hypothetical protein BRAFLDRAFT_74063			ctg011500_HT.42	-4.46331	0.00412672	nohit	nohit
							ctg007660_HT.75	-5.53519	0.00790693	nohit	nohit			ctg010720_HT.87	-8.62095	0.00413131	nohit	nohit
							ctg010310_HT.2	5.78107	0.00797082	nohit	nohit			ctg006300_HT.23	-4.31259	0.00413684	nohit	nohit
							ctg013620_HT.4	6.85315	0.00801714	nohit	nohit			ctg008860_HT.17	7.35018	0.00414386	XP_027727481.1	transcription factor SOX-13 isoform X2
							ctg009860_HT.5	7.82911	0.00803856	nohit	nohit			ctg008440_HT.32	6.05449	0.0041681	nohit	nohit
							ctg009930_HT.19	7.81634	0.00804479	nohit	nohit			ctg001030_HT.169	5.8978	0.00418151	Q4Z8K6|RBP9X_DROME	Ran-binding proteins 9/10 homolog
							ctg002780_HT.292	-3.93941	0.00805171	XP_019306486.1	NAC-alpha domain-containing protein 1 isoform X8			ctg004620_HT.55	6.03872	0.00419285	nohit	nohit
							ctg007010_HT.66	6.17862	0.00806193	XP_016412086.1	nipped-B-like protein B isoform X2			ctg004890_HT.4	4.41499	0.00420292	XP_004872361.1	collagen alpha-1(III) chain
							ctg004900_HT.16	-3.95724	0.00806845	XP_016160976.1	collagen alpha-1(I) chain-like			ctg009880_HT.18	-8.59875	0.00420924	XP_002599283.1	hypothetical protein BRAFLDRAFT_117374
							ctg009150_HT.28	-7.83766	0.00807733	XP_009468775.1	ran-binding protein 10			ctg000920_HT.38	-4.36975	0.00421079	P41855|FLP01_CAEEL	FMRFamide-like neuropeptides 1
							ctg003260_HT.43	6.28695	0.00807822	nohit	nohit			ctg005000_HT.144	-5.7626	0.00421869	nohit	nohit
							ctg005050_HT.83	-4.24578	0.00811517	XP_019635147.1	sushi, von Willebrand factor type A, EGF and pentraxin domain-containing protein 1-like			ctg001420_HT.16	7.94709	0.00422322	XP_021010486.1	zinc finger protein 120-like
							ctg007460_HT.33	7.81634	0.00813401	nohit	nohit			ctg007660_HT.142	-5.16094	0.00422743	nohit	nohit
							ctg012800_HT.162	7.82911	0.00817393	nohit	nohit			ctg004460_HT.115	4.90971	0.00423778	XP_007899433.1	mucin-2-like
							ctg001070_HT.18	7.82911	0.00817393	nohit	nohit			ctg012910_HT.14	5.53467	0.004268	nohit	nohit
							ctg003170_HT.115	7.76411	0.00821311	XP_014437690.1	ubiquitin-like			ctg010990_HT.16	7.76581	0.00427936	nohit	nohit
							ctg010100_HT.8	-6.21689	0.00822344	nohit	nohit			ctg005050_HT.141	4.40597	0.00431441	nohit	nohit
							ctg006420_HT.75	-7.44916	0.00823416	XP_014393843.1	M protein, serotype 24-like isoform X1			ctg010100_HT.2	-5.10916	0.00431641	XP_002125367.1	methylthioribulose-1-phosphate dehydratase
							ctg011550_HT.19	-3.97296	0.00823614	XP_020372176.1	patched domain-containing protein 3-like			ctg005900_HT.30	-4.29921	0.00432922	nohit	nohit
							ctg009810_HT.1	-7.48742	0.00824132	XP_013877550.1	uncharacterized protein LOC106527262			ctg010460_HT.10	-8.58752	0.00436106	XP_019633128.1	blastula protease 10-like
							ctg010730_HT.352	-4.82288	0.00827358	Q9GNL2|LIN14_CAEBR	Protein lin-14			ctg002730_HT.99	-4.38229	0.00437558	nohit	nohit
							ctg010660_HT.240	-7.80774	0.00827635	nohit	nohit			ctg002850_HT.1	8.03333	0.00438111	XP_002603129.1	hypothetical protein BRAFLDRAFT_199194
							ctg004600_HT.26	3.98597	0.00827708	P86242|PAPI_STRMB	Papain inhibitor			ctg013940_HT.19	7.69701	0.00439464	nohit	nohit
							ctg003590_HT.11	4.00209	0.00829237	P07103|GUNZ_DICD3	Endoglucanase Z			ctg007910_HT.181	4.99514	0.00439646	nohit	nohit
							ctg011980_HT.12	-6.75772	0.00831006	nohit	nohit			ctg007210_HT.6	-7.19874	0.00441592	nohit	nohit
							ctg004680_HT.6	-5.00951	0.00834147	nohit	nohit			ctg005310_HT.2	-8.40344	0.00441855	nohit	nohit
							ctg008290_HT.20	-4.88823	0.00834612	XP_018609682.1	GPI ethanolamine phosphate transferase 1 isoform X1			ctg006690_HT.36	5.9249	0.00443693	XP_002130342.1	methyltransferase-like protein 13
							ctg001030_HT.237	-4.62042	0.0083628	XP_011617244.1	ran-binding protein 10			ctg003090_HT.46	4.52127	0.00444192	XP_020388694.1	collagen alpha-1(I) chain isoform X6
							ctg000730_HT.21	7.75075	0.00840416	nohit	nohit			ctg009930_HT.15	5.8493	0.00445682	XP_026214230.1	collagen alpha-1(IV) chain-like
							ctg013020_HT.46	-4.01167	0.00842637	nohit	nohit			ctg004930_HT.27	-8.56862	0.0044619	nohit	nohit
							ctg004950_HT.59	7.76411	0.00843975	nohit	nohit			ctg001860_HT.14	7.42654	0.00448959	XP_025766215.1	microtubule-associated protein 4 isoform X3
							ctg009970_HT.4	5.72283	0.00845125	nohit	nohit			ctg004650_HT.89	5.07217	0.00450015	XP_021254687.1	paired box protein Pax-2 isoform X2
							ctg009690_HT.30	7.80346	0.00846442	nohit	nohit			ctg007810_HT.37	-5.694	0.00450245	nohit	nohit
							ctg004390_HT.11	7.80346	0.00846442	XP_008504102.1	phosphatidylinositol 4-phosphate 5-kinase type-1 beta			ctg000300_HT.46	5.44688	0.00451334	NP_001165647.1	ran-binding protein 9
							ctg012600_HT.14	-7.61385	0.00847332	XP_026214188.1	paired box protein Pax-5-like			ctg003770_HT.174	5.91192	0.00451605	nohit	nohit
							ctg012470_HT.99	-7.97414	0.008502	XP_003446610.1	indian hedgehog B protein			ctg003620_HT.63	8.40627	0.004519	XP_010885778.1	cysteine-rich secretory protein 2-like
							ctg008300_HT.41	-7.7354	0.00851308	XP_009999300.1	ran-binding protein 9			ctg007490_HT.38	-6.68915	0.00455553	nohit	nohit
							ctg000830_HT.43	-4.05966	0.00851713	XP_016160976.1	collagen alpha-1(I) chain-like			ctg009050_HT.19	-5.57141	0.0045601	nohit	nohit
							ctg004070_HT.11	5.50052	0.00852373	Q8SX83|SPEN_DROME	Protein split ends			ctg001720_HT.6	4.54367	0.00457049	XP_007894743.1	T-box transcription factor TBX2 isoform X2
							ctg010540_HT.16	-4.90742	0.00853682	XP_010080717.1	complement component C9			ctg002080_HT.45	-7.84176	0.00460842	XP_002603757.1	hypothetical protein BRAFLDRAFT_59675
							ctg001250_HT.14	4.34272	0.00855246	XP_005958908.1	probable arabinan endo-1,5-alpha-L-arabinosidase A-like			ctg010200_HT.11	5.01078	0.00461511	XP_017318982.1	BTB/POZ domain-containing protein 6-B-like
							ctg002780_HT.311	-5.06826	0.00859273	XP_016379492.1	protocadherin Fat 4-like			ctg010710_HT.166	8.39002	0.00463476	XP_009565202.1	phospholipase A2
							ctg007120_HT.4	-7.96513	0.00860812	XP_018550471.1	scm-like with four MBT domains protein 2 isoform X2			ctg002840_HT.102	-6.65454	0.00467102	XP_016390427.1	peroxisome proliferator-activated receptor alpha-like
							ctg012570_HT.16	-7.48742	0.0086122	XP_013927826.1	thiamin pyrophosphokinase 1 isoform X3			ctg000200_HT.19	-8.53394	0.00470274	XP_016098607.1	poly(A) polymerase gamma-like isoform X1
							ctg008690_HT.159	7.79046	0.00861472	nohit	nohit			ctg013520_HT.10	7.97641	0.00470668	XP_017559683.1	ran-binding protein 10
							ctg011250_HT.33	3.91939	0.00863263	nohit	nohit			ctg002910_HT.11	-8.50639	0.00475369	Q18DN4|HMU_HALWD	Halomucin
							ctg000400_HT.7	-5.51176	0.00863662	nohit	nohit			ctg002030_HT.16	-7.10344	0.00475512	nohit	nohit
							ctg007010_HT.101	-7.36262	0.00864135	nohit	nohit			ctg011500_HT.71	7.55844	0.00476898	XP_015233830.1	ran-binding protein 9
							ctg007680_HT.99	7.17248	0.00864149	XP_006219923.1	14-3-3-like protein 2			ctg013500_HT.23	6.31098	0.00478187	nohit	nohit
							ctg004950_HT.178	-7.65924	0.00867971	XP_023805185.1	microtubule-associated protein futsch isoform X3			ctg008530_HT.59	-4.89538	0.0047852	nohit	nohit
							ctg005590_HT.54	-7.68691	0.00868534	XP_026795192.1	BTB/POZ domain-containing protein 6-B-like			ctg000070_HT.6	7.65228	0.00480509	nohit	nohit
							ctg004380_HT.16	6.71149	0.00872075	nohit	nohit			ctg004470_HT.24	-6.37412	0.00480522	XP_018583879.1	megakaryocyte-associated tyrosine-protein kinase isoform X2
							ctg011890_HT.124	-7.72476	0.00873554	nohit	nohit			ctg002790_HT.114	5.03741	0.00480756	Q868Z9|PPN_DROME	Papilin
							ctg002730_HT.76	6.5721	0.00874304	nohit	nohit			ctg002360_HT.36	-5.67746	0.00481346	nohit	nohit
							ctg003780_HT.36	3.87648	0.00876781	XP_006860637.1	peptidase inhibitor 16			ctg011250_HT.8	4.44887	0.00482081	XP_002609928.1	hypothetical protein BRAFLDRAFT_85876
							ctg014030_HT.29	-3.90739	0.00877598	nohit	nohit			ctg011580_HT.17	4.22434	0.00483705	XP_011603520.1	collagen alpha-6(VI) chain isoform X2
							ctg000130_HT.26	-3.95738	0.0087948	nohit	nohit			ctg007450_HT.72	5.07994	0.0048461	XP_004622465.1	cuticle collagen 6-like
							ctg003250_HT.92	3.91429	0.00879866	Q9X6Z2|PLYA_PAEBA	Pectate lyase A			ctg011280_HT.73	5.38624	0.00485684	XP_005992850.1	ran-binding protein 10 isoform X2
							ctg014030_HT.28	-4.59334	0.00880508	nohit	nohit			ctg003620_HT.86	-4.37628	0.00487967	nohit	nohit
							ctg011990_HT.148	-7.74596	0.00889398	XP_026169767.1	ran-binding protein 9 isoform X1			ctg011030_HT.42	-8.51431	0.00489944	XP_013915460.1	polyadenylate-binding protein 1-B-like
							ctg013480_HT.23	-4.89105	0.00889567	XP_002127695.1	NPC intracellular cholesterol transporter 2-like			ctg002030_HT.11	4.8972	0.00491753	XP_018410624.1	asparagine synthetase
							ctg003440_HT.44	-7.64803	0.0089052	nohit	nohit			ctg003090_HT.22	6.08892	0.00491961	nohit	nohit
							ctg005340_HT.7	7.70991	0.00891377	nohit	nohit			ctg011590_HT.23	-8.50639	0.00492324	nohit	nohit
							ctg012140_HT.33	5.71744	0.0089264	nohit	nohit			ctg008500_HT.83	-5.26255	0.00492343	Q9WVP6|PAPOB_MOUSE	Poly(A) polymerase beta
							ctg013480_HT.10	4.04393	0.00893263	nohit	nohit			ctg007620_HT.14	-8.50241	0.00492904	nohit	nohit
							ctg001210_HT.9	-4.19837	0.00894021	XP_019635717.1	LOW QUALITY PROTEIN: alpha-adducin-like			ctg013480_HT.10	-4.42459	0.00493352	nohit	nohit
							ctg011370_HT.8	-7.71405	0.00896558	nohit	nohit			ctg010720_HT.98	6.8304	0.0049498	nohit	nohit
							ctg007490_HT.40	-7.3898	0.00897264	nohit	nohit			ctg007910_HT.77	10.3537	0.00496124	XP_004622465.1	cuticle collagen 6-like
							ctg007890_HT.232	-4.1854	0.00897873	XP_019628010.1	methylenetetrahydrofolate reductase-like isoform X2			ctg010680_HT.107	7.65228	0.00496613	nohit	nohit
							ctg011440_HT.84	7.75744	0.00900598	nohit	nohit			ctg001340_HT.97	4.36834	0.00496766	nohit	nohit
							ctg011700_HT.4	-4.01613	0.00902511	XP_004622465.1	cuticle collagen 6-like			ctg006750_HT.7	5.86882	0.00498651	Q03755|CUT1_CAEEL	Cuticlin-1
							ctg010660_HT.193	-7.6759	0.00906557	nohit	nohit			ctg000650_HT.5	7.54871	0.00502285	XP_013877550.1	uncharacterized protein LOC106527262
							ctg001570_HT.46	6.83884	0.0091144	nohit	nohit			ctg007750_HT.42	7.75739	0.00502506	nohit	nohit
							ctg002180_HT.21	-7.13252	0.00911897	XP_010307850.1	transcription factor AP-2-beta, partial			ctg000920_HT.27	4.29862	0.00503891	XP_015281141.1	LIM domain-binding protein 3, partial
							ctg009910_HT.68	-7.71942	0.00914602	XP_020487412.1	LOW QUALITY PROTEIN: sterol O-acyltransferase 1			ctg004290_HT.43	-5.20648	0.00504878	Q5BA88|PLYD_EMENI	Probable pectate lyase D
							ctg006040_HT.1	-4.56665	0.00915588	nohit	nohit			ctg003420_HT.13	-8.49441	0.00505443	XP_013876746.1	E3 ubiquitin-protein ligase RNF126-like isoform X2
							ctg002820_HT.271	-3.83961	0.00916584	XP_010622370.1	LOW QUALITY PROTEIN: leucine-rich repeat-containing protein 15-like			ctg012970_HT.32	4.51921	0.0050555	Q27394|LE653_CAEEL	Protein let-653
							ctg002770_HT.96	-4.66786	0.00916923	XP_002604435.1	hypothetical protein BRAFLDRAFT_190083, partial			ctg004570_HT.3	-6.19724	0.00507299	nohit	nohit
							ctg006300_HT.128	-5.46557	0.00917107	nohit	nohit			ctg004250_HT.28	-8.48234	0.00508538	XP_007574691.1	lysine-specific demethylase 2A-like isoform X2
							ctg011580_HT.4	-5.4141	0.00920769	nohit	nohit			ctg005700_HT.37	4.41761	0.00509514	XP_027015476.1	collagen alpha-1(X) chain-like
							ctg010730_HT.34	6.70868	0.0092134	nohit	nohit			ctg010390_HT.20	6.81363	0.00509739	XP_017321309.1	ran-binding protein 10 isoform X5
							ctg009260_HT.87	6.41146	0.0092331	XP_015798280.1	uncharacterized protein LOC107374651, partial			ctg002820_HT.278	4.18859	0.0051197	XP_009483484.1	peroxidasin homolog, partial
							ctg007730_HT.42	-5.4978	0.0092331	XP_009704948.1	retinoic acid receptor beta			ctg004040_HT.14	7.70579	0.00516119	XP_015814432.1	protein DDI1 homolog 2 isoform X1
							ctg012940_HT.17	-7.58474	0.00923394	nohit	nohit			ctg002730_HT.91	6.48221	0.0051702	P34500|TTR2_CAEEL	Transthyretin-like protein 2
							ctg010310_HT.53	6.34446	0.00923441	nohit	nohit			ctg006760_HT.27	8.23485	0.00517819	XP_005970996.1	low specificity L-threonine aldolase-like
							ctg004990_HT.206	7.73727	0.00925189	XP_026860559.1	LOW QUALITY PROTEIN: E3 SUMO-protein ligase PIAS1-like, partial			ctg007890_HT.148	-5.2686	0.00518322	nohit	nohit
							ctg007320_HT.40	4.8828	0.00927768	nohit	nohit			ctg008180_HT.26	7.07994	0.00519245	XP_011617244.1	ran-binding protein 10
							ctg004970_HT.197	-7.60807	0.0092913	Q20516|YV31_CAEEL	UPF0057 membrane protein F47B7.1			ctg010730_HT.203	-5.58872	0.00521317	P15704|GUN_CLOSA	Endoglucanase
							ctg005040_HT.254	4.20013	0.00930748	P07103|GUNZ_DICD3	Endoglucanase Z			ctg010140_HT.13	-8.43719	0.00522201	nohit	nohit
							ctg008620_HT.5	-4.94205	0.00931902	XP_006739043.1	homeobox protein SEBOX-like			ctg009250_HT.139	7.45807	0.00523104	Q5FC62|YE1A_CAEEL	Uncharacterized protein C35A5.10
							ctg010000_HT.36	6.48678	0.00931925	nohit	nohit			ctg007400_HT.20	-4.19278	0.00524888	Q23247|YH82_CAEEL	Uncharacterized protein ZC168.2
							ctg003720_HT.57	-4.4927	0.00933481	nohit	nohit			ctg000840_HT.74	4.5097	0.00524974	nohit	nohit
							ctg006160_HT.20	7.73048	0.0093358	XP_018095291.1	SIN3 transcription regulator family member B S homeolog isoform X3			ctg012210_HT.174	7.40513	0.00526153	nohit	nohit
							ctg000590_HT.49	-7.241	0.00933609	Q03755|CUT1_CAEEL	Cuticlin-1			ctg012170_HT.18	5.11041	0.00527325	XP_008123660.1	kunitz-type serine protease inhibitor LmKTT-1c-like
							ctg001050_HT.1	-7.46203	0.00933705	XP_019643098.1	dimethylaniline monooxygenase			ctg009880_HT.19	-4.84639	0.0052734	P86242|PAPI_STRMB	Papain inhibitor
							ctg008190_HT.56	6.69455	0.0093475	XP_026037010.1	uncharacterized protein LOC113030103 isoform X1			ctg005110_HT.5	-8.46199	0.00531518	XP_011972370.1	very-long-chain 3-oxoacyl-CoA reductase
							ctg010680_HT.72	-7.63104	0.0093964	Q09246|YP98_CAEEL	Uncharacterized protein C28H8.8			ctg012100_HT.3	-8.09002	0.00532445	nohit	nohit
							ctg008390_HT.37	7.64641	0.00940912	XP_023681123.1	poly(A) polymerase beta-like isoform X1			ctg010000_HT.59	-8.44135	0.00533476	F1QBY1|NIPLB_DANRE	Nipped-B-like protein B
							ctg012480_HT.9	5.01329	0.00941015	nohit	nohit			ctg008690_HT.85	6.30241	0.00533932	P25310|LYSM1_STRGL	Lysozyme M1
							ctg006690_HT.5	7.72366	0.00942071	XP_019632003.1	trehalase-like			ctg002820_HT.211	4.42471	0.00533955	XP_004622465.1	cuticle collagen 6-like
							ctg009530_HT.15	7.72366	0.00942071	XP_019906261.1	LOW QUALITY PROTEIN: E3 ubiquitin-protein ligase RNF216			ctg007410_HT.85	8.14085	0.0053411	XP_004227494.1	sugar transporter SWEET1-like
							ctg004090_HT.87	-6.58493	0.00949418	XP_026857234.1	ensconsin-like isoform X1			ctg003900_HT.16	-8.45377	0.00534181	nohit	nohit
							ctg002740_HT.40	7.52612	0.00950442	F1QBY1|NIPLB_DANRE	Nipped-B-like protein B			ctg004890_HT.120	-8.44964	0.00536208	nohit	nohit
							ctg009260_HT.85	-5.68354	0.00950646	nohit	nohit			ctg000890_HT.14	7.65228	0.00536469	nohit	nohit
							ctg004230_HT.15	7.7168	0.00950662	XP_017552627.1	phosphatidylinositol 4-phosphate 5-kinase type-1 gamma-like isoform X4			ctg003310_HT.10	-4.16191	0.0053965	XP_002609686.1	hypothetical protein BRAFLDRAFT_123591
							ctg001280_HT.31	4.76251	0.00955134	XP_018586486.1	E3 ubiquitin-protein ligase RNF43			ctg002820_HT.283	4.52827	0.00540783	XP_003411748.1	deoxynucleoside triphosphate triphosphohydrolase SAMHD1
							ctg010160_HT.12	6.93875	0.00955192	nohit	nohit			ctg002500_HT.25	8.28845	0.00541239	nohit	nohit
							ctg006430_HT.88	-5.82482	0.00956	nohit	nohit			ctg004670_HT.14	5.0804	0.00541551	nohit	nohit
							ctg006590_HT.161	-7.54901	0.00957925	XP_010188664.1	receptor-type tyrosine-protein phosphatase eta			ctg013360_HT.21	-4.17154	0.00543554	XP_019641940.1	serine/threonine-protein kinase SBK1-like
							ctg003110_HT.28	7.66077	0.00960509	nohit	nohit			ctg011890_HT.122	7.36134	0.00543754	nohit	nohit
							ctg006150_HT.14	3.9055	0.00965255	XP_006219920.1	cathepsin B-like cysteine proteinase 6, partial			ctg012930_HT.5	4.469	0.00546628	XP_019631229.1	uncharacterized protein LOC109475135
							ctg010970_HT.11	6.94926	0.00965765	XP_023687248.1	histone-lysine N-methyltransferase EHMT1-like isoform X6			ctg000300_HT.69	5.91087	0.00547578	XP_017321309.1	ran-binding protein 10 isoform X5
							ctg006370_HT.4	7.703	0.00968154	XP_012023560.1	UDP-glucuronosyltransferase 2C1-like isoform X1			ctg003860_HT.54	4.45855	0.00547941	XP_019623387.1	uncharacterized protein LOC109469325
							ctg005040_HT.246	7.67498	0.00970166	XP_019619424.1	RING finger protein 26-like			ctg012630_HT.20	4.24474	0.00550259	XP_010770664.1	protein quaking-B-like isoform X3
							ctg013060_HT.13	7.63918	0.00970914	nohit	nohit			ctg008040_HT.16	5.48516	0.00551373	nohit	nohit
							ctg010660_HT.230	-6.4981	0.00971057	XP_011617244.1	ran-binding protein 10			ctg000190_HT.5	11.0908	0.0055178	XP_026214230.1	collagen alpha-1(IV) chain-like
							ctg003860_HT.60	-5.10245	0.0097126	XP_008289936.1	5-hydroxytryptamine receptor 3A-like			ctg003630_HT.56	12.3321	0.0055352	XP_024419904.1	collagen alpha-1(III) chain
							ctg001740_HT.10	-4.09447	0.00974936	NP_001079989.1	T-box transcription factor TBX2-B			ctg008450_HT.26	5.93447	0.00553525	XP_027984464.1	collagen alpha-1(I) chain isoform X3
							ctg009470_HT.26	7.69604	0.00977057	nohit	nohit			ctg004830_HT.89	8.25294	0.00554884	nohit	nohit
							ctg002750_HT.77	3.81606	0.00977795	nohit	nohit			ctg005630_HT.9	8.27081	0.00555741	nohit	nohit
							ctg000510_HT.3	7.68204	0.00978006	XP_021481754.1	tryptase-2-like			ctg005300_HT.25	4.91546	0.00556514	nohit	nohit
							ctg002780_HT.330	-4.7654	0.00978671	XP_027012518.1	gamma-interferon-inducible lysosomal thiol reductase-like			ctg010440_HT.66	-4.37582	0.00557019	XP_019641940.1	serine/threonine-protein kinase SBK1-like
							ctg013160_HT.2	5.83543	0.009859	nohit	nohit			ctg013460_HT.135	4.583	0.00557913	nohit	nohit
							ctg002830_HT.50	7.68906	0.00986067	XP_022620343.1	E3 ubiquitin-protein ligase AMFR-like			ctg011270_HT.5	5.62873	0.00557988	XP_025071178.1	collagen alpha-5(IV) chain isoform X8
							ctg003720_HT.42	-4.62934	0.00987778	nohit	nohit			ctg001990_HT.31	7.52906	0.00558195	nohit	nohit
							ctg007490_HT.38	5.80544	0.00990282	nohit	nohit			ctg007890_HT.232	4.49956	0.00558432	XP_019628010.1	methylenetetrahydrofolate reductase-like isoform X2
							ctg007700_HT.84	-6.81917	0.00990419	XP_027866870.1	zinc finger protein OZF-like			ctg013120_HT.21	-8.42883	0.00559274	nohit	nohit
							ctg014040_HT.81	-4.42472	0.00992929	nohit	nohit			ctg006730_HT.17	-4.19879	0.00559375	P41855|FLP01_CAEEL	FMRFamide-like neuropeptides 1
							ctg004380_HT.7	4.08406	0.0100036	P15704|GUN_CLOSA	Endoglucanase			ctg000330_HT.7	4.15326	0.00560668	XP_012694350.1	phosphoglycolate phosphatase
							ctg003190_HT.43	-6.18846	0.0100199	nohit	nohit			ctg008380_HT.10	7.65228	0.00560934	XP_012686085.1	homeobox protein SIX6-like
							ctg002330_HT.14	6.9246	0.0100323	XP_014375450.1	bile acid receptor			ctg009060_HT.99	-5.16288	0.00561145	XP_020829536.1	ubiquitin-associated and SH3 domain-containing protein A
							ctg010680_HT.255	7.67498	0.0100441	XP_024072270.2	BAG family molecular chaperone regulator 2			ctg008630_HT.1	-7.51825	0.00561856	XP_021550207.1	netrin-1
							ctg012270_HT.7	-4.53821	0.0100676	XP_005061429.2	tubulin alpha-1C chain			ctg007330_HT.54	7.45807	0.00563896	XP_027023475.1	BTB/POZ domain-containing protein 6-B-like
							ctg004890_HT.101	6.53974	0.0100897	nohit	nohit			ctg007710_HT.6	4.23062	0.00566249	P31730|OV39_ONCVO	OV39 antigen (Fragment)
							ctg010460_HT.31	7.64641	0.0101249	XP_019633128.1	blastula protease 10-like			ctg000590_HT.49	7.89429	0.00567242	Q03755|CUT1_CAEEL	Cuticlin-1
							ctg002580_HT.9	-7.59645	0.0101292	XP_018620528.1	BTB/POZ domain-containing protein 1 isoform X1			ctg003630_HT.48	7.41588	0.00567617	nohit	nohit
							ctg008690_HT.43	4.47126	0.0101352	nohit	nohit			ctg008860_HT.14	7.41588	0.00569691	XP_017947438.1	BTB/POZ domain-containing protein 1 isoform X1
							ctg011990_HT.10	-7.56102	0.0101476	nohit	nohit			ctg000730_HT.30	6.07067	0.00569983	XP_008056366.1	LOW QUALITY PROTEIN: collagen alpha-3(V) chain
							ctg004990_HT.74	7.65361	0.0101482	nohit	nohit			ctg007910_HT.81	5.19971	0.005704	nohit	nohit
							ctg010730_HT.342	-5.28668	0.0101642	nohit	nohit			ctg007040_HT.58	7.75739	0.00571823	nohit	nohit
							ctg004890_HT.56	3.77311	0.0101939	P48843|YBAB_BACCI	Uncharacterized protein in bgaB 5'region (Fragment)			ctg007680_HT.156	-4.3311	0.00572076	nohit	nohit
							ctg009390_HT.23	-7.57884	0.0102033	nohit	nohit			ctg003920_HT.43	7.55844	0.00572224	nohit	nohit
							ctg010710_HT.10	-4.96311	0.0102564	nohit	nohit			ctg009030_HT.44	-8.36888	0.0057278	XP_016351483.1	peroxisome proliferator-activated receptor alpha-like
							ctg001420_HT.20	-6.71554	0.0102925	nohit	nohit			ctg012230_HT.5	8.00112	0.00573617	Q585H6|FAZ1_TRYB2	Flagellar attachment zone protein 1
							ctg001550_HT.1	6.09073	0.0102939	nohit	nohit			ctg001470_HT.72	-8.40344	0.00573819	nohit	nohit
							ctg011550_HT.25	3.85793	0.0103021	nohit	nohit			ctg004620_HT.69	7.54871	0.00575201	nohit	nohit
							ctg012710_HT.5	-4.97383	0.0103091	XP_010880737.1	BTB/POZ domain-containing protein 6 isoform X3			ctg001310_HT.201	7.54871	0.00575201	XP_018095363.1	BTB (POZ) domain containing 2 S homeolog isoform X1
							ctg012140_HT.15	6.40227	0.010319	XP_013800796.1	uncharacterized protein LOC106486699			ctg004650_HT.128	4.17676	0.00575618	XP_004622465.1	cuticle collagen 6-like
							ctg007880_HT.23	-7.82775	0.0103625	XP_012993160.1	uncharacterized protein LOC105022425 isoform X1			ctg002820_HT.334	4.35258	0.00576101	XP_020784242.1	suppressor of tumorigenicity 14 protein
							ctg000840_HT.68	-7.6933	0.010373	XP_026214230.1	collagen alpha-1(IV) chain-like			ctg004000_HT.37	5.52809	0.0057682	XP_010766052.1	thyroid hormone receptor beta-like
							ctg009200_HT.21	-6.54926	0.0103988	XP_026694967.1	ran-binding protein 10			ctg003760_HT.88	4.38293	0.00577176	XP_007934287.1	UDP-N-acetylglucosamine transporter
							ctg006930_HT.16	-7.41649	0.0104057	nohit	nohit			ctg002730_HT.100	-8.40344	0.00581276	XP_007574690.1	lysine-specific demethylase 2A-like isoform X1
							ctg001430_HT.85	-7.54901	0.0104228	XP_021501279.1	serine protease 55-like			ctg012090_HT.21	7.75739	0.00583187	nohit	nohit
							ctg013630_HT.60	7.64641	0.0104247	XP_019633128.1	blastula protease 10-like			ctg011440_HT.66	6.05057	0.00585273	nohit	nohit
							ctg004290_HT.252	-5.98246	0.0104413	XP_019641123.1	peroxidasin homolog			ctg004730_HT.58	5.70009	0.00586966	XP_023986471.1	glutaredoxin 2 isoform X2
							ctg007440_HT.78	6.85546	0.0105113	nohit	nohit			ctg008240_HT.12	7.62477	0.00591155	nohit	nohit
							ctg012610_HT.23	4.21272	0.0105144	XP_017279186.1	fatty acid-binding protein, heart			ctg006950_HT.31	7.52906	0.00591636	nohit	nohit
							ctg002280_HT.2	7.45376	0.0105182	XP_020642785.1	mRNA decay activator protein ZFP36L1-like			ctg008830_HT.28	-7.02471	0.00591709	nohit	nohit
							ctg006570_HT.43	-4.22378	0.0105438	XP_015492567.1	uncharacterized protein LOC107208583			ctg011800_HT.32	4.11634	0.00591966	XP_006219853.1	putative cystathionine gamma-lyase 2, partial
							ctg011430_HT.76	-7.63104	0.0105528	XP_027006568.1	BTB/POZ domain-containing protein 2 isoform X2			ctg003630_HT.247	-8.39058	0.00592681	XP_016412206.1	poly(A) polymerase gamma-like
							ctg002780_HT.312	-4.56581	0.0105788	nohit	nohit			ctg004990_HT.208	-8.38194	0.00592698	nohit	nohit
							ctg006770_HT.22	4.34104	0.0105913	NP_001177268.1	glutathione peroxidase_like protein b precursor			ctg006700_HT.117	4.59647	0.00592702	Q80X72|LRC15_MOUSE	Leucine-rich repeat-containing protein 15
							ctg011050_HT.17	-7.34189	0.0105933	nohit	nohit			ctg005570_HT.13	-4.09942	0.00592793	nohit	nohit
							ctg002830_HT.85	-4.68343	0.0105937	XP_009858813.1	lysosomal alpha-mannosidase isoform X1			ctg005070_HT.22	-4.45319	0.00594295	A1X158|FP1V1_PERVI	Foot protein 1 variant 1
							ctg001030_HT.298	-5.16135	0.0106139	XP_011617244.1	ran-binding protein 10			ctg002830_HT.82	5.32317	0.0059823	nohit	nohit
							ctg000750_HT.82	-3.75052	0.0106193	nohit	nohit			ctg007410_HT.156	4.09385	0.00599159	XP_006219853.1	putative cystathionine gamma-lyase 2, partial
							ctg012090_HT.20	4.69355	0.0106411	XP_012412242.2	LOW QUALITY PROTEIN: poly(A) polymerase beta			ctg008350_HT.13	7.61548	0.00599999	XP_012686085.1	homeobox protein SIX6-like
							ctg002720_HT.67	5.88912	0.0106973	XP_006053802.1	annexin A3 isoform X1			ctg013340_HT.27	-8.38194	0.00600439	nohit	nohit
							ctg007480_HT.3	-5.15612	0.0106985	nohit	nohit			ctg006410_HT.7	-8.38194	0.00600439	nohit	nohit
							ctg005030_HT.139	3.93112	0.0107048	nohit	nohit			ctg001610_HT.1	-8.38194	0.00600439	nohit	nohit
							ctg000300_HT.48	7.62461	0.0107224	nohit	nohit			ctg007800_HT.46	-8.38194	0.00600439	nohit	nohit
							ctg008690_HT.50	-4.71715	0.0107278	P78559|MAP1A_HUMAN	Microtubule-associated protein 1A			ctg006720_HT.2	5.78601	0.00600771	XP_021503689.1	collagen alpha-1(III) chain
							ctg007040_HT.44	3.77068	0.0107478	nohit	nohit			ctg008690_HT.50	5.17746	0.00603324	P78559|MAP1A_HUMAN	Microtubule-associated protein 1A
							ctg007010_HT.86	3.74672	0.0108124	nohit	nohit			ctg001740_HT.4	-7.63918	0.00603515	XP_021178060.1	nucleosome-remodeling factor subunit BPTF
							ctg013310_HT.136	7.61726	0.0108242	nohit	nohit			ctg005050_HT.32	5.52799	0.00604013	nohit	nohit
							ctg004090_HT.60	4.54901	0.0108267	XP_012912147.1	protein-methionine sulfoxide oxidase MICAL1 isoform X1			ctg011430_HT.42	7.59671	0.00604321	XP_024914999.1	protein bassoon isoform X1
							ctg008020_HT.6	-7.56698	0.0108668	nohit	nohit			ctg004580_HT.54	-5.42105	0.00605004	Q5BA88|PLYD_EMENI	Probable pectate lyase D
							ctg002720_HT.33	-7.51854	0.0108872	XP_026143353.1	ran-binding protein 10 isoform X2			ctg002940_HT.24	6.47469	0.00606597	XP_015674138.1	lysosomal acid phosphatase
							ctg008180_HT.59	-7.42308	0.0109333	XP_026922108.1	ETS-related transcription factor Elf-2 isoform X10			ctg004120_HT.37	8.19798	0.00606604	nohit	nohit
							ctg001070_HT.12	3.80687	0.0109523	Q9U256|PA2L_CAEEL	Phospholipase A2-like protein Y52B11A.8			ctg013990_HT.7	7.48892	0.0060819	XP_020919697.1	WD repeat-containing protein 37 isoform X8
							ctg000850_HT.6	-5.638	0.0110171	XP_024147977.1	sodium/potassium-transporting ATPase subunit beta-1-interacting protein 3-like			ctg011890_HT.44	5.62767	0.00609419	nohit	nohit
							ctg006880_HT.215	7.57998	0.0110203	nohit	nohit			ctg006620_HT.4	5.61248	0.0061135	nohit	nohit
							ctg006590_HT.12	3.90804	0.0110304	XP_006219920.1	cathepsin B-like cysteine proteinase 6, partial			ctg005030_HT.155	-8.33348	0.00612776	XP_002599283.1	hypothetical protein BRAFLDRAFT_117374
							ctg002330_HT.3	7.60247	0.0110314	XP_025757798.1	bile acid receptor isoform X3			ctg005030_HT.145	-4.47571	0.00621968	nohit	nohit
							ctg010360_HT.53	7.60247	0.0110314	XP_006014617.1	zinc finger protein 664-like			ctg008690_HT.28	-5.59639	0.00623216	nohit	nohit
							ctg008580_HT.18	3.84272	0.0110439	P86242|PAPI_STRMB	Papain inhibitor			ctg011850_HT.38	7.98365	0.0062563	nohit	nohit
							ctg005610_HT.86	-4.1651	0.011055	XP_013871317.1	collagen alpha-1(XI) chain-like			ctg011140_HT.9	-4.23377	0.00625839	nohit	nohit
							ctg011280_HT.73	-4.72373	0.0110632	XP_005992850.1	ran-binding protein 10 isoform X2			ctg012730_HT.88	7.53892	0.00627296	XP_026866885.1	G1/S-specific cyclin-D2-like
							ctg002260_HT.33	5.58809	0.0110956	nohit	nohit			ctg007320_HT.24	-5.88979	0.00629031	XP_018429275.1	glucagon-like peptide 2 receptor
							ctg008210_HT.25	6.22828	0.0111023	XP_007442631.1	ribosomal protein S6 kinase alpha-5			ctg011250_HT.48	-4.1658	0.00630024	XP_002611054.1	hypothetical protein BRAFLDRAFT_206030, partial
							ctg001360_HT.58	-5.97205	0.0111328	XP_010121056.1	ubiquitin isoform X5			ctg004010_HT.46	7.22138	0.006312	nohit	nohit
							ctg011440_HT.112	7.59501	0.011137	XP_020481650.1	polyubiquitin-like			ctg007010_HT.101	7.77418	0.00632314	nohit	nohit
							ctg007890_HT.240	-3.78724	0.0111581	XP_019614685.1	uncharacterized protein LOC109462538			ctg011280_HT.81	-6.22802	0.00632415	nohit	nohit
							ctg006790_HT.21	-3.77707	0.0111691	nohit	nohit			ctg014000_HT.21	4.30161	0.00632592	XP_008521427.1	collagen alpha-1(XXII) chain
							ctg008380_HT.24	-7.45561	0.0111879	XP_025255308.1	SEC14-like protein 4 isoform X2			ctg013090_HT.4	7.83948	0.00636721	XP_027777835.1	glioma pathogenesis-related protein 1
							ctg010450_HT.25	3.79271	0.0111986	XP_010885778.1	cysteine-rich secretory protein 2-like			ctg013060_HT.17	5.74428	0.00636789	XP_018423847.1	collagen alpha-1(V) chain-like
							ctg004290_HT.43	4.56778	0.0112048	Q5BA88|PLYD_EMENI	Probable pectate lyase D			ctg007910_HT.219	-4.80563	0.00638621	nohit	nohit
							ctg007840_HT.46	-4.62435	0.0112071	XP_012697173.1	retinoic acid receptor gamma			ctg000240_HT.17	-6.99434	0.00641582	XP_020388367.1	neurofilament heavy polypeptide
							ctg013090_HT.4	-7.08341	0.0112239	XP_027777835.1	glioma pathogenesis-related protein 1			ctg005000_HT.140	-6.99434	0.00642691	XP_015673650.1	bile acid receptor isoform X2
							ctg005970_HT.63	-5.5831	0.0112296	XP_008297139.1	BTB/POZ domain-containing protein 6-B-like			ctg010980_HT.35	5.44546	0.0064764	nohit	nohit
							ctg000570_HT.61	-4.00509	0.0112552	XP_015265522.1	DNA replication licensing factor MCM5			ctg003970_HT.15	6.21377	0.00648315	Q20516|YV31_CAEEL	UPF0057 membrane protein F47B7.1
							ctg013280_HT.15	-7.35574	0.0112908	XP_002595180.1	hypothetical protein BRAFLDRAFT_240914, partial			ctg004460_HT.16	7.51913	0.00649285	P12114|SQT1_CAEEL	Cuticle collagen sqt-1
							ctg012460_HT.18	-7.61385	0.0112998	nohit	nohit			ctg004250_HT.27	-8.3109	0.00649988	XP_007574690.1	lysine-specific demethylase 2A-like isoform X1
							ctg003430_HT.33	-7.44268	0.0113009	XP_012604633.1	sodium/potassium-transporting ATPase subunit alpha-4 isoform X2			ctg011030_HT.21	5.25416	0.00650372	P34504|YMV2_CAEEL	Uncharacterized protein K04H4.2
							ctg007890_HT.172	-4.27057	0.0113075	XP_017339805.1	elongation of very long chain fatty acids protein 6-like			ctg006100_HT.13	5.64566	0.00650694	XP_002598797.1	hypothetical protein BRAFLDRAFT_166754, partial
							ctg004760_HT.44	3.772	0.0113086	nohit	nohit			ctg007850_HT.103	6.28637	0.00651127	A5Z2X3|FUTB2_CAEEL	Galactoside 2-alpha-L-fucosyltransferase
							ctg001020_HT.36	-4.05252	0.011364	XP_004622465.1	cuticle collagen 6-like			ctg007810_HT.35	-5.21928	0.00651416	Q09676|YA03_SCHPO	Probable phosphatase SPAC5H10.03
							ctg007680_HT.72	-4.17595	0.0113663	XP_015732321.1	serine/threonine-protein kinase PLK1			ctg012730_HT.50	5.32501	0.00652068	NP_001039270.1	thyroid hormone receptor beta
							ctg014050_HT.375	-7.29951	0.0113834	nohit	nohit			ctg009890_HT.17	-8.29258	0.00653822	nohit	nohit
							ctg000350_HT.25	-4.16767	0.0114048	O94712|YC5C_SCHPO	Uncharacterized protein C1259.12c			ctg008310_HT.35	7.98365	0.00659057	XP_026094978.1	gastrula zinc finger protein XlCGF49.1-like
							ctg001030_HT.157	-4.85929	0.0114167	XP_005992850.1	ran-binding protein 10 isoform X2			ctg006480_HT.128	4.06326	0.00659348	XP_009571625.1	cytoplasmic polyadenylation element-binding protein 3, partial
							ctg008120_HT.40	-7.39652	0.0114915	XP_007247564.1	BTB/POZ domain-containing protein 6-B-like			ctg008150_HT.37	-4.89612	0.00661353	Q1ECF5|PLI2B_ARATH	LIM domain-containing protein PLIM2b
							ctg007580_HT.8	-3.73531	0.0114949	XP_010566280.1	peptidyl-prolyl cis-trans isomerase FKBP9			ctg012140_HT.33	-6.06474	0.00661651	nohit	nohit
							ctg010970_HT.30	-7.48111	0.0115125	nohit	nohit			ctg010670_HT.91	7.68818	0.00661887	nohit	nohit
							ctg001310_HT.38	7.5648	0.0115727	nohit	nohit			ctg008620_HT.117	4.3182	0.00662529	XP_006777467.1	POU domain, class 3, transcription factor 1, partial
							ctg013820_HT.48	-3.69371	0.0116485	XP_011608631.1	lysosomal protective protein-like			ctg000410_HT.19	-8.30634	0.0066297	XP_018553410.1	poly(A) polymerase type 3-like isoform X1
							ctg004930_HT.27	6.82532	0.0116542	nohit	nohit			ctg000810_HT.26	-4.27735	0.00665335	nohit	nohit
							ctg010720_HT.109	-5.9275	0.0116731	nohit	nohit			ctg013500_HT.51	8.14731	0.00666071	Q9U256|PA2L_CAEEL	Phospholipase A2-like protein Y52B11A.8
							ctg007010_HT.88	3.69984	0.0116827	nohit	nohit			ctg010680_HT.122	-5.21668	0.00667493	XP_026154023.1	UDP-glucuronosyltransferase 2A1-like isoform X2
							ctg008080_HT.35	7.55714	0.0116851	nohit	nohit			ctg001280_HT.31	-5.06246	0.00667813	XP_018586486.1	E3 ubiquitin-protein ligase RNF43
							ctg003460_HT.86	3.78707	0.0117047	XP_016372069.1	cytochrome P450 2F2-like			ctg009090_HT.134	4.02634	0.00668749	nohit	nohit
							ctg010680_HT.244	-4.95126	0.0117203	XP_008406787.1	multiple epidermal growth factor-like domains protein 6 isoform X2			ctg002750_HT.76	-4.20785	0.00672944	nohit	nohit
							ctg006480_HT.90	-4.03302	0.0117256	nohit	nohit			ctg007850_HT.24	4.06276	0.00673465	Q03575|TTR5_CAEEL	Transthyretin-like protein 5
							ctg001090_HT.28	3.81907	0.0117584	nohit	nohit			ctg003160_HT.3	4.62165	0.00676634	XP_002599939.1	hypothetical protein BRAFLDRAFT_74063
							ctg001030_HT.112	-7.46203	0.0117629	P18160|SPLA_DICDI	Dual specificity protein kinase splA			ctg010710_HT.10	5.31362	0.00677164	nohit	nohit
							ctg010460_HT.51	4.34357	0.0118244	nohit	nohit			ctg002450_HT.155	8.11471	0.00677836	nohit	nohit
							ctg010440_HT.66	3.88653	0.0118293	XP_019641940.1	serine/threonine-protein kinase SBK1-like			ctg011570_HT.19	7.28136	0.00678128	XP_020487412.1	LOW QUALITY PROTEIN: sterol O-acyltransferase 1
							ctg011610_HT.10	-7.34189	0.0118393	XP_006172183.2	LOW QUALITY PROTEIN: ran-binding protein 10			ctg002060_HT.20	5.54648	0.00678172	XP_018427865.1	GDP-L-fucose synthase isoform X1
							ctg002760_HT.87	-3.81308	0.011862	nohit	nohit			ctg003020_HT.4	4.09052	0.00678401	XP_025742292.1	kinetochore protein NDC80 homolog
							ctg005040_HT.68	-3.97315	0.0119054	XP_019635717.1	LOW QUALITY PROTEIN: alpha-adducin-like			ctg010460_HT.102	8.11471	0.00679801	nohit	nohit
							ctg002840_HT.20	7.54171	0.0119142	Q965W2|NHR86_CAEEL	Nuclear hormone receptor family member nhr-86			ctg003380_HT.74	-6.48429	0.00682104	nohit	nohit
							ctg003820_HT.9	4.28748	0.0119294	NP_001177268.1	glutathione peroxidase_like protein b precursor			ctg008620_HT.22	4.08062	0.00683648	XP_012374028.1	double homeobox protein A-like
							ctg002060_HT.16	-5.80176	0.0119556	XP_019133266.1	elongation of very long chain fatty acids protein 6			ctg004890_HT.71	-8.28333	0.00683794	XP_009973709.1	E3 ubiquitin-protein ligase RNF13, partial
							ctg000380_HT.25	-7.18001	0.0119819	NP_001037977.1	ran-binding protein 9			ctg004890_HT.113	4.21848	0.00686551	nohit	nohit
							ctg006430_HT.102	-7.39652	0.0119942	XP_002598469.1	hypothetical protein BRAFLDRAFT_230821, partial			ctg013190_HT.7	7.40513	0.00691149	XP_003446610.1	indian hedgehog B protein
							ctg007160_HT.16	-4.83049	0.0120264	XP_012688673.1	GPI ethanolamine phosphate transferase 1			ctg000200_HT.6	10.4961	0.00691526	XP_026214230.1	collagen alpha-1(IV) chain-like
							ctg010780_HT.8	-7.4937	0.0120486	XP_005000367.1	ornithine decarboxylase isoform X1			ctg010310_HT.46	-4.93488	0.00695702	nohit	nohit
							ctg013310_HT.228	-7.09996	0.0120777	XP_019641706.1	prolyl endopeptidase-like			ctg002820_HT.156	4.0608	0.0069636	XP_019634526.1	cell division cycle protein 20 homolog
							ctg008540_HT.8	-5.62383	0.0120909	XP_007247564.1	BTB/POZ domain-containing protein 6-B-like			ctg011660_HT.91	-4.02095	0.00697116	nohit	nohit
							ctg008690_HT.78	7.39487	0.0120924	P15704|GUN_CLOSA	Endoglucanase			ctg010710_HT.128	7.64317	0.00697608	XP_019627911.1	uncharacterized protein LOC109472567
							ctg009140_HT.2	-7.241	0.0121009	XP_026158056.1	DNA-binding protein SATB2-like isoform X2			ctg001850_HT.20	-4.91961	0.00698125	nohit	nohit
							ctg001340_HT.79	-3.86056	0.0121236	XP_022042697.1	solute carrier family 2, facilitated glucose transporter member 1-like, partial			ctg004990_HT.291	-4.37359	0.00699065	Q5BA88|PLYD_EMENI	Probable pectate lyase D
							ctg005010_HT.34	7.52612	0.0121491	O17898|NHR60_CAEEL	Nuclear hormone receptor family member nhr-60			ctg001020_HT.83	-8.27868	0.00699483	nohit	nohit
							ctg003380_HT.86	7.52612	0.0121491	nohit	nohit			ctg005030_HT.221	-4	0.00699594	XP_002611054.1	hypothetical protein BRAFLDRAFT_206030, partial
							ctg008790_HT.5	3.66948	0.0122116	XP_015274927.1	peptidase inhibitor 16			ctg003310_HT.15	7.05634	0.00699975	nohit	nohit
							ctg004730_HT.33	-5.86502	0.0122734	nohit	nohit			ctg006420_HT.75	7.66134	0.00701785	XP_014393843.1	M protein, serotype 24-like isoform X1
							ctg000120_HT.4	-7.3898	0.0122972	O94712|YC5C_SCHPO	Uncharacterized protein C1259.12c			ctg006540_HT.4	4.87487	0.0070402	nohit	nohit
							ctg012830_HT.33	-4.61736	0.0123064	XP_022042697.1	solute carrier family 2, facilitated glucose transporter member 1-like, partial			ctg009690_HT.27	6.98213	0.00704459	XP_015797632.1	cytochrome P450 4V2
							ctg011540_HT.12	7.26934	0.0123149	XP_002594996.1	hypothetical protein BRAFLDRAFT_157929, partial			ctg003790_HT.14	5.52056	0.00705083	nohit	nohit
							ctg001600_HT.109	5.10263	0.0123357	nohit	nohit			ctg013620_HT.4	-7.00519	0.00705372	nohit	nohit
							ctg004390_HT.33	-7.21083	0.0123386	XP_019641706.1	prolyl endopeptidase-like			ctg012880_HT.3	-8.26935	0.00709035	XP_018668531.1	host cell factor 2-like
							ctg004290_HT.255	-5.23988	0.0123493	XP_020453450.1	BTB/POZ domain-containing protein 3			ctg003560_HT.41	8.04029	0.00710023	nohit	nohit
							ctg006540_HT.20	-3.8704	0.0123608	NP_001080225.1	translocator protein L homeolog			ctg002780_HT.329	4.27558	0.00710916	nohit	nohit
							ctg007910_HT.219	4.3044	0.0123674	nohit	nohit			ctg001570_HT.57	-8.25523	0.00712167	nohit	nohit
							ctg008300_HT.52	-3.67083	0.0123679	XP_019645536.1	thioredoxin domain-containing protein 12-like			ctg012270_HT.4	-8.26465	0.00713873	XP_019638122.1	proton-coupled amino acid transporter 3-like isoform X2
							ctg012250_HT.65	-7.48742	0.0123683	XP_010889097.1	glycosyltransferase family 92 protein F13G3.3 isoform X2			ctg005930_HT.83	-8.25523	0.00715971	XP_020497050.1	tartrate-resistant acid phosphatase type 5
							ctg004570_HT.6	7.48637	0.0123828	nohit	nohit			ctg005830_HT.127	8.08809	0.00716321	XP_015797632.1	cytochrome P450 4V2
							ctg000370_HT.1	-7.29951	0.0123854	nohit	nohit			ctg006430_HT.15	-6.33638	0.00719071	XP_020782492.1	ubiquitin-associated and SH3 domain-containing protein B-like
							ctg005540_HT.19	-6.33169	0.0123858	XP_023805177.1	microtubule-associated protein futsch isoform X1			ctg008400_HT.2	-8.14211	0.00720078	nohit	nohit
							ctg011800_HT.6	3.68044	0.0124299	XP_024858489.1	hepatocyte nuclear factor 4-beta-like isoform X4			ctg013310_HT.16	-3.98765	0.00720828	XP_002611054.1	hypothetical protein BRAFLDRAFT_206030, partial
							ctg002840_HT.104	-7.02392	0.0124443	Q20681|BAT38_CAEEL	BTB and MATH domain-containing protein 38			ctg007040_HT.44	-4.01174	0.00722406	nohit	nohit
							ctg006390_HT.3	7.02492	0.0124611	XP_023382410.1	probable ATP-dependent RNA helicase DHX34			ctg002340_HT.25	-4.55608	0.00722462	nohit	nohit
							ctg012220_HT.6	-4.41611	0.012463	XP_026214230.1	collagen alpha-1(IV) chain-like			ctg002720_HT.4	-8.17248	0.00722919	nohit	nohit
							ctg005240_HT.6	7.02492	0.0125165	XP_007884558.1	cell division cycle protein 27 homolog			ctg011690_HT.5	7.3276	0.00725945	XP_027004108.1	repetitive proline-rich cell wall protein 1-like isoform X9
							ctg011430_HT.40	-5.72583	0.0125431	XP_027142065.1	protein argonaute-4 isoform X5			ctg001600_HT.109	-5.58787	0.00726403	nohit	nohit
							ctg011660_HT.96	-4.04778	0.0125586	nohit	nohit			ctg001340_HT.20	4.09939	0.00728063	XP_019645536.1	thioredoxin domain-containing protein 12-like
							ctg007680_HT.198	-5.87083	0.0125621	XP_025071178.1	collagen alpha-5(IV) chain isoform X8			ctg003870_HT.2	4.61789	0.00728701	XP_002599939.1	hypothetical protein BRAFLDRAFT_74063
							ctg009880_HT.42	-4.41611	0.0126253	nohit	nohit			ctg008760_HT.11	5.83458	0.00729393	nohit	nohit
							ctg010850_HT.12	7.49441	0.0126375	nohit	nohit			ctg013990_HT.12	-4.22619	0.00731811	nohit	nohit
							ctg007800_HT.47	7.49441	0.0126375	XP_021452200.1	keratin-associated protein 4-4-like, partial			ctg007910_HT.94	4.00831	0.0073419	nohit	nohit
							ctg005040_HT.169	5.3013	0.0126425	XP_027992786.1	E3 ubiquitin-protein ligase RNF13 isoform X4			ctg005030_HT.220	-5.11243	0.00737795	nohit	nohit
							ctg001280_HT.81	7.46199	0.012681	XP_027132002.1	BTB/POZ domain-containing protein 6-B			ctg002840_HT.104	7.73182	0.00738253	Q20681|BAT38_CAEEL	BTB and MATH domain-containing protein 38
							ctg000320_HT.1	-7.07506	0.0126955	XP_017321305.1	ran-binding protein 10 isoform X1			ctg007410_HT.120	-4.11798	0.00738695	XP_024858489.1	hepatocyte nuclear factor 4-beta-like isoform X4
							ctg013700_HT.17	5.93192	0.0126975	nohit	nohit			ctg007280_HT.29	-3.99917	0.00739986	nohit	nohit
							ctg011270_HT.10	7.48637	0.0127636	nohit	nohit			ctg009890_HT.13	7.23358	0.00740171	XP_014037619.1	sex-determining region Y protein-like
							ctg004990_HT.205	7.48637	0.0127636	nohit	nohit			ctg012530_HT.4	-6.68904	0.00745171	XP_002124903.1	mRNA export factor
							ctg011590_HT.23	6.76309	0.0127679	nohit	nohit			ctg001950_HT.1	-4.45658	0.00745651	nohit	nohit
							ctg005230_HT.10	-7.2851	0.0127879	nohit	nohit			ctg002550_HT.1	8.0678	0.00746012	nohit	nohit
							ctg007140_HT.16	-4.67174	0.012794	XP_012688673.1	GPI ethanolamine phosphate transferase 1			ctg011370_HT.74	7.20908	0.00747148	nohit	nohit
							ctg011030_HT.30	-5.89565	0.0128182	nohit	nohit			ctg012960_HT.30	7.50913	0.0074739	XP_013876398.1	tyrosine-protein phosphatase non-receptor type 21 isoform X2
							ctg005850_HT.16	4.65396	0.0128192	nohit	nohit			ctg004830_HT.95	5.16453	0.00748271	XP_015108084.1	LOW QUALITY PROTEIN: putative UDP-glucuronosyltransferase ugt-48
							ctg009320_HT.2	-7.241	0.0128478	nohit	nohit			ctg002790_HT.154	-4.17974	0.00749738	nohit	nohit
							ctg003770_HT.163	-4.29107	0.0129222	XP_005986289.1	tubulin alpha-1C chain			ctg001570_HT.50	-7.16718	0.00750552	nohit	nohit
							ctg005500_HT.13	-7.00646	0.0129251	XP_003199784.1	BTB/POZ domain-containing protein 3			ctg011620_HT.195	8.06097	0.00753234	nohit	nohit
							ctg004650_HT.21	-4.02727	0.0129323	XP_004622465.1	cuticle collagen 6-like			ctg007780_HT.23	7.45807	0.0075476	XP_002602921.1	hypothetical protein BRAFLDRAFT_245310, partial
							ctg011990_HT.187	-3.67515	0.0130017	XP_019635717.1	LOW QUALITY PROTEIN: alpha-adducin-like			ctg000880_HT.45	4.01823	0.00755015	XP_002598387.1	hypothetical protein BRAFLDRAFT_96869
							ctg014040_HT.89	7.42041	0.0130179	nohit	nohit			ctg007410_HT.125	5.05778	0.00756872	XP_022623980.1	zinc transporter ZIP1 isoform X2
							ctg006640_HT.5	-4.47386	0.0130191	XP_009288035.1	caspase-9			ctg003190_HT.28	5.83524	0.00758653	XP_019633489.1	uncharacterized protein LOC109476912
							ctg001250_HT.86	7.47016	0.0130208	XP_008844044.1	altered inheritance of mitochondria protein 3-like			ctg003760_HT.4	4.98	0.00759116	XP_013807059.1	hematopoietic prostaglandin D synthase
							ctg006060_HT.4	6.29839	0.0130714	XP_005956689.1	RING finger protein 11-like			ctg009940_HT.22	4.94132	0.00760029	XP_015797632.1	cytochrome P450 4V2
							ctg004890_HT.87	5.71929	0.0131009	XP_021247574.1	regulator of microtubule dynamics protein 2			ctg012470_HT.59	-4.00572	0.00762129	nohit	nohit
							ctg001600_HT.125	-3.62119	0.013129	XP_027318987.1	sulfhydryl oxidase 1			ctg007490_HT.40	7.60613	0.00763667	nohit	nohit
							ctg012830_HT.76	-4.93129	0.0131322	nohit	nohit			ctg009880_HT.71	-8.21688	0.00764629	nohit	nohit
							ctg005330_HT.18	-7.38305	0.013143	nohit	nohit			ctg010120_HT.73	-6.24146	0.00764725	nohit	nohit
							ctg002040_HT.56	-7.21083	0.0131477	nohit	nohit			ctg008160_HT.19	6.82979	0.00764999	XP_003199784.1	BTB/POZ domain-containing protein 3
							ctg001900_HT.31	6.37831	0.0132589	XP_010866161.1	poly(A) polymerase gamma			ctg001870_HT.18	7.54871	0.00768573	nohit	nohit
							ctg002760_HT.119	3.61397	0.013272	nohit	nohit			ctg003420_HT.83	7.37242	0.00769391	nohit	nohit
							ctg010680_HT.258	7.45376	0.0132848	nohit	nohit			ctg004990_HT.294	-4.43089	0.00769691	Q5BA88|PLYD_EMENI	Probable pectate lyase D
							ctg014010_HT.30	-6.66079	0.0133049	nohit	nohit			ctg002360_HT.2	-8.21201	0.00769953	nohit	nohit
							ctg011440_HT.62	-7.48742	0.0133169	nohit	nohit			ctg006470_HT.45	6.22382	0.00770628	XP_026206965.1	ankyrin-3-like isoform X1
							ctg006610_HT.40	-7.63104	0.0133508	Q5B024|PLYF_EMENI	Probable pectate lyase F			ctg002820_HT.271	3.94296	0.00771007	XP_010622370.1	LOW QUALITY PROTEIN: leucine-rich repeat-containing protein 15-like
							ctg007160_HT.34	-5.72994	0.0133587	Q09347|YRS3_CAEEL	Uncharacterized protein T05H10.3			ctg011950_HT.3	7.42654	0.00773184	XP_024147977.1	sodium/potassium-transporting ATPase subunit beta-1-interacting protein 3-like
							ctg001570_HT.55	-4.86671	0.0133806	nohit	nohit			ctg008660_HT.25	-8.20713	0.00775324	XP_021139509.1	bile acid receptor isoform X2
							ctg003090_HT.4	7.02492	0.0134046	XP_020369511.1	uncharacterized protein LOC109914338			ctg009470_HT.28	8.04029	0.00775459	nohit	nohit
							ctg011230_HT.19	7.40343	0.0134448	XP_023649326.1	MAP kinase-activated protein kinase 2-like			ctg009260_HT.49	-3.94216	0.00779206	nohit	nohit
							ctg007680_HT.109	-3.60164	0.0135942	XP_004711793.1	collagen alpha-2(XI) chain isoform X1			ctg008180_HT.81	7.28136	0.00783587	nohit	nohit
							ctg009200_HT.13	-7.34189	0.0136228	XP_026795192.1	BTB/POZ domain-containing protein 6-B-like			ctg003630_HT.7	-4.4616	0.00783913	nohit	nohit
							ctg003530_HT.122	5.02515	0.0136479	nohit	nohit			ctg011580_HT.13	-5.61029	0.00783958	XP_007069739.2	succinyl-CoA:3-ketoacid coenzyme A transferase 1, mitochondrial
							ctg002990_HT.22	5.83426	0.0136842	nohit	nohit			ctg007910_HT.266	7.01076	0.00787546	nohit	nohit
							ctg007660_HT.50	7.42882	0.013694	XP_024917836.1	chondroitin sulfate proteoglycan 4-like			ctg009810_HT.1	7.54871	0.00787817	XP_013877550.1	uncharacterized protein LOC106527262
							ctg004290_HT.219	7.42882	0.013694	nohit	nohit			ctg001810_HT.39	7.31618	0.00788349	nohit	nohit
							ctg007660_HT.19	3.59098	0.0137315	Q5B7Z3|PLYE_EMENI	Pectate lyase E			ctg005500_HT.13	7.67929	0.00789662	XP_003199784.1	BTB/POZ domain-containing protein 3
							ctg002400_HT.3	-7.41649	0.013738	XP_018954257.1	zinc finger BED domain-containing protein 4-like			ctg007140_HT.11	-8.06325	0.00790437	XP_006012963.1	group XV phospholipase A2 isoform X1
							ctg001470_HT.41	-7.30666	0.0137662	nohit	nohit			ctg010730_HT.321	-8.19238	0.00791726	XP_027325803.1	dynein light chain LC6, flagellar outer arm isoform X2
							ctg003900_HT.16	6.71048	0.0137712	nohit	nohit			ctg004740_HT.21	7.99802	0.00793057	XP_017273098.1	lipoyl synthase, mitochondrial
							ctg008690_HT.76	7.31543	0.0137966	P15704|GUN_CLOSA	Endoglucanase			ctg002990_HT.22	-6.53937	0.00793582	nohit	nohit
							ctg004730_HT.5	-7.30666	0.0138294	XP_008117781.2	LOW QUALITY PROTEIN: period circadian protein homolog 1			ctg005470_HT.10	6.32999	0.00795811	XP_005987394.1	serine/threonine-protein kinase Nek6
							ctg001890_HT.104	-3.6543	0.013834	NP_001279905.1	protein regulator of cytokinesis 1-like			ctg001890_HT.104	3.99684	0.00796487	NP_001279905.1	protein regulator of cytokinesis 1-like
							ctg005090_HT.25	-3.75234	0.0138814	nohit	nohit			ctg006460_HT.1	-5.47265	0.00797969	XP_009644858.1	kinesin-like protein KIF17
							ctg005570_HT.119	3.71785	0.0138943	XP_002125367.1	methylthioribulose-1-phosphate dehydratase			ctg007850_HT.96	-8.14211	0.00798363	XP_008308404.1	E3 ubiquitin-protein ligase RNF128-like
							ctg011940_HT.4	6.12533	0.0139042	nohit	nohit			ctg005840_HT.6	4.86479	0.00798837	nohit	nohit
							ctg003530_HT.100	4.53296	0.0139144	nohit	nohit			ctg004470_HT.21	4.9406	0.00799884	XP_005934703.1	gamma-glutamyltranspeptidase 1-like
							ctg013620_HT.3	7.01378	0.0139494	nohit	nohit			ctg004510_HT.33	-6.41762	0.00800657	nohit	nohit
							ctg011620_HT.85	7.41194	0.013976	Q22908|RASEF_CAEEL	Ras and EF-hand domain-containing protein homolog			ctg010460_HT.39	-8.18247	0.00802907	XP_002589866.1	hypothetical protein BRAFLDRAFT_285079
							ctg001470_HT.6	-7.39652	0.0139807	XP_002607688.1	hypothetical protein BRAFLDRAFT_123268			ctg013480_HT.20	-8.18247	0.00802907	nohit	nohit
							ctg004940_HT.10	-3.58326	0.014	XP_019617180.1	importin subunit alpha-1-like			ctg003680_HT.17	4.36835	0.00808814	XP_005971318.1	cysteine synthase, chloroplastic/chromoplastic-like
							ctg010730_HT.310	-7.42964	0.014017	XP_019631029.1	mucin-5AC-like isoform X3			ctg011980_HT.11	-4.0916	0.00810981	Q23247|YH82_CAEEL	Uncharacterized protein ZC168.2
							ctg006740_HT.7	4.02372	0.0140334	nohit	nohit			ctg006480_HT.104	-3.92816	0.00812058	nohit	nohit
							ctg000610_HT.62	7.27868	0.0140564	Q708S8|ASI1B_DANRE	Acid-sensing ion channel 1B			ctg006820_HT.90	7.87884	0.00813152	XP_016117768.1	gastrula zinc finger protein XlCGF49.1-like
							ctg005710_HT.97	6.86053	0.0140897	nohit	nohit			ctg005190_HT.11	5.77282	0.00819174	nohit	nohit
							ctg011820_HT.107	4.06421	0.0140988	P15704|GUN_CLOSA	Endoglucanase			ctg000830_HT.43	4.08265	0.00820137	XP_016160976.1	collagen alpha-1(I) chain-like
							ctg006300_HT.22	7.40343	0.0141199	nohit	nohit			ctg005070_HT.71	4.22927	0.0082308	XP_019944511.1	lipopolysaccharide-binding protein-like isoform X1
							ctg007660_HT.135	7.40343	0.0141199	nohit	nohit			ctg003870_HT.152	6.93852	0.00827976	nohit	nohit
							ctg004130_HT.6	5.25043	0.0141255	XP_012675962.1	elongation of very long chain fatty acids protein 6-like			ctg013310_HT.228	7.61548	0.00828264	XP_019641706.1	prolyl endopeptidase-like
							ctg005050_HT.46	-4.59847	0.01423	nohit	nohit			ctg011980_HT.15	-4.04477	0.00829776	Q23247|YH82_CAEEL	Uncharacterized protein ZC168.2
							ctg006160_HT.12	-7.57884	0.0142444	XP_006903756.1	LOW QUALITY PROTEIN: G protein-coupled receptor 34			ctg009540_HT.4	-8.14722	0.00829885	nohit	nohit
							ctg003730_HT.24	7.39487	0.0142657	nohit	nohit			ctg005350_HT.3	-5.7069	0.00831014	Q0CJ49|PLYD_ASPTN	Probable pectate lyase D
							ctg002490_HT.16	7.3424	0.0142749	nohit	nohit			ctg005310_HT.49	3.90383	0.00834867	nohit	nohit
							ctg003380_HT.73	7.35128	0.0142999	nohit	nohit			ctg006660_HT.33	6.95332	0.00837739	XP_024267245.1	uncharacterized protein LOC112243670
							ctg012210_HT.37	-7.34883	0.0143141	nohit	nohit			ctg009350_HT.30	7.98365	0.00839105	nohit	nohit
							ctg009880_HT.46	-3.6085	0.0143204	nohit	nohit			ctg006300_HT.99	-4.02188	0.00844538	nohit	nohit
							ctg011610_HT.17	-7.39652	0.0143337	XP_002592069.1	hypothetical protein BRAFLDRAFT_246513, partial			ctg006540_HT.6	3.89463	0.00845322	XP_025838571.1	calmodulin-like protein 5
							ctg005680_HT.2	-7.57292	0.0143485	XP_004415783.1	neuronal acetylcholine receptor subunit alpha-6 isoform X2			ctg009340_HT.2	7.96182	0.00846174	nohit	nohit
							ctg004160_HT.35	5.25043	0.014355	XP_012675962.1	elongation of very long chain fatty acids protein 6-like			ctg009760_HT.9	-4.9552	0.00847197	XP_010885778.1	cysteine-rich secretory protein 2-like
							ctg010000_HT.53	-3.60182	0.0144211	nohit	nohit			ctg007190_HT.5	-4.31349	0.00849224	nohit	nohit
							ctg005050_HT.67	-3.82398	0.0144378	nohit	nohit			ctg008580_HT.23	7.92469	0.00850086	XP_004703090.1	serpin B6-like isoform X2
							ctg005390_HT.37	3.5683	0.0144539	Q5BA88|PLYD_EMENI	Probable pectate lyase D			ctg008540_HT.39	3.95528	0.00850285	NP_001139579.1	TD and POZ domain containing-like
							ctg005610_HT.67	-3.75278	0.0144648	nohit	nohit			ctg008770_HT.10	5.74018	0.00852384	nohit	nohit
							ctg000170_HT.53	-4.20576	0.0145108	XP_023125597.1	collagen alpha-6(VI) chain isoform X1			ctg007660_HT.34	-8.13699	0.00855796	nohit	nohit
							ctg004000_HT.98	7.00255	0.0145274	XP_019130417.2	leukocyte elastase inhibitor isoform X1			ctg013630_HT.17	7.22138	0.00857691	nohit	nohit
							ctg005390_HT.42	3.55305	0.0146083	Q5BA88|PLYD_EMENI	Probable pectate lyase D			ctg012780_HT.89	3.93417	0.00857909	XP_027948166.1	kinetochore protein NDC80 homolog isoform X1
							ctg011570_HT.51	-7.16435	0.014625	nohit	nohit			ctg000330_HT.2	6.23573	0.00860012	Q9U256|PA2L_CAEEL	Phospholipase A2-like protein Y52B11A.8
							ctg007050_HT.6	5.4305	0.0146512	XP_021062325.1	dual specificity protein kinase TTK isoform X1			ctg005040_HT.182	-8.13184	0.00861949	XP_026052528.1	E3 ubiquitin-protein ligase RNF165-like
							ctg008130_HT.29	-7.55502	0.0146668	nohit	nohit			ctg006590_HT.55	-8.13184	0.00861949	nohit	nohit
							ctg002110_HT.62	-6.33201	0.0146759	nohit	nohit			ctg003870_HT.95	-4.12864	0.00863437	nohit	nohit
							ctg007120_HT.61	7.33347	0.0146905	nohit	nohit			ctg005700_HT.10	-6.14938	0.00864124	nohit	nohit
							ctg009760_HT.7	7.36887	0.0147151	nohit	nohit			ctg003620_HT.68	-5.2607	0.00864247	NP_001177268.1	glutathione peroxidase_like protein b precursor
							ctg003820_HT.8	7.35128	0.0147462	XP_003976058.1	major facilitator superfamily domain-containing protein 8			ctg005060_HT.24	7.08719	0.00864451	nohit	nohit
							ctg004390_HT.20	7.04694	0.0147478	nohit	nohit			ctg012340_HT.129	7.96182	0.00864741	XP_019516959.1	serine protease 38 isoform X1
							ctg013720_HT.33	-3.54537	0.0148189	XP_019624512.1	spectrin beta chain, non-erythrocytic 5-like			ctg005610_HT.46	3.90589	0.00865198	XP_005050822.1	THAP domain-containing protein 4 isoform X4
							ctg003770_HT.84	4.7235	0.0148277	nohit	nohit			ctg009810_HT.4	7.91715	0.00866538	nohit	nohit
							ctg003960_HT.11	-3.54871	0.0148613	XP_019617180.1	importin subunit alpha-1-like			ctg006430_HT.88	5.92324	0.00867557	nohit	nohit
							ctg009230_HT.3	3.74113	0.0148801	XP_002599643.1	hypothetical protein BRAFLDRAFT_119361			ctg006880_HT.167	5.56481	0.00871135	nohit	nohit
							ctg001540_HT.12	-4.83623	0.0149186	O16887|YCTG2_CAEEL	Uncharacterized protein C29G2.6			ctg011230_HT.1	-3.9193	0.00873772	nohit	nohit
							ctg003250_HT.102	3.58212	0.0149276	Q5BA88|PLYD_EMENI	Probable pectate lyase D			ctg013280_HT.17	-8.10585	0.00873973	nohit	nohit
							ctg001890_HT.60	-3.59634	0.0149612	XP_023686757.1	cyclin-dependent kinase 1 isoform X1			ctg011250_HT.9	4.21093	0.00874173	Q09321|YR51_CAEEL	Uncharacterized protein F42A8.1
							ctg007880_HT.19	-7.5369	0.0149944	XP_026007339.1	uncharacterized protein LOC113011801 isoform X2			ctg012940_HT.18	5.24135	0.00880023	nohit	nohit
							ctg006450_HT.13	7.35128	0.0150251	XP_019621444.1	acid-sensing ion channel 5-like isoform X2			ctg007010_HT.103	-5.43275	0.00883474	nohit	nohit
							ctg001250_HT.87	7.35128	0.0150251	nohit	nohit			ctg010730_HT.341	7.88658	0.00883593	nohit	nohit
							ctg012200_HT.27	-7.25585	0.015088	XP_017575183.1	steroidogenic factor 1, partial			ctg003380_HT.76	-6.41041	0.00887845	nohit	nohit
							ctg008130_HT.85	7.3424	0.0151834	nohit	nohit			ctg002840_HT.176	-6.61332	0.00889034	XP_018611527.1	hepatocyte nuclear factor 4-alpha-like
							ctg005000_HT.171	7.3424	0.0151834	nohit	nohit			ctg006150_HT.28	5.31796	0.00889605	XP_011845878.1	chitotriosidase-1 isoform X1
							ctg003440_HT.9	-5.38223	0.0152036	XP_014037619.1	sex-determining region Y protein-like			ctg010970_HT.18	-8.10585	0.0089361	nohit	nohit
							ctg009130_HT.39	6.37829	0.0152765	nohit	nohit			ctg009150_HT.2	-8.10585	0.0089361	XP_007252301.2	poly(A) polymerase gamma
							ctg005550_HT.18	-4.69358	0.0152883	nohit	nohit			ctg010940_HT.98	7.20908	0.00896543	XP_015233830.1	ran-binding protein 9
							ctg010680_HT.254	7.28795	0.0152965	nohit	nohit			ctg008500_HT.19	7.83948	0.00898527	XP_006519129.1	L-gulonolactone oxidase isoform X1
							ctg007680_HT.95	-4.17336	0.0153253	nohit	nohit			ctg010200_HT.69	7.18416	0.00900268	XP_015233830.1	ran-binding protein 9
							ctg002810_HT.46	3.94911	0.0153467	Q708S8|ASI1B_DANRE	Acid-sensing ion channel 1B			ctg007040_HT.5	-8.07402	0.00900358	nohit	nohit
							ctg004930_HT.32	7.31543	0.0153786	nohit	nohit			ctg000320_HT.1	7.54871	0.00900549	XP_017321305.1	ran-binding protein 10 isoform X1
							ctg010240_HT.8	-7.41649	0.0153883	XP_002607686.1	hypothetical protein BRAFLDRAFT_82868			ctg012570_HT.16	7.42654	0.00902169	XP_013927826.1	thiamin pyrophosphokinase 1 isoform X3
							ctg010660_HT.187	-7.27784	0.0153899	nohit	nohit			ctg006590_HT.23	5.38739	0.00902887	XP_011845878.1	chitotriosidase-1 isoform X1
							ctg001380_HT.5	7.22172	0.0154285	nohit	nohit			ctg003270_HT.51	4.57095	0.00907984	nohit	nohit
							ctg007410_HT.23	-3.73041	0.0154647	XP_018671447.2	SCO-spondin isoform X3			ctg000300_HT.24	7.03883	0.00910496	nohit	nohit
							ctg004250_HT.41	-7.27784	0.0154656	XP_018929276.1	UDP-glucuronosyltransferase-like isoform X2			ctg005690_HT.34	4.9041	0.00911204	XP_002599939.1	hypothetical protein BRAFLDRAFT_74063
							ctg001570_HT.22	7.32448	0.0155067	XP_019633128.1	blastula protease 10-like			ctg007400_HT.14	7.11991	0.00911234	nohit	nohit
							ctg000200_HT.19	6.48757	0.0155429	XP_016098607.1	poly(A) polymerase gamma-like isoform X1			ctg013160_HT.4	-6.32005	0.0091633	nohit	nohit
							ctg008580_HT.17	3.52915	0.0156172	P86242|PAPI_STRMB	Papain inhibitor			ctg011620_HT.211	7.88658	0.00916635	nohit	nohit
							ctg005310_HT.29	-4.97085	0.015672	nohit	nohit			ctg012190_HT.4	5.50493	0.00917735	nohit	nohit
							ctg011590_HT.16	-5.34502	0.0157025	XP_004622425.1	uncharacterized protein C28H8.5-like, partial			ctg009960_HT.7	7.90957	0.00919901	nohit	nohit
							ctg005030_HT.168	-3.68397	0.0157188	XP_418662.2	tissue factor pathway inhibitor 2 isoform X2			ctg010330_HT.132	3.83394	0.00924466	nohit	nohit
							ctg008520_HT.3	-7.27784	0.0157752	nohit	nohit			ctg000510_HT.2	-4.15347	0.00927712	XP_015108084.1	LOW QUALITY PROTEIN: putative UDP-glucuronosyltransferase ugt-48
							ctg011250_HT.76	7.30633	0.0158393	nohit	nohit			ctg008770_HT.6	-7.9741	0.00928026	nohit	nohit
							ctg003050_HT.19	-7.36262	0.0158436	XP_002608475.1	hypothetical protein BRAFLDRAFT_232009, partial			ctg000260_HT.12	5.6651	0.00928785	nohit	nohit
							ctg003340_HT.74	3.55264	0.0159009	XP_019625748.1	legumain-like			ctg005490_HT.49	7.09339	0.00932691	XP_006755016.1	homeobox protein EMX2
							ctg005310_HT.45	5.16979	0.0159062	nohit	nohit			ctg003940_HT.51	5.22482	0.00932888	XP_018950925.1	protein wntless homolog
							ctg006700_HT.61	-4.29286	0.0159269	XP_015845280.1	zinc finger protein 431-like			ctg005050_HT.18	3.82937	0.0093596	XP_004622581.1	uncharacterized protein F52C9.5-like, partial
							ctg006880_HT.178	5.1638	0.0159444	nohit	nohit			ctg008440_HT.30	7.87884	0.00937786	Q9U256|PA2L_CAEEL	Phospholipase A2-like protein Y52B11A.8
							ctg003270_HT.40	-3.54603	0.015961	XP_002594615.1	hypothetical protein BRAFLDRAFT_279857			ctg004030_HT.22	-8.06865	0.00940585	nohit	nohit
							ctg002170_HT.10	4.03875	0.0159856	XP_026100276.1	integrator complex subunit 11			ctg005780_HT.1	6.28652	0.0094066	XP_010071760.1	transcription factor AP-2-epsilon-like
							ctg008740_HT.57	5.72195	0.0159859	XP_027022175.1	3'(2'),5'-bisphosphate nucleotidase 1			ctg006300_HT.115	-6.75612	0.0094289	XP_026175067.1	poly(A) polymerase type 3-like
							ctg009060_HT.242	-5.68925	0.0160157	Q09347|YRS3_CAEEL	Uncharacterized protein T05H10.3			ctg001600_HT.50	3.87142	0.00945866	XP_019630349.1	LOW QUALITY PROTEIN: SCO-spondin-like
							ctg004890_HT.39	-3.78401	0.0160705	XP_004622425.1	uncharacterized protein C28H8.5-like, partial			ctg001870_HT.34	6.99651	0.009468	P18160|SPLA_DICDI	Dual specificity protein kinase splA
							ctg003830_HT.64	3.81548	0.016176	P40714|CSCA_ECOLX	Sucrose-6-phosphate hydrolase			ctg004090_HT.4	-8.04695	0.00947145	nohit	nohit
							ctg005930_HT.10	7.28795	0.0161816	nohit	nohit			ctg001790_HT.6	-8.06325	0.00947562	XP_023687247.1	histone-lysine N-methyltransferase EHMT1-like isoform X5
							ctg010670_HT.84	7.28795	0.0161816	XP_026037011.1	uncharacterized protein LOC113030103 isoform X2			ctg008080_HT.30	-8.01937	0.00950593	nohit	nohit
							ctg008520_HT.4	7.28795	0.0161816	O17898|NHR60_CAEEL	Nuclear hormone receptor family member nhr-60			ctg010830_HT.27	4.94635	0.00951232	nohit	nohit
							ctg000650_HT.8	7.28795	0.0161816	nohit	nohit			ctg011550_HT.22	5.21383	0.00963204	nohit	nohit
							ctg005950_HT.2	7.22172	0.0161901	XP_002599283.1	hypothetical protein BRAFLDRAFT_117374			ctg005000_HT.35	7.81534	0.00964054	Q9UV68|XYNC_NEOPA	Endo-1,4-beta-xylanase C
							ctg009880_HT.40	4.57763	0.0162186	nohit	nohit			ctg012760_HT.36	-6.11609	0.00964821	XP_007255575.1	3'(2'),5'-bisphosphate nucleotidase 1 isoform X2
							ctg008080_HT.19	5.38754	0.0162316	Q5BA88|PLYD_EMENI	Probable pectate lyase D			ctg007600_HT.17	-6.41326	0.00966015	nohit	nohit
							ctg004840_HT.18	6.4238	0.0162335	nohit	nohit			ctg010310_HT.143	-4.16434	0.00968323	Q23247|YH82_CAEEL	Uncharacterized protein ZC168.2
							ctg010970_HT.20	7.27868	0.0163564	nohit	nohit			ctg011620_HT.277	-8.03046	0.00971255	nohit	nohit
							ctg002780_HT.315	-3.55648	0.0163691	XP_023814939.1	protocadherin alpha-5-like			ctg007460_HT.20	-8.01937	0.00972046	nohit	nohit
							ctg007140_HT.13	-5.25005	0.0163869	nohit	nohit			ctg001870_HT.44	5.34567	0.00973892	nohit	nohit
							ctg005000_HT.140	5.77544	0.016414	XP_015673650.1	bile acid receptor isoform X2			ctg001570_HT.37	4.28644	0.00978874	XP_008406787.1	multiple epidermal growth factor-like domains protein 6 isoform X2
							ctg008780_HT.3	3.55788	0.0164245	XP_006860637.1	peptidase inhibitor 16			ctg002830_HT.47	-6.03004	0.00979053	XP_023678719.1	E3 ubiquitin-protein ligase RNF165 isoform X1
							ctg006430_HT.161	-5.99942	0.0164269	nohit	nohit			ctg005730_HT.30	4.59502	0.00980012	nohit	nohit
							ctg006470_HT.28	-5.6312	0.0164602	nohit	nohit			ctg007340_HT.18	-3.80249	0.00981257	XP_006219910.1	disorganized muscle protein 1-like, partial
							ctg012970_HT.65	-3.49187	0.0164877	XP_020351707.1	LOW QUALITY PROTEIN: protocadherin Fat 1-like			ctg007850_HT.89	-8.02493	0.00981333	XP_010005450.1	poly(A) polymerase gamma
							ctg011280_HT.82	-3.51823	0.0164991	XP_019643295.1	glutathione peroxidase-like isoform X1			ctg010670_HT.136	6.04407	0.00982158	nohit	nohit
							ctg009880_HT.1	7.26934	0.0165337	XP_019906261.1	LOW QUALITY PROTEIN: E3 ubiquitin-protein ligase RNF216			ctg011930_HT.5	-8.03046	0.0098239	XP_012697098.1	kelch-like protein 41a
							ctg009760_HT.19	7.26934	0.0165337	nohit	nohit			ctg007660_HT.144	-6.57635	0.00986741	XP_012023560.1	UDP-glucuronosyltransferase 2C1-like isoform X1
							ctg010010_HT.22	-3.58363	0.0165342	XP_007436382.1	cyclin-A2			ctg011500_HT.17	-4.89544	0.00989439	NP_001177268.1	glutathione peroxidase_like protein b precursor
							ctg002040_HT.5	-3.60462	0.0165474	XP_023686757.1	cyclin-dependent kinase 1 isoform X1			ctg004650_HT.109	4.057	0.00989858	XP_023985641.1	calsenilin isoform X2
							ctg005310_HT.52	3.65402	0.0166451	nohit	nohit			ctg004250_HT.25	-3.82442	0.0098997	nohit	nohit
							ctg010720_HT.27	6.22733	0.0166519	nohit	nohit			ctg004600_HT.21	3.94021	0.00990872	XP_026801554.1	hydroxyacyl-coenzyme A dehydrogenase, mitochondrial
							ctg006210_HT.18	7.25994	0.0167136	XP_017945711.1	protein XA-1-like isoform X4			ctg011620_HT.312	7.81534	0.00994448	XP_016098009.1	tyrosinase
							ctg005940_HT.108	7.25994	0.0167136	nohit	nohit			ctg009700_HT.29	4.3884	0.00999346	XP_002598637.1	hypothetical protein BRAFLDRAFT_67034
							ctg010070_HT.94	-4.67325	0.0167271	XP_015234724.1	14-3-3 protein theta			ctg007890_HT.98	-3.84177	0.0100013	Q9XVX1|FLP19_CAEEL	FMRFamide-like neuropeptides 19
							ctg008810_HT.27	3.47099	0.0167277	XP_006860637.1	peptidase inhibitor 16			ctg009520_HT.174	7.03883	0.0100059	P18160|SPLA_DICDI	Dual specificity protein kinase splA
							ctg007880_HT.44	-5.3189	0.0167672	nohit	nohit			ctg002820_HT.395	4.24469	0.0100079	XP_001364953.1	C-factor-like
							ctg002750_HT.36	3.47303	0.0167764	XP_017565078.1	lysosomal acid phosphatase			ctg005490_HT.20	4.33627	0.0100194	XP_006777467.1	POU domain, class 3, transcription factor 1, partial
							ctg000120_HT.36	-5.60132	0.0168715	nohit	nohit			ctg009230_HT.3	-4.00184	0.0100359	XP_002599643.1	hypothetical protein BRAFLDRAFT_119361
							ctg004570_HT.7	7.25048	0.0168959	nohit	nohit			ctg002840_HT.181	-8.01937	0.0100592	nohit	nohit
							ctg003770_HT.118	7.18246	0.0169144	XP_016043886.1	trehalase isoform X2			ctg010000_HT.51	12.0563	0.0101003	XP_004622465.1	cuticle collagen 6-like
							ctg012170_HT.23	-7.43618	0.0169148	nohit	nohit			ctg000380_HT.25	7.41588	0.0101139	NP_001037977.1	ran-binding protein 9
							ctg006150_HT.28	-4.73842	0.0169162	XP_011845878.1	chitotriosidase-1 isoform X1			ctg004890_HT.160	-8.01379	0.0101355	nohit	nohit
							ctg002810_HT.64	-3.6259	0.0169768	nohit	nohit			ctg006590_HT.14	-8.01379	0.0101355	nohit	nohit
							ctg011280_HT.39	-3.82304	0.0170247	XP_021515635.1	carboxypeptidase B			ctg010910_HT.34	3.97331	0.0101579	XP_012730315.1	BTB/POZ domain-containing protein 3
							ctg008690_HT.66	7.24096	0.017081	nohit	nohit			ctg003200_HT.19	4.19514	0.0101601	nohit	nohit
							ctg003200_HT.38	7.24096	0.017081	XP_019642365.1	poly(A) polymerase beta-like			ctg003220_HT.13	-4.32772	0.0101983	nohit	nohit
							ctg011750_HT.28	-7.05821	0.0170986	nohit	nohit			ctg004930_HT.22	-7.98555	0.0101989	nohit	nohit
							ctg003510_HT.24	-6.92517	0.0171148	XP_016392495.1	cullin-1-like			ctg008690_HT.171	-8.00818	0.0102125	nohit	nohit
							ctg001340_HT.11	3.45496	0.0171485	nohit	nohit			ctg006760_HT.19	4.48804	0.01024	XP_010766052.1	thyroid hormone receptor beta-like
							ctg001020_HT.63	-4.79848	0.0171527	nohit	nohit			ctg008500_HT.41	5.13866	0.0102437	nohit	nohit
							ctg011280_HT.10	7.18246	0.0172326	XP_016133411.1	LOW QUALITY PROTEIN: E3 ubiquitin-protein ligase RNF115-like			ctg005280_HT.11	7.18416	0.010248	Q21874|YF1M_CAEEL	Uncharacterized protein R09E10.5
							ctg004990_HT.33	-6.97089	0.0172907	XP_005925835.1	collagen alpha-2(V) chain			ctg010000_HT.38	6.78973	0.0102588	XP_019634571.1	LOW QUALITY PROTEIN: glutathione synthetase-like
							ctg004400_HT.79	4.25036	0.0172959	nohit	nohit			ctg010310_HT.148	-4.1983	0.0102599	Q23247|YH82_CAEEL	Uncharacterized protein ZC168.2
							ctg011720_HT.13	-7.09996	0.0173315	XP_027777835.1	glioma pathogenesis-related protein 1			ctg011230_HT.51	4.60869	0.0102626	nohit	nohit
							ctg009870_HT.29	5.5756	0.0173599	nohit	nohit			ctg008190_HT.56	-6.72799	0.0102789	XP_026037010.1	uncharacterized protein LOC113030103 isoform X1
							ctg002360_HT.53	-7.00646	0.0173663	Q20681|BAT38_CAEEL	BTB and MATH domain-containing protein 38			ctg001880_HT.11	-3.90035	0.0103076	nohit	nohit
							ctg010910_HT.13	-4.98009	0.0173977	XP_019641123.1	peroxidasin homolog			ctg006550_HT.17	7.83148	0.0103126	nohit	nohit
							ctg005610_HT.70	-3.55959	0.0174265	nohit	nohit			ctg012170_HT.21	7.83148	0.0103126	nohit	nohit
							ctg001430_HT.50	7.22172	0.0174591	XP_002586998.1	hypothetical protein BRAFLDRAFT_241665, partial			ctg002030_HT.68	-3.98568	0.0103606	nohit	nohit
							ctg013860_HT.14	3.47463	0.0174754	nohit	nohit			ctg005160_HT.23	3.7715	0.0103629	XP_004622465.1	cuticle collagen 6-like
							ctg004890_HT.120	6.40327	0.0174955	nohit	nohit			ctg003030_HT.26	-7.99691	0.0103689	XP_025897583.1	lysine-specific demethylase 2B-like, partial
							ctg000610_HT.60	-3.90719	0.017515	XP_004622425.1	uncharacterized protein C28H8.5-like, partial			ctg003190_HT.23	4.76589	0.0103802	nohit	nohit
							ctg004980_HT.15	6.1861	0.0175252	nohit	nohit			ctg011870_HT.36	-5.91972	0.0103889	XP_003819800.1	poly(A) polymerase beta
							ctg012800_HT.30	-6.17437	0.0175457	XP_023145240.1	elongation of very long chain fatty acids protein 6-like			ctg013500_HT.48	3.78716	0.0103965	XP_012694350.1	phosphoglycolate phosphatase
							ctg009230_HT.28	3.43727	0.0175949	Q95RI5|FAXC_DROME	Failed axon connections			ctg012830_HT.81	3.98939	0.0104012	nohit	nohit
							ctg010450_HT.99	3.56338	0.0175995	XP_017279186.1	fatty acid-binding protein, heart			ctg010720_HT.109	6.05245	0.0104059	nohit	nohit
							ctg001860_HT.15	-7.01521	0.0176055	XP_006172183.2	LOW QUALITY PROTEIN: ran-binding protein 10			ctg011940_HT.10	-6.38052	0.0104435	XP_019127180.1	phosphatidate phosphatase LPIN2 isoform X2
							ctg003090_HT.22	-4.88975	0.017607	nohit	nohit			ctg013520_HT.30	6.95292	0.0104812	XP_015196677.1	uromodulin-like 1 isoform X2
							ctg006880_HT.210	3.57345	0.017619	XP_010885778.1	cysteine-rich secretory protein 2-like			ctg011030_HT.5	-7.73048	0.0104949	XP_002590895.1	hypothetical protein BRAFLDRAFT_115983
							ctg006300_HT.138	3.83477	0.017633	nohit	nohit			ctg008190_HT.57	-3.92675	0.0105057	nohit	nohit
							ctg000680_HT.16	7.212	0.0176524	nohit	nohit			ctg005600_HT.45	-7.63191	0.0105233	XP_015108033.1	LOW QUALITY PROTEIN: phosphoenolpyruvate carboxykinase
							ctg010020_HT.18	7.212	0.0176524	nohit	nohit			ctg000840_HT.82	3.75567	0.0105262	XP_019466643.1	uncharacterized protein LOC109364458
							ctg011710_HT.10	3.56953	0.0177173	Q9U256|PA2L_CAEEL	Phospholipase A2-like protein Y52B11A.8			ctg007300_HT.9	6.81021	0.0105477	nohit	nohit
							ctg002790_HT.52	-3.65235	0.0177179	nohit	nohit			ctg011550_HT.61	-4.02658	0.0105725	Q9XVX1|FLP19_CAEEL	FMRFamide-like neuropeptides 19
							ctg009910_HT.132	-6.99765	0.0177529	XP_025318716.1	serine protease 55 isoform X3			ctg011990_HT.220	-3.81328	0.010575	NP_999579.1	cytochrome P450 2C33
							ctg012650_HT.13	7.17248	0.0177572	nohit	nohit			ctg007680_HT.198	6.05703	0.0105954	XP_025071178.1	collagen alpha-5(IV) chain isoform X8
							ctg007900_HT.138	3.85809	0.0178085	nohit	nohit			ctg006690_HT.46	3.84714	0.0106265	nohit	nohit
							ctg000240_HT.17	5.67777	0.0178388	XP_020388367.1	neurofilament heavy polypeptide			ctg003090_HT.57	3.87129	0.0106361	XP_006219853.1	putative cystathionine gamma-lyase 2, partial
							ctg005350_HT.72	7.20222	0.0178485	nohit	nohit			ctg011990_HT.14	5.61279	0.0106368	nohit	nohit
							ctg011280_HT.81	5.11488	0.0178741	nohit	nohit			ctg013860_HT.3	-7.86674	0.0106415	XP_018095291.1	SIN3 transcription regulator family member B S homeolog isoform X3
							ctg008690_HT.144	-5.20492	0.0179046	P34687|COL34_CAEEL	Cuticle collagen 34			ctg005030_HT.163	7.8072	0.0106491	nohit	nohit
							ctg003730_HT.15	4.11367	0.0179603	nohit	nohit			ctg012970_HT.4	3.80893	0.0106508	XP_027948166.1	kinetochore protein NDC80 homolog isoform X1
							ctg012630_HT.15	-3.50874	0.0179821	XP_019752716.1	sushi, nidogen and EGF-like domain-containing protein 1			ctg001030_HT.258	7.14595	0.0106557	XP_019638329.1	ran-binding protein 9-like isoform X2
							ctg006970_HT.44	-6.83903	0.017983	Q20681|BAT38_CAEEL	BTB and MATH domain-containing protein 38			ctg012030_HT.12	-7.9741	0.0106914	nohit	nohit
							ctg007120_HT.62	-7.09171	0.0179878	nohit	nohit			ctg012910_HT.12	5.4065	0.0107495	nohit	nohit
							ctg007410_HT.120	3.54582	0.0180107	XP_024858489.1	hepatocyte nuclear factor 4-beta-like isoform X4			ctg000250_HT.11	7.78251	0.0107506	nohit	nohit
							ctg004090_HT.81	7.19237	0.0180475	nohit	nohit			ctg007440_HT.103	7.73182	0.0107625	Q20516|YV31_CAEEL	UPF0057 membrane protein F47B7.1
							ctg012800_HT.34	-3.47536	0.0180647	nohit	nohit			ctg001050_HT.1	7.26956	0.0107649	XP_019643098.1	dimethylaniline monooxygenase
							ctg002290_HT.12	3.84323	0.0180857	nohit	nohit			ctg009940_HT.18	4.36723	0.0108034	XP_005970928.1	pantoate--beta-alanine ligase-like
							ctg011820_HT.109	3.95197	0.0181433	P15704|GUN_CLOSA	Endoglucanase			ctg007410_HT.37	-3.83903	0.0108322	nohit	nohit
							ctg004290_HT.225	5.70528	0.01816	nohit	nohit			ctg008340_HT.92	6.62758	0.0108649	nohit	nohit
							ctg010940_HT.69	-6.79903	0.0181612	XP_017321308.1	ran-binding protein 10 isoform X4			ctg011450_HT.1	5.84011	0.0108779	XP_027002540.1	LOW QUALITY PROTEIN: receptor tyrosine-protein kinase erbB-3-like
							ctg005310_HT.69	3.47204	0.0181664	nohit	nohit			ctg007100_HT.33	4.75133	0.0108822	XP_014354260.1	tissue factor pathway inhibitor 2-like isoform X2
							ctg000750_HT.11	-4.09972	0.0181919	nohit	nohit			ctg003770_HT.45	4.24778	0.0109043	XP_004622581.1	uncharacterized protein F52C9.5-like, partial
							ctg001830_HT.36	7.17248	0.018217	nohit	nohit			ctg011010_HT.20	7.48892	0.0109107	nohit	nohit
							ctg003630_HT.53	-5.2389	0.0182283	nohit	nohit			ctg009060_HT.206	3.72859	0.0109567	XP_018922063.1	filamin-A-like
							ctg007450_HT.69	-4.25336	0.0182329	XP_012624578.1	carboxypeptidase O isoform X2			ctg009250_HT.105	-3.85356	0.0109784	nohit	nohit
							ctg009060_HT.168	-5.22959	0.0182368	XP_016387296.1	glycosyltransferase family 92 protein F13G3.3-like, partial			ctg011260_HT.6	-4.036	0.0110188	Q19165|FLP06_CAEEL	FMRFamide-like neuropeptides 6
							ctg007660_HT.54	7.07936	0.0182379	nohit	nohit			ctg011430_HT.74	7.07994	0.0110416	XP_023805185.1	microtubule-associated protein futsch isoform X3
							ctg010070_HT.113	7.18246	0.0182496	nohit	nohit			ctg002370_HT.13	4.78589	0.0110493	nohit	nohit
							ctg004090_HT.3	7.18246	0.0182496	nohit	nohit			ctg007680_HT.72	4.19518	0.0110511	XP_015732321.1	serine/threonine-protein kinase PLK1
							ctg008820_HT.12	3.43091	0.0183338	XP_006860637.1	peptidase inhibitor 16			ctg012210_HT.122	-6.68904	0.0110567	XP_022376285.1	ER membrane protein complex subunit 4 isoform X2
							ctg013470_HT.4	-5.63027	0.0183438	XP_020641036.1	matrilin-2 isoform X1			ctg008580_HT.10	4.13696	0.0110569	XP_026801554.1	hydroxyacyl-coenzyme A dehydrogenase, mitochondrial
							ctg012040_HT.23	-7.04116	0.0183913	XP_019646217.1	uncharacterized protein LOC109486767			ctg011050_HT.17	7.28136	0.0110836	nohit	nohit
							ctg005950_HT.1	7.1523	0.0183917	XP_002599283.1	hypothetical protein BRAFLDRAFT_117374			ctg010630_HT.93	-7.92737	0.0111111	nohit	nohit
							ctg005570_HT.105	3.5768	0.0183925	XP_004622421.1	transthyretin-like protein 46			ctg007910_HT.206	5.00887	0.0111124	XP_017949786.1	meprin A subunit alpha-like
							ctg007910_HT.261	-4.43286	0.018417	nohit	nohit			ctg003200_HT.28	6.34807	0.0111291	nohit	nohit
							ctg014040_HT.33	3.57267	0.0184466	nohit	nohit			ctg012090_HT.20	-4.66355	0.0111951	XP_012412242.2	LOW QUALITY PROTEIN: poly(A) polymerase beta
							ctg005830_HT.47	7.17248	0.0184547	nohit	nohit			ctg010780_HT.5	-7.67498	0.0111967	XP_002590895.1	hypothetical protein BRAFLDRAFT_115983
							ctg003630_HT.334	7.17248	0.0184547	XP_018540274.1	kelch-like protein 41			ctg007660_HT.42	-7.9392	0.0112004	nohit	nohit
							ctg011590_HT.51	7.17248	0.0184547	XP_014431659.1	zinc transporter 9			ctg007640_HT.11	-7.9392	0.0112004	nohit	nohit
							ctg008300_HT.86	-5.40875	0.0184793	nohit	nohit			ctg007680_HT.196	5.99609	0.0112258	nohit	nohit
							ctg000310_HT.35	-6.89703	0.0184882	XP_010889791.2	SAM pointed domain-containing Ets transcription factor isoform X2			ctg003410_HT.42	7.76581	0.0112427	nohit	nohit
							ctg013310_HT.209	5.08663	0.0185071	XP_015241514.1	phosphatidylinositol 4-phosphate 5-kinase type-1 alpha-like			ctg002030_HT.87	3.71789	0.0112554	nohit	nohit
							ctg005040_HT.167	6.06842	0.0185409	XP_015821045.1	zinc finger protein 26-like			ctg011620_HT.42	-5.68795	0.0112657	nohit	nohit
							ctg008010_HT.9	5.21033	0.0185413	Q5BA88|PLYD_EMENI	Probable pectate lyase D			ctg012750_HT.53	-5.74427	0.011266	nohit	nohit
							ctg001470_HT.3	-5.79162	0.0185466	nohit	nohit			ctg010330_HT.18	3.7237	0.0112749	P34434|YL54_CAEEL	Uncharacterized protein F44E2.4
							ctg000420_HT.20	-7.14852	0.018566	XP_026795192.1	BTB/POZ domain-containing protein 6-B-like			ctg002780_HT.112	4.51846	0.0112868	XP_020383552.1	LOW QUALITY PROTEIN: polypeptide N-acetylgalactosaminyltransferase 11-like, partial
							ctg006420_HT.135	-7.35574	0.0185727	XP_027146224.1	zinc finger BED domain-containing protein 1-like			ctg002340_HT.24	-7.93329	0.0112883	XP_018109274.1	uncharacterized protein LOC108711758
							ctg006620_HT.22	-5.84817	0.0186169	nohit	nohit			ctg006690_HT.7	-5.76005	0.0113041	XP_009905308.1	ADP-dependent glucokinase, partial
							ctg001470_HT.20	-7.241	0.0186211	XP_020372920.1	BTB/POZ domain-containing protein 1			ctg011980_HT.12	6.38974	0.0113569	nohit	nohit
							ctg007910_HT.52	3.58107	0.0186272	nohit	nohit			ctg001310_HT.140	5.61214	0.0113623	nohit	nohit
							ctg011640_HT.3	-4.88822	0.0186358	nohit	nohit			ctg004860_HT.14	-7.67498	0.0113634	XP_015205143.1	neuropeptide Y receptor type 2-like
							ctg003260_HT.30	3.43547	0.0186389	XP_006266026.2	cytochrome P450 3A24-like			ctg008390_HT.19	-7.92737	0.0113772	XP_019637085.1	nicotinate phosphoribosyltransferase-like
							ctg005830_HT.48	7.16242	0.0186629	nohit	nohit			ctg013480_HT.23	4.6893	0.0114048	XP_002127695.1	NPC intracellular cholesterol transporter 2-like
							ctg013220_HT.11	3.73988	0.018664	XP_026800012.1	cathepsin L1-like			ctg001340_HT.31	4.10331	0.0114546	XP_026202653.1	protein/nucleic acid deglycase DJ-1
							ctg010330_HT.146	-3.43844	0.0186655	Q99323|MYSN_DROME	Myosin heavy chain, non-muscle			ctg006490_HT.57	-3.86694	0.0114757	XP_006219910.1	disorganized muscle protein 1-like, partial
							ctg011050_HT.23	-5.9888	0.0187471	Q93834|YYVP_CAEEL	Glycosyltransferase family 92 protein F59C6.8			ctg005850_HT.79	-6.32261	0.01148	XP_020497050.1	tartrate-resistant acid phosphatase type 5
							ctg003380_HT.6	7.11107	0.0187574	XP_013876746.1	E3 ubiquitin-protein ligase RNF126-like isoform X2			ctg003170_HT.17	5.72054	0.0114969	nohit	nohit
							ctg006430_HT.122	4.20223	0.0188079	P15704|GUN_CLOSA	Endoglucanase			ctg001850_HT.43	-7.90342	0.0115333	nohit	nohit
							ctg009690_HT.23	4.16859	0.0188298	XP_005970928.1	pantoate--beta-alanine ligase-like			ctg003660_HT.5	4.71269	0.0115489	nohit	nohit
							ctg007320_HT.38	7.10058	0.0188524	nohit	nohit			ctg012150_HT.21	-7.91545	0.0115576	nohit	nohit
							ctg012690_HT.120	-3.53358	0.0188635	nohit	nohit			ctg006490_HT.46	5.81038	0.0115681	XP_019949215.1	tetratricopeptide repeat protein 28-like
							ctg004290_HT.65	7.1523	0.0188744	nohit	nohit			ctg003250_HT.97	-4.15357	0.0115798	Q5BA88|PLYD_EMENI	Probable pectate lyase D
							ctg005310_HT.30	5.62976	0.0189582	XP_009068036.1	A-kinase anchor protein 5-like			ctg004900_HT.16	3.73424	0.0115901	XP_016160976.1	collagen alpha-1(I) chain-like
							ctg010710_HT.154	-7.10817	0.0189651	XP_012385006.1	WAP four-disulfide core domain protein 8			ctg007700_HT.57	6.03475	0.011629	XP_019829499.1	zinc finger protein 572
							ctg007490_HT.39	3.39737	0.0189967	XP_018421620.1	lysosomal alpha-mannosidase			ctg012920_HT.18	7.66134	0.0116448	nohit	nohit
							ctg011280_HT.44	7.1421	0.0190891	XP_027523714.1	LOW QUALITY PROTEIN: myosin light chain kinase, smooth muscle-like			ctg005820_HT.6	-6.06826	0.0116818	XP_019618477.1	LOW QUALITY PROTEIN: protein D3-like
							ctg001790_HT.7	7.1421	0.0190891	nohit	nohit			ctg007700_HT.85	7.56811	0.0117001	P18712|ZG16_XENLA	Gastrula zinc finger protein XlCGF16.1 (Fragment)
							ctg005080_HT.15	-3.5563	0.0191129	nohit	nohit			ctg002960_HT.5	4.12724	0.0117393	Q9U256|PA2L_CAEEL	Phospholipase A2-like protein Y52B11A.8
							ctg007450_HT.130	-4.9123	0.0191679	XP_022047329.1	major facilitator superfamily domain-containing protein 8			ctg005020_HT.82	3.86712	0.0117594	Q20516|YV31_CAEEL	UPF0057 membrane protein F47B7.1
							ctg002360_HT.69	7.09001	0.0191905	nohit	nohit			ctg010070_HT.52	7.69701	0.011765	nohit	nohit
							ctg008030_HT.6	-7.00646	0.019222	nohit	nohit			ctg005870_HT.7	7.69701	0.011765	XP_019634571.1	LOW QUALITY PROTEIN: glutathione synthetase-like
							ctg010980_HT.90	-5.44038	0.019223	nohit	nohit			ctg011910_HT.64	4.15493	0.0117839	XP_026160456.1	leucine-rich repeat-containing protein 15-like
							ctg008810_HT.3	3.45373	0.0192355	XP_006860637.1	peptidase inhibitor 16			ctg008860_HT.13	7.02486	0.0118084	XP_017947438.1	BTB/POZ domain-containing protein 1 isoform X1
							ctg013500_HT.32	3.43289	0.0192533	nohit	nohit			ctg006210_HT.17	-7.8852	0.0118109	XP_017568865.1	E3 ubiquitin-protein ligase RNF128
							ctg005030_HT.255	7.13183	0.0193072	nohit	nohit			ctg005310_HT.7	-3.90542	0.0118626	nohit	nohit
							ctg013500_HT.30	4.70458	0.0193291	nohit	nohit			ctg006060_HT.32	7.7232	0.0118804	XP_026693053.1	tyrosinase-like isoform X1
							ctg011980_HT.18	5.77705	0.0193726	nohit	nohit			ctg008580_HT.8	7.7232	0.0118804	A5Z2X3|FUTB2_CAEEL	Galactoside 2-alpha-L-fucosyltransferase
							ctg002040_HT.128	-4.84249	0.0193834	XP_009903877.1	collagen alpha-2(IV) chain-like, partial			ctg005930_HT.76	6.3157	0.0118938	XP_012372243.2	serine protease 44
							ctg003860_HT.125	-7.31377	0.0194834	XP_018938192.1	protein-serine O-palmitoleoyltransferase porcupine-like			ctg008940_HT.10	-7.8913	0.0119301	nohit	nohit
							ctg011280_HT.85	-7.12445	0.0195423	XP_019638939.1	titin-like, partial			ctg004330_HT.20	-7.8913	0.0119301	XP_007893585.1	bile acid receptor isoform X2
							ctg011290_HT.26	-4.20107	0.0195664	XP_017319414.1	homeobox protein prophet of Pit-1-like			ctg007010_HT.46	-4.08441	0.0119336	nohit	nohit
							ctg007620_HT.14	6.20571	0.0196959	nohit	nohit			ctg012970_HT.7	5.75061	0.0119603	nohit	nohit
							ctg002770_HT.44	3.4187	0.0197241	XP_002610963.1	hypothetical protein BRAFLDRAFT_60899			ctg005930_HT.67	7.67929	0.0119917	P25052|TENA_BACSU	Aminopyrimidine aminohydrolase
							ctg001710_HT.79	7.11107	0.0197538	nohit	nohit			ctg006880_HT.220	-5.91307	0.0120025	nohit	nohit
							ctg002780_HT.384	-4.2957	0.0197609	XP_009555716.1	polypeptide N-acetylgalactosaminyltransferase 13 isoform X1			ctg010730_HT.342	5.13343	0.0120063	nohit	nohit
							ctg008690_HT.145	-7.1955	0.0197773	XP_018118792.1	uncharacterized protein LOC108716829			ctg001280_HT.73	7.07994	0.0120088	NP_001035441.2	suppression of tumorigenicity 14a
							ctg001450_HT.88	-7.04971	0.0198251	XP_020790097.1	14-3-3 protein zeta-like			ctg004580_HT.35	-7.8852	0.0120257	nohit	nohit
							ctg002840_HT.193	5.7605	0.0198664	XP_015306098.1	LOW QUALITY PROTEIN: heat shock protein HSP 90-alpha-like			ctg003960_HT.11	3.67678	0.0120542	XP_019617180.1	importin subunit alpha-1-like
							ctg013720_HT.5	-6.97987	0.0199261	XP_018929276.1	UDP-glucuronosyltransferase-like isoform X2			ctg012940_HT.1	-7.86674	0.0121337	XP_004665999.1	cysteine-rich secretory protein LCCL domain-containing 2
							ctg006670_HT.55	7.04694	0.0199702	nohit	nohit			ctg011290_HT.57	-4.50557	0.0121349	XP_026114594.1	glutathione synthetase-like
							ctg006950_HT.37	7.10058	0.0199825	nohit	nohit			ctg004390_HT.33	7.23358	0.0121573	XP_019641706.1	prolyl endopeptidase-like
							ctg002760_HT.113	3.38102	0.0200456	XP_002592519.1	hypothetical protein BRAFLDRAFT_69010			ctg003200_HT.32	3.72859	0.0122086	Q9GNL2|LIN14_CAEBR	Protein lin-14
							ctg000880_HT.24	-3.38331	0.0200498	nohit	nohit			ctg002520_HT.11	-7.87292	0.0122199	XP_015200103.1	RING finger protein 150 isoform X2
							ctg012340_HT.32	-5.52758	0.0200767	XP_007523813.1	cystine/glutamate transporter			ctg007010_HT.84	3.66658	0.012225	nohit	nohit
							ctg010000_HT.90	-6.97089	0.0201029	nohit	nohit			ctg008290_HT.20	4.57774	0.0122594	XP_018609682.1	GPI ethanolamine phosphate transferase 1 isoform X1
							ctg011610_HT.37	3.39869	0.0201132	P86242|PAPI_STRMB	Papain inhibitor			ctg009140_HT.19	7.48892	0.012272	nohit	nohit
							ctg008980_HT.10	3.72335	0.0201267	XP_010885778.1	cysteine-rich secretory protein 2-like			ctg014050_HT.375	7.19667	0.0122726	nohit	nohit
							ctg005310_HT.50	3.53529	0.0201685	nohit	nohit			ctg000850_HT.6	5.52799	0.012281	XP_024147977.1	sodium/potassium-transporting ATPase subunit beta-1-interacting protein 3-like
							ctg010000_HT.25	7.09001	0.0202149	XP_010298793.1	poly(A) polymerase gamma			ctg011280_HT.77	-6.2852	0.0122896	nohit	nohit
							ctg008980_HT.20	7.09001	0.0202149	XP_010298793.1	poly(A) polymerase gamma			ctg002450_HT.13	-5.3725	0.0123241	nohit	nohit
							ctg000410_HT.15	5.13442	0.0202262	nohit	nohit			ctg010460_HT.51	-4.31832	0.0123329	nohit	nohit
							ctg000570_HT.32	-3.35077	0.0202362	XP_002594615.1	hypothetical protein BRAFLDRAFT_279857			ctg009900_HT.17	-5.30609	0.0123764	nohit	nohit
							ctg004250_HT.28	6.18564	0.0202452	XP_007574691.1	lysine-specific demethylase 2A-like isoform X2			ctg008440_HT.34	6.16886	0.0123787	nohit	nohit
							ctg003480_HT.52	-3.35944	0.0202496	XP_020667902.1	collagen alpha-1(V) chain			ctg005880_HT.9	7.67929	0.0123975	XP_019634571.1	LOW QUALITY PROTEIN: glutathione synthetase-like
							ctg006030_HT.11	-4.37102	0.0202734	XP_024140750.1	serine protease 27-like			ctg012640_HT.3	-7.86054	0.0124183	nohit	nohit
							ctg012990_HT.19	-6.70476	0.0202796	XP_002589418.1	hypothetical protein BRAFLDRAFT_279927, partial			ctg000840_HT.68	7.42025	0.0124675	XP_026214230.1	collagen alpha-1(IV) chain-like
							ctg010660_HT.234	-7.13252	0.0203403	XP_009685894.1	SPRY domain-containing protein 3			ctg010310_HT.15	-4.56843	0.0124733	XP_010709841.2	mRNA decay activator protein ZFP36L1, partial
							ctg011850_HT.38	-6.37816	0.0203437	nohit	nohit			ctg006600_HT.54	3.67423	0.0124923	XP_003475243.1	carboxypeptidase A2
							ctg011030_HT.18	-3.37879	0.0203607	XP_012689593.1	long-chain fatty acid transport protein 4			ctg003850_HT.38	-7.77074	0.0125072	nohit	nohit
							ctg002590_HT.14	5.69126	0.02039	XP_010794616.1	3'(2'),5'-bisphosphate nucleotidase 1			ctg009140_HT.2	7.19667	0.0125081	XP_026158056.1	DNA-binding protein SATB2-like isoform X2
							ctg011010_HT.20	-6.59223	0.0204102	nohit	nohit			ctg013310_HT.139	-7.85431	0.0125191	nohit	nohit
							ctg009060_HT.212	4.27841	0.0204354	XP_014061543.1	poly(A) polymerase beta-like isoform X2			ctg007390_HT.21	7.02486	0.012521	XP_026795192.1	BTB/POZ domain-containing protein 6-B-like
							ctg002810_HT.40	-3.57167	0.0204543	XP_005482341.1	delta(24)-sterol reductase			ctg004510_HT.12	-7.79697	0.0125346	XP_018097781.1	UDP-glucuronosyltransferase 3A1-like
							ctg003940_HT.57	-6.91585	0.0205093	XP_006793454.1	BTB/POZ domain-containing protein 6-B-like isoform X2			ctg000840_HT.59	-3.64608	0.012547	nohit	nohit
							ctg001850_HT.39	3.47523	0.0205776	Q5B7Z3|PLYE_EMENI	Pectate lyase E			ctg010310_HT.57	-3.69926	0.0126417	XP_002609686.1	hypothetical protein BRAFLDRAFT_123591
							ctg009520_HT.122	-5.60454	0.0206015	XP_017321305.1	ran-binding protein 10 isoform X1			ctg005900_HT.26	7.57771	0.0126532	XP_018612045.1	glutathione synthetase
							ctg006670_HT.146	-6.98879	0.0206501	XP_019631451.1	uncharacterized protein LOC109475285			ctg007650_HT.44	7.40513	0.0126593	XP_012516020.1	ran-binding protein 10
							ctg006690_HT.60	3.41306	0.0206572	XP_026502828.1	C-type lectin domain family 4 member G-like			ctg007600_HT.3	5.71231	0.0126758	nohit	nohit
							ctg000730_HT.29	7.06864	0.0206911	nohit	nohit			ctg003630_HT.243	-6.30262	0.0127028	nohit	nohit
							ctg006950_HT.36	7.06864	0.0206911	XP_025751448.1	poly(A) polymerase gamma			ctg004990_HT.66	3.91191	0.0127265	Q20516|YV31_CAEEL	UPF0057 membrane protein F47B7.1
							ctg012780_HT.91	-5.23891	0.0207084	nohit	nohit			ctg009460_HT.22	-7.82911	0.012737	XP_019906261.1	LOW QUALITY PROTEIN: E3 ubiquitin-protein ligase RNF216
							ctg003460_HT.10	-7.14054	0.0207347	XP_026169767.1	ran-binding protein 9 isoform X1			ctg005310_HT.45	-5.4212	0.0127998	nohit	nohit
							ctg006590_HT.23	-4.61836	0.0207921	XP_011845878.1	chitotriosidase-1 isoform X1			ctg006300_HT.128	5.15241	0.0128148	nohit	nohit
							ctg011820_HT.106	4.21503	0.0208064	P15704|GUN_CLOSA	Endoglucanase			ctg005050_HT.24	3.77243	0.012818	XP_020645049.1	E3 ubiquitin-protein ligase TRAIP
							ctg008120_HT.35	-6.11734	0.0208357	XP_023805185.1	microtubule-associated protein futsch isoform X3			ctg009520_HT.122	6.16092	0.0128222	XP_017321305.1	ran-binding protein 10 isoform X1
							ctg012470_HT.65	-4.67708	0.0208525	XP_004622425.1	uncharacterized protein C28H8.5-like, partial			ctg011820_HT.6	-7.82911	0.0128541	XP_012697098.1	kelch-like protein 41a
							ctg004080_HT.7	-7.05821	0.0209215	XP_002608475.1	hypothetical protein BRAFLDRAFT_232009, partial			ctg013460_HT.28	7.35018	0.0129304	Q4WRW0|SSH4_ASPFU	Protein ssh4
							ctg006600_HT.35	7.05783	0.0209351	nohit	nohit			ctg012800_HT.162	-7.82911	0.0129333	nohit	nohit
							ctg005490_HT.45	7.05783	0.0209351	nohit	nohit			ctg001070_HT.18	-7.82911	0.0129333	nohit	nohit
							ctg012800_HT.82	-4.05231	0.0210212	nohit	nohit			ctg006000_HT.27	-3.8165	0.0129497	nohit	nohit
							ctg011910_HT.11	-3.53504	0.0210832	XP_002610358.1	hypothetical protein BRAFLDRAFT_120055			ctg010730_HT.380	4.9892	0.0129809	nohit	nohit
							ctg008620_HT.40	5.19492	0.0211414	nohit	nohit			ctg010940_HT.69	7.28136	0.0130128	XP_017321308.1	ran-binding protein 10 isoform X4
							ctg012800_HT.129	-3.63399	0.0211464	nohit	nohit			ctg012600_HT.14	7.02486	0.0130452	XP_026214188.1	paired box protein Pax-5-like
							ctg001600_HT.105	-3.48893	0.0211838	XP_017949699.1	laminin subunit alpha-2 isoform X2			ctg002760_HT.50	6.76404	0.0130583	XP_012993160.1	uncharacterized protein LOC105022425 isoform X1
							ctg005590_HT.27	3.3186	0.0212822	Q95RI5|FAXC_DROME	Failed axon connections			ctg007230_HT.4	-4.18336	0.0130692	nohit	nohit
							ctg006480_HT.102	-3.32922	0.0213501	nohit	nohit			ctg012920_HT.41	6.98213	0.0130846	nohit	nohit
							ctg002730_HT.99	3.38861	0.0213598	nohit	nohit			ctg011940_HT.14	4.49195	0.013093	nohit	nohit
							ctg011620_HT.164	5.61052	0.0214248	XP_007638331.1	annexin A6 isoform X1			ctg007690_HT.32	-6.12439	0.0131046	XP_019633128.1	blastula protease 10-like
							ctg004290_HT.209	-4.62095	0.0214401	XP_026079361.1	BTB/POZ domain-containing protein 3 isoform X2			ctg005910_HT.16	3.62221	0.0131437	XP_009861905.1	uncharacterized protein LOC100178869
							ctg008270_HT.49	-3.40972	0.0214411	XP_012689593.1	long-chain fatty acid transport protein 4			ctg010730_HT.394	-7.80991	0.0131743	nohit	nohit
							ctg007650_HT.10	-3.9794	0.0216534	XP_014267425.1	cathepsin B			ctg009060_HT.210	-5.41036	0.0131956	XP_005965358.1	L-gulonolactone oxidase-like
							ctg004760_HT.88	3.32185	0.0217785	XP_024147012.1	cysteine-rich venom protein TEL1-like			ctg003620_HT.51	6.92311	0.0132047	F4HYD7|RANBM_ARATH	Ran-binding protein M homolog
							ctg004130_HT.14	5.54	0.0218353	XP_026529744.1	ubiquitin-like			ctg007800_HT.59	4.17237	0.0132223	XP_005971318.1	cysteine synthase, chloroplastic/chromoplastic-like
							ctg001240_HT.17	-4.53314	0.0218393	XP_020657074.1	protein inscuteable homolog isoform X2			ctg004400_HT.13	6.86157	0.01324	XP_018095363.1	BTB (POZ) domain containing 2 S homeolog isoform X1
							ctg005760_HT.3	6.6319	0.0218589	nohit	nohit			ctg002820_HT.217	3.77408	0.0132442	XP_019623042.1	uncharacterized protein LOC109469100
							ctg005890_HT.12	6.88519	0.0218921	nohit	nohit			ctg012340_HT.30	6.81363	0.0132531	O01634|INX12_CAEEL	Innexin-12
							ctg004940_HT.38	-3.52193	0.0218977	XP_018596516.1	protein lin-28 homolog A			ctg006930_HT.16	7.07994	0.0132722	nohit	nohit
							ctg005820_HT.65	-6.71554	0.0219048	XP_006172183.2	LOW QUALITY PROTEIN: ran-binding protein 10			ctg010720_HT.39	-5.53465	0.0132734	XP_003215536.1	BAG family molecular chaperone regulator 2
							ctg008500_HT.83	4.05767	0.021926	Q9WVP6|PAPOB_MOUSE	Poly(A) polymerase beta			ctg001020_HT.16	4.08219	0.0133272	XP_012791412.1	uncharacterized protein LOC101541761
							ctg005000_HT.134	7.01378	0.0219529	nohit	nohit			ctg009090_HT.85	3.60856	0.0133451	XP_018517895.1	phospholipid phosphatase 1 isoform X2
							ctg007840_HT.17	-3.45298	0.022034	XP_003969989.1	vesicular glutamate transporter 2.1			ctg009690_HT.30	-7.80346	0.0133657	nohit	nohit
							ctg005970_HT.73	3.66157	0.0220467	nohit	nohit			ctg004390_HT.11	-7.80346	0.0133657	XP_008504102.1	phosphatidylinositol 4-phosphate 5-kinase type-1 beta
							ctg001200_HT.6	6.93328	0.0220638	P34571|SRT55_CAEEL	Serpentine receptor class T-55			ctg008450_HT.10	4.23559	0.0133863	nohit	nohit
							ctg012820_HT.13	6.18019	0.0220694	nohit	nohit			ctg002810_HT.40	3.85179	0.0134799	XP_005482341.1	delta(24)-sterol reductase
							ctg004970_HT.190	-4.73346	0.0220925	O94712|YC5C_SCHPO	Uncharacterized protein C1259.12c			ctg002430_HT.37	7.35018	0.013488	XP_012516020.1	ran-binding protein 10
							ctg008690_HT.28	4.45591	0.0221767	nohit	nohit			ctg007140_HT.16	4.62561	0.0134927	XP_012688673.1	GPI ethanolamine phosphate transferase 1
							ctg006020_HT.14	5.6865	0.0221873	XP_017306321.1	opioid growth factor receptor-like isoform X9			ctg002450_HT.129	6.71269	0.0135094	nohit	nohit
							ctg012800_HT.163	7.00255	0.0222183	nohit	nohit			ctg000330_HT.1	4.80672	0.0135117	nohit	nohit
							ctg009440_HT.8	7.00255	0.0222183	XP_009918092.1	pre-B-cell leukemia transcription factor 1, partial			ctg004940_HT.10	3.60418	0.0135123	XP_019617180.1	importin subunit alpha-1-like
							ctg007070_HT.11	-5.51544	0.0222204	nohit	nohit			ctg003730_HT.13	7.53892	0.0135159	nohit	nohit
							ctg012820_HT.2	-4.63404	0.0222531	nohit	nohit			ctg006610_HT.71	-7.77734	0.0135628	nohit	nohit
							ctg001340_HT.13	6.96833	0.022273	nohit	nohit			ctg008690_HT.159	-7.79046	0.0135891	nohit	nohit
							ctg014040_HT.23	4.34652	0.0222932	XP_010114989.1	cytochrome P450 2C31-like isoform X2			ctg010720_HT.38	-6.53697	0.0136285	XP_023187608.1	inositol hexakisphosphate and diphosphoinositol-pentakisphosphate kinase 1 isoform X1
							ctg000740_HT.15	5.57837	0.0223361	nohit	nohit			ctg006300_HT.80	5.01474	0.0136491	P26836|LYS_CLOPE	Probable autolytic lysozyme
							ctg007680_HT.53	3.48215	0.0224275	nohit	nohit			ctg010880_HT.18	-3.82479	0.0136628	nohit	nohit
							ctg001870_HT.11	-4.46806	0.0224415	nohit	nohit			ctg001210_HT.9	3.91102	0.0136667	XP_019635717.1	LOW QUALITY PROTEIN: alpha-adducin-like
							ctg010730_HT.51	3.39742	0.0224741	nohit	nohit			ctg001020_HT.69	3.73188	0.0136682	XP_006205125.1	protein downstream neighbor of Son
							ctg003780_HT.2	6.99123	0.0224884	nohit	nohit			ctg011990_HT.183	-5.18572	0.0136885	nohit	nohit
							ctg002330_HT.84	6.99123	0.0224884	Q965W2|NHR86_CAEEL	Nuclear hormone receptor family member nhr-86			ctg001650_HT.23	5.08741	0.0137053	nohit	nohit
							ctg001470_HT.72	6.10674	0.0225161	nohit	nohit			ctg001550_HT.1	-5.83561	0.0137061	nohit	nohit
							ctg001920_HT.3	-4.88412	0.0226021	nohit	nohit			ctg012090_HT.5	3.63292	0.0137382	XP_019624458.1	uncharacterized protein LOC109470113 isoform X1
							ctg008280_HT.53	-4.45288	0.0226061	XP_004659577.1	glutaredoxin 2			ctg011590_HT.10	-3.84896	0.0137422	nohit	nohit
							ctg000060_HT.21	5.96022	0.0226434	NP_001121594.1	zinc finger protein Ci-ZF(ZZ/RING)-1			ctg000120_HT.6	6.8772	0.0137437	XP_026694967.1	ran-binding protein 10
							ctg010450_HT.9	-6.08448	0.0226577	XP_020489776.1	LOW QUALITY PROTEIN: BTB/POZ domain-containing protein 2-like			ctg011230_HT.58	-6.10227	0.0137453	nohit	nohit
							ctg007230_HT.38	-6.98879	0.0226818	nohit	nohit			ctg004650_HT.21	3.98283	0.0137556	XP_004622465.1	cuticle collagen 6-like
							ctg005930_HT.83	6.20885	0.0226982	XP_020497050.1	tartrate-resistant acid phosphatase type 5			ctg010830_HT.30	-7.54171	0.0137759	nohit	nohit
							ctg011030_HT.43	-6.79903	0.0227031	nohit	nohit			ctg004890_HT.112	4.99424	0.0138472	XP_026857234.1	ensconsin-like isoform X1
							ctg009450_HT.22	-6.77861	0.0228153	XP_026795192.1	BTB/POZ domain-containing protein 6-B-like			ctg004990_HT.290	-4.25268	0.0138816	Q5BA88|PLYD_EMENI	Probable pectate lyase D
							ctg013460_HT.28	-6.52025	0.0228216	Q4WRW0|SSH4_ASPFU	Protein ssh4			ctg008540_HT.56	3.8289	0.0139011	XP_006739043.1	homeobox protein SEBOX-like
							ctg011450_HT.30	3.27297	0.0228327	XP_009675187.1	cysteine-rich venom protein-like			ctg007560_HT.3	5.24932	0.0139119	nohit	nohit
							ctg003930_HT.8	6.95674	0.0228512	nohit	nohit			ctg010910_HT.8	6.90797	0.0139689	XP_026866885.1	G1/S-specific cyclin-D2-like
							ctg005050_HT.223	-4.49838	0.0229357	nohit	nohit			ctg001030_HT.59	6.84577	0.0139899	XP_011617244.1	ran-binding protein 10
							ctg011280_HT.78	-5.09157	0.0229534	nohit	nohit			ctg006480_HT.90	3.9096	0.0140144	nohit	nohit
							ctg003530_HT.103	-6.88752	0.0230316	XP_012385006.1	WAP four-disulfide core domain protein 8			ctg006430_HT.101	6.89267	0.0140269	XP_016387296.1	glycosyltransferase family 92 protein F13G3.3-like, partial
							ctg011720_HT.12	6.8099	0.0231576	nohit	nohit			ctg006970_HT.44	7.19667	0.0140699	Q20681|BAT38_CAEEL	BTB and MATH domain-containing protein 38
							ctg004990_HT.208	6.08524	0.0231665	nohit	nohit			ctg007080_HT.17	7.39431	0.014079	nohit	nohit
							ctg014030_HT.26	-3.40151	0.0231842	XP_013883654.1	collagen alpha-1(XX) chain-like			ctg005030_HT.114	5.45532	0.0141097	O94712|YC5C_SCHPO	Uncharacterized protein C1259.12c
							ctg011990_HT.5	-7.15646	0.0231853	XP_018977309.1	ran-binding protein 10-like			ctg011440_HT.84	-7.75744	0.0141696	nohit	nohit
							ctg003630_HT.241	6.95674	0.0233277	XP_010120511.1	poly(A) polymerase gamma-like, partial			ctg012940_HT.13	5.36331	0.0141755	nohit	nohit
							ctg006190_HT.19	6.95674	0.0233277	nohit	nohit			ctg001740_HT.10	3.84297	0.0141906	NP_001079989.1	T-box transcription factor TBX2-B
							ctg009880_HT.18	5.90306	0.0234087	XP_002599283.1	hypothetical protein BRAFLDRAFT_117374			ctg002820_HT.284	4.76169	0.0141909	XP_022522603.1	deoxynucleoside triphosphate triphosphohydrolase SAMHD1-like isoform X2
							ctg009880_HT.66	5.7562	0.0235029	nohit	nohit			ctg005590_HT.14	-4.03208	0.0141926	XP_002599643.1	hypothetical protein BRAFLDRAFT_119361
							ctg011820_HT.6	6.46996	0.0235106	XP_012697098.1	kelch-like protein 41a			ctg006300_HT.134	3.65622	0.014199	nohit	nohit
							ctg005810_HT.13	-6.71554	0.023519	nohit	nohit			ctg014040_HT.86	-5.74542	0.0142417	XP_021452263.1	transmembrane protein 200C-like, partial
							ctg010880_HT.9	5.80767	0.0235667	nohit	nohit			ctg013280_HT.15	7.02486	0.0143098	XP_002595180.1	hypothetical protein BRAFLDRAFT_240914, partial
							ctg005580_HT.27	-6.87795	0.0236057	XP_011610131.1	BTB/POZ domain-containing protein 6-B-like			ctg005310_HT.48	4.98702	0.0143176	XP_015263075.1	tenascin-X
							ctg012250_HT.87	6.23135	0.0236061	XP_020638066.1	glutathione synthetase isoform X2			ctg007780_HT.20	4.4	0.0143622	nohit	nohit
							ctg008660_HT.16	6.94506	0.0236176	nohit	nohit			ctg006840_HT.4	6.60519	0.0143685	nohit	nohit
							ctg002900_HT.27	6.94506	0.0236176	nohit	nohit			ctg004880_HT.5	-5.40489	0.0143721	nohit	nohit
							ctg005900_HT.44	6.94506	0.0236176	XP_020660538.1	retinal homeobox protein Rx			ctg012990_HT.19	7.20908	0.0143814	XP_002589418.1	hypothetical protein BRAFLDRAFT_279927, partial
							ctg004090_HT.115	6.94506	0.0236176	nohit	nohit			ctg003770_HT.84	-4.76479	0.0143902	nohit	nohit
							ctg012690_HT.50	-7.02392	0.0236632	NP_001088788.1	uncharacterized protein LOC496053			ctg000110_HT.13	3.7771	0.0143911	XP_002834177.3	T-box transcription factor TBX2
							ctg003970_HT.28	6.90944	0.0236825	nohit	nohit			ctg011520_HT.3	6.76404	0.0144369	XP_006108366.1	SEC14-like protein 4 isoform X1
							ctg011940_HT.10	5.3399	0.0236924	XP_019127180.1	phosphatidate phosphatase LPIN2 isoform X2			ctg008180_HT.1	7.56811	0.0144389	XP_018671206.1	protein KIAA0100-like isoform X2
							ctg006690_HT.36	4.46188	0.0237162	XP_002130342.1	methyltransferase-like protein 13			ctg010100_HT.44	-7.68204	0.0144464	XP_020489134.1	poly(A) polymerase type 3-like
							ctg001030_HT.31	-7.01521	0.0237375	XP_019640798.1	LOW QUALITY PROTEIN: titin-like			ctg004390_HT.24	4.11874	0.0144648	XP_014348468.1	phosphoethanolamine N-methyltransferase 3-like, partial
							ctg004180_HT.39	-3.70448	0.0237473	XP_012675962.1	elongation of very long chain fatty acids protein 6-like			ctg009880_HT.66	-6.50086	0.0145143	nohit	nohit
							ctg001470_HT.10	-6.97987	0.0237801	XP_026905047.1	BTB/POZ domain-containing protein 2, partial			ctg008420_HT.1	7.41588	0.0145332	XP_015223801.1	carboxylesterase 5A-like
							ctg005030_HT.214	-3.98829	0.0238087	nohit	nohit			ctg004990_HT.206	-7.73727	0.0145337	XP_026860559.1	LOW QUALITY PROTEIN: E3 SUMO-protein ligase PIAS1-like, partial
							ctg010710_HT.93	3.43005	0.0238097	XP_010885778.1	cysteine-rich secretory protein 2-like			ctg003870_HT.146	6.76404	0.0145504	XP_013866464.1	carbonic anhydrase 4-like
							ctg009280_HT.122	-6.87795	0.023852	XP_004622418.1	fibrillin-1-like, partial			ctg010440_HT.48	-3.56563	0.0145649	nohit	nohit
							ctg009200_HT.29	3.65605	0.0239131	XP_002599643.1	hypothetical protein BRAFLDRAFT_119361			ctg009200_HT.41	-7.48637	0.0145757	XP_019752738.1	cyclic nucleotide-gated cation channel alpha-3 isoform X2
							ctg001790_HT.4	5.32086	0.0239991	XP_015830801.1	histone-lysine N-methyltransferase EHMT2-like, partial			ctg011620_HT.202	7.54871	0.0145808	nohit	nohit
							ctg011280_HT.77	5.40261	0.0240163	nohit	nohit			ctg006470_HT.44	-7.51825	0.0146024	XP_012791463.1	innexin-10-like
							ctg000610_HT.61	-5.80338	0.0240314	nohit	nohit			ctg003720_HT.57	4.15992	0.0146133	nohit	nohit
							ctg010730_HT.394	6.45077	0.0240678	nohit	nohit			ctg010660_HT.95	7.51913	0.0146501	XP_026222836.1	glutathione synthetase-like
							ctg005310_HT.80	-4.17918	0.0240798	XP_027030420.1	collagen alpha-3(IX) chain-like isoform X1			ctg013470_HT.4	5.88756	0.0146559	XP_020641036.1	matrilin-2 isoform X1
							ctg003870_HT.81	-3.28788	0.0241196	XP_007934287.1	UDP-N-acetylglucosamine transporter			ctg006160_HT.20	-7.73048	0.0146578	XP_018095291.1	SIN3 transcription regulator family member B S homeolog isoform X3
							ctg005390_HT.40	-7.03257	0.0241422	nohit	nohit			ctg010680_HT.184	7.52906	0.0146763	Q86RQ1|CLE2_HETGL	CLAVATA3/ESR (CLE)-related protein 2
							ctg008980_HT.26	5.57645	0.0241895	nohit	nohit			ctg005610_HT.9	3.58691	0.0146891	XP_015108169.1	cuticle collagen 39-like
							ctg011930_HT.5	6.28717	0.0241903	XP_012697098.1	kelch-like protein 41a			ctg001270_HT.46	-7.70991	0.0147564	XP_024917836.1	chondroitin sulfate proteoglycan 4-like
							ctg006430_HT.96	6.92141	0.0242133	nohit	nohit			ctg010680_HT.144	-7.68204	0.0147582	O17898|NHR60_CAEEL	Nuclear hormone receptor family member nhr-60
							ctg009060_HT.169	-4.88296	0.0242331	XP_002598469.1	hypothetical protein BRAFLDRAFT_230821, partial			ctg006690_HT.5	-7.72366	0.0147833	XP_019632003.1	trehalase-like
							ctg012680_HT.33	5.73949	0.0242514	nohit	nohit			ctg009530_HT.15	-7.72366	0.0147833	XP_019906261.1	LOW QUALITY PROTEIN: E3 ubiquitin-protein ligase RNF216
							ctg004650_HT.16	-3.68924	0.0242814	nohit	nohit			ctg002730_HT.96	-7.60989	0.0147932	nohit	nohit
							ctg006400_HT.19	3.53476	0.024318	XP_006219920.1	cathepsin B-like cysteine proteinase 6, partial			ctg007670_HT.4	5.0213	0.0148068	nohit	nohit
							ctg007890_HT.169	-3.24506	0.0243271	XP_020833286.1	gamma-glutamyltranspeptidase 1-like isoform X1			ctg004890_HT.101	-6.17498	0.0149023	nohit	nohit
							ctg011370_HT.27	-5.45247	0.0243718	nohit	nohit			ctg005310_HT.38	3.94643	0.0149078	nohit	nohit
							ctg004030_HT.19	6.86053	0.0243998	nohit	nohit			ctg004230_HT.15	-7.7168	0.0149102	XP_017552627.1	phosphatidylinositol 4-phosphate 5-kinase type-1 gamma-like isoform X4
							ctg005510_HT.20	-4.33132	0.0244198	nohit	nohit			ctg011580_HT.26	-5.04133	0.0149202	XP_018583879.1	megakaryocyte-associated tyrosine-protein kinase isoform X2
							ctg006130_HT.36	4.84477	0.0245062	Q5BA88|PLYD_EMENI	Probable pectate lyase D			ctg002840_HT.81	-7.68906	0.0149995	XP_019738653.1	peroxisome proliferator-activated receptor alpha-like
							ctg009920_HT.4	6.90944	0.0245195	nohit	nohit			ctg002040_HT.56	7.02486	0.0150054	nohit	nohit
							ctg006210_HT.116	6.90944	0.0245195	nohit	nohit			ctg013310_HT.227	-7.54171	0.0150273	nohit	nohit
							ctg006930_HT.12	-6.76828	0.0245211	nohit	nohit			ctg002720_HT.26	-7.64641	0.0150361	nohit	nohit
							ctg008250_HT.38	-4.37483	0.02456	XP_015153315.2	collagen alpha-1(XVI) chain isoform X2			ctg004780_HT.11	6.76404	0.0150496	XP_006179279.1	chymotrypsinogen A
							ctg010730_HT.182	6.87291	0.0245909	nohit	nohit			ctg003860_HT.60	4.71907	0.0150594	XP_008289936.1	5-hydroxytryptamine receptor 3A-like
							ctg007650_HT.29	-3.2742	0.0246294	XP_007909078.1	calumenin isoform X2			ctg009930_HT.10	7.51913	0.0151133	nohit	nohit
							ctg001470_HT.23	-6.79903	0.0246752	XP_015814432.1	protein DDI1 homolog 2 isoform X1			ctg001550_HT.22	-3.69911	0.0151204	XP_010709841.2	mRNA decay activator protein ZFP36L1, partial
							ctg011620_HT.31	3.23736	0.0246853	P34500|TTR2_CAEEL	Transthyretin-like protein 2			ctg013160_HT.2	-5.42857	0.0151297	nohit	nohit
							ctg008190_HT.54	4.94167	0.0247638	XP_027974934.1	polyubiquitin-B			ctg006370_HT.4	-7.703	0.0151684	XP_012023560.1	UDP-glucuronosyltransferase 2C1-like isoform X1
							ctg002300_HT.38	3.72758	0.0248091	XP_002125367.1	methylthioribulose-1-phosphate dehydratase			ctg007680_HT.79	3.6349	0.0152387	nohit	nohit
							ctg010270_HT.7	-3.30788	0.0248094	XP_018596516.1	protein lin-28 homolog A			ctg010000_HT.91	-6.30531	0.0152577	nohit	nohit
							ctg005990_HT.8	6.89736	0.0248314	nohit	nohit			ctg003510_HT.24	7.09339	0.0152685	XP_016392495.1	cullin-1-like
							ctg006130_HT.24	4.98023	0.0248532	nohit	nohit			ctg009320_HT.2	6.99651	0.0152794	nohit	nohit
							ctg014010_HT.25	-4.03008	0.0248608	Q28FM1|RANB9_XENTR	Ran-binding protein 9			ctg009470_HT.26	-7.69604	0.0152997	nohit	nohit
							ctg011620_HT.41	3.22296	0.0248673	XP_018421620.1	lysosomal alpha-mannosidase			ctg003630_HT.206	-3.71008	0.0153162	Q20681|BAT38_CAEEL	BTB and MATH domain-containing protein 38
							ctg007410_HT.85	-6.06056	0.0249708	XP_004227494.1	sugar transporter SWEET1-like			ctg005050_HT.83	3.81747	0.0153264	XP_019635147.1	sushi, von Willebrand factor type A, EGF and pentraxin domain-containing protein 1-like
							ctg000950_HT.19	-6.74742	0.0250002	nohit	nohit			ctg000480_HT.11	-7.53394	0.0153341	XP_023370315.1	nuclear receptor subfamily 5 group A member 2 isoform X2
							ctg010720_HT.69	6.24795	0.0250012	XP_019633128.1	blastula protease 10-like			ctg002780_HT.313	4.9469	0.0153353	XP_015248433.1	protocadherin Fat 4
							ctg000680_HT.102	6.71679	0.025028	nohit	nohit			ctg004890_HT.119	-7.67498	0.015357	nohit	nohit
							ctg010680_HT.261	5.69509	0.0251195	nohit	nohit			ctg002750_HT.78	-3.69768	0.0153638	XP_026227038.1	acid sphingomyelinase-like phosphodiesterase 3b
							ctg013660_HT.13	-5.57256	0.025134	nohit	nohit			ctg002830_HT.50	-7.68906	0.0154325	XP_022620343.1	E3 ubiquitin-protein ligase AMFR-like
							ctg006470_HT.19	3.22657	0.0251355	P34500|TTR2_CAEEL	Transthyretin-like protein 2			ctg005610_HT.64	3.51919	0.0154463	XP_002590936.1	hypothetical protein BRAFLDRAFT_239909, partial
							ctg007170_HT.34	-6.69389	0.0251366	nohit	nohit			ctg008500_HT.61	-3.53323	0.0154649	nohit	nohit
							ctg000840_HT.26	-4.19223	0.0251389	XP_014071803.1	homeobox protein OTX1 B-like			ctg005030_HT.157	-7.63191	0.0154888	XP_012784647.1	ubiquitin-like
							ctg004090_HT.40	3.88181	0.0252179	A1D3T4|GANA_NEOFI	Probable arabinogalactan endo-beta-1,4-galactanase A			ctg009360_HT.139	6.73001	0.0155034	XP_015233830.1	ran-binding protein 9
							ctg013220_HT.16	-6.97089	0.0252548	XP_026143353.1	ran-binding protein 10 isoform X2			ctg000680_HT.55	6.79729	0.0155143	nohit	nohit
							ctg010720_HT.39	4.82035	0.025374	XP_003215536.1	BAG family molecular chaperone regulator 2			ctg014040_HT.117	-3.53279	0.0155201	nohit	nohit
							ctg005490_HT.53	-6.61545	0.0253948	nohit	nohit			ctg003620_HT.57	5.0895	0.015533	XP_019617952.1	epidermal growth factor receptor-like isoform X7
							ctg009900_HT.6	6.87291	0.0254732	nohit	nohit			ctg012340_HT.11	3.52832	0.0155651	Q03575|TTR5_CAEEL	Transthyretin-like protein 5
							ctg013340_HT.10	-4.63017	0.0254903	XP_019960288.1	rac GTPase-activating protein 1			ctg007470_HT.31	4.79737	0.0156048	nohit	nohit
							ctg008180_HT.77	-6.86832	0.0255278	XP_021571064.1	uncharacterized protein LOC110596169 isoform X2			ctg005780_HT.31	7.24567	0.0156875	XP_006219993.1	probable ubiquitin-conjugating enzyme E2 7
							ctg000410_HT.19	6.00964	0.0255646	XP_018553410.1	poly(A) polymerase type 3-like isoform X1			ctg010680_HT.255	-7.67498	0.0157028	XP_024072270.2	BAG family molecular chaperone regulator 2
							ctg009140_HT.9	-3.48569	0.0255886	XP_009191356.1	BTB/POZ domain-containing protein 2 isoform X1			ctg011450_HT.12	6.21461	0.015708	nohit	nohit
							ctg006880_HT.202	3.27032	0.0256256	XP_010885778.1	cysteine-rich secretory protein 2-like			ctg012040_HT.26	5.39464	0.0157092	XP_026214188.1	paired box protein Pax-5-like
							ctg006580_HT.3	-4.7666	0.0256498	XP_019133266.1	elongation of very long chain fatty acids protein 6			ctg007160_HT.16	4.59767	0.0157217	XP_012688673.1	GPI ethanolamine phosphate transferase 1
							ctg012720_HT.6	-3.48799	0.0256541	nohit	nohit			ctg002990_HT.54	-5.14814	0.0157266	XP_019619681.1	LOW QUALITY PROTEIN: peroxidasin homolog, partial
							ctg001250_HT.89	5.40274	0.0257204	XP_016119409.1	RING finger protein 44-like			ctg011500_HT.16	-5.13009	0.0157532	XP_025044609.1	papilin-like isoform X1
							ctg008180_HT.22	-5.37555	0.0257282	P18160|SPLA_DICDI	Dual specificity protein kinase splA			ctg001200_HT.3	-5.77105	0.0157815	XP_025913899.1	succinyl-CoA:3-ketoacid coenzyme A transferase 1, mitochondrial
							ctg004090_HT.86	-6.75789	0.0257722	nohit	nohit			ctg012710_HT.8	4.2702	0.0157899	XP_019641123.1	peroxidasin homolog
							ctg005590_HT.14	3.59421	0.0257943	XP_002599643.1	hypothetical protein BRAFLDRAFT_119361			ctg007910_HT.74	10.2407	0.0157915	XP_004622465.1	cuticle collagen 6-like
							ctg001410_HT.14	6.86053	0.0258034	XP_018085347.1	ATP-dependent DNA helicase PIF1-like			ctg006430_HT.129	3.62393	0.0157951	XP_024866945.1	filamin-A-like isoform X4
							ctg004950_HT.146	6.86053	0.0258034	nohit	nohit			ctg011240_HT.12	7.41588	0.0158272	nohit	nohit
							ctg009090_HT.113	-4.59337	0.0258327	XP_013858611.1	FACT complex subunit SSRP1			ctg006590_HT.161	6.84577	0.01588	XP_010188664.1	receptor-type tyrosine-protein phosphatase eta
							ctg004090_HT.24	-4.63472	0.0258427	XP_004622425.1	uncharacterized protein C28H8.5-like, partial			ctg003950_HT.11	6.52697	0.0159048	XP_018582355.1	sterol O-acyltransferase 1 isoform X1
							ctg011230_HT.10	-6.90647	0.0258617	nohit	nohit			ctg012940_HT.17	6.82979	0.0159095	nohit	nohit
							ctg007700_HT.57	-5.13739	0.0258865	XP_019829499.1	zinc finger protein 572			ctg001020_HT.7	-4.26795	0.015934	nohit	nohit
							ctg011820_HT.69	6.83544	0.0259146	nohit	nohit			ctg003770_HT.102	7.41588	0.015935	XP_019637613.1	solute carrier family 46 member 3-like
							ctg007880_HT.31	-6.82913	0.0259356	Q18078|YXT2_CAEEL	Uncharacterized protein C18B2.2			ctg012710_HT.11	-4.05702	0.0160337	nohit	nohit
							ctg001550_HT.22	3.33894	0.025939	XP_010709841.2	mRNA decay activator protein ZFP36L1, partial			ctg001740_HT.53	-6.05964	0.0160471	XP_021467336.1	5-hydroxytryptamine receptor 1D-like
							ctg000370_HT.20	-5.18828	0.0259806	XP_019133266.1	elongation of very long chain fatty acids protein 6			ctg011610_HT.10	6.90797	0.0160988	XP_006172183.2	LOW QUALITY PROTEIN: ran-binding protein 10
							ctg005660_HT.13	3.32848	0.0260068	XP_009636425.1	retinitis pigmentosa 1-like 1 protein			ctg008180_HT.59	6.8772	0.0161234	XP_026922108.1	ETS-related transcription factor Elf-2 isoform X10
							ctg007470_HT.68	-3.91532	0.0260816	nohit	nohit			ctg004980_HT.15	-6.43279	0.0161247	nohit	nohit
							ctg007850_HT.99	-5.62647	0.02612	XP_019645511.1	metallo-beta-lactamase domain-containing protein 1-like isoform X2			ctg006110_HT.64	7.45807	0.0161433	nohit	nohit
							ctg008120_HT.2	-6.72624	0.0261369	XP_005022266.1	annexin A8-like protein 1			ctg004020_HT.60	-4.20881	0.0161576	nohit	nohit
							ctg008750_HT.3	6.84804	0.02614	nohit	nohit			ctg000200_HT.8	4.03167	0.0161667	XP_002599939.1	hypothetical protein BRAFLDRAFT_74063
							ctg006430_HT.108	6.20763	0.0261632	XP_010298793.1	poly(A) polymerase gamma			ctg013310_HT.91	-4.64377	0.0161678	nohit	nohit
							ctg003520_HT.1	-3.71987	0.026166	XP_002598387.1	hypothetical protein BRAFLDRAFT_96869			ctg001880_HT.50	-3.56072	0.016185	nohit	nohit
							ctg000170_HT.76	-4.51484	0.0261986	XP_019378341.1	low-density lipoprotein receptor-related protein 1B			ctg012200_HT.6	4.91365	0.016201	nohit	nohit
							ctg004730_HT.38	-6.47018	0.0262189	nohit	nohit			ctg013630_HT.60	-7.64641	0.0162623	XP_019633128.1	blastula protease 10-like
							ctg007650_HT.44	-6.33685	0.0262259	XP_012516020.1	ran-binding protein 10			ctg006690_HT.61	-4.51138	0.0162863	nohit	nohit
							ctg002720_HT.43	5.51998	0.0262358	XP_008514515.1	dual specificity protein kinase TTK isoform X1			ctg010910_HT.17	-4.37489	0.0163101	nohit	nohit
							ctg009520_HT.160	-6.70476	0.0262595	XP_010182004.1	ubiquitin carboxyl-terminal hydrolase 7			ctg000370_HT.1	6.90797	0.0163278	nohit	nohit
							ctg008940_HT.5	5.41992	0.0262652	XP_023197367.1	serine/threonine-protein kinase tousled-like 2 isoform X2			ctg006110_HT.65	7.44763	0.0163434	nohit	nohit
							ctg008310_HT.35	-6.07738	0.0262757	XP_026094978.1	gastrula zinc finger protein XlCGF49.1-like			ctg010730_HT.359	3.50231	0.0163677	nohit	nohit
							ctg000190_HT.7	-4.58706	0.0263551	XP_002599939.1	hypothetical protein BRAFLDRAFT_74063			ctg008390_HT.10	-3.52635	0.0163819	nohit	nohit
							ctg003710_HT.43	-6.74742	0.0264269	XP_020484205.1	BTB/POZ domain-containing protein 6-B-like			ctg006430_HT.183	4.51702	0.0165206	nohit	nohit
							ctg007430_HT.10	-6.80913	0.0264323	XP_005753385.1	BTB/POZ domain-containing protein 6-B-like			ctg006880_HT.136	-7.62461	0.0165381	XP_027706714.1	E3 ubiquitin-protein ligase ZNRF4
							ctg008740_HT.41	4.08967	0.0264794	XP_015108084.1	LOW QUALITY PROTEIN: putative UDP-glucuronosyltransferase ugt-48			ctg012680_HT.17	4.90458	0.0165389	nohit	nohit
							ctg006130_HT.6	6.83544	0.0264833	nohit	nohit			ctg002970_HT.10	7.28136	0.0165649	XP_019391700.1	fatty-acid amide hydrolase 2
							ctg010090_HT.58	6.83544	0.0264833	Q9ZSA4|CDPKR_ARATH	Calcium-dependent protein kinase 27			ctg008400_HT.7	-3.47967	0.0165902	nohit	nohit
[truncated: 1,174 more rows]

## Sheet: H. schachtii
HS_Egg_female_DEG							HS_Egg_J2_DEG							HS_J2_Female_DEG
Gene ID	log2FoldChange	pval	prot_id	description			Gene ID	log2FoldChange	pval	prot_id	description			Gene ID	log2FoldChange	pval	prot_id	description
ctg002040_HS.1	12.4769	5.38405e-06	XP_007431122.1	embryonic pepsinogen-like			ctg002670_HS.66	16.4624	9.08602e-09	P15704|GUN_CLOSA	Endoglucanase			ctg004110_HS.52	18.6764	4.91215e-05	nohit	nohit
ctg000650_HS.281	11.9755	8.20692e-06	nohit	nohit			ctg002800_HS.54	13.4212	3.15515e-07	nohit	nohit			ctg000650_HS.313	17.8949	1.51184e-06	nohit	nohit
ctg003610_HS.36	11.9431	3.04817e-05	nohit	nohit			ctg001530_HS.208	13.1589	6.71186e-07	P06914|CSP_PLAYO	Circumsporozoite protein			ctg004110_HS.53	17.7999	1.00957e-06	nohit	nohit
ctg003460_HS.18	11.8175	4.49766e-05	P34269|TYR1_CAEEL	Putative tyrosinase-like protein tyr-1			ctg001430_HS.148	13.0678	8.82382e-07	nohit	nohit			ctg000420_HS.110	15.866	6.75706e-09	D7GXG0|PORA_ZOBGA	Beta-porphyranase A
ctg000600_HS.83	11.5286	3.35561e-05	XP_026214230.1	collagen alpha-1(IV) chain-like			ctg003590_HS.125	13.0441	9.38668e-07	XP_004085731.2	olfactory receptor 142-like			ctg001430_HS.143	15.6109	6.72554e-09	nohit	nohit
ctg000460_HS.30	11.4835	7.32911e-07	nohit	nohit			ctg002640_HS.125	12.8384	1.71713e-06	XP_018919894.1	phosphatidylinositol 4-phosphate 5-kinase type-1 gamma-like			ctg004110_HS.49	15.4744	8.51067e-05	nohit	nohit
ctg003490_HS.17	11.2574	0.000211159	nohit	nohit			ctg002930_HS.8	12.6576	2.9942e-06	nohit	nohit			ctg000460_HS.30	15.1903	9.2449e-09	nohit	nohit
ctg000600_HS.73	11.151	7.94976e-05	XP_026214230.1	collagen alpha-1(IV) chain-like			ctg002640_HS.123	12.6315	3.27497e-06	XP_009908092.1	phosphatidylinositol 4-phosphate 5-kinase type-1 gamma			ctg003730_HS.304	15.1199	2.46855e-08	nohit	nohit
ctg003660_HS.325	11.0266	0.033809	XP_019623592.1	vitellogenin-6-like			ctg002040_HS.31	12.3549	2.00697e-06	Q5BA88|PLYD_EMENI	Probable pectate lyase D			ctg000650_HS.365	14.578	2.496e-08	nohit	nohit
ctg000710_HS.4	10.9891	0.000101646	nohit	nohit			ctg000650_HS.167	12.2666	3.25054e-07	P86242|PAPI_STRMB	Papain inhibitor			ctg000480_HS.140	14.5758	2.50393e-08	XP_015425172.1	serine/arginine repetitive matrix protein 5-like
ctg003730_HS.339	10.9733	3.30394e-06	nohit	nohit			ctg003130_HS.33	12.225	3.66989e-07	A0QU81|SCMU_MYCS2	Secreted chorismate mutase			ctg002880_HS.1	14.2317	5.38472e-08	XP_012687302.1	hydroxyacyl-coenzyme A dehydrogenase, mitochondrial
ctg001430_HS.159	10.7834	3.75481e-05	XP_020376874.1	octapeptide-repeat protein T2-like, partial			ctg001530_HS.189	12.1854	8.58793e-07	nohit	nohit			ctg000420_HS.111	14.165	9.84599e-07	D7GXG0|PORA_ZOBGA	Beta-porphyranase A
ctg000650_HS.365	10.779	2.17554e-06	nohit	nohit			ctg002040_HS.25	12.0746	9.18706e-07	Q5BA88|PLYD_EMENI	Probable pectate lyase D			ctg003730_HS.306	14.0535	2.86871e-06	nohit	nohit
ctg000460_HS.15	10.732	4.29054e-06	nohit	nohit			ctg000650_HS.77	11.9883	1.82024e-05	nohit	nohit			ctg002280_HS.67	13.9633	1.05284e-07	nohit	nohit
ctg002690_HS.809	10.6215	0.0007587	XP_004622465.1	cuticle collagen 6-like			ctg000360_HS.11	11.7968	4.72488e-05	nohit	nohit			ctg000460_HS.15	13.8616	1.37766e-07	nohit	nohit
ctg000650_HS.313	10.5622	0.000479466	nohit	nohit			ctg001530_HS.195	11.7939	5.80956e-07	XP_019205881.1	mucin-17-like			ctg003620_HS.16	13.816	1.55205e-07	XP_004622421.1	transthyretin-like protein 46
ctg001430_HS.301	10.5534	0.00369108	nohit	nohit			ctg002890_HS.106	11.7568	5.42322e-05	nohit	nohit			ctg003730_HS.305	13.7284	6.7873e-07	nohit	nohit
ctg000660_HS.204	10.5049	0.00961021	XP_008518560.1	serine protease 42			ctg001530_HS.194	11.6603	1.08066e-06	nohit	nohit			ctg000930_HS.50	13.131	1.051e-06	nohit	nohit
ctg003060_HS.15	10.4028	0.000916509	A8XV36|COL10_CAEBR	Cuticle collagen 10			ctg004210_HS.32	11.6295	7.66706e-05	nohit	nohit			ctg004190_HS.18	13.1279	0.00248253	XP_004622465.1	cuticle collagen 6-like
ctg000650_HS.366	10.4022	4.37147e-06	nohit	nohit			ctg002670_HS.67	11.3693	1.82256e-06	P15704|GUN_CLOSA	Endoglucanase			ctg000660_HS.17	13.0942	7.91819e-05	XP_026214230.1	collagen alpha-1(IV) chain-like
ctg003130_HS.74	10.3582	3.92152e-06	XP_004622465.1	cuticle collagen 6-like			ctg001220_HS.95	11.331	0.000177081	XP_006889807.1	cytochrome P450 3A9-like			ctg003730_HS.354	12.91	1.2029e-07	nohit	nohit
ctg000690_HS.105	10.3529	0.00463956	XP_010226044.1	macrophage mannose receptor 1-like			ctg004180_HS.5	11.2942	0.000194258	A1D3T4|GANA_NEOFI	Probable arabinogalactan endo-beta-1,4-galactanase A			ctg000960_HS.13	12.8539	1.75532e-07	XP_015240332.1	cathepsin D
ctg003730_HS.306	10.3202	0.000113835	nohit	nohit			ctg004480_HS.60	11.2807	0.000487674	nohit	nohit			ctg003730_HS.339	12.8491	3.05883e-07	nohit	nohit
ctg003730_HS.230	10.2912	0.00246799	nohit	nohit			ctg003670_HS.112	11.1797	9.98395e-05	XP_004085731.2	olfactory receptor 142-like			ctg000660_HS.18	12.839	0.000458124	XP_026214230.1	collagen alpha-1(IV) chain-like
ctg003730_HS.305	10.2478	3.40843e-05	nohit	nohit			ctg004780_HS.655	10.9786	1.07669e-05	nohit	nohit			ctg001390_HS.100	12.7576	0.00403161	nohit	nohit
ctg000560_HS.141	10.1967	7.74941e-05	nohit	nohit			ctg001570_HS.212	10.8591	0.000487505	XP_027325803.1	dynein light chain LC6, flagellar outer arm isoform X2			ctg003730_HS.167	12.741	3.21309e-06	XP_016382230.1	carbonic anhydrase 4-like
ctg003730_HS.304	10.1053	1.11281e-05	nohit	nohit			ctg000650_HS.78	10.652	3.21848e-06	nohit	nohit			ctg002040_HS.1	12.4769	7.5374e-06	XP_007431122.1	embryonic pepsinogen-like
ctg000600_HS.272	10.0867	4.93792e-06	XP_026214230.1	collagen alpha-1(IV) chain-like			ctg002800_HS.59	10.6429	2.09003e-05	nohit	nohit			ctg000610_HS.50	12.1022	5.23912e-06	nohit	nohit
ctg003730_HS.180	10.0601	0.0255294	XP_026214230.1	collagen alpha-1(IV) chain-like			ctg002690_HS.106	10.624	0.000750781	nohit	nohit			ctg002690_HS.549	12.085	3.55622e-06	XP_009640048.1	E3 ubiquitin-protein ligase pellino homolog 1
ctg003670_HS.112	10.0329	0.000284115	XP_004085731.2	olfactory receptor 142-like			ctg000710_HS.4	10.5767	0.000149828	nohit	nohit			ctg000600_HS.73	12.0438	3.38689e-05	XP_026214230.1	collagen alpha-1(IV) chain-like
ctg001490_HS.3	10.0078	0.0014693	nohit	nohit			ctg003730_HS.234	10.5664	0.000322853	P15704|GUN_CLOSA	Endoglucanase			ctg003610_HS.36	11.9431	4.10918e-05	nohit	nohit
ctg001430_HS.264	9.9967	0.00385051	XP_016425141.1	serine/arginine repetitive matrix protein 1-like			ctg004270_HS.16	10.537	3.54013e-06	XP_021453877.1	cell wall protein IFF6-like			ctg003060_HS.15	11.8708	0.000301805	A8XV36|COL10_CAEBR	Cuticle collagen 10
ctg001430_HS.218	9.92158	0.00137221	XP_018673140.1	uncharacterized protein LOC100176471			ctg002040_HS.32	10.384	3.34544e-06	XP_008330996.1	carbonic anhydrase 4-like			ctg000650_HS.47	11.8545	4.66645e-07	XP_014050088.1	uncharacterized protein LOC106602143
ctg003130_HS.75	9.91994	7.964e-05	Q06852|SLAP1_CLOTH	Cell surface glycoprotein 1			ctg002450_HS.29	10.3704	0.00107066	XP_019908672.1	neurofilament medium polypeptide			ctg003460_HS.18	11.8175	6.01022e-05	P34269|TYR1_CAEEL	Putative tyrosinase-like protein tyr-1
ctg004190_HS.18	9.86077	0.01237	XP_004622465.1	cuticle collagen 6-like			ctg003630_HS.25	10.2485	0.00342501	nohit	nohit			ctg003660_HS.325	11.7737	0.0262666	XP_019623592.1	vitellogenin-6-like
ctg000660_HS.18	9.83699	0.00324014	XP_026214230.1	collagen alpha-1(IV) chain-like			ctg004710_HS.113	10.2414	1.44622e-05	XP_010885778.1	cysteine-rich secretory protein 2-like			ctg000650_HS.137	11.7146	7.90429e-05	nohit	nohit
ctg000660_HS.17	9.8297	0.00103551	XP_026214230.1	collagen alpha-1(IV) chain-like			ctg004670_HS.10	10.2147	3.13475e-05	nohit	nohit			ctg003730_HS.230	11.6423	0.00101944	nohit	nohit
ctg001740_HS.2	9.77929	0.000432679	XP_015108077.1	aspartic protease 6-like			ctg002210_HS.13	10.1552	1.13178e-05	XP_014031779.1	uncharacterized protein LOC106587709, partial			ctg001740_HS.2	11.6208	0.000105966	XP_015108077.1	aspartic protease 6-like
ctg000560_HS.139	9.75333	1.69919e-05	XP_004622465.1	cuticle collagen 6-like			ctg000600_HS.190	10.0952	5.27747e-06	P86242|PAPI_STRMB	Papain inhibitor			ctg001280_HS.22	11.533	0.000131912	XP_022432810.1	ovochymase-1
ctg000420_HS.111	9.74589	0.000106216	D7GXG0|PORA_ZOBGA	Beta-porphyranase A			ctg001150_HS.62	10.0872	0.00139477	nohit	nohit			ctg001380_HS.248	11.4766	0.000149664	Q9U256|PA2L_CAEEL	Phospholipase A2-like protein Y52B11A.8
ctg002690_HS.677	9.69899	3.05127e-05	O76743|GLH4_CAEEL	ATP-dependent RNA helicase glh-4			ctg003630_HS.50	10.0713	0.00141061	XP_010614857.1	LOW QUALITY PROTEIN: hornerin			ctg001430_HS.218	11.4653	0.000430276	XP_018673140.1	uncharacterized protein LOC100176471
ctg000480_HS.50	9.67522	0.0200977	XP_014068150.1	LOW QUALITY PROTEIN: F-box only protein 38-like			ctg004190_HS.64	10.0582	0.0014238	nohit	nohit			ctg000480_HS.136	11.424	8.11525e-07	XP_017211382.2	flocculation protein FLO11
ctg000650_HS.47	9.65819	9.17992e-06	XP_014050088.1	uncharacterized protein LOC106602143			ctg004710_HS.83	10.048	4.97778e-05	XP_025044612.1	papilin-like isoform X4			ctg000650_HS.281	11.4104	1.49693e-05	nohit	nohit
ctg004110_HS.52	9.58313	0.0079748	nohit	nohit			ctg002170_HS.30	10.0195	3.12706e-05	nohit	nohit			ctg003730_HS.180	11.3557	0.015171	XP_026214230.1	collagen alpha-1(IV) chain-like
ctg003150_HS.42	9.5703	3.4321e-05	nohit	nohit			ctg003900_HS.13	10.0171	4.00177e-05	nohit	nohit			ctg000560_HS.140	11.2245	1.06836e-06	XP_004622465.1	cuticle collagen 6-like
ctg002340_HS.15	9.57027	1.02178e-05	XP_014348129.1	kappaPI-theraphotoxin-Hs1a-like isoform X2			ctg003630_HS.33	9.96215	9.34121e-05	nohit	nohit			ctg002690_HS.86	11.0248	0.000450394	nohit	nohit
ctg003730_HS.354	9.56349	1.01837e-05	nohit	nohit			ctg004270_HS.18	9.94705	6.33701e-06	nohit	nohit			ctg000660_HS.191	10.9835	1.51639e-06	A8XV36|COL10_CAEBR	Cuticle collagen 10
ctg004110_HS.53	9.51087	0.000872057	nohit	nohit			ctg004290_HS.162	9.8724	0.00158363	nohit	nohit			ctg000480_HS.131	10.9548	1.07485e-05	nohit	nohit
ctg004780_HS.649	9.44059	1.20592e-05	nohit	nohit			ctg000650_HS.259	9.86907	0.0015911	nohit	nohit			ctg000650_HS.136	10.9513	2.51642e-06	nohit	nohit
ctg004100_HS.1	9.43389	0.00196172	XP_002601580.1	hypothetical protein BRAFLDRAFT_62836			ctg004710_HS.82	9.78694	0.000257132	XP_005991354.1	major facilitator superfamily domain-containing protein 8 isoform X1			ctg004770_HS.37	10.9369	0.000132832	nohit	nohit
ctg002280_HS.67	9.36305	2.28012e-05	nohit	nohit			ctg001190_HS.91	9.76752	7.72477e-06	Q5KU00|SKP1_ASPOR	E3 ubiquitin ligase complex SCF subunit sconC			ctg000600_HS.272	10.8917	1.64442e-06	XP_026214230.1	collagen alpha-1(IV) chain-like
ctg004290_HS.30	9.35554	1.70207e-05	P19246|NFH_MOUSE	Neurofilament heavy polypeptide			ctg000530_HS.19	9.74749	8.05557e-06	XP_014023076.1	protein bassoon-like isoform X1			ctg000530_HS.57	10.8705	0.00059363	XP_019633128.1	blastula protease 10-like
ctg002880_HS.1	9.35283	1.85832e-05	XP_012687302.1	hydroxyacyl-coenzyme A dehydrogenase, mitochondrial			ctg002640_HS.121	9.63379	0.00171724	nohit	nohit			ctg004780_HS.134	10.8671	4.24522e-06	nohit	nohit
ctg000740_HS.8	9.26363	2.40298e-05	XP_015240332.1	cathepsin D			ctg000610_HS.389	9.53953	1.35533e-05	XP_023659696.1	phosphatidylinositol 4-phosphate 5-kinase type-1 alpha-like isoform X1			ctg001430_HS.321	10.8128	0.000179756	nohit	nohit
ctg000420_HS.110	9.14878	2.62094e-05	D7GXG0|PORA_ZOBGA	Beta-porphyranase A			ctg002540_HS.10	9.52899	1.08143e-05	P15704|GUN_CLOSA	Endoglucanase			ctg002480_HS.128	10.7927	4.65051e-06	XP_023564071.1	ran-binding protein 10-like isoform X1
ctg000560_HS.140	9.14704	1.84342e-05	XP_004622465.1	cuticle collagen 6-like			ctg000150_HS.24	9.48046	0.00181341	nohit	nohit			ctg004290_HS.30	10.7921	2.5311e-06	P19246|NFH_MOUSE	Neurofilament heavy polypeptide
ctg003730_HS.220	9.12646	0.000443277	XP_019306481.1	NAC-alpha domain-containing protein 1 isoform X4			ctg004780_HS.569	9.44719	1.32457e-05	XP_009503545.1	polyubiquitin, partial			ctg001270_HS.75	10.7304	4.99928e-05	XP_012687854.1	ran-binding protein 10 isoform X2
ctg002480_HS.128	9.10896	4.09279e-05	XP_023564071.1	ran-binding protein 10-like isoform X1			ctg000650_HS.224	9.3976	2.96256e-05	XP_002611054.1	hypothetical protein BRAFLDRAFT_206030, partial			ctg003730_HS.320	10.6994	6.40719e-05	nohit	nohit
ctg004110_HS.49	9.05234	0.00543993	nohit	nohit			ctg002740_HS.8	9.37867	1.40553e-05	P15704|GUN_CLOSA	Endoglucanase			ctg000690_HS.105	10.6747	0.00381715	XP_010226044.1	macrophage mannose receptor 1-like
ctg003620_HS.16	9.02414	4.05903e-05	XP_004622421.1	transthyretin-like protein 46			ctg002210_HS.14	9.36734	1.67067e-05	XP_024604800.1	mucin-2-like			ctg003660_HS.30	10.5962	0.000981678	XP_015108071.1	LOW QUALITY PROTEIN: uncharacterized transporter slc-17.2-like
ctg000480_HS.140	9.0057	2.44014e-05	XP_015425172.1	serine/arginine repetitive matrix protein 5-like			ctg000680_HS.33	9.34641	0.00258346	XP_012989099.1	fibrous sheath CABYR-binding protein isoform X1			ctg002900_HS.40	10.5469	0.00043139	XP_019367615.1	transcription factor AP-2-epsilon
ctg000960_HS.13	8.9961	2.92269e-05	XP_015240332.1	cathepsin D			ctg001040_HS.33	9.32357	0.0018124	XP_025149971.1	uncharacterized protein LOC112587105			ctg003730_HS.170	10.5053	0.000328883	nohit	nohit
ctg000140_HS.44	8.9882	0.00186472	Q9BN21|CLE1_HETGL	CLAVATA3/ESR (CLE)-related protein 1			ctg002980_HS.48	9.31379	0.00181439	nohit	nohit			ctg000420_HS.112	10.481	4.98054e-06	nohit	nohit
ctg000650_HS.180	8.92588	3.28819e-05	nohit	nohit			ctg003650_HS.79	9.3082	3.88989e-05	nohit	nohit			ctg000430_HS.20	10.4527	0.000108782	XP_013861675.1	protein DDI1 homolog 2-like isoform X2
ctg000480_HS.136	8.89647	2.56421e-05	XP_017211382.2	flocculation protein FLO11			ctg000650_HS.126	9.22821	2.94161e-05	nohit	nohit			ctg000650_HS.214	10.4235	3.34198e-06	nohit	nohit
ctg000930_HS.50	8.87651	0.000101373	nohit	nohit			ctg002480_HS.100	9.21686	2.23411e-05	nohit	nohit			ctg000530_HS.22	10.3839	1.40968e-05	XP_024267245.1	uncharacterized protein LOC112243670
ctg004270_HS.23	8.8637	0.000542268	nohit	nohit			ctg002640_HS.118	9.20347	0.00159564	XP_026861227.1	phosphatidylinositol 4-phosphate 5-kinase type-1 gamma-like isoform X3			ctg002480_HS.120	10.3694	0.00062821	nohit	nohit
ctg001150_HS.34	8.81863	0.00191918	nohit	nohit			ctg000650_HS.201	9.13894	2.7369e-05	nohit	nohit			ctg000650_HS.132	10.3199	0.000838852	XP_026214230.1	collagen alpha-1(IV) chain-like
ctg002040_HS.24	8.80594	4.74967e-05	nohit	nohit			ctg002630_HS.61	9.13392	1.97513e-05	nohit	nohit			ctg002450_HS.27	10.3018	0.00045911	XP_019632781.1	peroxisomal acyl-coenzyme A oxidase 1-like
ctg004780_HS.651	8.78473	3.17502e-05	nohit	nohit			ctg000090_HS.3	9.10615	3.54436e-05	XP_015108084.1	LOW QUALITY PROTEIN: putative UDP-glucuronosyltransferase ugt-48			ctg002890_HS.41	10.2193	0.000900934	XP_019367615.1	transcription factor AP-2-epsilon
ctg000650_HS.136	8.75014	4.71561e-05	nohit	nohit			ctg002880_HS.11	9.1043	0.000370546	P86242|PAPI_STRMB	Papain inhibitor			ctg002480_HS.146	10.1799	4.93336e-06	nohit	nohit
ctg000960_HS.50	8.74194	0.00197393	nohit	nohit			ctg000230_HS.54	9.09575	0.000233641	nohit	nohit			ctg002280_HS.62	10.1696	0.000516414	XP_019633489.1	uncharacterized protein LOC109476912
ctg000640_HS.210	8.68333	5.13351e-05	A8X9H4|CPG4_CAEBR	Chondroitin proteoglycan 4			ctg001490_HS.86	9.08745	2.00153e-05	XP_004388162.1	heat shock protein beta-6			ctg000600_HS.31	10.1669	0.000222104	XP_014862035.1	transcription factor SOX-5 isoform X8
ctg002630_HS.2	8.66233	7.7524e-05	XP_015108077.1	aspartic protease 6-like			ctg004760_HS.8	9.08517	0.000513115	XP_012912147.1	protein-methionine sulfoxide oxidase MICAL1 isoform X1			ctg000650_HS.32	9.99281	0.00184464	nohit	nohit
ctg001430_HS.143	8.65475	4.18591e-05	nohit	nohit			ctg001530_HS.82	9.06245	0.00185748	XP_026140893.1	uncharacterized protein LOC113116780			ctg002340_HS.15	9.96571	5.89238e-06	XP_014348129.1	kappaPI-theraphotoxin-Hs1a-like isoform X2
ctg004770_HS.90	8.62644	0.0019697	Q86RQ1|CLE2_HETGL	CLAVATA3/ESR (CLE)-related protein 2			ctg001530_HS.246	9.02812	2.37498e-05	XP_010885778.1	cysteine-rich secretory protein 2-like			ctg000530_HS.33	9.94695	0.00139431	nohit	nohit
ctg000140_HS.45	8.50089	0.00203724	Q9BN21|CLE1_HETGL	CLAVATA3/ESR (CLE)-related protein 1			ctg001190_HS.87	8.97974	4.71845e-05	nohit	nohit			ctg003180_HS.54	9.93917	0.00191414	XP_009565202.1	phospholipase A2
ctg003830_HS.15	8.50089	0.00258607	XP_008496899.1	sideroflexin-1			ctg003180_HS.43	8.97516	0.00193874	nohit	nohit			ctg003410_HS.62	9.90759	0.00196225	nohit	nohit
ctg000130_HS.9	8.43714	0.000919459	XP_002594272.1	hypothetical protein BRAFLDRAFT_65126			ctg001430_HS.176	8.91718	3.11239e-05	Q95RI5|FAXC_DROME	Failed axon connections			ctg000870_HS.43	9.8589	0.000722063	Q6FQE9|DDI1_CANGA	DNA damage-inducible protein 1
ctg002930_HS.5	8.42954	7.65227e-05	Q9U256|PA2L_CAEEL	Phospholipase A2-like protein Y52B11A.8			ctg000150_HS.44	8.91251	0.000477664	nohit	nohit			ctg004770_HS.40	9.85525	0.000140305	nohit	nohit
ctg001880_HS.146	8.36336	0.00238785	XP_016316757.1	dimethylaniline monooxygenase			ctg001570_HS.108	8.88884	0.00189042	nohit	nohit			ctg002480_HS.142	9.84285	1.97193e-05	nohit	nohit
ctg000650_HS.27	8.34462	0.002321	nohit	nohit			ctg000770_HS.5	8.8859	5.99757e-05	XP_020783608.1	phosphatidylinositol 4-phosphate 5-kinase type-1 alpha-like			ctg001430_HS.264	9.79492	0.00430499	XP_016425141.1	serine/arginine repetitive matrix protein 1-like
ctg002690_HS.678	8.34375	5.50461e-05	XP_020388367.1	neurofilament heavy polypeptide			ctg001430_HS.219	8.8844	0.000127643	nohit	nohit			ctg003500_HS.7	9.78104	1.75168e-05	nohit	nohit
ctg003230_HS.37	8.32085	0.0021806	nohit	nohit			ctg002960_HS.14	8.88224	0.00189192	XP_026140893.1	uncharacterized protein LOC113116780			ctg004770_HS.33	9.74028	7.42431e-05	XP_005965358.1	L-gulonolactone oxidase-like
ctg003620_HS.25	8.30587	0.000229107	P34500|TTR2_CAEEL	Transthyretin-like protein 2			ctg004610_HS.39	8.85888	0.00220212	XP_020757796.1	cytochrome P450 3A24-like			ctg002480_HS.148	9.71073	8.38562e-06	nohit	nohit
ctg002630_HS.160	8.26214	0.0022425	nohit	nohit			ctg000090_HS.2	8.81251	9.01151e-05	XP_015108084.1	LOW QUALITY PROTEIN: putative UDP-glucuronosyltransferase ugt-48			ctg002630_HS.2	9.70947	2.08283e-05	XP_015108077.1	aspartic protease 6-like
ctg001450_HS.39	8.21649	0.00229684	XP_020647169.1	protein-lysine N-methyltransferase METTL10 isoform X1			ctg001680_HS.33	8.80404	0.0020888	nohit	nohit			ctg000650_HS.138	9.6787	0.000127618	nohit	nohit
ctg002440_HS.73	8.18894	6.83702e-05	XP_021050181.1	WAP four-disulfide core domain protein 6A			ctg004710_HS.144	8.78999	0.00204598	nohit	nohit			ctg001270_HS.30	9.65535	0.00089603	O94712|YC5C_SCHPO	Uncharacterized protein C1259.12c
ctg004270_HS.22	8.15879	8.35218e-05	Q9U256|PA2L_CAEEL	Phospholipase A2-like protein Y52B11A.8			ctg000480_HS.164	8.78181	0.000440456	nohit	nohit			ctg004710_HS.57	9.64964	0.00217348	nohit	nohit
ctg004270_HS.21	8.10864	0.000102172	Q9U256|PA2L_CAEEL	Phospholipase A2-like protein Y52B11A.8			ctg000770_HS.9	8.77123	9.89284e-05	XP_016105520.1	phosphatidylinositol 4-phosphate 5-kinase type-1 alpha-like			ctg002890_HS.137	9.64835	1.30969e-05	P20630|COL12_CAEEL	Cuticle collagen 12
ctg000600_HS.181	8.10231	8.40219e-05	NP_476534.1	hydroxyacyl-coenzyme A dehydrogenase, mitochondrial precursor			ctg001430_HS.221	8.7634	0.000106992	nohit	nohit			ctg003730_HS.220	9.64512	0.000263657	XP_019306481.1	NAC-alpha domain-containing protein 1 isoform X4
ctg002690_HS.288	8.09797	0.000123944	nohit	nohit			ctg001450_HS.122	8.76194	0.000273236	nohit	nohit			ctg004770_HS.34	9.6139	0.000903301	XP_005965358.1	L-gulonolactone oxidase-like
ctg002340_HS.8	8.04383	0.000248245	nohit	nohit			ctg001350_HS.44	8.75789	0.00193862	XP_023687248.1	histone-lysine N-methyltransferase EHMT1-like isoform X6			ctg000750_HS.4	9.58524	0.000748874	XP_015814432.1	protein DDI1 homolog 2 isoform X1
ctg004760_HS.35	8.03548	0.000256789	nohit	nohit			ctg000530_HS.53	8.75748	0.00147506	XP_015395129.1	UDP-glucuronosyltransferase 2A1-like isoform X2			ctg003620_HS.25	9.57986	5.25585e-05	P34500|TTR2_CAEEL	Transthyretin-like protein 2
ctg001530_HS.142	8.01427	0.00423234	XP_006210056.1	collagen alpha-1(III) chain			ctg004220_HS.2	8.75455	0.00149257	nohit	nohit			ctg002670_HS.23	9.56751	2.79537e-05	nohit	nohit
ctg000650_HS.31	7.97781	0.000102077	nohit	nohit			ctg003500_HS.4	8.74702	0.00192906	nohit	nohit			ctg002670_HS.183	9.56429	5.43031e-05	XP_016382230.1	carbonic anhydrase 4-like
ctg001760_HS.13	7.96638	0.00018389	XP_024267095.1	uncharacterized protein LOC112243508, partial			ctg003900_HS.24	8.74075	8.95817e-05	nohit	nohit			ctg004110_HS.33	9.54682	0.000945933	XP_014393843.1	M protein, serotype 24-like isoform X1
ctg000560_HS.25	7.96258	0.000141775	XP_002595983.1	hypothetical protein BRAFLDRAFT_128083			ctg000770_HS.11	8.7282	5.05802e-05	XP_016105520.1	phosphatidylinositol 4-phosphate 5-kinase type-1 alpha-like			ctg000370_HS.139	9.53617	1.16939e-05	XP_019216056.1	collagen alpha-1(XVII) chain isoform X4
ctg004780_HS.580	7.96168	0.000322183	XP_007938481.1	Y+L amino acid transporter 2			ctg000360_HS.24	8.71653	0.00162827	nohit	nohit			ctg000650_HS.53	9.51212	1.37531e-05	nohit	nohit
ctg000830_HS.29	7.95133	0.00282884	XP_026101240.1	serine/threonine-protein phosphatase alpha-2 isoform-like			ctg002670_HS.215	8.70534	0.000658108	nohit	nohit			ctg002900_HS.36	9.4989	0.00238036	P25052|TENA_BACSU	Aminopyrimidine aminohydrolase
ctg000540_HS.81	7.92634	0.00281128	nohit	nohit			ctg002360_HS.11	8.68139	0.0029803	nohit	nohit			ctg003130_HS.75	9.49638	0.000123555	Q06852|SLAP1_CLOTH	Cell surface glycoprotein 1
ctg000650_HS.114	7.92003	0.002825	XP_019634571.1	LOW QUALITY PROTEIN: glutathione synthetase-like			ctg001380_HS.240	8.67241	3.67967e-05	nohit	nohit			ctg000600_HS.83	9.42163	0.000267546	XP_026214230.1	collagen alpha-1(IV) chain-like
ctg002930_HS.4	7.82892	0.00209336	nohit	nohit			ctg003650_HS.55	8.63364	0.0019861	nohit	nohit			ctg002280_HS.89	9.42053	0.00224949	nohit	nohit
ctg003500_HS.7	7.81939	0.000212464	nohit	nohit			ctg002020_HS.14	8.62529	8.45468e-05	XP_016286442.1	cytadherence high molecular weight protein 1-like			ctg002890_HS.37	9.37509	0.00239195	Q9K9G8|TENA_BACHD	Aminopyrimidine aminohydrolase
ctg004780_HS.134	7.81772	0.000215441	nohit	nohit			ctg001430_HS.204	8.5882	0.000126683	nohit	nohit			ctg002690_HS.792	9.33292	0.00222762	XP_019620483.1	ankyrin repeat domain-containing protein 13C-like
ctg002670_HS.222	7.78256	0.00302242	XP_020032054.1	transmembrane protease serine 13			ctg001430_HS.282	8.5764	0.000453252	nohit	nohit			ctg003730_HS.198	9.33292	0.00274433	Q09347|YRS3_CAEEL	Uncharacterized protein T05H10.3
ctg000420_HS.112	7.78178	0.000171381	nohit	nohit			ctg000310_HS.15	8.5063	0.00204032	XP_007488213.1	ribonuclease UK114			ctg003380_HS.17	9.31619	0.00213738	O94712|YC5C_SCHPO	Uncharacterized protein C1259.12c
ctg000650_HS.140	7.77943	0.000120267	nohit	nohit			ctg001430_HS.250	8.49015	4.55705e-05	nohit	nohit			ctg000660_HS.529	9.29438	0.00187226	XP_026520588.1	carboxypeptidase B-like
ctg003660_HS.336	7.76658	0.00322102	nohit	nohit			ctg004180_HS.18	8.47135	0.00115154	XP_009946289.1	alpha-crystallin B chain			ctg000370_HS.140	9.28747	1.49735e-05	XP_013770626.1	collagen alpha-1(XVII) chain-like
ctg003630_HS.66	7.76542	0.000123303	nohit	nohit			ctg000810_HS.24	8.45826	0.00208556	Q4WJ80|GANA_ASPFU	Probable arabinogalactan endo-beta-1,4-galactanase A			ctg004780_HS.635	9.28123	3.08274e-05	XP_024098995.1	collagen alpha-1(III) chain
ctg000650_HS.358	7.7449	0.000248047	nohit	nohit			ctg000140_HS.11	8.45011	0.00480499	nohit	nohit			ctg000660_HS.643	9.26229	0.00291327	nohit	nohit
ctg002930_HS.6	7.73534	0.000385169	Q9U256|PA2L_CAEEL	Phospholipase A2-like protein Y52B11A.8			ctg001450_HS.109	8.44039	0.00211631	XP_010184659.1	poly(A) polymerase gamma-like			ctg004280_HS.16	9.24471	0.0023496	nohit	nohit
ctg002610_HS.26	7.71644	0.00344999	nohit	nohit			ctg004220_HS.28	8.43137	0.00222147	nohit	nohit			ctg000190_HS.27	9.21922	0.00320513	nohit	nohit
ctg003230_HS.41	7.7008	0.000134048	nohit	nohit			ctg003900_HS.25	8.42073	0.00025623	nohit	nohit			ctg004630_HS.88	9.15344	0.00195563	nohit	nohit
ctg000480_HS.131	7.66697	0.000468001	nohit	nohit			ctg001530_HS.119	8.36776	0.000236139	Q5B7Z3|PLYE_EMENI	Pectate lyase E			ctg000140_HS.15	9.14534	0.0032863	nohit	nohit
ctg002090_HS.39	7.65408	0.000912587	XP_002594272.1	hypothetical protein BRAFLDRAFT_65126			ctg000650_HS.257	8.36661	0.00214487	nohit	nohit			ctg004790_HS.488	9.14086	2.38687e-05	XP_004622465.1	cuticle collagen 6-like
ctg000140_HS.57	7.63395	0.00378914	Q86RQ1|CLE2_HETGL	CLAVATA3/ESR (CLE)-related protein 2			ctg004760_HS.32	8.35762	0.000241105	P48843|YBAB_BACCI	Uncharacterized protein in bgaB 5'region (Fragment)			ctg000360_HS.65	9.1372	0.00236568	nohit	nohit
ctg002760_HS.2	7.61843	0.00385825	XP_002601580.1	hypothetical protein BRAFLDRAFT_62836			ctg003490_HS.1	8.35235	0.0022651	nohit	nohit			ctg000650_HS.366	9.13243	2.38169e-05	nohit	nohit
ctg001330_HS.170	7.61843	0.00385825	XP_019638167.1	ankyrin-3-like			ctg001840_HS.4	8.3136	0.00219486	nohit	nohit			ctg001370_HS.18	9.13174	0.00241691	nohit	nohit
ctg002440_HS.75	7.58113	0.000173469	nohit	nohit			ctg001430_HS.206	8.31003	0.000268443	nohit	nohit			ctg000960_HS.76	9.09745	6.87399e-05	P59704|API_TRICO	Aspartyl protease inhibitor
ctg002280_HS.89	7.57901	0.00766937	nohit	nohit			ctg001470_HS.128	8.27904	6.0992e-05	XP_006219910.1	disorganized muscle protein 1-like, partial			ctg002900_HS.126	9.09509	2.70913e-05	P20630|COL12_CAEEL	Cuticle collagen 12
ctg001290_HS.9	7.56381	0.000228685	XP_027441910.1	superoxide dismutase			ctg002610_HS.49	8.27883	0.00223124	nohit	nohit			ctg002480_HS.147	9.05214	7.83801e-05	nohit	nohit
ctg004360_HS.57	7.56222	0.00019705	XP_009557851.1	spidroin-2			ctg002540_HS.11	8.26486	0.00012832	Q22288|TTR15_CAEEL	Transthyretin-like protein 15			ctg002550_HS.38	9.01215	0.00317182	XP_011610131.1	BTB/POZ domain-containing protein 6-B-like
ctg004220_HS.23	7.52429	0.000709978	XP_026214230.1	collagen alpha-1(IV) chain-like			ctg002800_HS.52	8.25916	0.00101646	nohit	nohit			ctg000140_HS.44	8.9882	0.00237086	Q9BN21|CLE1_HETGL	CLAVATA3/ESR (CLE)-related protein 1
ctg002440_HS.46	7.50916	0.000277874	XP_003798279.2	collagen alpha-3(VI) chain			ctg004200_HS.58	8.25858	0.00227323	nohit	nohit			ctg000560_HS.26	8.98712	7.48953e-05	XP_019641075.1	zinc metalloproteinase nas-6-like
ctg001430_HS.289	7.50357	0.000176616	nohit	nohit			ctg003740_HS.4	8.25347	0.00225971	XP_002600957.1	hypothetical protein BRAFLDRAFT_79146			ctg001430_HS.144	8.97831	0.00122263	nohit	nohit
ctg000530_HS.22	7.50158	0.000450542	XP_024267245.1	uncharacterized protein LOC112243670			ctg002670_HS.218	8.19721	0.000407052	nohit	nohit			ctg004340_HS.7	8.97171	2.30522e-05	XP_012986054.1	collagen alpha-1(XI) chain isoform X1
ctg001130_HS.3	7.47932	0.00455453	XP_026639019.1	exostosin-like 3			ctg004710_HS.84	8.17873	0.000107697	XP_005964145.1	uncharacterized protein LOC102341130			ctg000470_HS.187	8.96077	0.00359889	nohit	nohit
ctg004780_HS.583	7.47297	0.000197561	nohit	nohit			ctg003630_HS.45	8.17145	0.000165416	Q8JIW1|SLUB_DEIAC	Snaclec agkisacutacin subunit B			ctg004780_HS.561	8.9522	2.358e-05	XP_017541646.1	collagen alpha-1(XI) chain-like
ctg000650_HS.139	7.44675	0.00310477	nohit	nohit			ctg002310_HS.4	8.15281	0.00239058	nohit	nohit			ctg000650_HS.333	8.94841	0.00248805	XP_021077331.1	mastin-like
ctg004500_HS.14	7.44454	0.00475215	nohit	nohit			ctg000130_HS.9	8.1486	0.00121657	XP_002594272.1	hypothetical protein BRAFLDRAFT_65126			ctg000640_HS.219	8.93032	0.000188038	XP_004622465.1	cuticle collagen 6-like
ctg000650_HS.214	7.43997	0.000200425	nohit	nohit			ctg002320_HS.219	8.12264	9.56992e-05	Q95RI5|FAXC_DROME	Failed axon connections			ctg004790_HS.354	8.92946	7.7606e-05	nohit	nohit
ctg001380_HS.243	7.39282	0.000772567	XP_002130105.1	lysosomal protective protein			ctg000560_HS.161	8.11239	0.000125514	nohit	nohit			ctg003160_HS.1	8.92911	0.0031119	nohit	nohit
ctg004770_HS.34	7.39042	0.00536963	XP_005965358.1	L-gulonolactone oxidase-like			ctg001530_HS.175	8.10823	0.00284818	nohit	nohit			ctg000480_HS.50	8.91562	0.027821	XP_014068150.1	LOW QUALITY PROTEIN: F-box only protein 38-like
ctg001450_HS.43	7.36309	0.00455416	XP_020776751.1	protein-lysine N-methyltransferase METTL10			ctg002690_HS.275	8.09623	0.000151599	nohit	nohit			ctg000560_HS.139	8.90191	4.99779e-05	XP_004622465.1	cuticle collagen 6-like
ctg001040_HS.37	7.35375	0.00459645	XP_021322463.1	ribosome-binding protein 1-like			ctg000600_HS.191	8.08268	0.000173868	P86242|PAPI_STRMB	Papain inhibitor			ctg004270_HS.23	8.89275	0.000539478	nohit	nohit
ctg003630_HS.44	7.34434	0.00499807	nohit	nohit			ctg000640_HS.3	8.06449	0.000222536	nohit	nohit			ctg003130_HS.74	8.87293	2.9328e-05	XP_004622465.1	cuticle collagen 6-like
ctg003630_HS.54	7.34434	0.0053813	nohit	nohit			ctg004780_HS.557	8.05049	0.00255786	nohit	nohit			ctg002280_HS.46	8.86539	0.00376955	nohit	nohit
ctg001930_HS.25	7.32535	0.00551127	XP_015108071.1	LOW QUALITY PROTEIN: uncharacterized transporter slc-17.2-like			ctg002640_HS.140	8.02545	0.000325896	XP_017556835.1	phosphatidylinositol 4-phosphate 5-kinase type-1 gamma-like isoform X4			ctg003230_HS.48	8.86153	8.28072e-05	XP_008297139.1	BTB/POZ domain-containing protein 6-B-like
ctg002670_HS.183	7.31835	0.000739504	XP_016382230.1	carbonic anhydrase 4-like			ctg003640_HS.64	8.01471	0.00263465	nohit	nohit			ctg003990_HS.26	8.85881	0.00387401	XP_015814432.1	protein DDI1 homolog 2 isoform X1
ctg001380_HS.38	7.28753	0.000308171	XP_017279186.1	fatty acid-binding protein, heart			ctg003410_HS.56	8.00866	0.00263801	nohit	nohit			ctg001470_HS.152	8.85881	0.00411014	XP_008404657.1	zinc finger protein 37-like
ctg001880_HS.153	7.24679	0.00529142	XP_012361006.1	tyrosine-protein kinase Fer isoform X2			ctg001430_HS.149	8.00083	9.03468e-05	nohit	nohit			ctg001430_HS.159	8.85088	0.000286534	XP_020376874.1	octapeptide-repeat protein T2-like, partial
ctg001570_HS.299	7.23666	0.00616797	XP_021567378.1	tyrosine-protein kinase Fer isoform X3			ctg004190_HS.92	7.99648	0.002724	nohit	nohit			ctg004780_HS.671	8.84914	0.00013228	XP_009903877.1	collagen alpha-2(IV) chain-like, partial
ctg002440_HS.47	7.23016	0.000264591	XP_024433264.1	kunitz-type protease inhibitor 2			ctg004180_HS.16	7.98572	0.00690263	XP_012912147.1	protein-methionine sulfoxide oxidase MICAL1 isoform X1			ctg003190_HS.15	8.84554	0.0040803	Q18581|ACN1_CAEEL	Inactive angiotensin-converting enzyme-related protein
ctg000460_HS.33	7.22646	0.00624903	nohit	nohit			ctg003590_HS.106	7.97799	0.00302942	nohit	nohit			ctg003490_HS.17	8.84331	0.00171925	nohit	nohit
ctg004780_HS.672	7.19009	0.000407051	nohit	nohit			ctg001530_HS.255	7.97293	0.00228224	XP_019628903.1	E3 ubiquitin-protein ligase RLIM-like			ctg000480_HS.14	8.83539	4.8671e-05	XP_009903877.1	collagen alpha-2(IV) chain-like, partial
ctg004190_HS.19	7.16872	0.000689149	nohit	nohit			ctg002770_HS.12	7.96856	0.00017179	nohit	nohit			ctg001470_HS.84	8.82202	0.00424793	nohit	nohit
ctg003920_HS.3	7.1637	0.00580801	XP_012330734.1	zinc finger protein 622			ctg002800_HS.53	7.92266	0.000597597	nohit	nohit			ctg000560_HS.141	8.81904	0.000322797	nohit	nohit
ctg000660_HS.55	7.12307	0.000990829	nohit	nohit			ctg003730_HS.134	7.91471	0.00284735	nohit	nohit			ctg000150_HS.9	8.81182	0.00251319	XP_016044401.1	transmembrane protease serine 9
ctg003160_HS.1	7.0885	0.0115824	nohit	nohit			ctg002670_HS.221	7.88224	0.000280642	XP_020497050.1	tartrate-resistant acid phosphatase type 5			ctg002670_HS.222	8.80859	0.00127644	XP_020032054.1	transmembrane protease serine 13
ctg004770_HS.33	7.05009	0.00142069	XP_005965358.1	L-gulonolactone oxidase-like			ctg004280_HS.27	7.87535	0.00294875	nohit	nohit			ctg000910_HS.4	8.80155	0.00424529	XP_019614593.1	BTB/POZ domain-containing protein 2-like
ctg000460_HS.32	6.98161	0.00859449	nohit	nohit			ctg003130_HS.60	7.8695	0.000108743	nohit	nohit			ctg000920_HS.10	8.76678	0.00414308	XP_002596366.1	hypothetical protein BRAFLDRAFT_279214
ctg003730_HS.167	6.9305	0.00146935	XP_016382230.1	carbonic anhydrase 4-like			ctg000650_HS.147	7.8646	0.000313773	nohit	nohit			ctg000620_HS.68	8.73115	0.0030637	nohit	nohit
ctg004110_HS.3	6.90694	0.0074492	XP_016309032.1	protein EFR3 homolog A-like isoform X2			ctg001330_HS.23	7.86128	0.00744106	nohit	nohit			ctg000600_HS.282	8.713	0.00408033	XP_017895162.1	serpin B3
ctg003660_HS.30	6.88937	0.0133806	XP_015108071.1	LOW QUALITY PROTEIN: uncharacterized transporter slc-17.2-like			ctg004110_HS.3	7.8485	0.00342146	XP_016309032.1	protein EFR3 homolog A-like isoform X2			ctg000540_HS.1	8.702	0.00407896	XP_017895162.1	serpin B3
ctg002020_HS.10	6.84161	0.00885202	Q86RQ1|CLE2_HETGL	CLAVATA3/ESR (CLE)-related protein 2			ctg000090_HS.14	7.81332	0.000666564	XP_015108084.1	LOW QUALITY PROTEIN: putative UDP-glucuronosyltransferase ugt-48			ctg004110_HS.70	8.69832	0.0043041	P18160|SPLA_DICDI	Dual specificity protein kinase splA
ctg002440_HS.49	6.83106	0.000498039	XP_023576550.1	WAP four-disulfide core domain protein 6A-like			ctg003570_HS.55	7.80923	0.000118165	XP_005460874.1	acid-sensing ion channel 1 isoform X1			ctg000880_HS.15	8.65334	0.00455376	XP_019641706.1	prolyl endopeptidase-like
ctg000690_HS.71	6.78159	0.00184553	nohit	nohit			ctg003660_HS.12	7.77324	0.00386607	Q23247|YH82_CAEEL	Uncharacterized protein ZC168.2			ctg004780_HS.583	8.64464	3.90312e-05	nohit	nohit
ctg000660_HS.98	6.77304	0.000631616	XP_004622421.1	transthyretin-like protein 46			ctg002080_HS.3	7.77197	0.00326083	nohit	nohit			ctg002690_HS.677	8.6278	0.000111344	O76743|GLH4_CAEEL	ATP-dependent RNA helicase glh-4
ctg000360_HS.136	6.76757	0.0135278	XP_015108071.1	LOW QUALITY PROTEIN: uncharacterized transporter slc-17.2-like			ctg003620_HS.31	7.76759	0.000264469	nohit	nohit			ctg004770_HS.90	8.62644	0.00253042	Q86RQ1|CLE2_HETGL	CLAVATA3/ESR (CLE)-related protein 2
ctg001470_HS.171	6.7352	0.00133335	nohit	nohit			ctg004790_HS.159	7.76481	0.0032852	XP_019750717.1	polyubiquitin-C isoform X4			ctg003690_HS.9	8.6193	0.000101948	XP_009903877.1	collagen alpha-2(IV) chain-like, partial
ctg004530_HS.1	6.73052	0.011994	Q93834|YYVP_CAEEL	Glycosyltransferase family 92 protein F59C6.8			ctg002640_HS.115	7.73252	0.00597441	nohit	nohit			ctg004710_HS.95	8.60927	8.70268e-05	XP_017563954.1	collagen alpha-2(XI) chain-like isoform X3
ctg000660_HS.582	6.7262	0.00113289	nohit	nohit			ctg004710_HS.98	7.7314	0.000160814	nohit	nohit			ctg001270_HS.28	8.58712	0.00502394	O94712|YC5C_SCHPO	Uncharacterized protein C1259.12c
ctg001480_HS.55	6.71601	0.0122282	nohit	nohit			ctg004290_HS.41	7.72845	0.00337982	Q18DN4|HMU_HALWD	Halomucin			ctg002110_HS.31	8.55079	0.0051105	O94712|YC5C_SCHPO	Uncharacterized protein C1259.12c
ctg000600_HS.39	6.6968	0.0038548	nohit	nohit			ctg004270_HS.116	7.72845	0.00341501	nohit	nohit			ctg001410_HS.22	8.53848	0.00397609	nohit	nohit
ctg003630_HS.95	6.65647	0.0114333	nohit	nohit			ctg003900_HS.26	7.71774	0.000720172	nohit	nohit			ctg003630_HS.52	8.51353	0.00267774	nohit	nohit
ctg001280_HS.22	6.65416	0.0076209	XP_022432810.1	ovochymase-1			ctg001430_HS.140	7.70826	0.000283144	nohit	nohit			ctg000910_HS.26	8.51353	0.00494925	XP_006793454.1	BTB/POZ domain-containing protein 6-B-like isoform X2
ctg004710_HS.104	6.64554	0.0114397	nohit	nohit			ctg002680_HS.497	7.70525	0.000235874	nohit	nohit			ctg000140_HS.45	8.50089	0.00262547	Q9BN21|CLE1_HETGL	CLAVATA3/ESR (CLE)-related protein 1
ctg003780_HS.4	6.63211	0.00229538	XP_026800012.1	cathepsin L1-like			ctg004780_HS.572	7.69807	0.000306391	XP_023268980.1	ubiquitin-like			ctg000850_HS.11	8.50089	0.00531687	XP_010779720.1	protein DDI1 homolog 2 isoform X2
ctg000650_HS.32	6.60404	0.0185892	nohit	nohit			ctg004270_HS.19	7.68849	0.000315316	nohit	nohit			ctg004540_HS.38	8.4924	0.00529836	XP_021571063.1	uncharacterized protein LOC110596169 isoform X1
ctg000650_HS.137	6.60226	0.0065716	nohit	nohit			ctg002900_HS.101	7.6806	0.000510021	nohit	nohit			ctg001500_HS.30	8.47957	0.00507227	nohit	nohit
ctg003700_HS.159	6.58398	0.00538288	nohit	nohit			ctg001570_HS.123	7.66269	0.00470592	nohit	nohit			ctg002690_HS.103	8.463	6.0296e-05	XP_006219921.2	delta(9)-fatty-acid desaturase fat-6-like, partial
ctg000360_HS.7	6.56229	0.0123794	XP_014973658.1	uncharacterized protein LOC106993853			ctg004770_HS.99	7.65154	0.000344186	nohit	nohit			ctg002340_HS.8	8.44503	0.000149107	nohit	nohit
ctg003290_HS.145	6.56229	0.0150075	nohit	nohit			ctg002040_HS.22	7.64509	0.00375278	nohit	nohit			ctg001890_HS.9	8.42264	0.00563694	XP_002607686.1	hypothetical protein BRAFLDRAFT_82868
ctg000830_HS.56	6.54598	0.0153367	nohit	nohit			ctg003150_HS.49	7.64158	0.00026936	nohit	nohit			ctg000310_HS.13	8.41816	0.00387192	XP_007488213.1	ribonuclease UK114
ctg001570_HS.387	6.53995	0.00589909	A5Z2X3|FUTB2_CAEEL	Galactoside 2-alpha-L-fucosyltransferase			ctg004210_HS.14	7.63653	0.000208853	P22533|MANB_CALSA	Beta-mannanase/endoglucanase A			ctg001420_HS.87	8.40466	0.00277703	nohit	nohit
ctg003730_HS.377	6.53763	0.00246987	nohit	nohit			ctg002540_HS.9	7.63502	0.000925369	nohit	nohit			ctg000600_HS.35	8.40466	0.00570443	XP_017947438.1	BTB/POZ domain-containing protein 1 isoform X1
ctg002690_HS.103	6.52653	0.000820222	XP_006219921.2	delta(9)-fatty-acid desaturase fat-6-like, partial			ctg000390_HS.61	7.6294	0.00382172	nohit	nohit			ctg004720_HS.73	8.40013	0.0027819	nohit	nohit
ctg001530_HS.175	6.51279	0.0105794	nohit	nohit			ctg003660_HS.16	7.61881	0.00141984	Q23247|YH82_CAEEL	Uncharacterized protein ZC168.2			ctg002440_HS.75	8.3802	5.7175e-05	nohit	nohit
ctg002540_HS.11	6.48647	0.00123063	Q22288|TTR15_CAEEL	Transthyretin-like protein 15			ctg002580_HS.14	7.60809	0.00016077	nohit	nohit			ctg004190_HS.77	8.37063	0.000128731	nohit	nohit
ctg003140_HS.10	6.48006	0.000784683	nohit	nohit			ctg000530_HS.6	7.60032	0.00700146	nohit	nohit			ctg002210_HS.3	8.36801	0.0030133	nohit	nohit
ctg000560_HS.26	6.46763	0.00160546	XP_019641075.1	zinc metalloproteinase nas-6-like			ctg004780_HS.560	7.58942	0.00395357	nohit	nohit			ctg003230_HS.37	8.32085	0.00282084	nohit	nohit
ctg001760_HS.12	6.45709	0.00890908	nohit	nohit			ctg002630_HS.82	7.58881	0.0091471	nohit	nohit			ctg000090_HS.25	8.31123	0.00290964	nohit	nohit
ctg004780_HS.575	6.43071	0.000956112	P34499|TTR3_CAEEL	Transthyretin-like protein 3			ctg004360_HS.42	7.58129	0.00398094	nohit	nohit			ctg004790_HS.223	8.30154	0.0042887	XP_002589734.1	hypothetical protein BRAFLDRAFT_97785
ctg003680_HS.8	6.41099	0.00634968	Q21771|CPG3_CAEEL	Chondroitin proteoglycan 3			ctg000650_HS.198	7.58083	0.00065634	XP_019639569.1	alcohol dehydrogenase class-3-like			ctg002480_HS.134	8.30154	0.00604591	XP_018977309.1	ran-binding protein 10-like
ctg000680_HS.56	6.40991	0.000835925	XP_026694528.1	chondroitin proteoglycan 1-like isoform X10			ctg000650_HS.220	7.57311	0.00408282	nohit	nohit			ctg003730_HS.101	8.29702	0.00208285	XP_004227494.1	sugar transporter SWEET1-like
ctg002690_HS.86	6.3743	0.0150788	nohit	nohit			ctg003640_HS.15	7.55835	0.00605733	XP_014117769.1	serine/arginine repetitive matrix protein 2			ctg000600_HS.13	8.28689	0.00601439	NP_001027613.1	14-3-3 protein
ctg000140_HS.4	6.37182	0.0124082	nohit	nohit			ctg002890_HS.108	7.55642	0.000896446	nohit	nohit			ctg002630_HS.160	8.26214	0.00290376	nohit	nohit
ctg002020_HS.4	6.37182	0.0193157	Q86RQ1|CLE2_HETGL	CLAVATA3/ESR (CLE)-related protein 2			ctg002670_HS.212	7.53851	0.00601309	nohit	nohit			ctg001470_HS.102	8.26214	0.00625492	nohit	nohit
ctg000560_HS.316	6.35319	0.0183535	nohit	nohit			ctg002090_HS.39	7.53012	0.00104747	XP_002594272.1	hypothetical protein BRAFLDRAFT_65126			ctg000650_HS.358	8.26101	0.000127345	nohit	nohit
ctg003730_HS.414	6.34943	0.00129922	P25310|LYSM1_STRGL	Lysozyme M1			ctg002110_HS.39	7.52305	0.00433411	nohit	nohit			ctg001330_HS.164	8.24203	0.00295351	P34269|TYR1_CAEEL	Putative tyrosinase-like protein tyr-1
ctg004190_HS.87	6.34241	0.00414112	nohit	nohit			ctg001450_HS.55	7.50597	0.00429793	nohit	nohit			ctg000660_HS.204	8.22179	0.0285215	XP_008518560.1	serine protease 42
ctg002690_HS.797	6.33889	0.0012983	nohit	nohit			ctg004220_HS.36	7.49098	0.00302969	Q23247|YH82_CAEEL	Uncharacterized protein ZC168.2			ctg002690_HS.809	8.22127	0.00451943	XP_004622465.1	cuticle collagen 6-like
ctg003510_HS.33	6.33432	0.0202929	XP_002600957.1	hypothetical protein BRAFLDRAFT_79146			ctg002670_HS.144	7.47595	0.000944726	nohit	nohit			ctg001450_HS.39	8.21649	0.0029761	XP_020647169.1	protein-lysine N-methyltransferase METTL10 isoform X1
ctg003690_HS.23	6.32395	0.000896628	Q20222|FABP3_CAEEL	Fatty acid-binding protein homolog 3			ctg001430_HS.274	7.46473	0.000286964	nohit	nohit			ctg003230_HS.41	8.19051	6.66784e-05	nohit	nohit
ctg000440_HS.197	6.3152	0.0129914	XP_006642752.2	26S protease regulatory subunit 6A			ctg002640_HS.116	7.44879	0.000776494	XP_023659698.1	phosphatidylinositol 4-phosphate 5-kinase type-1 alpha-like isoform X3			ctg000600_HS.39	8.18702	0.00087924	nohit	nohit
ctg004610_HS.39	6.29582	0.0158727	XP_020757796.1	cytochrome P450 3A24-like			ctg001530_HS.182	7.44454	0.00447029	nohit	nohit			ctg000600_HS.85	8.18523	0.00341853	nohit	nohit
ctg001530_HS.93	6.24603	0.00178558	XP_002601629.1	hypothetical protein BRAFLDRAFT_85797			ctg001470_HS.85	7.43555	0.00451548	nohit	nohit			ctg002470_HS.104	8.17996	0.00539692	Q18078|YXT2_CAEEL	Uncharacterized protein C18B2.2
ctg001570_HS.388	6.23606	0.0214945	nohit	nohit			ctg001530_HS.101	7.4265	0.00466018	nohit	nohit			ctg003730_HS.66	8.16907	0.000448654	XP_022623980.1	zinc transporter ZIP1 isoform X2
ctg003080_HS.1	6.23606	0.0222499	XP_004688240.1	N-acetyllactosaminide beta-1,3-N-acetylglucosaminyltransferase 3			ctg001620_HS.3	7.4265	0.00487455	nohit	nohit			ctg004780_HS.457	8.15866	0.00416384	nohit	nohit
ctg000560_HS.40	6.21896	0.00117883	XP_002595983.1	hypothetical protein BRAFLDRAFT_128083			ctg001380_HS.38	7.41715	0.000260372	XP_017279186.1	fatty acid-binding protein, heart			ctg000430_HS.22	8.15328	0.00676946	XP_023805177.1	microtubule-associated protein futsch isoform X1
ctg000650_HS.200	6.21558	0.0237103	nohit	nohit			ctg002740_HS.7	7.41604	0.00465617	nohit	nohit			ctg004480_HS.25	8.0928	0.00344146	nohit	nohit
ctg001290_HS.14	6.19289	0.0194243	nohit	nohit			ctg002630_HS.106	7.40364	0.000838843	nohit	nohit			ctg002040_HS.24	8.08656	0.000120403	nohit	nohit
ctg003670_HS.35	6.18072	0.00110583	nohit	nohit			ctg002630_HS.30	7.38038	0.00475499	nohit	nohit			ctg002690_HS.678	8.07831	7.78349e-05	XP_020388367.1	neurofilament heavy polypeptide
ctg001430_HS.184	6.15233	0.013067	nohit	nohit			ctg000090_HS.23	7.37368	0.0106333	nohit	nohit			ctg004360_HS.52	8.05872	0.00367075	XP_002587513.1	hypothetical protein BRAFLDRAFT_115857
ctg004610_HS.32	6.15233	0.0164484	nohit	nohit			ctg000650_HS.219	7.37097	0.00522184	nohit	nohit			ctg001450_HS.121	8.05295	0.00339672	XP_002125367.1	methylthioribulose-1-phosphate dehydratase
ctg003160_HS.32	6.14074	0.00117377	XP_004622421.1	transthyretin-like protein 46			ctg004270_HS.17	7.37097	0.00522184	nohit	nohit			ctg003730_HS.100	8.0504	8.48555e-05	nohit	nohit
ctg001570_HS.561	6.11765	0.0199946	nohit	nohit			ctg004630_HS.67	7.36151	0.00473129	nohit	nohit			ctg000530_HS.39	8.0238	0.00723607	nohit	nohit
ctg003800_HS.13	6.09633	0.00795626	XP_026800012.1	cathepsin L1-like			ctg001220_HS.90	7.36048	0.000762618	XP_006219920.1	cathepsin B-like cysteine proteinase 6, partial			ctg004780_HS.580	8.01095	0.000297293	XP_007938481.1	Y+L amino acid transporter 2
ctg003640_HS.13	6.08598	0.0113985	XP_019619681.1	LOW QUALITY PROTEIN: peroxidasin homolog, partial			ctg004280_HS.19	7.33517	0.000458741	XP_022282758.1	LOW QUALITY PROTEIN: UDP-glucuronosyltransferase 2C1-like			ctg004260_HS.78	8.0029	0.000275509	XP_004622581.1	uncharacterized protein F52C9.5-like, partial
ctg004780_HS.459	6.042	0.0255777	nohit	nohit			ctg004770_HS.60	7.33045	0.000269081	nohit	nohit			ctg004780_HS.651	8.00182	9.12544e-05	nohit	nohit
ctg001570_HS.517	6.01685	0.0306737	XP_003762757.1	beta-1,3-galactosyltransferase 2-like			ctg000660_HS.98	7.31983	0.000306801	XP_004622421.1	transthyretin-like protein 46			ctg001430_HS.301	7.99674	0.0161488	nohit	nohit
ctg000650_HS.117	6.00574	0.0233867	XP_009858113.1	lactosylceramide 1,3-N-acetyl-beta-D-glucosaminyltransferase-like			ctg004760_HS.35	7.30729	0.000624104	nohit	nohit			ctg000650_HS.215	7.96121	0.00588743	Q8IDX6|RBP2A_PLAF7	Reticulocyte-binding protein 2 homolog a
ctg003830_HS.17	5.99298	0.0252498	nohit	nohit			ctg000600_HS.178	7.30642	0.0112111	nohit	nohit			ctg002640_HS.11	7.94512	0.00553535	nohit	nohit
ctg003730_HS.205	5.97477	0.00927022	nohit	nohit			ctg003630_HS.47	7.29346	0.00575626	XP_010792448.1	paired amphipathic helix protein Sin3a-like			ctg000650_HS.114	7.92003	0.00366713	XP_019634571.1	LOW QUALITY PROTEIN: glutathione synthetase-like
ctg004230_HS.63	5.97473	0.0252764	nohit	nohit			ctg004780_HS.500	7.29016	0.000237856	nohit	nohit			ctg000630_HS.119	7.90826	0.000100011	XP_019466643.1	uncharacterized protein LOC109364458
ctg001430_HS.185	5.96919	0.00157778	XP_015108084.1	LOW QUALITY PROTEIN: putative UDP-glucuronosyltransferase ugt-48			ctg001530_HS.123	7.28347	0.00557386	nohit	nohit			ctg000650_HS.139	7.89501	0.00207666	nohit	nohit
ctg004280_HS.46	5.96871	0.0259564	nohit	nohit			ctg000650_HS.153	7.26818	0.000261984	nohit	nohit			ctg003340_HS.23	7.89449	0.00667034	XP_017321309.1	ran-binding protein 10 isoform X5
ctg003560_HS.51	5.94576	0.0253079	XP_026563728.1	lysosomal acid phosphatase			ctg000600_HS.129	7.24832	0.00401323	nohit	nohit			ctg002690_HS.111	7.89245	0.00107654	XP_002604435.1	hypothetical protein BRAFLDRAFT_190083, partial
ctg002610_HS.25	5.90401	0.00282893	nohit	nohit			ctg001430_HS.185	7.24425	0.000281157	XP_015108084.1	LOW QUALITY PROTEIN: putative UDP-glucuronosyltransferase ugt-48			ctg003680_HS.8	7.88661	0.00156543	Q21771|CPG3_CAEEL	Chondroitin proteoglycan 3
ctg000650_HS.138	5.90027	0.00652476	nohit	nohit			ctg000830_HS.27	7.24422	0.00800087	nohit	nohit			ctg001510_HS.56	7.88154	0.00517273	XP_009555996.1	tyrosine-protein kinase Fes/Fps
ctg000680_HS.46	5.89575	0.0235493	nohit	nohit			ctg002570_HS.26	7.22556	0.0119084	nohit	nohit			ctg003990_HS.25	7.87503	0.00692875	XP_027023475.1	BTB/POZ domain-containing protein 6-B-like
ctg004780_HS.617	5.89335	0.0203731	nohit	nohit			ctg003610_HS.32	7.22203	0.0063047	NP_001006124.1	annexin A11			ctg001420_HS.73	7.87503	0.00712471	nohit	nohit
ctg003230_HS.28	5.89154	0.0140007	nohit	nohit			ctg001510_HS.205	7.21887	0.000273591	XP_003203531.1	matrilysin			ctg003730_HS.414	7.81582	0.000192649	P25310|LYSM1_STRGL	Lysozyme M1
[truncated: 1,391 more rows]
