# Supplementary material for: Genomic and Transcriptomic Analysis of the Polyploidy Cyst Nematode, Heterodera trifolii, and Heterodera schachtii
Source: Int J Mol Sci. 2025 Jan 23;26(3):948. doi: 10.3390/ijms26030948 (PMC11817004; doi:10.3390/ijms26030948)
Supplement: Supplementary file 1 [file ijms-26-00948-s001.zip › Data S7_Horizontally transferred genes In Heterodera.xlsx]

## Sheet: HT HGT genes (AI≥8)
Gene_ID (HS)	Type	Classification	Alien index (AI)	HGT local score	refseq ID	refseq description	Uniprot ID	Uniprot description	GO ID	KEGG Pathway	Pfam ID
ctg002890_HT.5	HGT	NM_Eukaryota_complex	10.4484	0.16	XP_013876746.1	E3 ubiquitin-protein ligase RNF126-like isoform X2 [Austrofundulus limnaeus]	Q9FIR0|ATL30_ARATH	RING-H2 finger protein ATL30 OS=Arabidopsis thaliana	no_feature	no_feature	PF13639
ctg002870_HT.6	HGT	NM_Eukaryota_complex	10.4484	0.07	XP_013876746.1	E3 ubiquitin-protein ligase RNF126-like isoform X2 [Austrofundulus limnaeus]	Q9FIR0|ATL30_ARATH	RING-H2 finger protein ATL30 OS=Arabidopsis thaliana	no_feature	no_feature	PF13639
ctg002850_HT.8	HGT	NM_Eukaryota_complex	10.4484	0.25	XP_013876746.1	E3 ubiquitin-protein ligase RNF126-like isoform X2 [Austrofundulus limnaeus]	Q9FIR0|ATL30_ARATH	RING-H2 finger protein ATL30 OS=Arabidopsis thaliana	no_feature	no_feature	PF13639
ctg005040_HT.167	HGT	NM_Eukaryota_complex	12.6041	0.64	XP_015821045.1	zinc finger protein 26-like [Nothobranchius furzeri]	Q9XF63|ATL3_ARATH	RING-H2 finger protein ATL3 OS=Arabidopsis thaliana	no_feature	no_feature	PF13639
ctg009060_HT.135	HGT	NM_Eukaryota_complex	9.44113	0.76	XP_016077100.1	E3 ubiquitin-protein ligase RNF13 [Miniopterus natalensis]	Q8LC69|ATL8_ARATH	RING-H2 finger protein ATL8 OS=Arabidopsis thaliana	no_feature	no_feature	PF13639
ctg009060_HT.148	HGT	NM_Eukaryota_complex	8.32062	0.72	XP_026505778.1	E3 ubiquitin-protein ligase RNF13 [Terrapene mexicana triunguis]	Q9XF63|ATL3_ARATH	RING-H2 finger protein ATL3 OS=Arabidopsis thaliana	no_feature	no_feature	PF13639
ctg011820_HT.35	HGT	NM_Eukaryota_complex	8.77568	0.72	XP_015416374.1	E3 ubiquitin-protein ligase RNF13 isoform X3 [Myotis davidii]	Q9SN27|ATL59_ARATH	E3 ubiquitin-protein ligase ATL59 OS=Arabidopsis thaliana	no_feature	no_feature	PF13639
ctg005040_HT.169	HGT	NM_Eukaryota_complex	11.0537	0.56	XP_027992786.1	E3 ubiquitin-protein ligase RNF13 isoform X4 [Eptesicus fuscus]	Q8LC69|ATL8_ARATH	RING-H2 finger protein ATL8 OS=Arabidopsis thaliana	no_feature	no_feature	PF13639
ctg002720_HT.64	HGT	NM_Eukaryota_complex	27.7144	0.78	XP_010869919.1	E3 ubiquitin-protein ligase RNF126 [Esox lucius]	Q9SN28|ATL7_ARATH	RING-H2 finger protein ATL7 OS=Arabidopsis thaliana	no_feature	no_feature	PF13639
ctg007270_HT.50	HGT	NM_Eukaryota_complex	27.8782	0.68	XP_027819961.1	RING finger protein 11-like [Ovis aries]	Q9SN28|ATL7_ARATH	RING-H2 finger protein ATL7 OS=Arabidopsis thaliana	no_feature	no_feature	PF13639
ctg006430_HT.81	HGT	NM_Eukaryota_complex	10.6323	0.92	XP_004067940.1	E3 ubiquitin-protein ligase RNF13 [Oryzias latipes]	O49691|ATL29_ARATH	RING-H2 finger protein ATL29 OS=Arabidopsis thaliana	no_feature	no_feature	PF13639
ctg011620_HT.159	HGT	NM_Eukaryota_complex	29.8944	0.66	XP_016056477.1	E3 ubiquitin-protein ligase RNF167 isoform X2 [Miniopterus natalensis]	Q9SN28|ATL7_ARATH	RING-H2 finger protein ATL7 OS=Arabidopsis thaliana	no_feature	no_feature	PF13639
ctg006430_HT.71	HGT	NM_Eukaryota_complex	10.6146	0.64	XP_014071247.1	E3 ubiquitin-protein ligase RNF13-like isoform X2 [Salmo salar]	Q9XF63|ATL3_ARATH	RING-H2 finger protein ATL3 OS=Arabidopsis thaliana	no_feature	no_feature	PF13639
ctg007830_HT.62	HGT-NT	Bacteria	246.263	0.44	XP_005973125.1	mannitol 2-dehydrogenase-like [Pantholops hodgsonii]	P33216|MTLK_RHOSH	Mannitol 2-dehydrogenase OS=Rhodobacter sphaeroides	GO:0016491,GO:0050662,GO:0055114	no_feature	PF01232,PF08125
ctg003530_HT.50	HGT-NT	Bacteria	24.3024	0	nohit	nohit	Q5UR67|RIBX_MIMIV	N-glycosidase R617 OS=Acanthamoeba polyphaga mimivirus	no_feature	no_feature	PF08719
ctg003530_HT.51	HGT-NT	Bacteria	26.1983	0.2	nohit	nohit	Q5UR67|RIBX_MIMIV	N-glycosidase R617 OS=Acanthamoeba polyphaga mimivirus	no_feature	no_feature	PF08719
ctg003530_HT.59	HGT-NT	Bacteria	20.8342	0.36	nohit	nohit	Q5UR67|RIBX_MIMIV	N-glycosidase R617 OS=Acanthamoeba polyphaga mimivirus	no_feature	no_feature	PF08719
ctg003530_HT.35	HGT-NT	Bacteria	25.5642	0.28	nohit	nohit	Q5UR67|RIBX_MIMIV	N-glycosidase R617 OS=Acanthamoeba polyphaga mimivirus	no_feature	no_feature	PF08719
ctg003530_HT.40	HGT-NT	Bacteria	25.5642	0.08	nohit	nohit	Q5UR67|RIBX_MIMIV	N-glycosidase R617 OS=Acanthamoeba polyphaga mimivirus	no_feature	no_feature	PF08719
ctg004840_HT.56	HGT-NT	Eukaryota	17.5287	0.92	XP_010994702.1	LOW QUALITY PROTEIN: lysine-specific demethylase 4D-like, partial [Camelus dromedarius]	Q9U297|KDM4_CAEEL	Lysine-specific demethylase 4 OS=Caenorhabditis elegans	no_feature	no_feature	PF02373
ctg013540_HT.9	HGT-NT	Bacteria	17.7325	0.4	nohit	nohit	Q17A75|FICD_AEDAE	Adenosine monophosphate-protein transferase Fic OS=Aedes aegypti	no_feature	no_feature	PF02661
ctg010600_HT.41	HGT-NT	Bacteria	15.9959	0.28	nohit	nohit	B4MUQ2|FICD_DROWI	Adenosine monophosphate-protein transferase Fic OS=Drosophila willistoni	no_feature	no_feature	PF02661
ctg007980_HT.3	HGT	HGT_complex	63.0987	-0.25	nohit	nohit	Q0CJ49|PLYD_ASPTN	Probable pectate lyase D OS=Aspergillus terreus (strain NIH 2624 / FGSC A1156)	GO:0005576,GO:0030570	map00040	PF03211
ctg007980_HT.5	HGT	HGT_complex	38.36	-0.25	XP_027497139.1	acrosin-like isoform X1 [Corapipo altera]	Q5BA88|PLYD_EMENI	Probable pectate lyase D OS=Emericella nidulans (strain FGSC A4 / ATCC 38163 / CBS 112.46 / NRRL 194 / M139)	GO:0005576,GO:0030570	map00040	PF03211
ctg008010_HT.9	HGT	HGT_complex	71.2062	-0.12	nohit	nohit	Q5BA88|PLYD_EMENI	Probable pectate lyase D OS=Emericella nidulans (strain FGSC A4 / ATCC 38163 / CBS 112.46 / NRRL 194 / M139)	GO:0005576,GO:0030570	map00040	PF03211
ctg001850_HT.38	HGT	HGT_complex	68.2534	0.16	nohit	nohit	Q5B7Z3|PLYE_EMENI	Pectate lyase E OS=Emericella nidulans (strain FGSC A4 / ATCC 38163 / CBS 112.46 / NRRL 194 / M139)	GO:0005576,GO:0030570	map00040	PF03211
ctg002360_HT.67	HGT	HGT_complex	72.8897	0.24	nohit	nohit	Q5B7Z3|PLYE_EMENI	Pectate lyase E OS=Emericella nidulans (strain FGSC A4 / ATCC 38163 / CBS 112.46 / NRRL 194 / M139)	GO:0005576,GO:0030570	map00040	PF03211
ctg007660_HT.20	HGT	HGT_complex	70.2585	0.08	nohit	nohit	Q5B7Z3|PLYE_EMENI	Pectate lyase E OS=Emericella nidulans (strain FGSC A4 / ATCC 38163 / CBS 112.46 / NRRL 194 / M139)	GO:0005576,GO:0030570	map00040	PF03211
ctg006130_HT.29	HGT	HGT_complex	69.5068	0.16	nohit	nohit	Q5BA88|PLYD_EMENI	Probable pectate lyase D OS=Emericella nidulans (strain FGSC A4 / ATCC 38163 / CBS 112.46 / NRRL 194 / M139)	GO:0005576,GO:0030570	map00040	PF03211
ctg008010_HT.4	HGT	HGT_complex	60.4742	-0.42	XP_023149843.1	dual specificity tyrosine-phosphorylation-regulated kinase 4-like [Amphiprion ocellaris]	Q0CJ49|PLYD_ASPTN	Probable pectate lyase D OS=Aspergillus terreus (strain NIH 2624 / FGSC A1156)	GO:0005576,GO:0030570	map00040	PF03211
ctg008080_HT.5	HGT	HGT_complex	53.2894	0.08	nohit	nohit	Q5BA88|PLYD_EMENI	Probable pectate lyase D OS=Emericella nidulans (strain FGSC A4 / ATCC 38163 / CBS 112.46 / NRRL 194 / M139)	GO:0005576,GO:0030570	map00040	PF03211
ctg007660_HT.19	HGT	HGT_complex	78.0568	0.08	nohit	nohit	Q5B7Z3|PLYE_EMENI	Pectate lyase E OS=Emericella nidulans (strain FGSC A4 / ATCC 38163 / CBS 112.46 / NRRL 194 / M139)	GO:0005576,GO:0030570	map00040	PF03211
ctg001850_HT.39	HGT	HGT_complex	79.7192	0.16	nohit	nohit	Q5B7Z3|PLYE_EMENI	Pectate lyase E OS=Emericella nidulans (strain FGSC A4 / ATCC 38163 / CBS 112.46 / NRRL 194 / M139)	GO:0005576,GO:0030570	map00040	PF03211
ctg000680_HT.20	HGT	HGT_complex	28.8204	0.16	nohit	nohit	Q4WC29|PLYE_ASPFU	Probable pectate lyase E OS=Neosartorya fumigata (strain ATCC MYA-4609 / Af293 / CBS 101355 / FGSC A1100)	GO:0005576,GO:0030570	map00040	PF03211
ctg008010_HT.10	HGT	HGT_complex	68.3214	0	XP_027144791.1	protein bassoon isoform X2 [Larimichthys crocea]	Q0CJ49|PLYD_ASPTN	Probable pectate lyase D OS=Aspergillus terreus (strain NIH 2624 / FGSC A1156)	GO:0005576,GO:0030570	map00040	PF03211
ctg008080_HT.22	HGT	HGT_complex	63.8735	0.08	nohit	nohit	Q5BA88|PLYD_EMENI	Probable pectate lyase D OS=Emericella nidulans (strain FGSC A4 / ATCC 38163 / CBS 112.46 / NRRL 194 / M139)	GO:0005576,GO:0030570	map00040	PF03211
ctg006130_HT.54	HGT	HGT_complex	66.4898	0.03	nohit	nohit	Q5BA88|PLYD_EMENI	Probable pectate lyase D OS=Emericella nidulans (strain FGSC A4 / ATCC 38163 / CBS 112.46 / NRRL 194 / M139)	GO:0005576,GO:0030570	map00040	PF03211
ctg006130_HT.43	HGT	HGT_complex	22.1257	-0.04	nohit	nohit	Q4WC29|PLYE_ASPFU	Probable pectate lyase E OS=Neosartorya fumigata (strain ATCC MYA-4609 / Af293 / CBS 101355 / FGSC A1100)	GO:0005576,GO:0030570	map00040	PF03211
ctg006130_HT.36	HGT	HGT_complex	72.1416	-0.04	nohit	nohit	Q5BA88|PLYD_EMENI	Probable pectate lyase D OS=Emericella nidulans (strain FGSC A4 / ATCC 38163 / CBS 112.46 / NRRL 194 / M139)	GO:0005576,GO:0030570	map00040	PF03211
ctg002360_HT.66	HGT	HGT_complex	22.7184	0.32	nohit	nohit	Q0CJ49|PLYD_ASPTN	Probable pectate lyase D OS=Aspergillus terreus (strain NIH 2624 / FGSC A1156)	GO:0005576,GO:0030570	map00040	PF03211
ctg008080_HT.24	HGT	HGT_complex	63.5722	0	nohit	nohit	Q5BA88|PLYD_EMENI	Probable pectate lyase D OS=Emericella nidulans (strain FGSC A4 / ATCC 38163 / CBS 112.46 / NRRL 194 / M139)	GO:0005576,GO:0030570	map00040	PF03211
ctg008010_HT.5	HGT	HGT_complex	59.0086	-0.35	nohit	nohit	Q5BA88|PLYD_EMENI	Probable pectate lyase D OS=Emericella nidulans (strain FGSC A4 / ATCC 38163 / CBS 112.46 / NRRL 194 / M139)	GO:0005576,GO:0030570	map00040	PF03211
ctg006130_HT.40	HGT	HGT_complex	57.8752	0.04	nohit	nohit	Q4WC29|PLYE_ASPFU	Probable pectate lyase E OS=Neosartorya fumigata (strain ATCC MYA-4609 / Af293 / CBS 101355 / FGSC A1100)	GO:0005576,GO:0030570	map00040	PF03211
ctg006130_HT.51	HGT	HGT_complex	70.2077	0.06	nohit	nohit	Q5BA88|PLYD_EMENI	Probable pectate lyase D OS=Emericella nidulans (strain FGSC A4 / ATCC 38163 / CBS 112.46 / NRRL 194 / M139)	GO:0005576,GO:0030570	map00040	PF03211
ctg008080_HT.19	HGT	HGT_complex	63.4828	-0.04	nohit	nohit	Q5BA88|PLYD_EMENI	Probable pectate lyase D OS=Emericella nidulans (strain FGSC A4 / ATCC 38163 / CBS 112.46 / NRRL 194 / M139)	GO:0005576,GO:0030570	map00040	PF03211
ctg008080_HT.10	HGT	HGT_complex	67.8928	-0.24	nohit	nohit	Q0CJ49|PLYD_ASPTN	Probable pectate lyase D OS=Aspergillus terreus (strain NIH 2624 / FGSC A1156)	GO:0005576,GO:0030570	map00040	PF03211
ctg008010_HT.3	HGT	HGT_complex	72.646	-0.3	XP_002599041.1	hypothetical protein BRAFLDRAFT_104263 [Branchiostoma floridae]	Q5BA88|PLYD_EMENI	Probable pectate lyase D OS=Emericella nidulans (strain FGSC A4 / ATCC 38163 / CBS 112.46 / NRRL 194 / M139)	GO:0005576,GO:0030570	map00040	PF03211
ctg008710_HT.56	HGT-NT	Bacteria	15.0673	0.12	nohit	nohit	B8EMF2|LON_METSB	Lon protease OS=Methylocella silvestris (strain DSM 15510 / CIP 108128 / LMG 27833 / NCIMB 13906 / BL2)	GO:0004176,GO:0004252,GO:0006508	no_feature	PF05362
ctg008710_HT.49	HGT-NT	Bacteria	15.0673	0.04	nohit	nohit	B8EMF2|LON_METSB	Lon protease OS=Methylocella silvestris (strain DSM 15510 / CIP 108128 / LMG 27833 / NCIMB 13906 / BL2)	GO:0004176,GO:0004252,GO:0006508	no_feature	PF05362
ctg008710_HT.62	HGT-NT	Bacteria	15.8557	0.16	nohit	nohit	B8EMF2|LON_METSB	Lon protease OS=Methylocella silvestris (strain DSM 15510 / CIP 108128 / LMG 27833 / NCIMB 13906 / BL2)	GO:0004176,GO:0004252,GO:0006508	no_feature	PF05362
ctg003330_HT.8	HGT-NT	HGT_complex	15.415	0.59	XP_010765897.1	LOW QUALITY PROTEIN: ATP-dependent zinc metalloprotease YME1L1 [Notothenia coriiceps]	B3PNH3|FTSH_MYCA5	ATP-dependent zinc metalloprotease FtsH OS=Mycoplasma arthritidis (strain 158L3-1)	GO:0004222,GO:0005524,GO:0006508	no_feature	PF01434
ctg001750_HT.15	HGT-NT	Bacteria	460.359	0.68	XP_005973125.1	mannitol 2-dehydrogenase-like [Pantholops hodgsonii]	P33216|MTLK_RHOSH	Mannitol 2-dehydrogenase OS=Rhodobacter sphaeroides	GO:0016491,GO:0050662,GO:0055114	no_feature	PF01232,PF08125
ctg003760_HT.100	HGT-NT	Bacteria	460.517	0.76	XP_005973125.1	mannitol 2-dehydrogenase-like [Pantholops hodgsonii]	P33216|MTLK_RHOSH	Mannitol 2-dehydrogenase OS=Rhodobacter sphaeroides	GO:0016491,GO:0050662,GO:0055114	no_feature	PF01232,PF08125
ctg003870_HT.84	HGT-NT	Bacteria	460.517	0.76	XP_005973125.1	mannitol 2-dehydrogenase-like [Pantholops hodgsonii]	P33216|MTLK_RHOSH	Mannitol 2-dehydrogenase OS=Rhodobacter sphaeroides	GO:0016491,GO:0050662,GO:0055114	no_feature	PF01232,PF08125
ctg011240_HT.13	HGT-NT	Bacteria	460.517	0.39	XP_005973125.1	mannitol 2-dehydrogenase-like [Pantholops hodgsonii]	P33216|MTLK_RHOSH	Mannitol 2-dehydrogenase OS=Rhodobacter sphaeroides	GO:0016491,GO:0050662,GO:0055114	no_feature	PF01232,PF08125
ctg009470_HT.27	HGT-NT	Bacteria	460.517	0.52	XP_005973125.1	mannitol 2-dehydrogenase-like [Pantholops hodgsonii]	P33216|MTLK_RHOSH	Mannitol 2-dehydrogenase OS=Rhodobacter sphaeroides	GO:0016491,GO:0050662,GO:0055114	no_feature	PF01232,PF08125
ctg011620_HT.28	HGT-NT	Bacteria	460.517	0.48	XP_005973125.1	mannitol 2-dehydrogenase-like [Pantholops hodgsonii]	P33216|MTLK_RHOSH	Mannitol 2-dehydrogenase OS=Rhodobacter sphaeroides	GO:0016491,GO:0050662,GO:0055114	no_feature	PF01232,PF08125
ctg009350_HT.29	HGT-NT	Bacteria	337.216	0.44	XP_005973125.1	mannitol 2-dehydrogenase-like [Pantholops hodgsonii]	P33216|MTLK_RHOSH	Mannitol 2-dehydrogenase OS=Rhodobacter sphaeroides	GO:0016491,GO:0050662,GO:0055114	no_feature	PF08125
ctg004830_HT.22	HGT-NT	Bacteria	460.517	0.68	XP_005973125.1	mannitol 2-dehydrogenase-like [Pantholops hodgsonii]	P33216|MTLK_RHOSH	Mannitol 2-dehydrogenase OS=Rhodobacter sphaeroides	GO:0016491,GO:0050662,GO:0055114	no_feature	PF01232,PF08125
ctg007830_HT.68	HGT-NT	Bacteria	460.517	0.36	XP_005973125.1	mannitol 2-dehydrogenase-like [Pantholops hodgsonii]	P33216|MTLK_RHOSH	Mannitol 2-dehydrogenase OS=Rhodobacter sphaeroides	GO:0016491,GO:0050662,GO:0055114	no_feature	PF01232,PF08125
ctg002550_HT.2	HGT-NT	Bacteria	460.517	0.42	XP_005973125.1	mannitol 2-dehydrogenase-like [Pantholops hodgsonii]	P33216|MTLK_RHOSH	Mannitol 2-dehydrogenase OS=Rhodobacter sphaeroides	GO:0016491,GO:0050662,GO:0055114	no_feature	PF01232,PF08125
ctg006470_HT.23	HGT-NT	Bacteria	460.517	0.6	XP_005973125.1	mannitol 2-dehydrogenase-like [Pantholops hodgsonii]	P33216|MTLK_RHOSH	Mannitol 2-dehydrogenase OS=Rhodobacter sphaeroides	GO:0016491,GO:0050662,GO:0055114	no_feature	PF01232,PF08125
ctg000060_HT.27	HGT	HGT_complex	16.0411	0.36	XP_020392732.1	LOW QUALITY PROTEIN: MAP kinase-activated protein kinase 2-like [Rhincodon typus]	P49139|MAPK2_RABIT	MAP kinase-activated protein kinase 2 (Fragment) OS=Oryctolagus cuniculus	GO:0004672,GO:0005524,GO:0006468	no_feature	PF00069
ctg006300_HT.100	HGT	HGT_complex	13.7385	0.68	XP_027567722.1	myosin light chain kinase, smooth muscle-like [Pipra filicauda]	Q6AVM3|CCAMK_ORYSJ	Calcium and calcium/calmodulin-dependent serine/threonine-protein kinase OS=Oryza sativa subsp. japonica	GO:0004672,GO:0005524,GO:0006468	no_feature	PF00069
ctg008790_HT.14	HGT	HGT_complex	13.3773	0.92	XP_014440000.1	LOW QUALITY PROTEIN: MAP kinase-activated protein kinase 3 [Tupaia chinensis]	A0A075F7E9|LERK1_ORYSI	G-type lectin S-receptor-like serine/threonine-protein kinase LECRK1 OS=Oryza sativa subsp. indica	GO:0004672,GO:0005524,GO:0006468	no_feature	PF00069
ctg003100_HT.51	HGT	HGT_complex	17.7225	0.72	nohit	nohit	P33981|TTK_HUMAN	Dual specificity protein kinase TTK OS=Homo sapiens	GO:0004672,GO:0005524,GO:0006468	no_feature	PF00069
ctg002350_HT.19	HGT	HGT_complex	18.7272	0.48	XP_021581744.1	dual specificity protein kinase TTK isoform X1 [Ictidomys tridecemlineatus]	P35761|TTK_MOUSE	Dual specificity protein kinase TTK OS=Mus musculus	GO:0004672,GO:0005524,GO:0006468	no_feature	PF00069
ctg011280_HT.44	HGT	HGT_complex	14.0614	0.68	XP_027523714.1	LOW QUALITY PROTEIN: myosin light chain kinase, smooth muscle-like [Corapipo altera]	Q6AVM3|CCAMK_ORYSJ	Calcium and calcium/calmodulin-dependent serine/threonine-protein kinase OS=Oryza sativa subsp. japonica	GO:0004672,GO:0005524,GO:0006468	no_feature	PF00069
ctg014040_HT.90	HGT	HGT_complex	11.7274	0.44	XP_008103763.1	calcium/calmodulin-dependent protein kinase type 1 [Anolis carolinensis]	Q8SRI3|MRK1_ENCCU	Probable serine/threonine-protein kinase MRK1 homolog OS=Encephalitozoon cuniculi (strain GB-M1)	GO:0004672,GO:0005524,GO:0006468	no_feature	PF00069
ctg010120_HT.69	HGT	HGT_complex	12.6971	0.26	nohit	nohit	Q8SRI3|MRK1_ENCCU	Probable serine/threonine-protein kinase MRK1 homolog OS=Encephalitozoon cuniculi (strain GB-M1)	GO:0004672,GO:0005524,GO:0006468	no_feature	PF00069
ctg011230_HT.19	HGT	HGT_complex	19.274	0.52	XP_023649326.1	MAP kinase-activated protein kinase 2-like [Paramormyrops kingsleyae]	Q16644|MAPK3_HUMAN	MAP kinase-activated protein kinase 3 OS=Homo sapiens	GO:0004672,GO:0005524,GO:0006468	no_feature	PF00069
ctg006880_HT.187	HGT	HGT_complex	11.806	0.84	XP_008330368.1	LOW QUALITY PROTEIN: triple functional domain protein-like [Cynoglossus semilaevis]	Q7FAZ3|LERK1_ORYSJ	G-type lectin S-receptor-like serine/threonine-protein kinase LECRK1 OS=Oryza sativa subsp. japonica	GO:0004672,GO:0005524,GO:0006468	no_feature	PF00069
ctg006880_HT.55	HGT	HGT_complex	12.3271	0.68	nohit	nohit	Q9ZSA4|CDPKR_ARATH	Calcium-dependent protein kinase 27 OS=Arabidopsis thaliana	GO:0004672,GO:0005524,GO:0006468	no_feature	PF00069
ctg008210_HT.25	HGT	HGT_complex	13.6671	0.32	XP_007442631.1	ribosomal protein S6 kinase alpha-5 [Python bivittatus]	Q9FX86|CAMK8_ARATH	CDPK-related kinase 8 OS=Arabidopsis thaliana	GO:0004672,GO:0005524,GO:0006468	no_feature	PF00069
ctg003530_HT.134	HGT	HGT_complex	23.3003	0.56	XP_015245997.1	serine/threonine-protein kinase tousled-like 2 isoform X1 [Cyprinodon variegatus]	Q54UL8|MPS1_DICDI	Probable serine/threonine-protein kinase mps1 OS=Dictyostelium discoideum	GO:0004672,GO:0005524,GO:0006468	no_feature	PF00069
ctg000200_HT.5	HGT	HGT_complex	18.9298	0.98	XP_008170938.1	MAP kinase-activated protein kinase 2 isoform X3 [Chrysemys picta bellii]	P49139|MAPK2_RABIT	MAP kinase-activated protein kinase 2 (Fragment) OS=Oryctolagus cuniculus	GO:0004672,GO:0005524,GO:0006468	no_feature	PF00069
ctg003780_HT.11	HGT	HGT_complex	12.0821	0.68	XP_006070248.2	dual specificity mitogen-activated protein kinase kinase 3 isoform X2 [Bubalus bubalis]	Q7FAZ3|LERK1_ORYSJ	G-type lectin S-receptor-like serine/threonine-protein kinase LECRK1 OS=Oryza sativa subsp. japonica	GO:0004672,GO:0005524,GO:0006468	no_feature	PF00069
ctg004580_HT.54	HGT-NT	Bacteria	140.344	0.4	nohit	nohit	Q5BA88|PLYD_EMENI	Probable pectate lyase D OS=Emericella nidulans (strain FGSC A4 / ATCC 38163 / CBS 112.46 / NRRL 194 / M139)	GO:0005576,GO:0030570	map00040	PF03211
ctg003250_HT.102	HGT-NT	Bacteria	156.1	0.2	nohit	nohit	Q5BA88|PLYD_EMENI	Probable pectate lyase D OS=Emericella nidulans (strain FGSC A4 / ATCC 38163 / CBS 112.46 / NRRL 194 / M139)	GO:0005576,GO:0030570	map00040	PF03211
ctg004990_HT.248	HGT-NT	Bacteria	146.234	0.28	nohit	nohit	Q5BA88|PLYD_EMENI	Probable pectate lyase D OS=Emericella nidulans (strain FGSC A4 / ATCC 38163 / CBS 112.46 / NRRL 194 / M139)	GO:0005576,GO:0030570	map00040	PF03211
ctg005390_HT.42	HGT-NT	Bacteria	143.59	0.32	nohit	nohit	Q5BA88|PLYD_EMENI	Probable pectate lyase D OS=Emericella nidulans (strain FGSC A4 / ATCC 38163 / CBS 112.46 / NRRL 194 / M139)	GO:0005576,GO:0030570	map00040	PF03211
ctg005390_HT.37	HGT-NT	Bacteria	146.871	0.24	nohit	nohit	Q5BA88|PLYD_EMENI	Probable pectate lyase D OS=Emericella nidulans (strain FGSC A4 / ATCC 38163 / CBS 112.46 / NRRL 194 / M139)	GO:0005576,GO:0030570	map00040	PF03211
ctg003250_HT.97	HGT-NT	Bacteria	141.194	-0.08	nohit	nohit	Q5BA88|PLYD_EMENI	Probable pectate lyase D OS=Emericella nidulans (strain FGSC A4 / ATCC 38163 / CBS 112.46 / NRRL 194 / M139)	GO:0005576,GO:0030570	map00040	PF03211
ctg004460_HT.114	HGT-NT	Bacteria	130.842	0.24	nohit	nohit	Q5ATC7|PLYH_EMENI	Pectate lyase H OS=Emericella nidulans (strain FGSC A4 / ATCC 38163 / CBS 112.46 / NRRL 194 / M139)	GO:0005576,GO:0030570	map00040	PF03211
ctg009590_HT.14	HGT-NT	Bacteria	155.175	0.51	nohit	nohit	Q5BA88|PLYD_EMENI	Probable pectate lyase D OS=Emericella nidulans (strain FGSC A4 / ATCC 38163 / CBS 112.46 / NRRL 194 / M139)	GO:0005576,GO:0030570	map00040	PF03211
ctg004580_HT.58	HGT-NT	Bacteria	139.651	0.24	nohit	nohit	Q5BA88|PLYD_EMENI	Probable pectate lyase D OS=Emericella nidulans (strain FGSC A4 / ATCC 38163 / CBS 112.46 / NRRL 194 / M139)	GO:0005576,GO:0030570	map00040	PF03211
ctg004990_HT.289	HGT-NT	Bacteria	107.313	0.24	nohit	nohit	Q5BA88|PLYD_EMENI	Probable pectate lyase D OS=Emericella nidulans (strain FGSC A4 / ATCC 38163 / CBS 112.46 / NRRL 194 / M139)	GO:0005576,GO:0030570	map00040	PF03211
ctg005350_HT.3	HGT-NT	Bacteria	111.765	0.42	nohit	nohit	Q0CJ49|PLYD_ASPTN	Probable pectate lyase D OS=Aspergillus terreus (strain NIH 2624 / FGSC A1156)	GO:0005576,GO:0030570	map00040	PF03211
ctg009840_HT.6	HGT-NT	Bacteria	129.107	0.24	nohit	nohit	D3JTC1|PLYA_PAEAM	Pectate lyase A OS=Paenibacillus amylolyticus	GO:0005576,GO:0030570	map00040	PF03211
ctg003250_HT.92	HGT-NT	Bacteria	161.667	0.12	nohit	nohit	Q9X6Z2|PLYA_PAEBA	Pectate lyase A OS=Paenibacillus barcinonensis	GO:0005576,GO:0030570	map00040	PF03211
ctg004990_HT.291	HGT-NT	Bacteria	138.611	0.16	nohit	nohit	Q5BA88|PLYD_EMENI	Probable pectate lyase D OS=Emericella nidulans (strain FGSC A4 / ATCC 38163 / CBS 112.46 / NRRL 194 / M139)	GO:0005576,GO:0030570	map00040	PF03211
ctg006400_HT.39	HGT-NT	Bacteria	127.374	0.32	nohit	nohit	Q5ATC7|PLYH_EMENI	Pectate lyase H OS=Emericella nidulans (strain FGSC A4 / ATCC 38163 / CBS 112.46 / NRRL 194 / M139)	GO:0005576,GO:0030570	map00040	PF03211
ctg006400_HT.35	HGT-NT	Bacteria	154.479	0.48	nohit	nohit	Q5BA88|PLYD_EMENI	Probable pectate lyase D OS=Emericella nidulans (strain FGSC A4 / ATCC 38163 / CBS 112.46 / NRRL 194 / M139)	GO:0005576,GO:0030570	map00040	PF03211
ctg004990_HT.290	HGT-NT	Bacteria	136.18	0.24	nohit	nohit	Q5BA88|PLYD_EMENI	Probable pectate lyase D OS=Emericella nidulans (strain FGSC A4 / ATCC 38163 / CBS 112.46 / NRRL 194 / M139)	GO:0005576,GO:0030570	map00040	PF03211
ctg004990_HT.294	HGT-NT	Bacteria	140.698	0	nohit	nohit	Q5BA88|PLYD_EMENI	Probable pectate lyase D OS=Emericella nidulans (strain FGSC A4 / ATCC 38163 / CBS 112.46 / NRRL 194 / M139)	GO:0005576,GO:0030570	map00040	PF03211
ctg001200_HT.15	HGT	Bacteria	29.1609	0.43	XP_007446328.1	2-oxo-4-hydroxy-4-carboxy-5-ureidoimidazoline decarboxylase-like [Lipotes vexillifer]	D4GPU8|URAD_HALVD	2-oxo-4-hydroxy-4-carboxy-5-ureidoimidazoline decarboxylase OS=Haloferax volcanii (strain ATCC 29605 / DSM 3757 / JCM 8879 / NBRC 14742 / NCIMB 2012 / VKM B-1768 / DS2)	no_feature	map00230	PF09349
ctg002760_HT.15	HGT-NT	Bacteria	256.511	0.82	XP_005955027.1	proton myo-inositol cotransporter-like [Pantholops hodgsonii]	P54723|YFIG_BACSU	Putative metabolite transport protein YfiG OS=Bacillus subtilis (strain 168)	GO:0016021,GO:0022857,GO:0055085	no_feature	PF00083
ctg004380_HT.33	HGT-NT	Bacteria	389.163	0.52	XP_005961926.1	plastidic glucose transporter 4-like [Pantholops hodgsonii]	O34718|IOLT_BACSU	Major myo-inositol transporter IolT OS=Bacillus subtilis (strain 168)	GO:0016021,GO:0022857,GO:0055085	no_feature	PF00083
ctg000520_HT.20	HGT-NT	Bacteria	287.616	0.9	XP_010896160.1	proton myo-inositol cotransporter-like isoform X3 [Esox lucius]	P54723|YFIG_BACSU	Putative metabolite transport protein YfiG OS=Bacillus subtilis (strain 168)	GO:0016021,GO:0022857,GO:0055085	no_feature	PF00083
ctg005040_HT.191	HGT-NT	Bacteria	399.046	0.12	XP_005961926.1	plastidic glucose transporter 4-like [Pantholops hodgsonii]	O34718|IOLT_BACSU	Major myo-inositol transporter IolT OS=Bacillus subtilis (strain 168)	GO:0016021,GO:0022857,GO:0055085	no_feature	PF00083
ctg000830_HT.21	HGT-NT	Bacteria	358.702	0.92	XP_016113486.1	proton myo-inositol cotransporter-like [Sinocyclocheilus grahami]	O34718|IOLT_BACSU	Major myo-inositol transporter IolT OS=Bacillus subtilis (strain 168)	GO:0016021,GO:0022857,GO:0055085	no_feature	PF00083
ctg006030_HT.37	HGT-NT	Bacteria	273.21	0.67	XP_005955027.1	proton myo-inositol cotransporter-like [Pantholops hodgsonii]	P54723|YFIG_BACSU	Putative metabolite transport protein YfiG OS=Bacillus subtilis (strain 168)	GO:0016021,GO:0022857,GO:0055085	no_feature	PF00083
ctg005230_HT.32	HGT-NT	Bacteria	270.62	0.92	XP_005955027.1	proton myo-inositol cotransporter-like [Pantholops hodgsonii]	P54723|YFIG_BACSU	Putative metabolite transport protein YfiG OS=Bacillus subtilis (strain 168)	GO:0016021,GO:0022857,GO:0055085	no_feature	PF00083
ctg011820_HT.68	HGT-NT	Bacteria	388.938	0.6	XP_005961926.1	plastidic glucose transporter 4-like [Pantholops hodgsonii]	O34718|IOLT_BACSU	Major myo-inositol transporter IolT OS=Bacillus subtilis (strain 168)	GO:0016021,GO:0022857,GO:0055085	no_feature	PF00083
ctg011620_HT.298	HGT-NT	Bacteria	262.51	0.6	XP_005955027.1	proton myo-inositol cotransporter-like [Pantholops hodgsonii]	O34718|IOLT_BACSU	Major myo-inositol transporter IolT OS=Bacillus subtilis (strain 168)	GO:0016021,GO:0022857,GO:0055085	no_feature	PF00083
ctg000560_HT.12	HGT	Viridiplantae	8.44854	0.4	XP_016133022.1	group XV phospholipase A2-like isoform X2 [Sinocyclocheilus grahami]	P53760|LCAT_CHICK	Phosphatidylcholine-sterol acyltransferase (Fragment) OS=Gallus gallus	GO:0006629,GO:0008374	no_feature	PF02450
ctg007490_HT.36	HGT-NT	NM_Eukaryota_complex	18.7534	0.68	XP_002589002.1	hypothetical protein BRAFLDRAFT_124914 [Branchiostoma floridae]	O88799|ZAN_MOUSE	Zonadhesin OS=Mus musculus	GO:0016307,GO:0046488	no_feature	PF01504
ctg003210_HT.36	HGT-NT	Bacteria	25.6255	0.68	nohit	nohit	nohit	nohit	GO:0046417	map00400	PF01817
ctg010730_HT.302	HGT-NT	Bacteria	26.5458	0.68	nohit	nohit	nohit	nohit	GO:0046417	map00400	PF01817
ctg002270_HT.24	HGT-NT	Bacteria	25.6255	0.69	nohit	nohit	nohit	nohit	GO:0046417	map00400	PF01817
ctg006750_HT.45	HGT-NT	Bacteria	173.261	0	XP_005970996.1	low specificity L-threonine aldolase-like [Pantholops hodgsonii]	O50584|LTAE_PSEUN	Low specificity L-threonine aldolase OS=Pseudomonas sp. (strain NCIMB 10558)	GO:0006520,GO:0016829	no_feature	PF01212
ctg004000_HT.42	HGT-NT	Bacteria	170.333	0	XP_005970996.1	low specificity L-threonine aldolase-like [Pantholops hodgsonii]	O50584|LTAE_PSEUN	Low specificity L-threonine aldolase OS=Pseudomonas sp. (strain NCIMB 10558)	GO:0006520,GO:0016829	no_feature	PF01212
ctg004000_HT.45	HGT-NT	Bacteria	175.684	-0.16	XP_005970996.1	low specificity L-threonine aldolase-like [Pantholops hodgsonii]	O50584|LTAE_PSEUN	Low specificity L-threonine aldolase OS=Pseudomonas sp. (strain NCIMB 10558)	GO:0006520,GO:0016829	no_feature	PF01212
ctg006760_HT.24	HGT-NT	Bacteria	173.185	0	XP_005970996.1	low specificity L-threonine aldolase-like [Pantholops hodgsonii]	O50584|LTAE_PSEUN	Low specificity L-threonine aldolase OS=Pseudomonas sp. (strain NCIMB 10558)	GO:0006520,GO:0016829	no_feature	PF01212
ctg006750_HT.49	HGT-NT	Bacteria	178.411	-0.16	XP_005970996.1	low specificity L-threonine aldolase-like [Pantholops hodgsonii]	O50584|LTAE_PSEUN	Low specificity L-threonine aldolase OS=Pseudomonas sp. (strain NCIMB 10558)	GO:0006520,GO:0016829	no_feature	PF01212
ctg010160_HT.125	HGT-NT	Bacteria	174.303	0	XP_005970996.1	low specificity L-threonine aldolase-like [Pantholops hodgsonii]	O50584|LTAE_PSEUN	Low specificity L-threonine aldolase OS=Pseudomonas sp. (strain NCIMB 10558)	GO:0006520,GO:0016829	no_feature	PF01212
ctg012730_HT.57	HGT-NT	Bacteria	173.843	0	XP_005970996.1	low specificity L-threonine aldolase-like [Pantholops hodgsonii]	O50584|LTAE_PSEUN	Low specificity L-threonine aldolase OS=Pseudomonas sp. (strain NCIMB 10558)	GO:0006520,GO:0016829	no_feature	PF01212
ctg006760_HT.28	HGT-NT	Bacteria	178.795	-0.16	XP_005970996.1	low specificity L-threonine aldolase-like [Pantholops hodgsonii]	O50584|LTAE_PSEUN	Low specificity L-threonine aldolase OS=Pseudomonas sp. (strain NCIMB 10558)	GO:0006520,GO:0016829	no_feature	PF01212
ctg010160_HT.129	HGT-NT	Bacteria	177.517	-0.3	XP_005970996.1	low specificity L-threonine aldolase-like [Pantholops hodgsonii]	O50584|LTAE_PSEUN	Low specificity L-threonine aldolase OS=Pseudomonas sp. (strain NCIMB 10558)	GO:0006520,GO:0016829	no_feature	PF01212
ctg012730_HT.61	HGT-NT	Bacteria	177.517	-0.16	XP_005970996.1	low specificity L-threonine aldolase-like [Pantholops hodgsonii]	O50584|LTAE_PSEUN	Low specificity L-threonine aldolase OS=Pseudomonas sp. (strain NCIMB 10558)	GO:0006520,GO:0016829	no_feature	PF01212
ctg007310_HT.14	HGT	Bacteria	163.306	0.24	nohit	nohit	P80065|INVB_DAUCA	Beta-fructofuranosidase, soluble isoenzyme I OS=Daucus carota	no_feature	no_feature	PF00251
ctg007310_HT.11	HGT	Bacteria	275.541	0.24	nohit	nohit	P05656|SACC_BACSU	Levanase OS=Bacillus subtilis (strain 168)	no_feature	no_feature	PF00251
ctg005010_HT.41	HGT	Bacteria	269.652	0.94	nohit	nohit	P05656|SACC_BACSU	Levanase OS=Bacillus subtilis (strain 168)	no_feature	no_feature	PF00251
ctg003090_HT.36	HGT	Bacteria	178.576	0.6	nohit	nohit	P40714|CSCA_ECOLX	Sucrose-6-phosphate hydrolase OS=Escherichia coli	no_feature	no_feature	PF00251
ctg003830_HT.64	HGT	Bacteria	180.822	0.52	nohit	nohit	P40714|CSCA_ECOLX	Sucrose-6-phosphate hydrolase OS=Escherichia coli	no_feature	no_feature	PF00251
ctg002830_HT.150	HGT	Bacteria	277.142	0.52	nohit	nohit	P80065|INVB_DAUCA	Beta-fructofuranosidase, soluble isoenzyme I OS=Daucus carota	no_feature	no_feature	PF00251
ctg008710_HT.48	HGT-NT	Eukaryota	14.4336	0.12	XP_020850575.1	beta-1,3-galactosyltransferase 2-like [Phascolarctos cinereus]	Q9N293|B3GT5_GORGO	Beta-1,3-galactosyltransferase 5 (Fragment) OS=Gorilla gorilla gorilla	GO:0006486,GO:0008378,GO:0016020	no_feature	PF01762
ctg003220_HT.12	HGT-NT	Bacteria	109.446	0.28	XP_005967818.1	uncharacterized protein LOC102319249 [Pantholops hodgsonii]	P76422|THID_ECOLI	Hydroxymethylpyrimidine/phosphomethylpyrimidine kinase OS=Escherichia coli (strain K12)	no_feature	no_feature	PF08543
ctg002340_HT.26	HGT-NT	Bacteria	144.84	0.16	XP_005975245.1	probable thiamine biosynthetic bifunctional enzyme, chloroplastic-like [Pantholops hodgsonii]	P76422|THID_ECOLI	Hydroxymethylpyrimidine/phosphomethylpyrimidine kinase OS=Escherichia coli (strain K12)	no_feature	no_feature	PF08543
ctg003630_HT.8	HGT-NT	Bacteria	144.492	0.02	XP_005975245.1	probable thiamine biosynthetic bifunctional enzyme, chloroplastic-like [Pantholops hodgsonii]	P76422|THID_ECOLI	Hydroxymethylpyrimidine/phosphomethylpyrimidine kinase OS=Escherichia coli (strain K12)	no_feature	no_feature	PF08543
ctg012830_HT.59	HGT-NT	Bacteria	98.0869	0.12	nohit	nohit	P9WHK1|Y0571_MYCTU	Putative phosphoribosyl transferase Rv0571c OS=Mycobacterium tuberculosis (strain ATCC 25618 / H37Rv)	GO:0009116	no_feature	PF00156
ctg012830_HT.66	HGT-NT	Bacteria	146.524	0.48	nohit	nohit	P9WHK1|Y0571_MYCTU	Putative phosphoribosyl transferase Rv0571c OS=Mycobacterium tuberculosis (strain ATCC 25618 / H37Rv)	GO:0009116	no_feature	PF00156
ctg012830_HT.54	HGT-NT	Bacteria	106.501	0.32	nohit	nohit	P9WHK1|Y0571_MYCTU	Putative phosphoribosyl transferase Rv0571c OS=Mycobacterium tuberculosis (strain ATCC 25618 / H37Rv)	GO:0009116	no_feature	PF00156
ctg010000_HT.24	HGT	Bacteria	255.533	0.66	nohit	nohit	P22533|MANB_CALSA	Beta-mannanase/endoglucanase A OS=Caldicellulosiruptor saccharolyticus	no_feature	no_feature	no_feature
ctg005040_HT.77	HGT	Bacteria	50.7008	0.52	nohit	nohit	nohit	nohit	no_feature	no_feature	no_feature
ctg011230_HT.83	HGT	Bacteria	259.229	0.58	nohit	nohit	P22533|MANB_CALSA	Beta-mannanase/endoglucanase A OS=Caldicellulosiruptor saccharolyticus	GO:0004553,GO:0005975	no_feature	PF00150
ctg008980_HT.19	HGT	Bacteria	259.229	0.76	nohit	nohit	P22533|MANB_CALSA	Beta-mannanase/endoglucanase A OS=Caldicellulosiruptor saccharolyticus	GO:0004553,GO:0005975	no_feature	PF00150
ctg009760_HT.18	HGT	Bacteria	250.759	0.76	nohit	nohit	P22533|MANB_CALSA	Beta-mannanase/endoglucanase A OS=Caldicellulosiruptor saccharolyticus	GO:0004553,GO:0005975	no_feature	PF00150
ctg006760_HT.55	HGT-NT	Bacteria	368.629	0.62	XP_005362095.1	galactose-1-phosphate uridylyltransferase isoform X1 [Microtus ochrogaster]	P13212|GAL7_STRLI	Galactose-1-phosphate uridylyltransferase OS=Streptomyces lividans	GO:0006012,GO:0008108	map00052,map00520	PF01087,PF01549,PF02744
ctg012730_HT.86	HGT-NT	Bacteria	413.465	0.73	XP_005362095.1	galactose-1-phosphate uridylyltransferase isoform X1 [Microtus ochrogaster]	P13212|GAL7_STRLI	Galactose-1-phosphate uridylyltransferase OS=Streptomyces lividans	GO:0006012,GO:0008108	map00052,map00520	PF01087,PF01549,PF02744
ctg010810_HT.4	HGT-NT	Bacteria	452.107	0.84	XP_027259108.1	galactose-1-phosphate uridylyltransferase isoform X2 [Cricetulus griseus]	P13212|GAL7_STRLI	Galactose-1-phosphate uridylyltransferase OS=Streptomyces lividans	GO:0006012,GO:0008108	map00052,map00520	PF01087,PF02744
ctg006360_HT.50	HGT	HGT_complex	12.2021	0.62	NP_001008573.1	lon protease homolog 2, peroxisomal [Danio rerio]	Q6C0B5|LONM_YARLI	Lon protease homolog, mitochondrial OS=Yarrowia lipolytica (strain CLIB 122 / E 150)	GO:0004176,GO:0004252,GO:0006508	no_feature	PF05362
ctg002670_HT.4	HGT	HGT_complex	12.4938	0.23	XP_018586371.1	lon protease homolog, mitochondrial [Scleropages formosus]	Q6C0B5|LONM_YARLI	Lon protease homolog, mitochondrial OS=Yarrowia lipolytica (strain CLIB 122 / E 150)	GO:0004176,GO:0004252,GO:0006508	no_feature	PF05362
ctg004510_HT.21	HGT	Bacteria	152.19	0.76	nohit	nohit	A1T1P0|Y241_MYCVP	Uncharacterized methyltransferase Mvan_0241 OS=Mycobacterium vanbaalenii (strain DSM 7251 / PYR-1)	GO:0008168	no_feature	PF08241
ctg002040_HT.96	HGT	Bacteria	145.535	0.76	nohit	nohit	P9WJZ1|Y3030_MYCTU	Probable S-adenosylmethionine-dependent methyltransferase Rv3030 OS=Mycobacterium tuberculosis (strain ATCC 25618 / H37Rv)	GO:0008168	no_feature	PF08241
ctg013830_HT.37	HGT	Bacteria	130.88	0.6	nohit	nohit	A1T1P0|Y241_MYCVP	Uncharacterized methyltransferase Mvan_0241 OS=Mycobacterium vanbaalenii (strain DSM 7251 / PYR-1)	GO:0008168,GO:0016021	no_feature	PF08241,PF10320
ctg007880_HT.14	HGT	Bacteria	158.579	0.72	nohit	nohit	A1T1P0|Y241_MYCVP	Uncharacterized methyltransferase Mvan_0241 OS=Mycobacterium vanbaalenii (strain DSM 7251 / PYR-1)	GO:0008168	no_feature	PF08241
ctg012250_HT.62	HGT	Bacteria	164.961	0.64	nohit	nohit	A1T1P0|Y241_MYCVP	Uncharacterized methyltransferase Mvan_0241 OS=Mycobacterium vanbaalenii (strain DSM 7251 / PYR-1)	GO:0008168	no_feature	PF08241
ctg012250_HT.64	HGT	Bacteria	160.673	0.72	nohit	nohit	A1T1P0|Y241_MYCVP	Uncharacterized methyltransferase Mvan_0241 OS=Mycobacterium vanbaalenii (strain DSM 7251 / PYR-1)	GO:0008168	no_feature	PF08241
ctg007880_HT.12	HGT	Bacteria	165.109	0.64	nohit	nohit	A1T1P0|Y241_MYCVP	Uncharacterized methyltransferase Mvan_0241 OS=Mycobacterium vanbaalenii (strain DSM 7251 / PYR-1)	GO:0008168	no_feature	PF08241
ctg011030_HT.26	HGT	Bacteria	160.484	0.76	nohit	nohit	A1U9D7|Y228_MYCSK	Uncharacterized methyltransferase Mkms_0228 OS=Mycobacterium sp. (strain KMS)	GO:0008168	no_feature	PF08241
ctg010680_HT.73	HGT	Bacteria	166.102	0.64	nohit	nohit	A1T1P0|Y241_MYCVP	Uncharacterized methyltransferase Mvan_0241 OS=Mycobacterium vanbaalenii (strain DSM 7251 / PYR-1)	GO:0008168	no_feature	PF08241
ctg008270_HT.42	HGT	Bacteria	157.201	0.68	nohit	nohit	A1U9D7|Y228_MYCSK	Uncharacterized methyltransferase Mkms_0228 OS=Mycobacterium sp. (strain KMS)	GO:0008168	no_feature	PF08241
ctg010680_HT.136	HGT	Bacteria	154.067	0.68	nohit	nohit	A1T1P0|Y241_MYCVP	Uncharacterized methyltransferase Mvan_0241 OS=Mycobacterium vanbaalenii (strain DSM 7251 / PYR-1)	GO:0008168	no_feature	PF08241
ctg006660_HT.33	HGT	Bacteria	168.519	0.24	XP_024267245.1	uncharacterized protein LOC112243670 [Oncorhynchus tshawytscha]	Q81ST7|BSHA_BACAN	N-acetyl-alpha-D-glucosaminyl L-malate synthase OS=Bacillus anthracis	no_feature	no_feature	PF00534,PF13439
ctg006740_HT.19	HGT	Bacteria	171.134	0.48	XP_024267245.1	uncharacterized protein LOC112243670 [Oncorhynchus tshawytscha]	Q81ST7|BSHA_BACAN	N-acetyl-alpha-D-glucosaminyl L-malate synthase OS=Bacillus anthracis	no_feature	no_feature	PF00534,PF13439
ctg003920_HT.25	HGT	Bacteria	144.143	0.68	XP_024267245.1	uncharacterized protein LOC112243670 [Oncorhynchus tshawytscha]	Q58577|Y1178_METJA	Uncharacterized glycosyltransferase MJ1178 OS=Methanocaldococcus jannaschii (strain ATCC 43067 / DSM 2661 / JAL-1 / JCM 10045 / NBRC 100440)	no_feature	no_feature	PF00534,PF13439
ctg006740_HT.18	HGT	Bacteria	170.013	0.4	XP_024267245.1	uncharacterized protein LOC112243670 [Oncorhynchus tshawytscha]	Q81ST7|BSHA_BACAN	N-acetyl-alpha-D-glucosaminyl L-malate synthase OS=Bacillus anthracis	no_feature	no_feature	PF00534,PF13439
ctg000740_HT.8	HGT	Bacteria	143.007	0.52	XP_024267245.1	uncharacterized protein LOC112243670 [Oncorhynchus tshawytscha]	Q58577|Y1178_METJA	Uncharacterized glycosyltransferase MJ1178 OS=Methanocaldococcus jannaschii (strain ATCC 43067 / DSM 2661 / JAL-1 / JCM 10045 / NBRC 100440)	no_feature	no_feature	PF00534,PF13439
ctg006670_HT.80	HGT	Bacteria	39.9764	0.72	XP_024267245.1	uncharacterized protein LOC112243670 [Oncorhynchus tshawytscha]	nohit	nohit	no_feature	no_feature	no_feature
ctg006660_HT.32	HGT	Bacteria	167.984	0.24	XP_024267245.1	uncharacterized protein LOC112243670 [Oncorhynchus tshawytscha]	Q58577|Y1178_METJA	Uncharacterized glycosyltransferase MJ1178 OS=Methanocaldococcus jannaschii (strain ATCC 43067 / DSM 2661 / JAL-1 / JCM 10045 / NBRC 100440)	no_feature	no_feature	PF00534,PF13439
ctg009450_HT.4	HGT	Bacteria	138.917	0.3	XP_024267245.1	uncharacterized protein LOC112243670 [Oncorhynchus tshawytscha]	P20630|COL12_CAEEL	Cuticle collagen 12 OS=Caenorhabditis elegans	GO:0042302	no_feature	PF00534,PF01391,PF01484,PF13439
ctg005750_HT.1	HGT	Bacteria	15.1373	0.69	XP_024267245.1	uncharacterized protein LOC112243670 [Oncorhynchus tshawytscha]	nohit	nohit	no_feature	no_feature	no_feature
ctg009390_HT.53	HGT	Bacteria	127.623	0.16	XP_024267245.1	uncharacterized protein LOC112243670 [Oncorhynchus tshawytscha]	Q09578|COL75_CAEEL	Putative cuticle collagen 75 OS=Caenorhabditis elegans	GO:0042302	no_feature	PF00534,PF01391,PF01484,PF13439
ctg004010_HT.27	HGT	Bacteria	150.371	0.84	XP_024267245.1	uncharacterized protein LOC112243670 [Oncorhynchus tshawytscha]	Q58577|Y1178_METJA	Uncharacterized glycosyltransferase MJ1178 OS=Methanocaldococcus jannaschii (strain ATCC 43067 / DSM 2661 / JAL-1 / JCM 10045 / NBRC 100440)	no_feature	no_feature	PF00534,PF13439
ctg003730_HT.28	HGT	Bacteria	169.21	0.4	XP_024267245.1	uncharacterized protein LOC112243670 [Oncorhynchus tshawytscha]	Q81ST7|BSHA_BACAN	N-acetyl-alpha-D-glucosaminyl L-malate synthase OS=Bacillus anthracis	no_feature	no_feature	PF00534,PF13439
ctg003730_HT.27	HGT	Bacteria	167.65	0.32	XP_024267245.1	uncharacterized protein LOC112243670 [Oncorhynchus tshawytscha]	Q81ST7|BSHA_BACAN	N-acetyl-alpha-D-glucosaminyl L-malate synthase OS=Bacillus anthracis	no_feature	no_feature	PF00534,PF13439
ctg014040_HT.44	HGT	Bacteria	152.12	0.42	XP_024267245.1	uncharacterized protein LOC112243670 [Oncorhynchus tshawytscha]	Q58577|Y1178_METJA	Uncharacterized glycosyltransferase MJ1178 OS=Methanocaldococcus jannaschii (strain ATCC 43067 / DSM 2661 / JAL-1 / JCM 10045 / NBRC 100440)	no_feature	no_feature	PF00534,PF13439
ctg003380_HT.6	HGT	NM_Eukaryota_complex	10.9125	0.66	XP_013876746.1	E3 ubiquitin-protein ligase RNF126-like isoform X2 [Austrofundulus limnaeus]	Q8RXX9|ATL6_ARATH	E3 ubiquitin-protein ligase ATL6 OS=Arabidopsis thaliana	no_feature	no_feature	PF13639
ctg003410_HT.8	HGT	NM_Eukaryota_complex	9.33048	0.62	XP_013876746.1	E3 ubiquitin-protein ligase RNF126-like isoform X2 [Austrofundulus limnaeus]	Q8W571|ATL32_ARATH	RING-H2 finger protein ATL32 OS=Arabidopsis thaliana	no_feature	no_feature	PF13639
ctg003420_HT.13	HGT	NM_Eukaryota_complex	9.08459	0.48	XP_013876746.1	E3 ubiquitin-protein ligase RNF126-like isoform X2 [Austrofundulus limnaeus]	Q8W571|ATL32_ARATH	RING-H2 finger protein ATL32 OS=Arabidopsis thaliana	no_feature	no_feature	PF13639
ctg010730_HT.8	HGT-NT	Bacteria	33.8064	0.73	nohit	nohit	O07013|GANA_BACSU	Arabinogalactan endo-beta-1,4-galactanase OS=Bacillus subtilis (strain 168)	GO:0015926	no_feature	PF07745
ctg003720_HT.18	HGT-NT	Bacteria	15.3251	0.68	XP_009932522.1	O-acetyl-ADP-ribose deacetylase MACROD2 [Opisthocomus hoazin]	A7MG20|YMDB_CROS8	O-acetyl-ADP-ribose deacetylase OS=Cronobacter sakazakii (strain ATCC BAA-894)	no_feature	no_feature	PF01661
ctg007680_HT.50	HGT-NT	Bacteria	14.712	0.76	XP_009932522.1	O-acetyl-ADP-ribose deacetylase MACROD2 [Opisthocomus hoazin]	A7MG20|YMDB_CROS8	O-acetyl-ADP-ribose deacetylase OS=Cronobacter sakazakii (strain ATCC BAA-894)	no_feature	no_feature	PF01661
ctg006510_HT.11	HGT	Bacteria	9.07933	0.53	XP_011822866.1	lon protease homolog, mitochondrial [Mandrillus leucophaeus]	A9B5N1|LON1_HERA2	Lon protease 1 OS=Herpetosiphon aurantiacus (strain ATCC 23779 / DSM 785)	GO:0004176,GO:0004252,GO:0006508	no_feature	PF05362
ctg003760_HT.75	HGT	HGT_complex	15.8863	0.66	XP_019631451.1	uncharacterized protein LOC109475285 [Branchiostoma belcheri]	P30176|RIBX_ECOLI	N-glycosidase YbiA OS=Escherichia coli (strain K12)	no_feature	no_feature	PF08719
ctg002760_HT.95	HGT-NT	Bacteria	28.2398	0.66	nohit	nohit	nohit	nohit	no_feature	no_feature	no_feature
ctg000240_HT.12	HGT-NT	Bacteria	28.9628	0.66	nohit	nohit	nohit	nohit	no_feature	no_feature	no_feature
ctg007040_HT.9	HGT-NT	Bacteria	29.1681	0.58	nohit	nohit	nohit	nohit	no_feature	no_feature	no_feature
ctg013520_HT.6	HGT	HGT_complex	9.53186	0.6	XP_008508701.1	lon protease homolog 2, peroxisomal-like [Equus przewalskii]	B5RL78|LON_BORDL	Lon protease OS=Borrelia duttonii (strain Ly)	GO:0004176,GO:0004252,GO:0006508	no_feature	PF05362
ctg006110_HT.15	HGT	Bacteria	117.086	0.99	nohit	nohit	P40714|CSCA_ECOLX	Sucrose-6-phosphate hydrolase OS=Escherichia coli	no_feature	no_feature	PF00251
ctg006430_HT.65	HGT	Bacteria	112.675	0.36	nohit	nohit	F8DVG5|SCR_ZYMMA	Sucrose-6-phosphate hydrolase OS=Zymomonas mobilis subsp. mobilis (strain ATCC 10988 / DSM 424 / LMG 404 / NCIMB 8938 / NRRL B-806 / ZM1)	no_feature	no_feature	PF00251
ctg011250_HT.10	HGT	Bacteria	114.503	0.76	nohit	nohit	P40714|CSCA_ECOLX	Sucrose-6-phosphate hydrolase OS=Escherichia coli	no_feature	no_feature	PF00251
ctg009060_HT.128	HGT	Bacteria	117.938	0.56	nohit	nohit	F8DVG5|SCR_ZYMMA	Sucrose-6-phosphate hydrolase OS=Zymomonas mobilis subsp. mobilis (strain ATCC 10988 / DSM 424 / LMG 404 / NCIMB 8938 / NRRL B-806 / ZM1)	no_feature	no_feature	PF00251
ctg012470_HT.45	HGT	Bacteria	27.1039	0.32	nohit	nohit	P25052|TENA_BACSU	Aminopyrimidine aminohydrolase OS=Bacillus subtilis (strain 168)	no_feature	no_feature	PF03070
ctg005850_HT.58	HGT	Bacteria	98.1441	0.6	nohit	nohit	P25052|TENA_BACSU	Aminopyrimidine aminohydrolase OS=Bacillus subtilis (strain 168)	no_feature	no_feature	PF03070
ctg005930_HT.67	HGT	Bacteria	97.4509	0.38	nohit	nohit	P25052|TENA_BACSU	Aminopyrimidine aminohydrolase OS=Bacillus subtilis (strain 168)	no_feature	no_feature	PF03070
ctg012470_HT.48	HGT	Bacteria	58.7586	0.32	nohit	nohit	P25052|TENA_BACSU	Aminopyrimidine aminohydrolase OS=Bacillus subtilis (strain 168)	no_feature	no_feature	PF03070
ctg005930_HT.69	HGT	Bacteria	25.0529	0.38	nohit	nohit	P25052|TENA_BACSU	Aminopyrimidine aminohydrolase OS=Bacillus subtilis (strain 168)	no_feature	no_feature	PF03070
ctg004000_HT.41	HGT-NT	Bacteria	127.262	0	XP_005970996.1	low specificity L-threonine aldolase-like [Pantholops hodgsonii]	O50584|LTAE_PSEUN	Low specificity L-threonine aldolase OS=Pseudomonas sp. (strain NCIMB 10558)	GO:0006520,GO:0016829	no_feature	PF01212
ctg010160_HT.124	HGT-NT	Bacteria	126.313	0	XP_005970996.1	low specificity L-threonine aldolase-like [Pantholops hodgsonii]	O50584|LTAE_PSEUN	Low specificity L-threonine aldolase OS=Pseudomonas sp. (strain NCIMB 10558)	GO:0006520,GO:0016829	no_feature	PF01212
ctg006760_HT.27	HGT-NT	Bacteria	133.52	-0.16	XP_005970996.1	low specificity L-threonine aldolase-like [Pantholops hodgsonii]	O50584|LTAE_PSEUN	Low specificity L-threonine aldolase OS=Pseudomonas sp. (strain NCIMB 10558)	GO:0006520,GO:0016829	no_feature	PF01212
ctg006750_HT.43	HGT-NT	Bacteria	128.615	0	XP_005970996.1	low specificity L-threonine aldolase-like [Pantholops hodgsonii]	O50584|LTAE_PSEUN	Low specificity L-threonine aldolase OS=Pseudomonas sp. (strain NCIMB 10558)	GO:0006520,GO:0016829	no_feature	PF01212
ctg010160_HT.128	HGT-NT	Bacteria	133.52	-0.24	XP_005970996.1	low specificity L-threonine aldolase-like [Pantholops hodgsonii]	O50584|LTAE_PSEUN	Low specificity L-threonine aldolase OS=Pseudomonas sp. (strain NCIMB 10558)	GO:0006520,GO:0016829	no_feature	PF01212
ctg006760_HT.23	HGT-NT	Bacteria	127.681	0	XP_005970996.1	low specificity L-threonine aldolase-like [Pantholops hodgsonii]	O50584|LTAE_PSEUN	Low specificity L-threonine aldolase OS=Pseudomonas sp. (strain NCIMB 10558)	GO:0006520,GO:0016829	no_feature	PF01212
ctg004000_HT.44	HGT-NT	Bacteria	133.52	-0.16	XP_005970996.1	low specificity L-threonine aldolase-like [Pantholops hodgsonii]	O50584|LTAE_PSEUN	Low specificity L-threonine aldolase OS=Pseudomonas sp. (strain NCIMB 10558)	GO:0006520,GO:0016829	no_feature	PF01212
ctg012730_HT.60	HGT-NT	Bacteria	133.52	-0.16	XP_005970996.1	low specificity L-threonine aldolase-like [Pantholops hodgsonii]	O50584|LTAE_PSEUN	Low specificity L-threonine aldolase OS=Pseudomonas sp. (strain NCIMB 10558)	GO:0006520,GO:0016829	no_feature	PF01212
ctg006750_HT.48	HGT-NT	Bacteria	133.52	-0.16	XP_005970996.1	low specificity L-threonine aldolase-like [Pantholops hodgsonii]	O50584|LTAE_PSEUN	Low specificity L-threonine aldolase OS=Pseudomonas sp. (strain NCIMB 10558)	GO:0006520,GO:0016829	no_feature	PF01212
ctg012730_HT.56	HGT-NT	Bacteria	128.615	0	XP_005970996.1	low specificity L-threonine aldolase-like [Pantholops hodgsonii]	O50584|LTAE_PSEUN	Low specificity L-threonine aldolase OS=Pseudomonas sp. (strain NCIMB 10558)	GO:0006520,GO:0016829	no_feature	PF01212
ctg000610_HT.70	HGT-NT	Fungi	15.3809	0.78	nohit	nohit	nohit	nohit	no_feature	no_feature	PF04032
ctg011510_HT.16	HGT-NT	Fungi	12.4021	0.84	nohit	nohit	nohit	nohit	no_feature	no_feature	PF04032
ctg011680_HT.30	HGT-NT	Fungi	12.3523	0.56	XP_016105520.1	phosphatidylinositol 4-phosphate 5-kinase type-1 alpha-like [Sinocyclocheilus grahami]	O70161|PI51C_MOUSE	Phosphatidylinositol 4-phosphate 5-kinase type-1 gamma OS=Mus musculus	GO:0016307,GO:0046488	no_feature	PF01504
ctg013180_HT.1	HGT-NT	Fungi	12.3114	0	XP_016105520.1	phosphatidylinositol 4-phosphate 5-kinase type-1 alpha-like [Sinocyclocheilus grahami]	O70161|PI51C_MOUSE	Phosphatidylinositol 4-phosphate 5-kinase type-1 gamma OS=Mus musculus	GO:0016307,GO:0046488	no_feature	PF01504
ctg004360_HT.50	HGT-NT	Fungi	13.1375	0.43	XP_016105520.1	phosphatidylinositol 4-phosphate 5-kinase type-1 alpha-like [Sinocyclocheilus grahami]	O70161|PI51C_MOUSE	Phosphatidylinositol 4-phosphate 5-kinase type-1 gamma OS=Mus musculus	GO:0016307,GO:0046488	no_feature	PF01504
ctg004100_HT.26	HGT-NT	NM_Eukaryota_complex	16.4424	0.32	XP_028022769.1	E3 ubiquitin-protein ligase RLIM [Balaenoptera acutorostrata scammoni]	Q9FHG8|ATL50_ARATH	Putative RING-H2 finger protein ATL50 OS=Arabidopsis thaliana	no_feature	no_feature	PF13639
ctg002840_HT.174	HGT-NT	NM_Eukaryota_complex	13.1896	0.3	XP_019614767.1	E3 ubiquitin-protein ligase RNF216-like [Branchiostoma belcheri]	nohit	nohit	no_feature	no_feature	no_feature
ctg007590_HT.19	HGT-NT	Bacteria	147.587	0.68	nohit	nohit	Q5BA88|PLYD_EMENI	Probable pectate lyase D OS=Emericella nidulans (strain FGSC A4 / ATCC 38163 / CBS 112.46 / NRRL 194 / M139)	GO:0005576,GO:0030570	map00040	PF03211
ctg006610_HT.40	HGT-NT	Bacteria	133.658	0.6	nohit	nohit	Q5B024|PLYF_EMENI	Probable pectate lyase F OS=Emericella nidulans (strain FGSC A4 / ATCC 38163 / CBS 112.46 / NRRL 194 / M139)	GO:0005576,GO:0030570	map00040	PF03211
ctg012220_HT.19	HGT-NT	Bacteria	147.587	0.36	nohit	nohit	Q5BA88|PLYD_EMENI	Probable pectate lyase D OS=Emericella nidulans (strain FGSC A4 / ATCC 38163 / CBS 112.46 / NRRL 194 / M139)	GO:0005576,GO:0030570	map00040	PF03211
ctg004290_HT.43	HGT-NT	Bacteria	165.493	0.68	nohit	nohit	Q5BA88|PLYD_EMENI	Probable pectate lyase D OS=Emericella nidulans (strain FGSC A4 / ATCC 38163 / CBS 112.46 / NRRL 194 / M139)	GO:0005576,GO:0030570	map00040	PF03211
ctg003870_HT.15	HGT-NT	Bacteria	161.033	0.84	XP_005973961.1	putative acetyltransferase DDB_G0275913-like [Pantholops hodgsonii]	P08632|NODL_RHILV	Nodulation protein L OS=Rhizobium leguminosarum bv. viciae	GO:0016407	no_feature	PF00132,PF12464
ctg003760_HT.9	HGT-NT	Bacteria	161.995	0.84	XP_005973961.1	putative acetyltransferase DDB_G0275913-like [Pantholops hodgsonii]	P08632|NODL_RHILV	Nodulation protein L OS=Rhizobium leguminosarum bv. viciae	GO:0016407	no_feature	PF00132,PF12464
ctg005690_HT.47	HGT-NT	Bacteria	162.082	0.68	XP_005973961.1	putative acetyltransferase DDB_G0275913-like [Pantholops hodgsonii]	P08632|NODL_RHILV	Nodulation protein L OS=Rhizobium leguminosarum bv. viciae	GO:0016407	no_feature	PF00132,PF12464
ctg010680_HT.100	HGT-NT	Bacteria	333.35	0.68	XP_005974923.1	type-1 glutamine synthetase 2-like [Pantholops hodgsonii]	Q936T0|IPUC_PSESP	Glutamate--isopropylamine ligase OS=Pseudomonas sp.	GO:0004356,GO:0006807	map00220,map00250,map00630,map00910	PF00120
ctg008400_HT.22	HGT-NT	Bacteria	338.722	0.76	XP_005974923.1	type-1 glutamine synthetase 2-like [Pantholops hodgsonii]	Q936T0|IPUC_PSESP	Glutamate--isopropylamine ligase OS=Pseudomonas sp.	GO:0004356,GO:0006807	map00220,map00250,map00630,map00910	PF00120
ctg008390_HT.25	HGT-NT	Bacteria	336.98	0.76	XP_005974923.1	type-1 glutamine synthetase 2-like [Pantholops hodgsonii]	Q936T0|IPUC_PSESP	Glutamate--isopropylamine ligase OS=Pseudomonas sp.	GO:0004356,GO:0006807	map00220,map00250,map00630,map00910	PF00120
ctg007880_HT.40	HGT-NT	Bacteria	333.701	0.68	XP_005974923.1	type-1 glutamine synthetase 2-like [Pantholops hodgsonii]	Q936T0|IPUC_PSESP	Glutamate--isopropylamine ligase OS=Pseudomonas sp.	GO:0004356,GO:0006807	map00220,map00250,map00630,map00910	PF00120
ctg010310_HT.18	HGT	Bacteria	20.1355	0.16	nohit	nohit	P86242|PAPI_STRMB	Papain inhibitor OS=Streptomyces mobaraensis	no_feature	no_feature	PF03330
ctg003260_HT.27	HGT	Bacteria	23.5071	0.16	nohit	nohit	P86242|PAPI_STRMB	Papain inhibitor OS=Streptomyces mobaraensis	no_feature	no_feature	PF03330
ctg010310_HT.25	HGT	Bacteria	24.3845	0.16	nohit	nohit	P86242|PAPI_STRMB	Papain inhibitor OS=Streptomyces mobaraensis	no_feature	no_feature	PF03330
ctg001550_HT.14	HGT	Bacteria	23.6551	-0.12	nohit	nohit	P86242|PAPI_STRMB	Papain inhibitor OS=Streptomyces mobaraensis	no_feature	no_feature	PF03330
ctg005760_HT.20	HGT	Bacteria	22.9771	0.06	nohit	nohit	P86242|PAPI_STRMB	Papain inhibitor OS=Streptomyces mobaraensis	no_feature	no_feature	no_feature
ctg001550_HT.19	HGT	Bacteria	21.8912	0.04	nohit	nohit	P86242|PAPI_STRMB	Papain inhibitor OS=Streptomyces mobaraensis	no_feature	no_feature	PF03330
ctg005760_HT.17	HGT	Bacteria	24.522	0.19	nohit	nohit	P86242|PAPI_STRMB	Papain inhibitor OS=Streptomyces mobaraensis	no_feature	no_feature	PF03330
ctg003260_HT.20	HGT	Bacteria	21.808	0.28	nohit	nohit	P86242|PAPI_STRMB	Papain inhibitor OS=Streptomyces mobaraensis	no_feature	no_feature	no_feature
ctg010310_HT.19	HGT	Bacteria	20.4764	0.24	nohit	nohit	P86242|PAPI_STRMB	Papain inhibitor OS=Streptomyces mobaraensis	no_feature	no_feature	PF03330
ctg001550_HT.16	HGT	Bacteria	23.6551	-0.04	nohit	nohit	P86242|PAPI_STRMB	Papain inhibitor OS=Streptomyces mobaraensis	no_feature	no_feature	PF03330
ctg010310_HT.24	HGT	Bacteria	23.6057	0.24	nohit	nohit	P86242|PAPI_STRMB	Papain inhibitor OS=Streptomyces mobaraensis	no_feature	no_feature	PF03330
ctg000750_HT.98	HGT-NT	Bacteria	195.882	0.92	nohit	nohit	P9WHK1|Y0571_MYCTU	Putative phosphoribosyl transferase Rv0571c OS=Mycobacterium tuberculosis (strain ATCC 25618 / H37Rv)	GO:0009116	no_feature	PF00156
ctg005120_HT.12	HGT-NT	Bacteria	194.832	0.76	nohit	nohit	P9WHK1|Y0571_MYCTU	Putative phosphoribosyl transferase Rv0571c OS=Mycobacterium tuberculosis (strain ATCC 25618 / H37Rv)	GO:0009116	no_feature	PF00156
ctg005090_HT.12	HGT-NT	Bacteria	154.058	0.92	nohit	nohit	P9WHK1|Y0571_MYCTU	Putative phosphoribosyl transferase Rv0571c OS=Mycobacterium tuberculosis (strain ATCC 25618 / H37Rv)	GO:0009116	no_feature	PF00156
ctg012600_HT.6	HGT	Bacteria	16.2744	0.05	nohit	nohit	P25052|TENA_BACSU	Aminopyrimidine aminohydrolase OS=Bacillus subtilis (strain 168)	no_feature	no_feature	PF03070
ctg003220_HT.11	HGT	Bacteria	74.797	0.28	XP_005975245.1	probable thiamine biosynthetic bifunctional enzyme, chloroplastic-like [Pantholops hodgsonii]	C1DCM3|THIE_LARHH	Thiamine-phosphate synthase OS=Laribacter hongkongensis (strain HLHK9)	no_feature	map00730	PF02581
ctg002340_HT.27	HGT	Bacteria	70.4621	0.16	XP_005975245.1	probable thiamine biosynthetic bifunctional enzyme, chloroplastic-like [Pantholops hodgsonii]	Q21VL5|THIE_RHOFT	Thiamine-phosphate synthase OS=Rhodoferax ferrireducens (strain ATCC BAA-621 / DSM 15236 / T118)	no_feature	map00730	PF02581
ctg002950_HT.11	HGT	Bacteria	67.5037	0.44	XP_005975245.1	probable thiamine biosynthetic bifunctional enzyme, chloroplastic-like [Pantholops hodgsonii]	Q21VL5|THIE_RHOFT	Thiamine-phosphate synthase OS=Rhodoferax ferrireducens (strain ATCC BAA-621 / DSM 15236 / T118)	no_feature	map00730	PF02581
ctg003630_HT.9	HGT	Bacteria	63.0698	0.12	XP_005975245.1	probable thiamine biosynthetic bifunctional enzyme, chloroplastic-like [Pantholops hodgsonii]	Q21VL5|THIE_RHOFT	Thiamine-phosphate synthase OS=Rhodoferax ferrireducens (strain ATCC BAA-621 / DSM 15236 / T118)	no_feature	map00730	PF02581
ctg001870_HT.43	HGT	Bacteria	9.84728	0.48	NP_009007.2	protein adenylyltransferase FICD [Homo sapiens]	Q9BVA6|FICD_HUMAN	Adenosine monophosphate-protein transferase FICD OS=Homo sapiens	no_feature	no_feature	PF02661
ctg005610_HT.47	HGT-NT	Bacteria	58.397	0.56	nohit	nohit	Q6HH75|KPTA_BACHK	Probable RNA 2'-phosphotransferase OS=Bacillus thuringiensis subsp. konkukian (strain 97-27)	GO:0006388,GO:0016772	no_feature	PF01885
ctg009710_HT.25	HGT	Viridiplantae	9.23387	0.24	XP_023655801.1	E3 ubiquitin-protein ligase RNF103 [Paramormyrops kingsleyae]	Q9ZV51|ATL56_ARATH	RING-H2 finger protein ATL56 OS=Arabidopsis thaliana	no_feature	no_feature	PF13639
ctg008920_HT.6	HGT	Viridiplantae	10.6191	0.1	XP_023655801.1	E3 ubiquitin-protein ligase RNF103 [Paramormyrops kingsleyae]	Q9ZV51|ATL56_ARATH	RING-H2 finger protein ATL56 OS=Arabidopsis thaliana	no_feature	no_feature	PF13639
ctg005580_HT.22	HGT-NT	Fungi	12.7303	0.76	nohit	nohit	Q10103|CHP1_SCHPO	Chromo domain-containing protein 1 OS=Schizosaccharomyces pombe (strain 972 / ATCC 24843)	no_feature	no_feature	no_feature
ctg013690_HT.60	HGT-NT	Fungi	12.1403	0.54	nohit	nohit	Q9D5D8|CDYL2_MOUSE	Chromodomain Y-like protein 2 OS=Mus musculus	no_feature	no_feature	no_feature
ctg012550_HT.18	HGT-NT	Fungi	12.7303	0.84	nohit	nohit	Q10103|CHP1_SCHPO	Chromo domain-containing protein 1 OS=Schizosaccharomyces pombe (strain 972 / ATCC 24843)	no_feature	no_feature	no_feature
ctg010610_HT.63	HGT-NT	Fungi	12.044	0.36	XP_017947227.1	M-phase phosphoprotein 8 isoform X3 [Xenopus tropicalis]	Q10103|CHP1_SCHPO	Chromo domain-containing protein 1 OS=Schizosaccharomyces pombe (strain 972 / ATCC 24843)	no_feature	no_feature	PF00385
ctg001870_HT.18	HGT	Bacteria	55.4032	0.52	nohit	nohit	nohit	nohit	no_feature	no_feature	PF08592
ctg013430_HT.9	HGT	Bacteria	57.1157	0.66	nohit	nohit	nohit	nohit	no_feature	no_feature	PF08592
ctg001130_HT.13	HGT-NT	Bacteria	34.4077	0.56	nohit	nohit	D7GXG0|PORA_ZOBGA	Beta-porphyranase A OS=Zobellia galactanivorans (strain DSM 12802 / CCUG 47099 / CIP 106680 / NCIMB 13871 / Dsij)	no_feature	no_feature	no_feature
ctg001130_HT.12	HGT-NT	Bacteria	27.6512	0.48	nohit	nohit	D7GXG0|PORA_ZOBGA	Beta-porphyranase A OS=Zobellia galactanivorans (strain DSM 12802 / CCUG 47099 / CIP 106680 / NCIMB 13871 / Dsij)	no_feature	no_feature	no_feature
ctg005910_HT.5	HGT-NT	Bacteria	27.4322	0.78	nohit	nohit	nohit	nohit	no_feature	no_feature	no_feature
ctg004290_HT.72	HGT-NT	HGT_complex	21.4366	0.36	nohit	nohit	Q5BA88|PLYD_EMENI	Probable pectate lyase D OS=Emericella nidulans (strain FGSC A4 / ATCC 38163 / CBS 112.46 / NRRL 194 / M139)	GO:0005576,GO:0030570	map00040	PF03211
ctg005060_HT.33	HGT-NT	Bacteria	244.747	0.52	XP_005968614.1	3-oxoacyl-[acyl-carrier-protein] reductase, chloroplastic-like [Pantholops hodgsonii]	Q59787|DHSO_RHOSH	Sorbitol dehydrogenase OS=Rhodobacter sphaeroides	no_feature	no_feature	PF13561
ctg008340_HT.94	HGT	NM_Eukaryota_complex	8.62155	0.52	XP_011475247.1	exosome component 10 [Oryzias latipes]	A9LLI7|RP6L2_ARATH	Protein RRP6-like 2 OS=Arabidopsis thaliana	GO:0003676,GO:0006139,GO:0008408	no_feature	PF01612
ctg004950_HT.106	HGT	NM_Eukaryota_complex	8.90316	0.44	XP_011475247.1	exosome component 10 [Oryzias latipes]	A9LLI7|RP6L2_ARATH	Protein RRP6-like 2 OS=Arabidopsis thaliana	GO:0003676,GO:0006139,GO:0008408	no_feature	PF01612
ctg001340_HT.116	HGT	Bacteria	40.6346	0.76	nohit	nohit	nohit	nohit	no_feature	no_feature	PF08592
ctg012830_HT.99	HGT	Bacteria	40.6346	0.68	nohit	nohit	nohit	nohit	no_feature	no_feature	PF08592
ctg005030_HT.172	HGT	Bacteria	100.4	0.76	nohit	nohit	P29000|INVA_SOLLC	Acid beta-fructofuranosidase OS=Solanum lycopersicum	no_feature	no_feature	PF00251
ctg002790_HT.81	HGT	Bacteria	8.50241	0.92	nohit	nohit	Q25619|FAR1_ONCVO	Fatty-acid and retinol-binding protein 1 OS=Onchocerca volvulus	GO:0008289	no_feature	PF05823
ctg006920_HT.10	HGT	Bacteria	19.0325	0.68	nohit	nohit	Q25619|FAR1_ONCVO	Fatty-acid and retinol-binding protein 1 OS=Onchocerca volvulus	GO:0008289	no_feature	PF05823
ctg011620_HT.24	HGT-NT	Bacteria	66.3497	0.4	XP_005973125.1	mannitol 2-dehydrogenase-like [Pantholops hodgsonii]	B2W2N2|M2DH_PYRTR	Mannitol 2-dehydrogenase OS=Pyrenophora tritici-repentis (strain Pt-1C-BFP)	GO:0016491,GO:0050662,GO:0055114	no_feature	PF08125
ctg012040_HT.18	HGT	Bacteria	37.9071	0.5	nohit	nohit	P25052|TENA_BACSU	Aminopyrimidine aminohydrolase OS=Bacillus subtilis (strain 168)	no_feature	no_feature	PF03070
ctg012600_HT.3	HGT	Bacteria	37.5923	0.03	nohit	nohit	P25052|TENA_BACSU	Aminopyrimidine aminohydrolase OS=Bacillus subtilis (strain 168)	no_feature	no_feature	PF03070
ctg002630_HT.9	HGT	Bacteria	34.434	0.84	XP_020392538.1	metallo-beta-lactamase domain-containing protein 1 [Rhincodon typus]	P9WM79|Y0574_MYCTU	Probable polyglutamine synthesis accessory protein Rv0574c OS=Mycobacterium tuberculosis (strain ATCC 25618 / H37Rv)	no_feature	no_feature	PF00753,PF09587
ctg007740_HT.47	HGT	Bacteria	36.8446	0.84	XP_020392538.1	metallo-beta-lactamase domain-containing protein 1 [Rhincodon typus]	P9WM79|Y0574_MYCTU	Probable polyglutamine synthesis accessory protein Rv0574c OS=Mycobacterium tuberculosis (strain ATCC 25618 / H37Rv)	no_feature	no_feature	PF00753,PF09587
ctg003170_HT.28	HGT	Bacteria	36.8446	0.76	XP_020392538.1	metallo-beta-lactamase domain-containing protein 1 [Rhincodon typus]	P9WM79|Y0574_MYCTU	Probable polyglutamine synthesis accessory protein Rv0574c OS=Mycobacterium tuberculosis (strain ATCC 25618 / H37Rv)	no_feature	no_feature	PF00753,PF09587
ctg000410_HT.13	HGT	Bacteria	16.8522	0.62	nohit	nohit	P07103|GUNZ_DICD3	Endoglucanase Z OS=Dickeya dadantii (strain 3937)	GO:0004553,GO:0005975	no_feature	PF00150
ctg009760_HT.6	HGT-NT	NM_Eukaryota_complex	17.091	0.55	nohit	nohit	Q8W571|ATL32_ARATH	RING-H2 finger protein ATL32 OS=Arabidopsis thaliana	no_feature	no_feature	PF13639
ctg001660_HT.9	HGT	Viridiplantae	10.6661	0.78	XP_006219923.1	14-3-3-like protein 2 [Vicugna pacos]	P48348|14338_ARATH	14-3-3-like protein GF14 kappa OS=Arabidopsis thaliana	no_feature	no_feature	PF00244
ctg006430_HT.62	HGT	Viridiplantae	9.05399	0.48	XP_017346723.1	14-3-3 protein epsilon isoform X2 [Ictalurus punctatus]	P48348|14338_ARATH	14-3-3-like protein GF14 kappa OS=Arabidopsis thaliana	no_feature	no_feature	PF00244
ctg001480_HT.11	HGT	Viridiplantae	8.58551	0.64	XP_017346723.1	14-3-3 protein epsilon isoform X2 [Ictalurus punctatus]	P48348|14338_ARATH	14-3-3-like protein GF14 kappa OS=Arabidopsis thaliana	no_feature	no_feature	PF00244
ctg009060_HT.125	HGT	Viridiplantae	13.0702	0.46	XP_007193146.1	14-3-3 protein beta/alpha isoform X1 [Balaenoptera acutorostrata scammoni]	P48348|14338_ARATH	14-3-3-like protein GF14 kappa OS=Arabidopsis thaliana	no_feature	no_feature	PF00244
ctg001550_HT.30	HGT	Viridiplantae	8.93524	0.68	XP_006219923.1	14-3-3-like protein 2 [Vicugna pacos]	P48348|14338_ARATH	14-3-3-like protein GF14 kappa OS=Arabidopsis thaliana	no_feature	no_feature	PF00244
ctg001480_HT.7	HGT	Viridiplantae	8.23956	0.57	XP_006219923.1	14-3-3-like protein 2 [Vicugna pacos]	P48348|14338_ARATH	14-3-3-like protein GF14 kappa OS=Arabidopsis thaliana	no_feature	no_feature	PF00244
ctg008920_HT.7	HGT	Viridiplantae	8.82151	0.2	XP_016388344.1	E3 ubiquitin-protein ligase RNF115-like isoform X2 [Sinocyclocheilus rhinocerous]	P0CH30|RING1_GOSHI	E3 ubiquitin-protein ligase RING1 OS=Gossypium hirsutum	no_feature	no_feature	PF13639
ctg008920_HT.11	HGT	Viridiplantae	8.90653	0.11	XP_023579038.1	E3 ubiquitin-protein ligase RNF167 isoform X3 [Octodon degus]	Q8RXX9|ATL6_ARATH	E3 ubiquitin-protein ligase ATL6 OS=Arabidopsis thaliana	no_feature	no_feature	PF13639
ctg008040_HT.28	HGT	Fungi	17.8274	0.64	XP_005558644.1	HIG1 domain family member 2A, mitochondrial [Macaca fascicularis]	Q7S455|RCF1_NEUCR	Respiratory supercomplex factor 1, mitochondrial OS=Neurospora crassa (strain ATCC 24698 / 74-OR23-1A / CBS 708.71 / DSM 1257 / FGSC 987)	no_feature	no_feature	PF04588
ctg008650_HT.28	HGT	Fungi	8.83035	0.52	XP_005558644.1	HIG1 domain family member 2A, mitochondrial [Macaca fascicularis]	Q7S455|RCF1_NEUCR	Respiratory supercomplex factor 1, mitochondrial OS=Neurospora crassa (strain ATCC 24698 / 74-OR23-1A / CBS 708.71 / DSM 1257 / FGSC 987)	no_feature	no_feature	PF04588
ctg002300_HT.19	HGT-NT	NM_Eukaryota_complex	28.3103	0.52	nohit	nohit	P28493|PR5_ARATH	Pathogenesis-related protein 5 OS=Arabidopsis thaliana	no_feature	no_feature	PF00314
ctg003220_HT.31	HGT-NT	NM_Eukaryota_complex	16.9976	0.36	nohit	nohit	O80327|TLP1_PYRPY	Thaumatin-like protein 1 OS=Pyrus pyrifolia	no_feature	no_feature	PF00314
ctg002180_HT.15	HGT-NT	NM_Eukaryota_complex	20.7394	0.51	nohit	nohit	O80327|TLP1_PYRPY	Thaumatin-like protein 1 OS=Pyrus pyrifolia	no_feature	no_feature	PF00314
ctg005410_HT.4	HGT-NT	NM_Eukaryota_complex	22.7038	0	nohit	nohit	P28493|PR5_ARATH	Pathogenesis-related protein 5 OS=Arabidopsis thaliana	no_feature	no_feature	PF00314
ctg002870_HT.16	HGT-NT	NM_Eukaryota_complex	24.1684	0.07	nohit	nohit	A0A1P8B554|THLP1_ARATH	Thaumatin-like protein 1 OS=Arabidopsis thaliana	no_feature	no_feature	PF00314
ctg012040_HT.2	HGT-NT	NM_Eukaryota_complex	12.0874	0.42	nohit	nohit	A0A1P8B554|THLP1_ARATH	Thaumatin-like protein 1 OS=Arabidopsis thaliana	no_feature	no_feature	PF00314
ctg012600_HT.7	HGT-NT	NM_Eukaryota_complex	18.9793	0.17	nohit	nohit	P28493|PR5_ARATH	Pathogenesis-related protein 5 OS=Arabidopsis thaliana	no_feature	no_feature	PF00314
ctg004990_HT.105	HGT	Bacteria	23.4879	0.6	nohit	nohit	Q5UR67|RIBX_MIMIV	N-glycosidase R617 OS=Acanthamoeba polyphaga mimivirus	no_feature	no_feature	PF08719
ctg004990_HT.217	HGT	Bacteria	16.3059	0.4	XP_019631451.1	uncharacterized protein LOC109475285 [Branchiostoma belcheri]	Q5UR67|RIBX_MIMIV	N-glycosidase R617 OS=Acanthamoeba polyphaga mimivirus	no_feature	no_feature	PF08719
ctg009660_HT.71	HGT	Bacteria	28.1369	0.66	XP_019631451.1	uncharacterized protein LOC109475285 [Branchiostoma belcheri]	Q5UR67|RIBX_MIMIV	N-glycosidase R617 OS=Acanthamoeba polyphaga mimivirus	no_feature	no_feature	PF08719
ctg002140_HT.32	HGT-NT	Bacteria	293.03	0.24	XP_002121070.1	pyridoxal 5'-phosphate synthase subunit SNZERR [Ciona intestinalis]	B8G663|PDXS_CHLAD	Pyridoxal 5'-phosphate synthase subunit PdxS OS=Chloroflexus aggregans (strain MD-66 / DSM 9485)	GO:0042819,GO:0042823	map00750	PF01680
ctg007660_HT.137	HGT-NT	Bacteria	295.37	0.56	XP_002121070.1	pyridoxal 5'-phosphate synthase subunit SNZERR [Ciona intestinalis]	B8G663|PDXS_CHLAD	Pyridoxal 5'-phosphate synthase subunit PdxS OS=Chloroflexus aggregans (strain MD-66 / DSM 9485)	GO:0042819,GO:0042823	map00750	PF01680
ctg003310_HT.34	HGT-NT	Viridiplantae	17.9569	0.49	XP_015853782.1	E3 ubiquitin-protein ligase RNF6 [Peromyscus maniculatus bairdii]	Q9LUL6|ATL61_ARATH	Putative RING-H2 finger protein ATL61 OS=Arabidopsis thaliana	no_feature	no_feature	PF17123
ctg003710_HT.27	HGT	HGT_complex	9.31144	0.9	XP_015829725.1	lon protease homolog, mitochondrial [Nothobranchius furzeri]	Q2LVS9|LON_SYNAS	Lon protease OS=Syntrophus aciditrophicus (strain SB)	GO:0004176,GO:0004252,GO:0006508	no_feature	PF05362
ctg002520_HT.11	HGT	NM_Eukaryota_complex	8.32939	0.44	XP_015200103.1	RING finger protein 150 isoform X2 [Lepisosteus oculatus]	Q9M0R5|ATL36_ARATH	Putative RING-H2 finger protein ATL36 OS=Arabidopsis thaliana	no_feature	no_feature	PF13639
ctg001360_HT.2	HGT-NT	Viridiplantae	13.1124	0.42	XP_021078972.1	E3 ubiquitin-protein ligase RLIM [Mesocricetus auratus]	Q9SNB6|RDUF1_ARATH	E3 ubiquitin-protein ligase RDUF1 OS=Arabidopsis thaliana	no_feature	no_feature	PF13639
ctg001430_HT.3	HGT-NT	Viridiplantae	14.3197	0.54	XP_014896139.1	E3 ubiquitin-protein ligase RLIM isoform X1 [Poecilia latipinna]	Q9SNB6|RDUF1_ARATH	E3 ubiquitin-protein ligase RDUF1 OS=Arabidopsis thaliana	no_feature	no_feature	PF13639
ctg008850_HT.6	HGT-NT	Bacteria	11.6556	0.34	nohit	nohit	Q6AEC0|DNAJ_LEIXX	Chaperone protein DnaJ OS=Leifsonia xyli subsp. xyli (strain CTCB07)	no_feature	no_feature	PF00226
ctg009140_HT.18	HGT-NT	Bacteria	11.6556	0.36	XP_024417478.1	dnaJ homolog subfamily A member 4 [Desmodus rotundus]	Q6AEC0|DNAJ_LEIXX	Chaperone protein DnaJ OS=Leifsonia xyli subsp. xyli (strain CTCB07)	no_feature	no_feature	PF00226
ctg014030_HT.110	HGT	Bacteria	32.9411	0.28	XP_005968978.1	copper homeostasis protein cutC homolog [Pantholops hodgsonii]	A6UF02|CUTC_SINMW	Copper homeostasis protein CutC OS=Sinorhizobium medicae (strain WSM419)	GO:0005507,GO:0055070	no_feature	PF03932
ctg000860_HT.30	HGT-NT	Fungi	12.7752	1	nohit	nohit	Q8GWZ6|SRR1_ARATH	Protein SENSITIVITY TO RED LIGHT REDUCED 1 OS=Arabidopsis thaliana	no_feature	no_feature	PF07985
ctg000700_HT.24	HGT-NT	Fungi	12.7752	1	nohit	nohit	Q8GWZ6|SRR1_ARATH	Protein SENSITIVITY TO RED LIGHT REDUCED 1 OS=Arabidopsis thaliana	no_feature	no_feature	PF07985
ctg008690_HT.164	HGT-NT	NM_Eukaryota_complex	23.3897	0.44	XP_018553411.1	poly(A) polymerase type 3-like isoform X2 [Lates calcarifer]	Q9BWT3|PAPOG_HUMAN	Poly(A) polymerase gamma OS=Homo sapiens	GO:0004652,GO:0043631	no_feature	PF04928
ctg010360_HT.57	HGT-NT	NM_Eukaryota_complex	24.156	0.44	XP_018553411.1	poly(A) polymerase type 3-like isoform X2 [Lates calcarifer]	Q9BWT3|PAPOG_HUMAN	Poly(A) polymerase gamma OS=Homo sapiens	GO:0004652,GO:0043631	no_feature	PF04928
ctg005900_HT.5	HGT-NT	NM_Eukaryota_complex	20.6371	0.49	XP_018553410.1	poly(A) polymerase type 3-like isoform X1 [Lates calcarifer]	Q9BWT3|PAPOG_HUMAN	Poly(A) polymerase gamma OS=Homo sapiens	GO:0004652,GO:0043631	no_feature	PF04928
ctg008210_HT.38	HGT-NT	Viridiplantae	22.2374	0.2	XP_003788723.1	E3 ubiquitin-protein ligase RNF126 isoform X1 [Otolemur garnettii]	Q6AVN2|SIRP1_ORYSJ	E3 ubiquitin-protein ligase SIRP1 OS=Oryza sativa subsp. japonica	no_feature	no_feature	PF13639
ctg009710_HT.21	HGT-NT	Viridiplantae	25.4096	0.32	XP_025875120.1	E3 ubiquitin-protein ligase RNF126 [Vulpes vulpes]	P0C041|ATL53_ARATH	Putative RING-H2 finger protein ATL53 OS=Arabidopsis thaliana	no_feature	no_feature	PF13639
ctg007660_HT.138	HGT-NT	Bacteria	86.867	0.56	XP_002121359.1	uncharacterized protein LOC100176842 isoform X2 [Ciona intestinalis]	Q9WYU3|PDXT_THEMA	Pyridoxal 5'-phosphate synthase subunit PdxT OS=Thermotoga maritima (strain ATCC 43589 / MSB8 / DSM 3109 / JCM 10099)	GO:0004359,GO:0042819,GO:0042823	map00220,map00250,map00471,map00750	PF01174
ctg002140_HT.33	HGT-NT	Bacteria	96.5516	0.23	XP_002121359.1	uncharacterized protein LOC100176842 isoform X2 [Ciona intestinalis]	A4XIB6|PDXT_CALS8	Pyridoxal 5'-phosphate synthase subunit PdxT OS=Caldicellulosiruptor saccharolyticus (strain ATCC 43494 / DSM 8903 / Tp8T 6331)	GO:0004359,GO:0042819,GO:0042823	map00220,map00250,map00471,map00750	PF01174
ctg008660_HT.20	HGT-NT	Bacteria	234.549	0.6	nohit	nohit	A1D3T4|GANA_NEOFI	Probable arabinogalactan endo-beta-1,4-galactanase A OS=Neosartorya fischeri (strain ATCC 1020 / DSM 3700 / CBS 544.65 / FGSC A1164 / JCM 1740 / NRRL 181 / WB 181)	GO:0015926	no_feature	PF07745
ctg005000_HT.138	HGT-NT	Bacteria	232.142	0.44	nohit	nohit	A1D3T4|GANA_NEOFI	Probable arabinogalactan endo-beta-1,4-galactanase A OS=Neosartorya fischeri (strain ATCC 1020 / DSM 3700 / CBS 544.65 / FGSC A1164 / JCM 1740 / NRRL 181 / WB 181)	GO:0015926	no_feature	PF07745
ctg002840_HT.147	HGT-NT	Bacteria	225.044	0.48	nohit	nohit	A1D3T4|GANA_NEOFI	Probable arabinogalactan endo-beta-1,4-galactanase A OS=Neosartorya fischeri (strain ATCC 1020 / DSM 3700 / CBS 544.65 / FGSC A1164 / JCM 1740 / NRRL 181 / WB 181)	GO:0015926	no_feature	PF07745
ctg004890_HT.56	HGT-NT	Bacteria	350.787	0.28	nohit	nohit	P48843|YBAB_BACCI	Uncharacterized protein in bgaB 5'region (Fragment) OS=Bacillus circulans	GO:0015926	no_feature	PF07745
ctg000990_HT.5	HGT-NT	Bacteria	263.186	0.39	nohit	nohit	A1D3T4|GANA_NEOFI	Probable arabinogalactan endo-beta-1,4-galactanase A OS=Neosartorya fischeri (strain ATCC 1020 / DSM 3700 / CBS 544.65 / FGSC A1164 / JCM 1740 / NRRL 181 / WB 181)	GO:0015926	no_feature	PF07745
ctg002840_HT.148	HGT-NT	Bacteria	265.421	0.48	nohit	nohit	A1D3T4|GANA_NEOFI	Probable arabinogalactan endo-beta-1,4-galactanase A OS=Neosartorya fischeri (strain ATCC 1020 / DSM 3700 / CBS 544.65 / FGSC A1164 / JCM 1740 / NRRL 181 / WB 181)	GO:0015926	no_feature	PF07745
ctg004090_HT.40	HGT-NT	Bacteria	348.687	0.28	nohit	nohit	A1D3T4|GANA_NEOFI	Probable arabinogalactan endo-beta-1,4-galactanase A OS=Neosartorya fischeri (strain ATCC 1020 / DSM 3700 / CBS 544.65 / FGSC A1164 / JCM 1740 / NRRL 181 / WB 181)	GO:0015926	no_feature	PF07745
ctg007850_HT.68	HGT-NT	Bacteria	345.709	0.52	nohit	nohit	B0XPR3|GANA_ASPFC	Probable arabinogalactan endo-beta-1,4-galactanase A OS=Neosartorya fumigata (strain CEA10 / CBS 144.89 / FGSC A1163)	GO:0015926	no_feature	PF07745
ctg002840_HT.175	HGT-NT	Bacteria	271.742	0.38	nohit	nohit	Q4WJ80|GANA_ASPFU	Probable arabinogalactan endo-beta-1,4-galactanase A OS=Neosartorya fumigata (strain ATCC MYA-4609 / Af293 / CBS 101355 / FGSC A1100)	GO:0015926	no_feature	PF07745
ctg007830_HT.63	HGT-NT	Bacteria	62.7916	0.36	XP_005973125.1	mannitol 2-dehydrogenase-like [Pantholops hodgsonii]	P33216|MTLK_RHOSH	Mannitol 2-dehydrogenase OS=Rhodobacter sphaeroides	GO:0016491,GO:0050662,GO:0055114	no_feature	PF08125
ctg012140_HT.32	HGT-NT	Fungi	19.1259	0.76	nohit	nohit	nohit	nohit	GO:0005515	no_feature	PF00622
ctg005050_HT.216	HGT-NT	Bacteria	195.154	0.76	nohit	nohit	P9WHK1|Y0571_MYCTU	Putative phosphoribosyl transferase Rv0571c OS=Mycobacterium tuberculosis (strain ATCC 25618 / H37Rv)	no_feature	no_feature	no_feature
ctg005430_HT.22	HGT	Bacteria	10.436	0.64	XP_005968312.1	ATP-dependent zinc metalloprotease FTSH, chloroplastic-like [Pantholops hodgsonii]	P54813|YME1_CAEEL	ATP-dependent zinc metalloprotease YME1 homolog OS=Caenorhabditis elegans	GO:0004222,GO:0005524,GO:0006508	no_feature	PF00004,PF01434
ctg005430_HT.19	HGT	Bacteria	10.436	0.4	XP_005968312.1	ATP-dependent zinc metalloprotease FTSH, chloroplastic-like [Pantholops hodgsonii]	P54813|YME1_CAEEL	ATP-dependent zinc metalloprotease YME1 homolog OS=Caenorhabditis elegans	GO:0004222,GO:0005524,GO:0006508	no_feature	PF00004,PF01434
ctg008500_HT.62	HGT-NT	Bacteria	460.517	0.52	XP_005973118.1	probable glycerol kinase-like [Pantholops hodgsonii]	P09099|XYLB_ECOLI	Xylulose kinase OS=Escherichia coli (strain K12)	GO:0005975,GO:0016773	no_feature	PF00370,PF02782
ctg007410_HT.38	HGT-NT	Bacteria	460.517	0.5	XP_005973118.1	probable glycerol kinase-like [Pantholops hodgsonii]	P09099|XYLB_ECOLI	Xylulose kinase OS=Escherichia coli (strain K12)	GO:0005975,GO:0016773	no_feature	PF00370,PF02782
ctg008800_HT.32	HGT-NT	Bacteria	12.8076	0.73	XP_026198727.1	adenosine monophosphate-protein transferase FICD [Anabas testudineus]	Q6ZM51|FICD_DANRE	Adenosine monophosphate-protein transferase FICD OS=Danio rerio	no_feature	no_feature	PF02661
ctg002790_HT.150	HGT-NT	Bacteria	244.692	0.68	nohit	nohit	Q9I1X7|LIGD_PSEAE	Multifunctional non-homologous end joining protein LigD OS=Pseudomonas aeruginosa (strain ATCC 15692 / DSM 22644 / CIP 104116 / JCM 14847 / LMG 12228 / 1C / PRS 101 / PAO1)	no_feature	no_feature	no_feature
ctg001960_HT.8	HGT-NT	Bacteria	222.688	0.39	XP_014445771.1	FGGY carbohydrate kinase domain-containing protein isoform X2 [Tupaia chinensis]	Q96C11|FGGY_HUMAN	FGGY carbohydrate kinase domain-containing protein OS=Homo sapiens	GO:0005975,GO:0016773	no_feature	PF00370
ctg007190_HT.21	HGT-NT	Bacteria	171.03	0.73	XP_005955027.1	proton myo-inositol cotransporter-like [Pantholops hodgsonii]	O34718|IOLT_BACSU	Major myo-inositol transporter IolT OS=Bacillus subtilis (strain 168)	GO:0016021,GO:0022857,GO:0055085	no_feature	PF00083
ctg014000_HT.17	HGT-NT	Bacteria	173.417	0.68	XP_005955027.1	proton myo-inositol cotransporter-like [Pantholops hodgsonii]	P94493|YNCC_BACSU	Putative metabolite transport protein YncC OS=Bacillus subtilis (strain 168)	GO:0016021,GO:0022857,GO:0055085	no_feature	PF00083
ctg007230_HT.33	HGT-NT	Bacteria	173.417	0.6	XP_005955027.1	proton myo-inositol cotransporter-like [Pantholops hodgsonii]	O34718|IOLT_BACSU	Major myo-inositol transporter IolT OS=Bacillus subtilis (strain 168)	GO:0016021,GO:0022857,GO:0055085	no_feature	PF00083
ctg008840_HT.64	HGT-NT	HGT_complex	14.4354	0.44	XP_017290233.1	lon protease homolog, mitochondrial [Kryptolebias marmoratus]	Q59185|LON1_BORBU	Lon protease 1 OS=Borrelia burgdorferi (strain ATCC 35210 / B31 / CIP 102532 / DSM 4680)	GO:0004176,GO:0004252,GO:0006508	no_feature	PF05362
ctg010720_HT.46	HGT	HGT_complex	14.7427	0.42	XP_019631451.1	uncharacterized protein LOC109475285 [Branchiostoma belcheri]	Q5UR67|RIBX_MIMIV	N-glycosidase R617 OS=Acanthamoeba polyphaga mimivirus	no_feature	no_feature	PF08719
ctg009400_HT.99	HGT	HGT_complex	24.8096	0.39	XP_019631451.1	uncharacterized protein LOC109475285 [Branchiostoma belcheri]	Q5UR67|RIBX_MIMIV	N-glycosidase R617 OS=Acanthamoeba polyphaga mimivirus	no_feature	no_feature	PF08719
ctg004540_HT.6	HGT	HGT_complex	24.7241	0.45	XP_019631451.1	uncharacterized protein LOC109475285 [Branchiostoma belcheri]	Q5UR67|RIBX_MIMIV	N-glycosidase R617 OS=Acanthamoeba polyphaga mimivirus	no_feature	no_feature	PF08719
ctg004920_HT.5	HGT	HGT_complex	13.9752	0.56	XP_019631451.1	uncharacterized protein LOC109475285 [Branchiostoma belcheri]	Q5UR67|RIBX_MIMIV	N-glycosidase R617 OS=Acanthamoeba polyphaga mimivirus	no_feature	no_feature	PF08719
ctg007160_HT.1	HGT-NT	Bacteria	194.945	0.69	XP_006519129.1	L-gulonolactone oxidase isoform X1 [Mus musculus]	Q9ZBU1|XYOA_STRCO	Probable xylitol oxidase OS=Streptomyces coelicolor (strain ATCC BAA-471 / A3(2) / M145)	GO:0003885,GO:0016020,GO:0016491,GO:0050660,GO:0055114,GO:0071949	no_feature	PF01565,PF04030
ctg005040_HT.59	HGT-NT	Bacteria	152.634	0.76	XP_005965358.1	L-gulonolactone oxidase-like [Pantholops hodgsonii]	Q9ZBU1|XYOA_STRCO	Probable xylitol oxidase OS=Streptomyces coelicolor (strain ATCC BAA-471 / A3(2) / M145)	GO:0003885,GO:0016020,GO:0055114	no_feature	PF04030
ctg006430_HT.132	HGT-NT	Bacteria	186.586	0.66	XP_004614792.1	L-gulonolactone oxidase [Sorex araneus]	Q9ZBU1|XYOA_STRCO	Probable xylitol oxidase OS=Streptomyces coelicolor (strain ATCC BAA-471 / A3(2) / M145)	GO:0003885,GO:0016020,GO:0016491,GO:0050660,GO:0055114,GO:0071949	no_feature	PF01565,PF04030
ctg008500_HT.19	HGT-NT	Bacteria	207.673	0.84	XP_006519129.1	L-gulonolactone oxidase isoform X1 [Mus musculus]	Q9ZBU1|XYOA_STRCO	Probable xylitol oxidase OS=Streptomyces coelicolor (strain ATCC BAA-471 / A3(2) / M145)	GO:0003885,GO:0016020,GO:0016491,GO:0050660,GO:0055114,GO:0071949	no_feature	PF01565,PF04030
ctg007080_HT.14	HGT-NT	Bacteria	194.861	0.91	XP_011216970.2	L-gulonolactone oxidase [Ailuropoda melanoleuca]	Q9ZBU1|XYOA_STRCO	Probable xylitol oxidase OS=Streptomyces coelicolor (strain ATCC BAA-471 / A3(2) / M145)	GO:0003885,GO:0016020,GO:0016491,GO:0050660,GO:0055114,GO:0071949	no_feature	PF01565,PF04030
ctg006430_HT.203	HGT-NT	Bacteria	197.693	0.84	XP_026254654.1	L-gulonolactone oxidase [Urocitellus parryii]	Q9ZBU1|XYOA_STRCO	Probable xylitol oxidase OS=Streptomyces coelicolor (strain ATCC BAA-471 / A3(2) / M145)	GO:0003885,GO:0016020,GO:0016491,GO:0050660,GO:0055114,GO:0071949	no_feature	PF01565,PF04030
ctg009060_HT.210	HGT-NT	Bacteria	193.018	0.58	XP_005965358.1	L-gulonolactone oxidase-like [Pantholops hodgsonii]	Q9ZBU1|XYOA_STRCO	Probable xylitol oxidase OS=Streptomyces coelicolor (strain ATCC BAA-471 / A3(2) / M145)	GO:0003885,GO:0016020,GO:0016491,GO:0050660,GO:0055114,GO:0071949	no_feature	PF01565,PF04030
ctg002510_HT.14	HGT-NT	Bacteria	194.865	0.66	XP_015354934.1	L-gulonolactone oxidase [Marmota marmota marmota]	Q9ZBU1|XYOA_STRCO	Probable xylitol oxidase OS=Streptomyces coelicolor (strain ATCC BAA-471 / A3(2) / M145)	GO:0003885,GO:0016020,GO:0016491,GO:0050660,GO:0055114,GO:0071949	no_feature	PF01565,PF04030
ctg006820_HT.57	HGT	Bacteria	11.1398	0.8	XP_020312255.1	lon protease homolog 2, peroxisomal [Oncorhynchus kisutch]	B8EMF2|LON_METSB	Lon protease OS=Methylocella silvestris (strain DSM 15510 / CIP 108128 / LMG 27833 / NCIMB 13906 / BL2)	GO:0004176,GO:0004252,GO:0006508	no_feature	PF05362
ctg002760_HT.67	HGT-NT	Viridiplantae	12.2021	0.44	nohit	nohit	nohit	nohit	GO:0005515	no_feature	PF00240
ctg007010_HT.19	HGT-NT	Bacteria	313.381	0.6	XP_019645641.1	FGGY carbohydrate kinase domain-containing protein-like isoform X1 [Branchiostoma belcheri]	A2AJL3|FGGY_MOUSE	FGGY carbohydrate kinase domain-containing protein OS=Mus musculus	GO:0005975,GO:0016773	no_feature	PF00370,PF02782
ctg010160_HT.15	HGT-NT	Bacteria	336.371	0.44	XP_019645641.1	FGGY carbohydrate kinase domain-containing protein-like isoform X1 [Branchiostoma belcheri]	Q96C11|FGGY_HUMAN	FGGY carbohydrate kinase domain-containing protein OS=Homo sapiens	GO:0005975,GO:0016773	no_feature	PF00370,PF02782
ctg007090_HT.14	HGT-NT	Bacteria	331.687	0.36	XP_019645641.1	FGGY carbohydrate kinase domain-containing protein-like isoform X1 [Branchiostoma belcheri]	A2AJL3|FGGY_MOUSE	FGGY carbohydrate kinase domain-containing protein OS=Mus musculus	GO:0005975,GO:0016773	no_feature	PF00370,PF02782
ctg007890_HT.239	HGT-NT	Bacteria	302.528	0.6	XP_016113486.1	proton myo-inositol cotransporter-like [Sinocyclocheilus grahami]	O34718|IOLT_BACSU	Major myo-inositol transporter IolT OS=Bacillus subtilis (strain 168)	GO:0016021,GO:0022857,GO:0055085	no_feature	PF00083
ctg011530_HT.31	HGT-NT	Bacteria	210.723	0.52	XP_005955027.1	proton myo-inositol cotransporter-like [Pantholops hodgsonii]	O34718|IOLT_BACSU	Major myo-inositol transporter IolT OS=Bacillus subtilis (strain 168)	GO:0016021,GO:0022857,GO:0055085	no_feature	PF00083
ctg004290_HT.12	HGT-NT	Bacteria	210.723	0.51	XP_005955027.1	proton myo-inositol cotransporter-like [Pantholops hodgsonii]	O34718|IOLT_BACSU	Major myo-inositol transporter IolT OS=Bacillus subtilis (strain 168)	GO:0016021,GO:0022857,GO:0055085	no_feature	PF00083
ctg003870_HT.4	HGT-NT	Viridiplantae	16.0693	0.84	NP_001072348.1	RING finger protein 157 [Xenopus tropicalis]	Q8LA32|LUL4_ARATH	Probable E3 ubiquitin-protein ligase LUL4 OS=Arabidopsis thaliana	no_feature	no_feature	PF13920
ctg005690_HT.37	HGT-NT	Viridiplantae	14.8399	0.76	NP_001072348.1	RING finger protein 157 [Xenopus tropicalis]	Q8LA32|LUL4_ARATH	Probable E3 ubiquitin-protein ligase LUL4 OS=Arabidopsis thaliana	no_feature	no_feature	PF13920
ctg007890_HT.161	HGT-NT	Bacteria	460.517	0.92	XP_005970236.1	uracil permease-like [Pantholops hodgsonii]	P94575|ALLP_BACSU	Probable allantoin permease OS=Bacillus subtilis (strain 168)	GO:0016020,GO:0022857,GO:0055085	no_feature	PF02133
ctg013020_HT.13	HGT-NT	Bacteria	384.873	0.68	XP_005977867.1	uracil permease-like [Pantholops hodgsonii]	P94575|ALLP_BACSU	Probable allantoin permease OS=Bacillus subtilis (strain 168)	GO:0016020,GO:0022857,GO:0055085	no_feature	PF02133
ctg006030_HT.38	HGT	Bacteria	103.821	0.6	XP_018776583.1	aldose 1-epimerase [Serinus canaria]	Q66HG4|GALM_RAT	Aldose 1-epimerase OS=Rattus norvegicus	GO:0005975,GO:0016853,GO:0046983	no_feature	PF00010,PF01263
ctg005230_HT.43	HGT	Bacteria	111.745	0.91	XP_022624767.1	aldose 1-epimerase isoform X2 [Seriola dumerili]	Q66HG4|GALM_RAT	Aldose 1-epimerase OS=Rattus norvegicus	GO:0005975,GO:0016853	no_feature	PF01263
ctg003630_HT.10	HGT	Bacteria	31.7613	0.04	XP_007452626.1	hydroxyethylthiazole kinase-like [Lipotes vexillifer]	C4L8H9|THIM_TOLAT	Hydroxyethylthiazole kinase OS=Tolumonas auensis (strain DSM 9187 / TA4)	GO:0004417,GO:0009228	map00730	PF02110
ctg002950_HT.12	HGT	Bacteria	32.3392	0.44	XP_007452626.1	hydroxyethylthiazole kinase-like [Lipotes vexillifer]	C4L8H9|THIM_TOLAT	Hydroxyethylthiazole kinase OS=Tolumonas auensis (strain DSM 9187 / TA4)	GO:0004417,GO:0009228	map00730	PF02110
ctg002340_HT.28	HGT	Bacteria	15.8341	0.16	XP_007452626.1	hydroxyethylthiazole kinase-like [Lipotes vexillifer]	C4L8H9|THIM_TOLAT	Hydroxyethylthiazole kinase OS=Tolumonas auensis (strain DSM 9187 / TA4)	GO:0004417,GO:0009228	map00730	PF02110
ctg003220_HT.10	HGT	Bacteria	32.6665	0.36	XP_007452626.1	hydroxyethylthiazole kinase-like [Lipotes vexillifer]	C4L8H9|THIM_TOLAT	Hydroxyethylthiazole kinase OS=Tolumonas auensis (strain DSM 9187 / TA4)	GO:0004417,GO:0009228	map00730	PF02110
ctg002340_HT.30	HGT	Bacteria	12.1659	0.08	XP_023055478.1	uncharacterized protein LOC111532642 [Piliocolobus tephrosceles]	C1DCM4|THIM_LARHH	Hydroxyethylthiazole kinase OS=Laribacter hongkongensis (strain HLHK9)	GO:0004417,GO:0009228	map00730	PF02110
ctg010730_HT.136	HGT-NT	Viridiplantae	20.285	0.68	XP_009085999.2	protein TANC1 isoform X4 [Serinus canaria]	P23631|LATA_LATTR	Alpha-latrotoxin-Lt1a OS=Latrodectus tredecimguttatus	GO:0005515	no_feature	PF13857
ctg011580_HT.10	HGT-NT	Bacteria	196.329	0.68	XP_005965358.1	L-gulonolactone oxidase-like [Pantholops hodgsonii]	Q9ZBU1|XYOA_STRCO	Probable xylitol oxidase OS=Streptomyces coelicolor (strain ATCC BAA-471 / A3(2) / M145)	GO:0003885,GO:0016020,GO:0016491,GO:0050660,GO:0055114,GO:0071949	no_feature	PF01565,PF04030
ctg003510_HT.112	HGT	Viridiplantae	17.8554	0.62	XP_009988740.1	LOW QUALITY PROTEIN: E3 ubiquitin-protein ligase Praja-2-like [Tauraco erythrolophus]	Q9LQX2|MPSR1_ARATH	E3 ubiquitin-protein ligase MPSR1 OS=Arabidopsis thaliana	no_feature	no_feature	PF17123
ctg005820_HT.83	HGT	NM_Eukaryota_complex	8.02244	0.6	XP_019750721.1	polyubiquitin-C isoform X8 [Hippocampus comes]	P42739|UBIQP_ACEPE	Polyubiquitin (Fragment) OS=Acetabularia peniculus	GO:0005515	no_feature	PF00240,PF14560
ctg006060_HT.5	HGT	Bacteria	13.2333	0.34	XP_016898213.1	LOW QUALITY PROTEIN: adenosine monophosphate-protein transferase FICD-like [Cynoglossus semilaevis]	Q6AY47|FICD_RAT	Adenosine monophosphate-protein transferase FICD OS=Rattus norvegicus	no_feature	no_feature	PF02661
ctg001430_HT.74	HGT-NT	NM_Eukaryota_complex	11.7756	0.16	nohit	nohit	P52285|SKP1A_DICDI	SCF ubiquitin ligase complex protein SKP1a OS=Dictyostelium discoideum	GO:0006511	no_feature	PF01466
ctg001280_HT.56	HGT-NT	NM_Eukaryota_complex	11.9075	0.48	nohit	nohit	nohit	nohit	GO:0006511	no_feature	PF01466
ctg004090_HT.54	HGT	NM_Eukaryota_complex	26.2472	0.44	NP_001085602.1	E3 ubiquitin-protein ligase RNF181 [Xenopus laevis]	Q6GPV5|RN181_XENLA	E3 ubiquitin-protein ligase RNF181 OS=Xenopus laevis	no_feature	no_feature	PF13639
ctg004890_HT.72	HGT	NM_Eukaryota_complex	12.3109	0.32	XP_018411316.1	E3 ubiquitin-protein ligase RNF181 [Nanorana parkeri]	Q6GPV5|RN181_XENLA	E3 ubiquitin-protein ligase RNF181 OS=Xenopus laevis	no_feature	no_feature	PF13639
ctg008190_HT.77	HGT	HGT_complex	10.0063	0.52	XP_013928637.1	polyubiquitin-B [Thamnophis sirtalis]	P0CG70|UBI4P_NEUCR	Polyubiquitin OS=Neurospora crassa (strain ATCC 24698 / 74-OR23-1A / CBS 708.71 / DSM 1257 / FGSC 987)	GO:0005515	no_feature	PF00240
ctg008190_HT.120	HGT	Eukaryota	13.1949	0.68	XP_026037011.1	uncharacterized protein LOC113030103 isoform X2 [Astatotilapia calliptera]	P42739|UBIQP_ACEPE	Polyubiquitin (Fragment) OS=Acetabularia peniculus	GO:0005515	no_feature	PF00240
ctg004970_HT.21	HGT-NT	Bacteria	15.3954	0.58	XP_002132138.1	AFG3-like protein 2 [Ciona intestinalis]	C0ZPK5|FTSH_RHOE4	ATP-dependent zinc metalloprotease FtsH OS=Rhodococcus erythropolis (strain PR4 / NBRC 100887)	GO:0004222,GO:0005524,GO:0006508	no_feature	PF01434
ctg002770_HT.35	HGT-NT	Bacteria	116.32	0.6	nohit	nohit	nohit	nohit	no_feature	no_feature	PF01156
ctg000680_HT.14	HGT-NT	Bacteria	115.851	0.4	nohit	nohit	nohit	nohit	no_feature	no_feature	PF01156
ctg009690_HT.22	HGT-NT	Bacteria	164.927	0.48	XP_005970928.1	pantoate--beta-alanine ligase-like [Pantholops hodgsonii]	A4XMZ3|PANC_CALS8	Pantothenate synthetase OS=Caldicellulosiruptor saccharolyticus (strain ATCC 43494 / DSM 8903 / Tp8T 6331)	GO:0004592,GO:0015940	map00410,map00770	PF02569
ctg009940_HT.18	HGT-NT	Bacteria	167.045	0.44	XP_005970928.1	pantoate--beta-alanine ligase-like [Pantholops hodgsonii]	A4XMZ3|PANC_CALS8	Pantothenate synthetase OS=Caldicellulosiruptor saccharolyticus (strain ATCC 43494 / DSM 8903 / Tp8T 6331)	GO:0004592,GO:0015940	map00410,map00770	PF02569
ctg009690_HT.23	HGT-NT	Bacteria	161.87	0.4	XP_005970928.1	pantoate--beta-alanine ligase-like [Pantholops hodgsonii]	A4XMZ3|PANC_CALS8	Pantothenate synthetase OS=Caldicellulosiruptor saccharolyticus (strain ATCC 43494 / DSM 8903 / Tp8T 6331)	GO:0004592,GO:0015940	map00410,map00770	PF02569
ctg005830_HT.131	HGT-NT	Bacteria	168.846	0.68	XP_005970928.1	pantoate--beta-alanine ligase-like [Pantholops hodgsonii]	A4XMZ3|PANC_CALS8	Pantothenate synthetase OS=Caldicellulosiruptor saccharolyticus (strain ATCC 43494 / DSM 8903 / Tp8T 6331)	GO:0004592,GO:0015940	map00410,map00770	PF02569
ctg011470_HT.13	HGT-NT	Bacteria	211.937	0.58	XP_003967835.2	proton myo-inositol cotransporter isoform X2 [Takifugu rubripes]	P54723|YFIG_BACSU	Putative metabolite transport protein YfiG OS=Bacillus subtilis (strain 168)	GO:0016021,GO:0022857,GO:0055085	no_feature	PF00083
ctg005610_HT.37	HGT-NT	Bacteria	14.9181	0.36	XP_014128251.1	adenosine monophosphate-protein transferase FICD [Zonotrichia albicollis]	A0A061I403|FICD_CRIGR	Adenosine monophosphate-protein transferase FICD OS=Cricetulus griseus	no_feature	no_feature	PF02661
ctg004090_HT.151	HGT-NT	Bacteria	47.6662	0.6	nohit	nohit	nohit	nohit	GO:0008080	no_feature	PF00583
ctg005330_HT.23	HGT-NT	Bacteria	29.1316	0.6	nohit	nohit	nohit	nohit	GO:0008080	no_feature	PF00583
ctg004890_HT.154	HGT-NT	Bacteria	48.0767	0.52	nohit	nohit	nohit	nohit	GO:0008080	no_feature	PF00583
ctg004700_HT.3	HGT	HGT_complex	14.614	0.42	XP_019631451.1	uncharacterized protein LOC109475285 [Branchiostoma belcheri]	Q7MGG3|RIBXA_VIBVY	Riboflavin biosynthesis protein VVA0006 OS=Vibrio vulnificus (strain YJ016)	no_feature	no_feature	PF08719
ctg004760_HT.85	HGT	HGT_complex	35.4676	0.4	XP_019631451.1	uncharacterized protein LOC109475285 [Branchiostoma belcheri]	Q7MGG3|RIBXA_VIBVY	Riboflavin biosynthesis protein VVA0006 OS=Vibrio vulnificus (strain YJ016)	no_feature	no_feature	PF08719
ctg002360_HT.45	HGT	HGT_complex	15.8179	0.5	XP_019631451.1	uncharacterized protein LOC109475285 [Branchiostoma belcheri]	P30176|RIBX_ECOLI	N-glycosidase YbiA OS=Escherichia coli (strain K12)	no_feature	no_feature	PF08719
ctg008690_HT.139	HGT	HGT_complex	16.5168	0.36	XP_019631451.1	uncharacterized protein LOC109475285 [Branchiostoma belcheri]	Q5UR67|RIBX_MIMIV	N-glycosidase R617 OS=Acanthamoeba polyphaga mimivirus	no_feature	no_feature	PF08719
ctg004950_HT.119	HGT	Fungi	13.9826	0.56	XP_006750126.1	lon protease homolog, mitochondrial isoform X3 [Leptonychotes weddellii]	P93655|LONM1_ARATH	Lon protease homolog 1, mitochondrial OS=Arabidopsis thaliana	GO:0004176,GO:0004252,GO:0006508	no_feature	PF05362
ctg012540_HT.60	HGT-NT	Bacteria	14.0091	0.28	XP_018108259.1	ATP-dependent DNA helicase PIF1-like [Xenopus laevis]	nohit	nohit	GO:0004386,GO:0005524	no_feature	PF02689
ctg004990_HT.227	HGT-NT	Bacteria	20.5493	0.32	nohit	nohit	Q5UR67|RIBX_MIMIV	N-glycosidase R617 OS=Acanthamoeba polyphaga mimivirus	no_feature	no_feature	PF08719
ctg005780_HT.48	HGT-NT	Fungi	15.3857	0.82	XP_004859374.1	tubulin gamma-2 chain isoform X1 [Heterocephalus glaber]	Q75A43|TBG_ASHGO	Tubulin gamma chain OS=Ashbya gossypii (strain ATCC 10895 / CBS 109.51 / FGSC 9923 / NRRL Y-1056)	no_feature	no_feature	no_feature
ctg004120_HT.56	HGT-NT	Bacteria	39.2741	0.44	nohit	nohit	nohit	nohit	no_feature	no_feature	PF06094
ctg009050_HT.18	HGT-NT	Bacteria	41.6785	0.52	nohit	nohit	nohit	nohit	no_feature	no_feature	PF06094
ctg005040_HT.190	HGT-NT	Bacteria	247.642	0.04	XP_011474066.3	proton myo-inositol cotransporter isoform X2 [Oryzias latipes]	O34718|IOLT_BACSU	Major myo-inositol transporter IolT OS=Bacillus subtilis (strain 168)	GO:0016021,GO:0022857,GO:0055085	no_feature	PF00083
ctg005610_HT.44	HGT	Bacteria	80.4952	0.36	XP_024266775.1	uncharacterized protein LOC112243169, partial [Oncorhynchus tshawytscha]	A8GCT5|RUTB_SERP5	Peroxyureidoacrylate/ureidoacrylate amidohydrolase RutB OS=Serratia proteamaculans (strain 568)	GO:0003824	no_feature	PF00857
ctg001250_HT.14	HGT-NT	Bacteria	212.509	0.5	XP_005958908.1	probable arabinan endo-1,5-alpha-L-arabinosidase A-like [Pantholops hodgsonii]	Q93HT9|IABN_GEOTD	Intracellular endo-alpha-(1->5)-L-arabinanase OS=Geobacillus thermodenitrificans	GO:0004553,GO:0005975	no_feature	PF04616
ctg004410_HT.20	HGT-NT	Bacteria	21.3927	0.08	XP_027884437.1	lon protease homolog, mitochondrial isoform X4 [Xiphophorus couchianus]	B8EMF2|LON_METSB	Lon protease OS=Methylocella silvestris (strain DSM 15510 / CIP 108128 / LMG 27833 / NCIMB 13906 / BL2)	GO:0004176,GO:0004252,GO:0006508	no_feature	PF05362
ctg012310_HT.13	HGT-NT	Bacteria	17.8164	0.73	XP_006043940.2	LOW QUALITY PROTEIN: lon protease homolog 2, peroxisomal [Bubalus bubalis]	B8EMF2|LON_METSB	Lon protease OS=Methylocella silvestris (strain DSM 15510 / CIP 108128 / LMG 27833 / NCIMB 13906 / BL2)	GO:0004176,GO:0004252,GO:0006508	no_feature	PF05362
ctg010310_HT.134	HGT-NT	Fungi	233.272	0.52	XP_024267095.1	uncharacterized protein LOC112243508, partial [Oncorhynchus tshawytscha]	A0A0E0RTV6|ZEB1_GIBZE	FAD-linked oxidoreductase ZEB1 OS=Gibberella zeae (strain PH-1 / ATCC MYA-4620 / FGSC 9075 / NRRL 31084)	GO:0016491,GO:0050660,GO:0055114,GO:0071949	no_feature	PF01565
ctg004070_HT.9	HGT-NT	Fungi	243.323	0.5	XP_024267095.1	uncharacterized protein LOC112243508, partial [Oncorhynchus tshawytscha]	A0A0E0RTV6|ZEB1_GIBZE	FAD-linked oxidoreductase ZEB1 OS=Gibberella zeae (strain PH-1 / ATCC MYA-4620 / FGSC 9075 / NRRL 31084)	GO:0016491,GO:0050660,GO:0055114,GO:0071949	no_feature	PF01565
ctg011980_HT.22	HGT-NT	Fungi	213.925	0.39	XP_024267095.1	uncharacterized protein LOC112243508, partial [Oncorhynchus tshawytscha]	A0A0E0RTV6|ZEB1_GIBZE	FAD-linked oxidoreductase ZEB1 OS=Gibberella zeae (strain PH-1 / ATCC MYA-4620 / FGSC 9075 / NRRL 31084)	GO:0016491,GO:0050660,GO:0055114,GO:0071949	no_feature	PF01565
ctg013500_HT.39	HGT	NM_Eukaryota_complex	16.6425	0.76	XP_023700981.1	N-alpha-acetyltransferase 50 isoform X1 [Paramormyrops kingsleyae]	Q5RF28|NAA50_PONAB	N-alpha-acetyltransferase 50 OS=Pongo abelii	GO:0008080	no_feature	PF00583
ctg008530_HT.66	HGT	NM_Eukaryota_complex	17.5578	0.88	XP_007889985.1	N-alpha-acetyltransferase 50 [Callorhinchus milii]	Q6GP53|NAA50_XENLA	N-alpha-acetyltransferase 50 OS=Xenopus laevis	GO:0008080	no_feature	PF00583
ctg005050_HT.71	HGT	Bacteria	20.0877	0.76	XP_005969452.1	biotin synthase-like [Pantholops hodgsonii]	Q4UM45|BIOB_RICFE	Biotin synthase OS=Rickettsia felis (strain ATCC VR-1525 / URRWXCal2)	GO:0003824,GO:0051536	map00780	PF04055,PF06968
ctg011280_HT.72	HGT-NT	Fungi	12.8297	0.5	XP_009946263.1	E3 ubiquitin-protein ligase RNF126-like, partial [Leptosomus discolor]	Q6GPV5|RN181_XENLA	E3 ubiquitin-protein ligase RNF181 OS=Xenopus laevis	no_feature	no_feature	PF13639
ctg008690_HT.51	HGT-NT	Fungi	12.5486	0.6	nohit	nohit	Q852U6|RHY1A_ARATH	Probable E3 ubiquitin-protein ligase RHY1A OS=Arabidopsis thaliana	no_feature	no_feature	PF13639
ctg007910_HT.210	HGT-NT	Fungi	257.302	0.52	nohit	nohit	A8NSD1|THI4_COPC7	Thiamine thiazole synthase OS=Coprinopsis cinerea (strain Okayama-7 / 130 / ATCC MYA-4618 / FGSC 9003)	no_feature	no_feature	PF01946
ctg002770_HT.99	HGT-NT	Fungi	16.3008	0.56	XP_024054400.2	protein FAM49A isoform X3 [Terrapene mexicana triunguis]	Q5ZI04|FA49A_CHICK	Protein FAM49A OS=Gallus gallus	no_feature	no_feature	PF07159
ctg003250_HT.96	HGT-NT	Bacteria	97.5318	-0.08	nohit	nohit	Q9X6Z2|PLYA_PAEBA	Pectate lyase A OS=Paenibacillus barcinonensis	GO:0005576,GO:0030570	map00040	PF03211
ctg002830_HT.88	HGT-NT	Bacteria	177.998	0.48	XP_005958908.1	probable arabinan endo-1,5-alpha-L-arabinosidase A-like [Pantholops hodgsonii]	Q93HT9|IABN_GEOTD	Intracellular endo-alpha-(1->5)-L-arabinanase OS=Geobacillus thermodenitrificans	GO:0004553,GO:0005975	no_feature	PF04616
ctg001200_HT.1	HGT-NT	Bacteria	102.724	0.82	XP_015472228.1	L-gulonolactone oxidase-like isoform X2 [Parus major]	Q9ZBU1|XYOA_STRCO	Probable xylitol oxidase OS=Streptomyces coelicolor (strain ATCC BAA-471 / A3(2) / M145)	GO:0003885,GO:0016020,GO:0016491,GO:0050660,GO:0055114	no_feature	PF01565,PF04030
ctg001900_HT.33	HGT-NT	Bacteria	129.689	0.76	XP_027706072.1	L-gulonolactone oxidase isoform X3 [Vombatus ursinus]	Q9ZBU1|XYOA_STRCO	Probable xylitol oxidase OS=Streptomyces coelicolor (strain ATCC BAA-471 / A3(2) / M145)	GO:0003885,GO:0016020,GO:0016491,GO:0050660,GO:0055114,GO:0071949	no_feature	PF01565,PF04030
ctg007690_HT.25	HGT-NT	HGT_complex	14.1866	0.44	XP_015202093.1	ankyrin-3 isoform X19 [Lepisosteus oculatus]	Q54KA7|SECG_DICDI	Ankyrin repeat, PH and SEC7 domain containing protein secG OS=Dictyostelium discoideum	GO:0005515	no_feature	PF12796,PF13637
ctg008190_HT.78	HGT	NM_Eukaryota_complex	11.6412	0.52	XP_019750719.1	polyubiquitin-C isoform X6 [Hippocampus comes]	P42739|UBIQP_ACEPE	Polyubiquitin (Fragment) OS=Acetabularia peniculus	GO:0005515	no_feature	PF00240
ctg006690_HT.18	HGT	HGT_complex	9.34934	0.44	nohit	nohit	nohit	nohit	GO:0004672,GO:0005524,GO:0006468	no_feature	PF00069
ctg004460_HT.109	HGT-NT	Bacteria	100.704	0.32	nohit	nohit	Q5BA88|PLYD_EMENI	Probable pectate lyase D OS=Emericella nidulans (strain FGSC A4 / ATCC 38163 / CBS 112.46 / NRRL 194 / M139)	GO:0005576,GO:0030570	map00040	PF03211
ctg011090_HT.19	HGT-NT	NM_Eukaryota_complex	14.6207	0.84	XP_015704939.1	E3 ubiquitin-protein ligase Praja-2 isoform X2 [Coturnix japonica]	Q9XF63|ATL3_ARATH	RING-H2 finger protein ATL3 OS=Arabidopsis thaliana	no_feature	no_feature	PF13639
ctg006210_HT.36	HGT-NT	NM_Eukaryota_complex	15.222	0.76	NP_001318097.1	E3 ubiquitin-protein ligase RNF181 isoform 3 [Mus musculus]	Q9XF63|ATL3_ARATH	RING-H2 finger protein ATL3 OS=Arabidopsis thaliana	no_feature	no_feature	PF13639
ctg009080_HT.16	HGT-NT	Bacteria	23.9347	0.68	XP_010135249.1	adenosine monophosphate-protein transferase FICD [Buceros rhinoceros silvestris]	Q6AY47|FICD_RAT	Adenosine monophosphate-protein transferase FICD OS=Rattus norvegicus	no_feature	no_feature	PF02661
ctg005070_HT.55	HGT-NT	Fungi	14.0847	0.92	XP_023973462.1	dynein light chain 1, cytoplasmic-like [Physeter catodon]	Q6BZF8|DYL1_DEBHA	Dynein light chain 1, cytoplasmic OS=Debaryomyces hansenii (strain ATCC 36239 / CBS 767 / JCM 1990 / NBRC 0083 / IGC 2968)	GO:0007017,GO:0030286	no_feature	PF01221
ctg014030_HT.124	HGT-NT	Viridiplantae	27.2874	0.68	XP_005413704.1	E3 ubiquitin-protein ligase RLIM-like [Chinchilla lanigera]	Q9SUS4|RHA1A_ARATH	Probable E3 ubiquitin-protein ligase RHA1A OS=Arabidopsis thaliana	no_feature	no_feature	PF13639
ctg011440_HT.127	HGT	NM_Eukaryota_complex	12.9989	0.44	XP_026037011.1	uncharacterized protein LOC113030103 isoform X2 [Astatotilapia calliptera]	P0CG70|UBI4P_NEUCR	Polyubiquitin OS=Neurospora crassa (strain ATCC 24698 / 74-OR23-1A / CBS 708.71 / DSM 1257 / FGSC 987)	GO:0005515	no_feature	PF00240
ctg009420_HT.13	HGT-NT	HGT_complex	20.2658	0.58	nohit	nohit	Q9STY4|RIBRX_ARATH	Riboflavin biosynthesis protein PYRR, chloroplastic OS=Arabidopsis thaliana	no_feature	no_feature	PF08719
ctg008040_HT.31	HGT-NT	Prokaryota_complex	19.6415	0.56	XP_005976884.1	lon protease homolog 2, peroxisomal-like [Pantholops hodgsonii]	Q58812|LONB_METJA	Archaeal Lon protease OS=Methanocaldococcus jannaschii (strain ATCC 43067 / DSM 2661 / JAL-1 / JCM 10045 / NBRC 100440)	GO:0004176,GO:0004252,GO:0006508	no_feature	PF05362
ctg011400_HT.38	HGT-NT	Bacteria	14.175	0.6	XP_019626711.1	LOW QUALITY PROTEIN: lon protease homolog, mitochondrial-like [Branchiostoma belcheri]	B8EMF2|LON_METSB	Lon protease OS=Methylocella silvestris (strain DSM 15510 / CIP 108128 / LMG 27833 / NCIMB 13906 / BL2)	GO:0004176,GO:0004252,GO:0006508	no_feature	PF05362
ctg004760_HT.93	HGT	Viridiplantae	8.19977	0.48	XP_011966380.1	E3 ubiquitin-protein ligase RNF181 isoform X4 [Ovis aries musimon]	Q9LT17|BBR_ARATH	E3 ubiquitin ligase BIG BROTHER-related OS=Arabidopsis thaliana	no_feature	no_feature	PF13639
ctg011890_HT.11	HGT	HGT_complex	14.8853	0.84	XP_023195914.1	lon protease homolog, mitochondrial isoform X4 [Xiphophorus maculatus]	O51558|LON2_BORBU	Lon protease 2 OS=Borrelia burgdorferi (strain ATCC 35210 / B31 / CIP 102532 / DSM 4680)	GO:0004176,GO:0004252,GO:0006508	no_feature	PF05362
ctg009880_HT.61	HGT-NT	Bacteria	77.3479	0.08	nohit	nohit	P9WHK1|Y0571_MYCTU	Putative phosphoribosyl transferase Rv0571c OS=Mycobacterium tuberculosis (strain ATCC 25618 / H37Rv)	GO:0009116	no_feature	PF00156
ctg012450_HT.15	HGT-NT	Bacteria	20.9514	0.48	nohit	nohit	P33981|TTK_HUMAN	Dual specificity protein kinase TTK OS=Homo sapiens	GO:0004672,GO:0005524,GO:0006468	no_feature	PF00069
ctg004470_HT.25	HGT	Bacteria	30.7236	0.66	XP_007446328.1	2-oxo-4-hydroxy-4-carboxy-5-ureidoimidazoline decarboxylase-like [Lipotes vexillifer]	D4GPU8|URAD_HALVD	2-oxo-4-hydroxy-4-carboxy-5-ureidoimidazoline decarboxylase OS=Haloferax volcanii (strain ATCC 29605 / DSM 3757 / JCM 8879 / NBRC 14742 / NCIMB 2012 / VKM B-1768 / DS2)	no_feature	map00230	PF09349
ctg008080_HT.6	HGT-NT	Viridiplantae	15.7465	-0.05	XP_023803767.1	RING finger protein 122-like, partial [Cyanistes caeruleus]	Q9FGJ6|ATL79_ARATH	RING-H2 finger protein ATL79 OS=Arabidopsis thaliana	no_feature	no_feature	PF13639
ctg009880_HT.62	HGT-NT	Bacteria	95.4702	0.08	nohit	nohit	P9WHK1|Y0571_MYCTU	Putative phosphoribosyl transferase Rv0571c OS=Mycobacterium tuberculosis (strain ATCC 25618 / H37Rv)	GO:0004672,GO:0005524,GO:0006468,GO:0009116	no_feature	PF00156,PF07714
ctg009930_HT.16	HGT-NT	Bacteria	99.3764	0.28	nohit	nohit	P9WHK1|Y0571_MYCTU	Putative phosphoribosyl transferase Rv0571c OS=Mycobacterium tuberculosis (strain ATCC 25618 / H37Rv)	GO:0004672,GO:0005524,GO:0006468,GO:0009116	no_feature	PF00156
ctg009840_HT.4	HGT-NT	Bacteria	16.0048	0.24	nohit	nohit	nohit	nohit	no_feature	no_feature	PF01963
ctg005440_HT.56	HGT	Fungi	9.47087	0.54	XP_015819614.1	putative helicase Mov10l1 [Nothobranchius furzeri]	Q8GYD9|SDE3_ARATH	Probable RNA helicase SDE3 OS=Arabidopsis thaliana	no_feature	no_feature	PF13086
ctg013310_HT.120	HGT	Bacteria	19.8863	0.36	nohit	nohit	nohit	nohit	no_feature	no_feature	no_feature
ctg013310_HT.123	HGT	Bacteria	19.8863	0.38	nohit	nohit	nohit	nohit	no_feature	no_feature	no_feature
ctg011580_HT.25	HGT-NT	Bacteria	88.5948	0.52	XP_007446328.1	2-oxo-4-hydroxy-4-carboxy-5-ureidoimidazoline decarboxylase-like [Lipotes vexillifer]	D4GPU8|URAD_HALVD	2-oxo-4-hydroxy-4-carboxy-5-ureidoimidazoline decarboxylase OS=Haloferax volcanii (strain ATCC 29605 / DSM 3757 / JCM 8879 / NBRC 14742 / NCIMB 2012 / VKM B-1768 / DS2)	no_feature	map00230	PF09349
ctg002830_HT.90	HGT-NT	Bacteria	29.904	0.48	nohit	nohit	Q93HT9|IABN_GEOTD	Intracellular endo-alpha-(1->5)-L-arabinanase OS=Geobacillus thermodenitrificans	no_feature	no_feature	no_feature
ctg010680_HT.74	HGT	Bacteria	124.021	0.72	XP_010889097.1	glycosyltransferase family 92 protein F13G3.3 isoform X2 [Esox lucius]	Q19417|YSNK_CAEEL	Glycosyltransferase family 92 protein F13G3.3 OS=Caenorhabditis elegans	GO:0008168	no_feature	PF01697,PF08241
ctg008430_HT.70	HGT	Bacteria	9.41434	0.84	XP_015829725.1	lon protease homolog, mitochondrial [Nothobranchius furzeri]	A0LG61|LON2_SYNFM	Lon protease 2 OS=Syntrophobacter fumaroxidans (strain DSM 10017 / MPOB)	GO:0004176,GO:0004252,GO:0006508	no_feature	PF05362
ctg006670_HT.79	HGT-NT	Bacteria	50.5525	0.72	XP_024267245.1	uncharacterized protein LOC112243670 [Oncorhynchus tshawytscha]	Q58577|Y1178_METJA	Uncharacterized glycosyltransferase MJ1178 OS=Methanocaldococcus jannaschii (strain ATCC 43067 / DSM 2661 / JAL-1 / JCM 10045 / NBRC 100440)	no_feature	no_feature	PF00534
ctg001390_HT.41	HGT-NT	Bacteria	39.5444	0.28	nohit	nohit	nohit	nohit	no_feature	no_feature	no_feature
ctg005040_HT.182	HGT-NT	Viridiplantae	20.8764	0.28	XP_026052528.1	E3 ubiquitin-protein ligase RNF165-like [Carassius auratus]	Q9LZV8|ATL74_ARATH	RING-H2 finger protein ATL74 OS=Arabidopsis thaliana	no_feature	no_feature	PF13639
ctg002950_HT.9	HGT-NT	Bacteria	105.064	0.44	XP_005967818.1	uncharacterized protein LOC102319249 [Pantholops hodgsonii]	Q2QWK9|TPS1_ORYSJ	Probable thiamine biosynthetic bifunctional enzyme, chloroplastic OS=Oryza sativa subsp. japonica	no_feature	no_feature	PF08543
ctg001500_HT.9	HGT-NT	Bacteria	46.26	0.09	XP_026254654.1	L-gulonolactone oxidase [Urocitellus parryii]	Q9ZBU1|XYOA_STRCO	Probable xylitol oxidase OS=Streptomyces coelicolor (strain ATCC BAA-471 / A3(2) / M145)	GO:0016491,GO:0050660,GO:0055114	no_feature	PF01565
ctg010020_HT.39	HGT-NT	NM_Eukaryota_complex	21.888	0.35	XP_005001217.1	paired amphipathic helix protein Sin3b isoform X3 [Cavia porcellus]	Q9XIK6|SNL6_ARATH	Paired amphipathic helix protein Sin3-like 6 OS=Arabidopsis thaliana	GO:0006355	no_feature	PF02671
ctg009060_HT.217	HGT	Bacteria	16.4423	0.58	nohit	nohit	P07103|GUNZ_DICD3	Endoglucanase Z OS=Dickeya dadantii (strain 3937)	GO:0004553,GO:0005975	no_feature	PF00150

## Sheet: HS HGT genes (AI≥7)
Gene_ID (HS)	Type	Classification	Alien index (AI)	HGT local score	refseq ID	refseq description	Uniprot ID	Uniprot description	GO ID	KEGG Pathway	Pfam ID
ctg000160_HS.62	HGT	HGT_complex	14.4618	0.5	NP_001037977.1	ran-binding protein 9 [Xenopus tropicalis]	Q5RBR6|SPRY3_PONAB	SPRY domain-containing protein 3 OS=Pongo abelii	GO:0005515	no_feature	PF00622
ctg003660_HS.70	HGT	NM_Eukaryota_complex	7.27473	0.44	XP_010595042.1	ran-binding protein 10 isoform X2 [Loxodonta africana]	A3KMV8|RBP10_BOVIN	Ran-binding protein 10 OS=Bos taurus	GO:0005515	no_feature	PF00622
ctg000790_HS.14	HGT	HGT_complex	7.57105	0.5	XP_019631451.1	uncharacterized protein LOC109475285 [Branchiostoma belcheri]	K7WIZ6|RIBRX_MAIZE	Riboflavin biosynthesis protein PYRR, chloroplastic OS=Zea mays	no_feature	no_feature	PF08719
ctg001530_HS.66	HGT-NT	Bacteria	264.232	0.68	nohit	nohit	A1D3T4|GANA_NEOFI	Probable arabinogalactan endo-beta-1,4-galactanase A OS=Neosartorya fischeri (strain ATCC 1020 / DSM 3700 / CBS 544.65 / FGSC A1164 / JCM 1740 / NRRL 181 / WB 181)	GO:0015926	no_feature	PF07745
ctg003410_HS.50	HGT-NT	Bacteria	274.153	0.2	nohit	nohit	A1D3T4|GANA_NEOFI	Probable arabinogalactan endo-beta-1,4-galactanase A OS=Neosartorya fischeri (strain ATCC 1020 / DSM 3700 / CBS 544.65 / FGSC A1164 / JCM 1740 / NRRL 181 / WB 181)	GO:0015926	no_feature	PF07745
ctg004180_HS.5	HGT-NT	Bacteria	353.237	0.42	nohit	nohit	A1D3T4|GANA_NEOFI	Probable arabinogalactan endo-beta-1,4-galactanase A OS=Neosartorya fischeri (strain ATCC 1020 / DSM 3700 / CBS 544.65 / FGSC A1164 / JCM 1740 / NRRL 181 / WB 181)	GO:0015926	no_feature	PF07745
ctg001590_HS.4	HGT-NT	Bacteria	95.4966	0.12	nohit	nohit	B8NNI2|GANA_ASPFN	Probable arabinogalactan endo-beta-1,4-galactanase A OS=Aspergillus flavus (strain ATCC 200026 / FGSC A1120 / NRRL 3357 / JCM 12722 / SRRC 167)	GO:0015926	no_feature	PF07745
ctg004760_HS.32	HGT-NT	Bacteria	350.787	0.52	nohit	nohit	P48843|YBAB_BACCI	Uncharacterized protein in bgaB 5'region (Fragment) OS=Bacillus circulans	GO:0015926	no_feature	PF07745
ctg000810_HS.18	HGT-NT	Bacteria	124.852	0.72	nohit	nohit	B0XPR3|GANA_ASPFC	Probable arabinogalactan endo-beta-1,4-galactanase A OS=Neosartorya fumigata (strain CEA10 / CBS 144.89 / FGSC A1163)	GO:0015926	no_feature	PF07745
ctg000810_HS.24	HGT-NT	Bacteria	271.742	0.64	nohit	nohit	Q4WJ80|GANA_ASPFU	Probable arabinogalactan endo-beta-1,4-galactanase A OS=Neosartorya fumigata (strain ATCC MYA-4609 / Af293 / CBS 101355 / FGSC A1100)	GO:0015926	no_feature	PF07745
ctg003410_HS.37	HGT-NT	Bacteria	232.218	0.28	nohit	nohit	Q4WJ80|GANA_ASPFU	Probable arabinogalactan endo-beta-1,4-galactanase A OS=Neosartorya fumigata (strain ATCC MYA-4609 / Af293 / CBS 101355 / FGSC A1100)	GO:0015926	no_feature	PF07745
ctg001630_HS.2	HGT-NT	Bacteria	42.6373	0.82	nohit	nohit	nohit	nohit	GO:0015926	no_feature	PF07745
ctg002670_HS.148	HGT	NM_Eukaryota_complex	13.9653	0.68	XP_016077100.1	E3 ubiquitin-protein ligase RNF13 [Miniopterus natalensis]	Q8LC69|ATL8_ARATH	RING-H2 finger protein ATL8 OS=Arabidopsis thaliana	no_feature	no_feature	PF13639
ctg002640_HS.32	HGT	NM_Eukaryota_complex	30.1706	0.68	XP_014946362.1	RING finger protein 11-like [Ovis aries musimon]	Q9SN28|ATL7_ARATH	RING-H2 finger protein ATL7 OS=Arabidopsis thaliana	no_feature	no_feature	PF13639
ctg003730_HS.273	HGT	NM_Eukaryota_complex	19.9718	0.84	XP_016077100.1	E3 ubiquitin-protein ligase RNF13 [Miniopterus natalensis]	O49691|ATL29_ARATH	RING-H2 finger protein ATL29 OS=Arabidopsis thaliana	no_feature	no_feature	PF13639
ctg002770_HS.25	HGT	NM_Eukaryota_complex	32.2262	0.76	XP_014946362.1	RING finger protein 11-like [Ovis aries musimon]	Q9SN28|ATL7_ARATH	RING-H2 finger protein ATL7 OS=Arabidopsis thaliana	no_feature	no_feature	PF13639
ctg003730_HS.285	HGT	NM_Eukaryota_complex	23.4219	0.64	XP_016077100.1	E3 ubiquitin-protein ligase RNF13 [Miniopterus natalensis]	Q9LM69|ATL80_ARATH	RING-H2 finger protein ATL80 OS=Arabidopsis thaliana	no_feature	no_feature	PF13639
ctg001490_HS.60	HGT-NT	Bacteria	15.8712	0.92	XP_015262176.1	AFG3-like protein 1 [Gekko japonicus]	B3R0R7|FTSH3_PHYMT	ATP-dependent zinc metalloprotease FtsH 3 OS=Phytoplasma mali (strain AT)	GO:0004222,GO:0005524,GO:0006508	no_feature	PF01434
ctg000620_HS.95	HGT	NM_Eukaryota_complex	10.8327	0.92	XP_010172160.1	poly(A) polymerase gamma, partial [Antrostomus carolinensis]	Q9BWT3|PAPOG_HUMAN	Poly(A) polymerase gamma OS=Homo sapiens	GO:0004652,GO:0043631	no_feature	PF04928
ctg000480_HS.29	HGT	NM_Eukaryota_complex	17.5494	0.44	XP_010172160.1	poly(A) polymerase gamma, partial [Antrostomus carolinensis]	Q9BWT3|PAPOG_HUMAN	Poly(A) polymerase gamma OS=Homo sapiens	GO:0004652,GO:0043631	no_feature	PF04928
ctg001430_HS.248	HGT	Bacteria	173.417	0.76	XP_005955027.1	proton myo-inositol cotransporter-like [Pantholops hodgsonii]	O34718|IOLT_BACSU	Major myo-inositol transporter IolT OS=Bacillus subtilis (strain 168)	GO:0016021,GO:0022857,GO:0055085	no_feature	PF00083
ctg002670_HS.125	HGT	Bacteria	397.187	0.16	XP_005961926.1	plastidic glucose transporter 4-like [Pantholops hodgsonii]	O34718|IOLT_BACSU	Major myo-inositol transporter IolT OS=Bacillus subtilis (strain 168)	GO:0016021,GO:0022857,GO:0055085	no_feature	PF00083
ctg002680_HS.118	HGT	Bacteria	235.52	0.92	XP_002598144.1	hypothetical protein BRAFLDRAFT_82927 [Branchiostoma floridae]	P54723|YFIG_BACSU	Putative metabolite transport protein YfiG OS=Bacillus subtilis (strain 168)	GO:0016021,GO:0022857,GO:0055085	no_feature	PF00083
ctg001900_HS.14	HGT	Bacteria	265.274	0.66	XP_005955027.1	proton myo-inositol cotransporter-like [Pantholops hodgsonii]	P54723|YFIG_BACSU	Putative metabolite transport protein YfiG OS=Bacillus subtilis (strain 168)	GO:0016021,GO:0022857,GO:0055085	no_feature	PF00083
ctg003470_HS.3	HGT	Bacteria	261.472	0.66	XP_005955027.1	proton myo-inositol cotransporter-like [Pantholops hodgsonii]	O34718|IOLT_BACSU	Major myo-inositol transporter IolT OS=Bacillus subtilis (strain 168)	GO:0016021,GO:0022857,GO:0055085	no_feature	PF00083
ctg000600_HS.261	HGT	Bacteria	210.723	0.44	XP_005955027.1	proton myo-inositol cotransporter-like [Pantholops hodgsonii]	O34718|IOLT_BACSU	Major myo-inositol transporter IolT OS=Bacillus subtilis (strain 168)	GO:0016021,GO:0022857,GO:0055085	no_feature	PF00083
ctg000630_HS.210	HGT	Bacteria	359.276	0.92	XP_016113486.1	proton myo-inositol cotransporter-like [Sinocyclocheilus grahami]	O34718|IOLT_BACSU	Major myo-inositol transporter IolT OS=Bacillus subtilis (strain 168)	GO:0016021,GO:0022857,GO:0055085	no_feature	PF00083
ctg003460_HS.20	HGT	Bacteria	24.8985	0.6	XP_026865817.1	solute carrier family 2, facilitated glucose transporter member 6 [Electrophorus electricus]	P54723|YFIG_BACSU	Putative metabolite transport protein YfiG OS=Bacillus subtilis (strain 168)	GO:0016021,GO:0022857,GO:0055085	no_feature	PF00083
ctg003700_HS.206	HGT	Bacteria	270.413	0.72	XP_005955027.1	proton myo-inositol cotransporter-like [Pantholops hodgsonii]	P54723|YFIG_BACSU	Putative metabolite transport protein YfiG OS=Bacillus subtilis (strain 168)	GO:0016021,GO:0022857,GO:0055085	no_feature	PF00083
ctg002670_HS.126	HGT	Bacteria	332.831	-0.04	XP_005961926.1	plastidic glucose transporter 4-like [Pantholops hodgsonii]	O34718|IOLT_BACSU	Major myo-inositol transporter IolT OS=Bacillus subtilis (strain 168)	GO:0016021,GO:0022857,GO:0055085	no_feature	PF00083
ctg003730_HS.86	HGT-NT	Bacteria	316.51	0.84	XP_005974923.1	type-1 glutamine synthetase 2-like [Pantholops hodgsonii]	Q936T0|IPUC_PSESP	Glutamate--isopropylamine ligase OS=Pseudomonas sp.	GO:0004356,GO:0006807	map00220,map00250,map00630,map00910	PF00120
ctg004720_HS.73	HGT-NT	Bacteria	20.8466	0.48	nohit	nohit	nohit	nohit	no_feature	no_feature	PF06094
ctg001420_HS.87	HGT-NT	Bacteria	20.8466	0.6	nohit	nohit	nohit	nohit	no_feature	no_feature	PF06094
ctg002210_HS.16	HGT-NT	Bacteria	19.1651	0.24	nohit	nohit	nohit	nohit	no_feature	no_feature	PF06094
ctg004310_HS.13	HGT	HGT_complex	36.5501	0.39	XP_007650007.1	O-acetyl-ADP-ribose deacetylase MACROD1 isoform X1, partial [Cricetulus griseus]	Q71W03|Y2748_LISMF	Macro domain-containing protein LMOf2365_2748 OS=Listeria monocytogenes serotype 4b (strain F2365)	GO:0004386,GO:0005524	no_feature	PF01661,PF02689
ctg004510_HS.10	HGT	HGT_complex	12.8341	0.62	XP_019631451.1	uncharacterized protein LOC109475285 [Branchiostoma belcheri]	Q5UR67|RIBX_MIMIV	N-glycosidase R617 OS=Acanthamoeba polyphaga mimivirus	no_feature	no_feature	PF08719
ctg004410_HS.39	HGT	HGT_complex	11.0884	0.52	XP_019631451.1	uncharacterized protein LOC109475285 [Branchiostoma belcheri]	Q5UR67|RIBX_MIMIV	N-glycosidase R617 OS=Acanthamoeba polyphaga mimivirus	no_feature	no_feature	PF08719
ctg004710_HS.150	HGT	HGT_complex	11.8548	0.84	XP_019631451.1	uncharacterized protein LOC109475285 [Branchiostoma belcheri]	Q5UR67|RIBX_MIMIV	N-glycosidase R617 OS=Acanthamoeba polyphaga mimivirus	no_feature	no_feature	PF08719
ctg004680_HS.26	HGT	HGT_complex	10.2325	0.52	XP_019631451.1	uncharacterized protein LOC109475285 [Branchiostoma belcheri]	Q5UR67|RIBX_MIMIV	N-glycosidase R617 OS=Acanthamoeba polyphaga mimivirus	no_feature	no_feature	PF08719
ctg004780_HS.544	HGT	HGT_complex	11.0884	0.76	XP_019631451.1	uncharacterized protein LOC109475285 [Branchiostoma belcheri]	Q5UR67|RIBX_MIMIV	N-glycosidase R617 OS=Acanthamoeba polyphaga mimivirus	no_feature	no_feature	PF08719
ctg004790_HS.61	HGT	HGT_complex	12.5988	0.64	XP_019631451.1	uncharacterized protein LOC109475285 [Branchiostoma belcheri]	Q5UR67|RIBX_MIMIV	N-glycosidase R617 OS=Acanthamoeba polyphaga mimivirus	no_feature	no_feature	PF08719
ctg001520_HS.108	HGT	HGT_complex	12.6362	0.66	XP_019631451.1	uncharacterized protein LOC109475285 [Branchiostoma belcheri]	Q5UR67|RIBX_MIMIV	N-glycosidase R617 OS=Acanthamoeba polyphaga mimivirus	no_feature	no_feature	PF08719
ctg002470_HS.34	HGT	Viridiplantae	7.63808	0.6	XP_025024491.1	E3 ubiquitin-protein ligase RNF13 [Python bivittatus]	Q9SN28|ATL7_ARATH	RING-H2 finger protein ATL7 OS=Arabidopsis thaliana	no_feature	no_feature	PF13639
ctg001760_HS.13	HGT-NT	Fungi	226.49	0.49	XP_024267095.1	uncharacterized protein LOC112243508, partial [Oncorhynchus tshawytscha]	A0A0E0RTV6|ZEB1_GIBZE	FAD-linked oxidoreductase ZEB1 OS=Gibberella zeae (strain PH-1 / ATCC MYA-4620 / FGSC 9075 / NRRL 31084)	GO:0016491,GO:0050660,GO:0055114,GO:0071949	no_feature	PF01565
ctg004220_HS.52	HGT-NT	Fungi	229.873	0.49	XP_024267095.1	uncharacterized protein LOC112243508, partial [Oncorhynchus tshawytscha]	A0A0E0RTV6|ZEB1_GIBZE	FAD-linked oxidoreductase ZEB1 OS=Gibberella zeae (strain PH-1 / ATCC MYA-4620 / FGSC 9075 / NRRL 31084)	GO:0016491,GO:0050660,GO:0055114,GO:0071949	no_feature	PF01565
ctg004220_HS.6	HGT-NT	Viridiplantae	16.1757	-0.11	XP_012684363.1	E3 ubiquitin-protein ligase RNF115-like [Clupea harengus]	Q8LGA5|ATL31_ARATH	E3 ubiquitin-protein ligase ATL31 OS=Arabidopsis thaliana	no_feature	no_feature	PF17123
ctg003250_HS.9	HGT-NT	Bacteria	15.0568	0.05	nohit	nohit	B8EMF2|LON_METSB	Lon protease OS=Methylocella silvestris (strain DSM 15510 / CIP 108128 / LMG 27833 / NCIMB 13906 / BL2)	GO:0004176,GO:0004252,GO:0006508	no_feature	PF05362
ctg003250_HS.7	HGT-NT	Bacteria	18.5808	0.03	XP_005682567.3	lon protease homolog, mitochondrial [Capra hircus]	B8EMF2|LON_METSB	Lon protease OS=Methylocella silvestris (strain DSM 15510 / CIP 108128 / LMG 27833 / NCIMB 13906 / BL2)	GO:0004176,GO:0004252,GO:0006508	no_feature	PF05362
ctg003250_HS.16	HGT-NT	Bacteria	15.8557	0.24	nohit	nohit	B8EMF2|LON_METSB	Lon protease OS=Methylocella silvestris (strain DSM 15510 / CIP 108128 / LMG 27833 / NCIMB 13906 / BL2)	GO:0004176,GO:0004252,GO:0006508	no_feature	PF05362
ctg003250_HS.12	HGT-NT	Bacteria	15.0568	0.15	nohit	nohit	B8EMF2|LON_METSB	Lon protease OS=Methylocella silvestris (strain DSM 15510 / CIP 108128 / LMG 27833 / NCIMB 13906 / BL2)	GO:0004176,GO:0004252,GO:0006508	no_feature	PF05362
ctg002130_HS.14	HGT-NT	HGT_complex	20.2786	0.33	nohit	nohit	P86242|PAPI_STRMB	Papain inhibitor OS=Streptomyces mobaraensis	no_feature	no_feature	PF03330
ctg002130_HS.16	HGT-NT	HGT_complex	19.6049	0.34	nohit	nohit	P86242|PAPI_STRMB	Papain inhibitor OS=Streptomyces mobaraensis	no_feature	no_feature	PF03330
ctg000360_HS.28	HGT-NT	HGT_complex	20.2786	0.48	nohit	nohit	P86242|PAPI_STRMB	Papain inhibitor OS=Streptomyces mobaraensis	no_feature	no_feature	PF03330
ctg000360_HS.29	HGT-NT	HGT_complex	19.9394	0.4	nohit	nohit	P86242|PAPI_STRMB	Papain inhibitor OS=Streptomyces mobaraensis	no_feature	no_feature	PF03330
ctg001330_HS.153	HGT-NT	Bacteria	212.017	0.12	XP_005973125.1	mannitol 2-dehydrogenase-like [Pantholops hodgsonii]	P33216|MTLK_RHOSH	Mannitol 2-dehydrogenase OS=Rhodobacter sphaeroides	GO:0016491,GO:0050662,GO:0055114	no_feature	PF01232,PF08125
ctg002900_HS.35	HGT	Bacteria	18.2944	0.24	nohit	nohit	Q9K9G8|TENA_BACHD	Aminopyrimidine aminohydrolase OS=Bacillus halodurans (strain ATCC BAA-125 / DSM 18197 / FERM 7344 / JCM 9153 / C-125)	no_feature	no_feature	PF00079,PF03070
ctg002890_HS.38	HGT	Bacteria	37.5923	0.18	nohit	nohit	P25052|TENA_BACSU	Aminopyrimidine aminohydrolase OS=Bacillus subtilis (strain 168)	no_feature	no_feature	PF03070
ctg002890_HS.37	HGT	Bacteria	18.2781	0.16	nohit	nohit	Q9K9G8|TENA_BACHD	Aminopyrimidine aminohydrolase OS=Bacillus halodurans (strain ATCC BAA-125 / DSM 18197 / FERM 7344 / JCM 9153 / C-125)	no_feature	no_feature	PF00079,PF03070
ctg002900_HS.36	HGT	Bacteria	16.7481	0.24	nohit	nohit	P25052|TENA_BACSU	Aminopyrimidine aminohydrolase OS=Bacillus subtilis (strain 168)	no_feature	no_feature	PF00079,PF03070
ctg002900_HS.37	HGT	Bacteria	37.5923	0.26	nohit	nohit	P25052|TENA_BACSU	Aminopyrimidine aminohydrolase OS=Bacillus subtilis (strain 168)	no_feature	no_feature	PF03070
ctg002610_HS.21	HGT-NT	Bacteria	18.2467	0.76	XP_013863510.1	lon protease homolog, mitochondrial [Austrofundulus limnaeus]	A8Y3E2|LONP2_CAEBR	Lon protease homolog 2, peroxisomal OS=Caenorhabditis briggsae	GO:0004176,GO:0004252,GO:0006508	no_feature	PF05362
ctg000650_HS.94	HGT	Viridiplantae	7.43752	0.44	XP_026569700.1	E3 ubiquitin-protein ligase RNF165 [Pseudonaja textilis]	Q9SLC3|ATL41_ARATH	E3 ubiquitin-protein ligase ATL41 OS=Arabidopsis thaliana	no_feature	no_feature	PF13639
ctg002550_HS.3	HGT-NT	Eukaryota	17.5452	0.78	XP_015262176.1	AFG3-like protein 1 [Gekko japonicus]	Q621J7|ZYG1_CAEBR	Probable serine/threonine-protein kinase zyg-1 OS=Caenorhabditis briggsae	GO:0004222,GO:0004672,GO:0005524,GO:0006468,GO:0006508	no_feature	PF00069,PF01434
ctg000840_HS.26	HGT-NT	Eukaryota	16.7069	0.4	XP_023688124.1	MAP kinase-activated protein kinase 2 isoform X3 [Paramormyrops kingsleyae]	Q9U1Y5|CHK2_CAEEL	Serine/threonine-protein kinase chk-2 OS=Caenorhabditis elegans	GO:0004222,GO:0004672,GO:0005524,GO:0006468,GO:0006508	no_feature	PF00069,PF01434
ctg004110_HS.65	HGT	HGT_complex	7.1799	0.3	XP_016118974.1	lon protease homolog 2, peroxisomal-like [Sinocyclocheilus grahami]	B5RL78|LON_BORDL	Lon protease OS=Borrelia duttonii (strain Ly)	GO:0004176,GO:0004252,GO:0006508	no_feature	PF05362
ctg003510_HS.3	HGT	NM_Eukaryota_complex	7.91768	0.51	XP_009872428.1	poly(A) polymerase gamma, partial [Apaloderma vittatum]	Q6PCL9|PAPOG_MOUSE	Poly(A) polymerase gamma OS=Mus musculus	GO:0004652,GO:0043631	no_feature	PF04928
ctg001450_HS.54	HGT-NT	Viridiplantae	15.4452	0.66	NP_001072348.1	RING finger protein 157 [Xenopus tropicalis]	Q84ME1|LUL3_ARATH	Probable E3 ubiquitin-protein ligase LUL3 OS=Arabidopsis thaliana	no_feature	no_feature	PF13920
ctg002690_HS.821	HGT-NT	Bacteria	359.474	0.84	XP_005977867.1	uracil permease-like [Pantholops hodgsonii]	P94575|ALLP_BACSU	Probable allantoin permease OS=Bacillus subtilis (strain 168)	GO:0016020,GO:0022857,GO:0055085	no_feature	PF02133
ctg001440_HS.2	HGT-NT	Bacteria	460.517	0.78	XP_005970236.1	uracil permease-like [Pantholops hodgsonii]	P94575|ALLP_BACSU	Probable allantoin permease OS=Bacillus subtilis (strain 168)	GO:0016020,GO:0022857,GO:0055085	no_feature	PF02133
ctg002480_HS.126	HGT-NT	Eukaryota	34.706	0.26	XP_019614767.1	E3 ubiquitin-protein ligase RNF216-like [Branchiostoma belcheri]	Q9NWF9|RN216_HUMAN	E3 ubiquitin-protein ligase RNF216 OS=Homo sapiens	no_feature	no_feature	no_feature
ctg004260_HS.55	HGT	Bacteria	8.89029	0.6	XP_005969667.1	ATP-dependent zinc metalloprotease FTSH 1, chloroplastic-like [Pantholops hodgsonii]	O80983|FTSH4_ARATH	ATP-dependent zinc metalloprotease FTSH 4, mitochondrial OS=Arabidopsis thaliana	GO:0004222,GO:0005524,GO:0006508	no_feature	PF01434
ctg002320_HS.46	HGT	Viridiplantae	18.444	0.46	nohit	nohit	nohit	nohit	GO:0000723,GO:0003678,GO:0006281	no_feature	PF05970
ctg000420_HS.110	HGT-NT	Bacteria	34.4077	0.24	nohit	nohit	D7GXG0|PORA_ZOBGA	Beta-porphyranase A OS=Zobellia galactanivorans (strain DSM 12802 / CCUG 47099 / CIP 106680 / NCIMB 13871 / Dsij)	no_feature	no_feature	no_feature
ctg000420_HS.109	HGT-NT	Bacteria	17	0.32	nohit	nohit	nohit	nohit	no_feature	no_feature	no_feature
ctg000420_HS.111	HGT-NT	Bacteria	26.9787	0.24	nohit	nohit	D7GXG0|PORA_ZOBGA	Beta-porphyranase A OS=Zobellia galactanivorans (strain DSM 12802 / CCUG 47099 / CIP 106680 / NCIMB 13871 / Dsij)	no_feature	no_feature	no_feature
ctg003110_HS.7	HGT-NT	Eukaryota	12.2851	0.54	XP_020850575.1	beta-1,3-galactosyltransferase 2-like [Phascolarctos cinereus]	Q9NY97|B3GN2_HUMAN	N-acetyllactosaminide beta-1,3-N-acetylglucosaminyltransferase 2 OS=Homo sapiens	no_feature	no_feature	no_feature
ctg002890_HS.111	HGT	Bacteria	35.1107	-0.04	XP_007452626.1	hydroxyethylthiazole kinase-like [Lipotes vexillifer]	C4L8H9|THIM_TOLAT	Hydroxyethylthiazole kinase OS=Tolumonas auensis (strain DSM 9187 / TA4)	GO:0004417,GO:0009228	map00730	PF02110
ctg002900_HS.104	HGT	Bacteria	24.2013	0.36	XP_007452626.1	hydroxyethylthiazole kinase-like [Lipotes vexillifer]	C4L8H9|THIM_TOLAT	Hydroxyethylthiazole kinase OS=Tolumonas auensis (strain DSM 9187 / TA4)	GO:0004417,GO:0009228	map00730	PF02110
ctg002890_HS.118	HGT	Bacteria	49.5287	-0.04	XP_007452626.1	hydroxyethylthiazole kinase-like [Lipotes vexillifer]	Q2LWX9|THIM_SYNAS	Hydroxyethylthiazole kinase OS=Syntrophus aciditrophicus (strain SB)	GO:0004417,GO:0009228	map00730	PF02110
ctg002890_HS.121	HGT	Bacteria	49.1913	0.04	XP_007452626.1	hydroxyethylthiazole kinase-like [Lipotes vexillifer]	Q2LWX9|THIM_SYNAS	Hydroxyethylthiazole kinase OS=Syntrophus aciditrophicus (strain SB)	GO:0004417,GO:0009228	map00730	PF02110
ctg002170_HS.7	HGT-NT	Bacteria	165.966	0.6	XP_005970928.1	pantoate--beta-alanine ligase-like [Pantholops hodgsonii]	A4XMZ3|PANC_CALS8	Pantothenate synthetase OS=Caldicellulosiruptor saccharolyticus (strain ATCC 43494 / DSM 8903 / Tp8T 6331)	GO:0004592,GO:0015940	map00410,map00770	PF02569
ctg001220_HS.71	HGT	Bacteria	156.49	0.52	nohit	nohit	Q5BA88|PLYD_EMENI	Probable pectate lyase D OS=Emericella nidulans (strain FGSC A4 / ATCC 38163 / CBS 112.46 / NRRL 194 / M139)	GO:0005576,GO:0030570	map00040	PF03211
ctg002040_HS.25	HGT	Bacteria	146.52	0.4	nohit	nohit	Q5BA88|PLYD_EMENI	Probable pectate lyase D OS=Emericella nidulans (strain FGSC A4 / ATCC 38163 / CBS 112.46 / NRRL 194 / M139)	GO:0005576,GO:0030570	map00040	PF03211
ctg002040_HS.31	HGT	Bacteria	54.5189	0.4	nohit	nohit	Q5BA88|PLYD_EMENI	Probable pectate lyase D OS=Emericella nidulans (strain FGSC A4 / ATCC 38163 / CBS 112.46 / NRRL 194 / M139)	GO:0005576,GO:0030570	map00040	PF03211
ctg000650_HS.165	HGT-NT	Bacteria	142.78	0.64	XP_024267245.1	uncharacterized protein LOC112243670 [Oncorhynchus tshawytscha]	Q58577|Y1178_METJA	Uncharacterized glycosyltransferase MJ1178 OS=Methanocaldococcus jannaschii (strain ATCC 43067 / DSM 2661 / JAL-1 / JCM 10045 / NBRC 100440)	no_feature	no_feature	PF00534,PF13439
ctg000650_HS.60	HGT-NT	Bacteria	148.667	0.56	XP_024267245.1	uncharacterized protein LOC112243670 [Oncorhynchus tshawytscha]	O44827|FGT1_CAEEL	Facilitated glucose transporter protein 1 OS=Caenorhabditis elegans	GO:0016021,GO:0022857,GO:0055085	no_feature	PF00083,PF00534,PF13439
ctg000650_HS.66	HGT-NT	Bacteria	149.421	0.48	XP_024267245.1	uncharacterized protein LOC112243670 [Oncorhynchus tshawytscha]	Q58577|Y1178_METJA	Uncharacterized glycosyltransferase MJ1178 OS=Methanocaldococcus jannaschii (strain ATCC 43067 / DSM 2661 / JAL-1 / JCM 10045 / NBRC 100440)	no_feature	no_feature	PF00534,PF13439
ctg002890_HS.47	HGT	Viridiplantae	17.4551	0.44	nohit	nohit	O80327|TLP1_PYRPY	Thaumatin-like protein 1 OS=Pyrus pyrifolia	no_feature	no_feature	PF00314
ctg003180_HS.10	HGT-NT	Bacteria	22.4161	0.36	nohit	nohit	Q5UR67|RIBX_MIMIV	N-glycosidase R617 OS=Acanthamoeba polyphaga mimivirus	no_feature	no_feature	PF08719
ctg003180_HS.25	HGT-NT	Bacteria	21.2784	0.42	nohit	nohit	Q5UR67|RIBX_MIMIV	N-glycosidase R617 OS=Acanthamoeba polyphaga mimivirus	no_feature	no_feature	PF08719
ctg000990_HS.7	HGT-NT	HGT_complex	13.8056	0.78	XP_006204808.1	adenosine monophosphate-protein transferase FICD [Vicugna pacos]	B4F6I5|FICD_XENTR	Adenosine monophosphate-protein transferase FICD OS=Xenopus tropicalis	no_feature	no_feature	PF02661
ctg001240_HS.1	HGT-NT	HGT_complex	13.8056	0.56	XP_006204808.1	adenosine monophosphate-protein transferase FICD [Vicugna pacos]	B4F6I5|FICD_XENTR	Adenosine monophosphate-protein transferase FICD OS=Xenopus tropicalis	no_feature	no_feature	PF02661
ctg003670_HS.195	HGT-NT	HGT_complex	13.786	0.56	XP_017290233.1	lon protease homolog, mitochondrial [Kryptolebias marmoratus]	Q59185|LON1_BORBU	Lon protease 1 OS=Borrelia burgdorferi (strain ATCC 35210 / B31 / CIP 102532 / DSM 4680)	GO:0004176,GO:0004252,GO:0006508	no_feature	PF05362
ctg003730_HS.127	HGT-NT	Bacteria	460.517	0.24	XP_005973118.1	probable glycerol kinase-like [Pantholops hodgsonii]	P09099|XYLB_ECOLI	Xylulose kinase OS=Escherichia coli (strain K12)	GO:0005975,GO:0016773	no_feature	PF00370,PF02782
ctg003460_HS.21	HGT	Bacteria	32.3389	0.49	XP_006782412.1	proton myo-inositol cotransporter-like isoform X3 [Neolamprologus brichardi]	O34718|IOLT_BACSU	Major myo-inositol transporter IolT OS=Bacillus subtilis (strain 168)	GO:0016021,GO:0022857,GO:0055085	no_feature	PF00083
ctg001430_HS.40	HGT-NT	Bacteria	173.185	0	XP_005970996.1	low specificity L-threonine aldolase-like [Pantholops hodgsonii]	O50584|LTAE_PSEUN	Low specificity L-threonine aldolase OS=Pseudomonas sp. (strain NCIMB 10558)	GO:0006520,GO:0016829	no_feature	PF01212
ctg001430_HS.36	HGT-NT	Bacteria	178.795	-0.16	XP_005970996.1	low specificity L-threonine aldolase-like [Pantholops hodgsonii]	O50584|LTAE_PSEUN	Low specificity L-threonine aldolase OS=Pseudomonas sp. (strain NCIMB 10558)	GO:0006520,GO:0016829	no_feature	PF01212
ctg004220_HS.3	HGT	Viridiplantae	7.4635	-0.19	XP_016088438.1	E3 ubiquitin-protein ligase RNF13-like [Sinocyclocheilus grahami]	Q6AVN2|SIRP1_ORYSJ	E3 ubiquitin-protein ligase SIRP1 OS=Oryza sativa subsp. japonica	no_feature	no_feature	PF13639
ctg001570_HS.175	HGT	Eukaryota	21.8245	0.36	XP_018095291.1	SIN3 transcription regulator family member B S homeolog isoform X3 [Xenopus laevis]	Q9XIK6|SNL6_ARATH	Paired amphipathic helix protein Sin3-like 6 OS=Arabidopsis thaliana	GO:0006355	no_feature	PF02671
ctg001920_HS.26	HGT	HGT_complex	155.775	0.82	nohit	nohit	A1T1P0|Y241_MYCVP	Uncharacterized methyltransferase Mvan_0241 OS=Mycobacterium vanbaalenii (strain DSM 7251 / PYR-1)	GO:0008168	no_feature	PF08241
ctg001390_HS.101	HGT	HGT_complex	157.7	0.76	nohit	nohit	A1U9D7|Y228_MYCSK	Uncharacterized methyltransferase Mkms_0228 OS=Mycobacterium sp. (strain KMS)	GO:0008168	no_feature	PF08241
ctg002470_HS.94	HGT	HGT_complex	158.785	0.72	nohit	nohit	A1T1P0|Y241_MYCVP	Uncharacterized methyltransferase Mvan_0241 OS=Mycobacterium vanbaalenii (strain DSM 7251 / PYR-1)	GO:0008168	no_feature	PF08241
ctg002470_HS.93	HGT	HGT_complex	140.373	0.64	nohit	nohit	A1U9D7|Y228_MYCSK	Uncharacterized methyltransferase Mkms_0228 OS=Mycobacterium sp. (strain KMS)	GO:0008168	no_feature	PF08241
ctg001760_HS.1	HGT	HGT_complex	129.164	0.56	nohit	nohit	P9WJZ1|Y3030_MYCTU	Probable S-adenosylmethionine-dependent methyltransferase Rv3030 OS=Mycobacterium tuberculosis (strain ATCC 25618 / H37Rv)	GO:0008168	no_feature	PF08241
ctg003730_HS.291	HGT	Bacteria	117.938	0.44	nohit	nohit	F8DVG5|SCR_ZYMMA	Sucrose-6-phosphate hydrolase OS=Zymomonas mobilis subsp. mobilis (strain ATCC 10988 / DSM 424 / LMG 404 / NCIMB 8938 / NRRL B-806 / ZM1)	no_feature	no_feature	PF00251
ctg002320_HS.156	HGT	Bacteria	117.331	0.84	nohit	nohit	P40714|CSCA_ECOLX	Sucrose-6-phosphate hydrolase OS=Escherichia coli	no_feature	no_feature	PF00251
ctg000650_HS.183	HGT	Bacteria	117.44	0.68	nohit	nohit	P40714|CSCA_ECOLX	Sucrose-6-phosphate hydrolase OS=Escherichia coli	no_feature	no_feature	PF00251
ctg000360_HS.97	HGT-NT	Bacteria	17.976	0.16	XP_016085434.1	serine/threonine-protein phosphatase 6 regulatory ankyrin repeat subunit C-like [Sinocyclocheilus grahami]	Q502K3|ANR52_DANRE	Serine/threonine-protein phosphatase 6 regulatory ankyrin repeat subunit C OS=Danio rerio	GO:0005515	no_feature	PF12796,PF13857
ctg001570_HS.229	HGT-NT	Bacteria	25.6282	0.84	nohit	nohit	nohit	nohit	GO:0046417	map00400	PF01817
ctg002690_HS.891	HGT-NT	NM_Eukaryota_complex	14.9425	0.72	XP_002124964.1	RING finger protein 150 [Ciona intestinalis]	Q06003|GOLI_DROME	Protein goliath OS=Drosophila melanogaster	no_feature	no_feature	PF13639
ctg003640_HS.88	HGT-NT	Viridiplantae	15.9871	0.12	XP_023803767.1	RING finger protein 122-like, partial [Cyanistes caeruleus]	Q9FGJ6|ATL79_ARATH	RING-H2 finger protein ATL79 OS=Arabidopsis thaliana	no_feature	no_feature	PF13639
ctg003280_HS.64	HGT-NT	HGT_complex	12.8639	0.56	XP_004913487.1	DNA-binding protein SMUBP-2 [Xenopus tropicalis]	Q9HEH1|RENT1_NEUCR	Regulator of nonsense transcripts 1 homolog OS=Neurospora crassa (strain ATCC 24698 / 74-OR23-1A / CBS 708.71 / DSM 1257 / FGSC 987)	no_feature	no_feature	PF13086,PF13087
ctg000660_HS.280	HGT-NT	Fungi	12.3924	0.92	XP_023973462.1	dynein light chain 1, cytoplasmic-like [Physeter catodon]	Q6BZF8|DYL1_DEBHA	Dynein light chain 1, cytoplasmic OS=Debaryomyces hansenii (strain ATCC 36239 / CBS 767 / JCM 1990 / NBRC 0083 / IGC 2968)	GO:0007017,GO:0030286	no_feature	PF01221
ctg000370_HS.126	HGT	Bacteria	40.6346	0.76	nohit	nohit	nohit	nohit	no_feature	no_feature	PF08592
ctg003150_HS.45	HGT-NT	Bacteria	14.4928	0.6	XP_009932522.1	O-acetyl-ADP-ribose deacetylase MACROD2 [Opisthocomus hoazin]	A7MG20|YMDB_CROS8	O-acetyl-ADP-ribose deacetylase OS=Cronobacter sakazakii (strain ATCC BAA-894)	no_feature	no_feature	PF01661
ctg000890_HS.6	HGT	Bacteria	19.1024	0.59	XP_019631451.1	uncharacterized protein LOC109475285 [Branchiostoma belcheri]	P30176|RIBX_ECOLI	N-glycosidase YbiA OS=Escherichia coli (strain K12)	no_feature	no_feature	PF08719
ctg004790_HS.72	HGT-NT	Bacteria	20.8264	0.32	nohit	nohit	nohit	nohit	no_feature	no_feature	PF02661
ctg002740_HS.18	HGT-NT	Bacteria	240.209	0.36	XP_005973125.1	mannitol 2-dehydrogenase-like [Pantholops hodgsonii]	P33216|MTLK_RHOSH	Mannitol 2-dehydrogenase OS=Rhodobacter sphaeroides	GO:0016491,GO:0050662,GO:0055114	no_feature	PF01232,PF08125
ctg003640_HS.74	HGT	HGT_complex	63.8201	-0.12	nohit	nohit	Q5BA88|PLYD_EMENI	Probable pectate lyase D OS=Emericella nidulans (strain FGSC A4 / ATCC 38163 / CBS 112.46 / NRRL 194 / M139)	GO:0005576,GO:0030570	map00040	PF03211
ctg003640_HS.89	HGT	HGT_complex	60.7419	0.32	nohit	nohit	Q0CJ49|PLYD_ASPTN	Probable pectate lyase D OS=Aspergillus terreus (strain NIH 2624 / FGSC A1156)	GO:0005576,GO:0030570	map00040	PF03211
ctg001530_HS.117	HGT	HGT_complex	73.4204	0.22	nohit	nohit	Q5B7Z3|PLYE_EMENI	Pectate lyase E OS=Emericella nidulans (strain FGSC A4 / ATCC 38163 / CBS 112.46 / NRRL 194 / M139)	GO:0005576,GO:0030570	map00040	PF03211
ctg001530_HS.119	HGT	HGT_complex	73.219	0.24	nohit	nohit	Q5B7Z3|PLYE_EMENI	Pectate lyase E OS=Emericella nidulans (strain FGSC A4 / ATCC 38163 / CBS 112.46 / NRRL 194 / M139)	GO:0005576,GO:0030570	map00040	PF03211
ctg003640_HS.85	HGT	HGT_complex	68.589	-0.28	XP_007962753.1	protein argonaute-2-like isoform X1 [Chlorocebus sabaeus]	Q0CJ49|PLYD_ASPTN	Probable pectate lyase D OS=Aspergillus terreus (strain NIH 2624 / FGSC A1156)	GO:0005576,GO:0030570	map00040	PF03211
ctg003640_HS.80	HGT	HGT_complex	62.7804	-0.24	nohit	nohit	Q5BA88|PLYD_EMENI	Probable pectate lyase D OS=Emericella nidulans (strain FGSC A4 / ATCC 38163 / CBS 112.46 / NRRL 194 / M139)	GO:0005576,GO:0030570	map00040	PF03211
ctg004190_HS.88	HGT	HGT_complex	29.0649	0.44	nohit	nohit	Q4WC29|PLYE_ASPFU	Probable pectate lyase E OS=Neosartorya fumigata (strain ATCC MYA-4609 / Af293 / CBS 101355 / FGSC A1100)	GO:0005576,GO:0030570	map00040	PF03211
ctg000600_HS.215	HGT	HGT_complex	54.9769	0.52	nohit	nohit	Q4WC29|PLYE_ASPFU	Probable pectate lyase E OS=Neosartorya fumigata (strain ATCC MYA-4609 / Af293 / CBS 101355 / FGSC A1100)	GO:0005576,GO:0030570	map00040	PF03211
ctg003640_HS.84	HGT	HGT_complex	65.2168	-0.36	nohit	nohit	Q0CJ49|PLYD_ASPTN	Probable pectate lyase D OS=Aspergillus terreus (strain NIH 2624 / FGSC A1156)	GO:0005576,GO:0030570	map00040	PF03211
ctg003640_HS.78	HGT	HGT_complex	63.394	-0.12	nohit	nohit	Q5BA88|PLYD_EMENI	Probable pectate lyase D OS=Emericella nidulans (strain FGSC A4 / ATCC 38163 / CBS 112.46 / NRRL 194 / M139)	GO:0005576,GO:0030570	map00040	PF03211
ctg002230_HS.11	HGT	HGT_complex	11.3355	0.62	XP_014017244.1	RING finger protein 165-like isoform X4 [Salmo salar]	Q9LF64|ATL52_ARATH	RING-H2 finger protein ATL52 OS=Arabidopsis thaliana	no_feature	no_feature	PF13639
ctg001570_HS.109	HGT	HGT_complex	11.3355	0.68	XP_014017244.1	RING finger protein 165-like isoform X4 [Salmo salar]	Q9LF64|ATL52_ARATH	RING-H2 finger protein ATL52 OS=Arabidopsis thaliana	no_feature	no_feature	PF13639
ctg000400_HS.34	HGT	Bacteria	11.363	0.6	XP_020312255.1	lon protease homolog 2, peroxisomal [Oncorhynchus kisutch]	B8EMF2|LON_METSB	Lon protease OS=Methylocella silvestris (strain DSM 15510 / CIP 108128 / LMG 27833 / NCIMB 13906 / BL2)	GO:0004176,GO:0004252,GO:0006508	no_feature	PF05362
ctg000440_HS.53	HGT	Bacteria	9.80134	0.56	XP_008309291.1	lon protease homolog 2, peroxisomal [Cynoglossus semilaevis]	B8EMF2|LON_METSB	Lon protease OS=Methylocella silvestris (strain DSM 15510 / CIP 108128 / LMG 27833 / NCIMB 13906 / BL2)	GO:0004176,GO:0004252,GO:0006508	no_feature	PF05362
ctg001430_HS.125	HGT-NT	Bacteria	315.474	0.52	XP_019645641.1	FGGY carbohydrate kinase domain-containing protein-like isoform X1 [Branchiostoma belcheri]	A2AJL3|FGGY_MOUSE	FGGY carbohydrate kinase domain-containing protein OS=Mus musculus	GO:0005975,GO:0016773	no_feature	PF00370,PF02782
ctg004230_HS.81	HGT	Viridiplantae	8.94397	0.14	XP_014946362.1	RING finger protein 11-like [Ovis aries musimon]	Q9SI09|XERIC_ARATH	Probable E3 ubiquitin-protein ligase XERICO OS=Arabidopsis thaliana	no_feature	no_feature	PF13639
ctg003830_HS.17	HGT-NT	Bacteria	48.296	0.66	nohit	nohit	nohit	nohit	GO:0008080	no_feature	PF00583
ctg004360_HS.3	HGT-NT	Bacteria	48.296	0.9	nohit	nohit	nohit	nohit	GO:0008080	no_feature	PF00583
ctg004280_HS.46	HGT-NT	Bacteria	48.296	0.62	nohit	nohit	nohit	nohit	GO:0008080	no_feature	PF00583
ctg004110_HS.79	HGT	Archaea	9.46265	0.42	NP_001267213.1	adenosine monophosphate-protein transferase FICD [Pan troglodytes]	Q9BVA6|FICD_HUMAN	Adenosine monophosphate-protein transferase FICD OS=Homo sapiens	no_feature	no_feature	PF02661
ctg001430_HS.37	HGT-NT	Bacteria	134.956	-0.16	XP_005970996.1	low specificity L-threonine aldolase-like [Pantholops hodgsonii]	O50584|LTAE_PSEUN	Low specificity L-threonine aldolase OS=Pseudomonas sp. (strain NCIMB 10558)	GO:0006520,GO:0016829	no_feature	PF01212
ctg001430_HS.41	HGT-NT	Bacteria	128.028	0.08	XP_005970996.1	low specificity L-threonine aldolase-like [Pantholops hodgsonii]	O50584|LTAE_PSEUN	Low specificity L-threonine aldolase OS=Pseudomonas sp. (strain NCIMB 10558)	GO:0006520,GO:0016829	no_feature	PF01212
ctg002890_HS.109	HGT-NT	Bacteria	145.248	-0.04	XP_005981511.1	probable thiamine biosynthetic bifunctional enzyme, chloroplastic-like [Pantholops hodgsonii]	P76422|THID_ECOLI	Hydroxymethylpyrimidine/phosphomethylpyrimidine kinase OS=Escherichia coli (strain K12)	no_feature	no_feature	PF08543
ctg002900_HS.102	HGT-NT	Bacteria	145.596	0.34	XP_005981511.1	probable thiamine biosynthetic bifunctional enzyme, chloroplastic-like [Pantholops hodgsonii]	P76422|THID_ECOLI	Hydroxymethylpyrimidine/phosphomethylpyrimidine kinase OS=Escherichia coli (strain K12)	no_feature	no_feature	PF08543
ctg002990_HS.4	HGT-NT	Fungi	12.7303	0.3	nohit	nohit	Q10103|CHP1_SCHPO	Chromo domain-containing protein 1 OS=Schizosaccharomyces pombe (strain 972 / ATCC 24843)	no_feature	no_feature	no_feature
ctg001330_HS.124	HGT-NT	Bacteria	460.517	0.36	XP_005973125.1	mannitol 2-dehydrogenase-like [Pantholops hodgsonii]	P33216|MTLK_RHOSH	Mannitol 2-dehydrogenase OS=Rhodobacter sphaeroides	GO:0016491,GO:0050662,GO:0055114	no_feature	PF01232,PF08125
ctg002740_HS.11	HGT-NT	Bacteria	460.517	0.2	XP_005973125.1	mannitol 2-dehydrogenase-like [Pantholops hodgsonii]	P33216|MTLK_RHOSH	Mannitol 2-dehydrogenase OS=Rhodobacter sphaeroides	GO:0016491,GO:0050662,GO:0055114	no_feature	PF01232,PF08125
ctg001450_HS.116	HGT-NT	Bacteria	460.517	0.84	XP_005973125.1	mannitol 2-dehydrogenase-like [Pantholops hodgsonii]	P33216|MTLK_RHOSH	Mannitol 2-dehydrogenase OS=Rhodobacter sphaeroides	GO:0016491,GO:0050662,GO:0055114	no_feature	PF01232,PF08125
ctg000950_HS.42	HGT-NT	Bacteria	460.517	0.42	XP_005973125.1	mannitol 2-dehydrogenase-like [Pantholops hodgsonii]	P33216|MTLK_RHOSH	Mannitol 2-dehydrogenase OS=Rhodobacter sphaeroides	GO:0016491,GO:0050662,GO:0055114	no_feature	PF01232,PF08125
ctg000950_HS.43	HGT-NT	Bacteria	460.357	0.32	XP_005973125.1	mannitol 2-dehydrogenase-like [Pantholops hodgsonii]	P33216|MTLK_RHOSH	Mannitol 2-dehydrogenase OS=Rhodobacter sphaeroides	GO:0016491,GO:0050662,GO:0055114	no_feature	PF01232,PF08125
ctg000280_HS.2	HGT	Bacteria	274.468	0.25	nohit	nohit	P05656|SACC_BACSU	Levanase OS=Bacillus subtilis (strain 168)	no_feature	no_feature	PF00251
ctg003730_HS.23	HGT	Bacteria	180.922	0.52	nohit	nohit	P40714|CSCA_ECOLX	Sucrose-6-phosphate hydrolase OS=Escherichia coli	no_feature	no_feature	PF00251
ctg003670_HS.27	HGT-NT	Fungi	17.8274	0.64	XP_005558644.1	HIG1 domain family member 2A, mitochondrial [Macaca fascicularis]	Q7S455|RCF1_NEUCR	Respiratory supercomplex factor 1, mitochondrial OS=Neurospora crassa (strain ATCC 24698 / 74-OR23-1A / CBS 708.71 / DSM 1257 / FGSC 987)	no_feature	no_feature	PF04588
ctg004790_HS.161	HGT	NM_Eukaryota_complex	9.57203	0.64	XP_006802563.1	polyubiquitin-C-like [Neolamprologus brichardi]	P0CG70|UBI4P_NEUCR	Polyubiquitin OS=Neurospora crassa (strain ATCC 24698 / 74-OR23-1A / CBS 708.71 / DSM 1257 / FGSC 987)	GO:0005515	no_feature	PF00240
ctg001530_HS.255	HGT	HGT_complex	8.39837	0.52	XP_019628903.1	E3 ubiquitin-protein ligase RLIM-like [Branchiostoma belcheri]	Q9M313|ATL68_ARATH	RING-H2 finger protein ATL68 OS=Arabidopsis thaliana	no_feature	no_feature	PF13639
ctg000570_HS.66	HGT-NT	Fungi	12.7859	1	nohit	nohit	Q8GWZ6|SRR1_ARATH	Protein SENSITIVITY TO RED LIGHT REDUCED 1 OS=Arabidopsis thaliana	no_feature	no_feature	PF07985
ctg000170_HS.18	HGT	Bacteria	26.6454	0.24	nohit	nohit	P25052|TENA_BACSU	Aminopyrimidine aminohydrolase OS=Bacillus subtilis (strain 168)	no_feature	no_feature	PF03070
ctg000170_HS.15	HGT	Bacteria	58.7586	0.32	nohit	nohit	P25052|TENA_BACSU	Aminopyrimidine aminohydrolase OS=Bacillus subtilis (strain 168)	no_feature	no_feature	PF03070
ctg003240_HS.61	HGT	HGT_complex	9.3334	0.6	XP_019631451.1	uncharacterized protein LOC109475285 [Branchiostoma belcheri]	Q5UR67|RIBX_MIMIV	N-glycosidase R617 OS=Acanthamoeba polyphaga mimivirus	no_feature	no_feature	PF08719
ctg003730_HS.376	HGT-NT	Fungi	13.0547	0.58	XP_009946263.1	E3 ubiquitin-protein ligase RNF126-like, partial [Leptosomus discolor]	Q852U6|RHY1A_ARATH	Probable E3 ubiquitin-protein ligase RHY1A OS=Arabidopsis thaliana	no_feature	no_feature	PF13639
ctg004790_HS.159	HGT	NM_Eukaryota_complex	15.0808	0.64	XP_019750717.1	polyubiquitin-C isoform X4 [Hippocampus comes]	P0CG70|UBI4P_NEUCR	Polyubiquitin OS=Neurospora crassa (strain ATCC 24698 / 74-OR23-1A / CBS 708.71 / DSM 1257 / FGSC 987)	GO:0005515	no_feature	PF00240
ctg001480_HS.41	HGT-NT	Bacteria	18.063	0.68	XP_013921303.1	dual specificity protein kinase TTK [Thamnophis sirtalis]	Q5ZJH6|ULK3_CHICK	Serine/threonine-protein kinase ULK3 OS=Gallus gallus	GO:0004672,GO:0005524,GO:0006468	no_feature	PF00069
ctg002210_HS.23	HGT-NT	Bacteria	197.637	0.24	XP_015354934.1	L-gulonolactone oxidase [Marmota marmota marmota]	Q9ZBU1|XYOA_STRCO	Probable xylitol oxidase OS=Streptomyces coelicolor (strain ATCC BAA-471 / A3(2) / M145)	GO:0003885,GO:0016020,GO:0016491,GO:0050660,GO:0055114,GO:0071949	no_feature	PF01565,PF04030
ctg002670_HS.182	HGT-NT	Bacteria	200.446	0.76	XP_006519129.1	L-gulonolactone oxidase isoform X1 [Mus musculus]	Q9ZBU1|XYOA_STRCO	Probable xylitol oxidase OS=Streptomyces coelicolor (strain ATCC BAA-471 / A3(2) / M145)	GO:0003885,GO:0016020,GO:0016491,GO:0050660,GO:0055114,GO:0071949	no_feature	PF01565,PF04030
ctg003730_HS.166	HGT-NT	Bacteria	203.023	0.76	XP_006519129.1	L-gulonolactone oxidase isoform X1 [Mus musculus]	Q9ZBU1|XYOA_STRCO	Probable xylitol oxidase OS=Streptomyces coelicolor (strain ATCC BAA-471 / A3(2) / M145)	GO:0003885,GO:0016020,GO:0016491,GO:0050660,GO:0055114,GO:0071949	no_feature	PF01565,PF04030
ctg003730_HS.224	HGT-NT	Bacteria	185.676	0.66	XP_006519129.1	L-gulonolactone oxidase isoform X1 [Mus musculus]	Q9ZBU1|XYOA_STRCO	Probable xylitol oxidase OS=Streptomyces coelicolor (strain ATCC BAA-471 / A3(2) / M145)	GO:0003885,GO:0016020,GO:0016491,GO:0050660,GO:0055114,GO:0071949	no_feature	PF01565,PF04030
ctg003480_HS.6	HGT-NT	Eukaryota	20.2286	0.54	XP_010994702.1	LOW QUALITY PROTEIN: lysine-specific demethylase 4D-like, partial [Camelus dromedarius]	Q9U297|KDM4_CAEEL	Lysine-specific demethylase 4 OS=Caenorhabditis elegans	no_feature	no_feature	PF02373
ctg000660_HS.209	HGT-NT	Bacteria	245.096	0.6	XP_005968614.1	3-oxoacyl-[acyl-carrier-protein] reductase, chloroplastic-like [Pantholops hodgsonii]	Q59787|DHSO_RHOSH	Sorbitol dehydrogenase OS=Rhodobacter sphaeroides	no_feature	no_feature	PF13561
ctg003660_HS.33	HGT	NM_Eukaryota_complex	7.6671	0.58	NP_001279872.1	ubiquitin A-52 residue ribosomal protein fusion product 1 [Callorhinchus milii]	P14795|RL40_TRYCR	Ubiquitin-60S ribosomal protein L40 OS=Trypanosoma cruzi	GO:0003735,GO:0005515,GO:0005840,GO:0006412	no_feature	PF00240,PF01020
ctg000370_HS.162	HGT-NT	Bacteria	136.905	0.44	nohit	nohit	P9WHK1|Y0571_MYCTU	Putative phosphoribosyl transferase Rv0571c OS=Mycobacterium tuberculosis (strain ATCC 25618 / H37Rv)	GO:0009116	no_feature	PF00156
ctg000370_HS.154	HGT-NT	Bacteria	146.524	0.6	nohit	nohit	P9WHK1|Y0571_MYCTU	Putative phosphoribosyl transferase Rv0571c OS=Mycobacterium tuberculosis (strain ATCC 25618 / H37Rv)	GO:0009116	no_feature	PF00156
ctg003730_HS.434	HGT-NT	Viridiplantae	19.1505	0.16	XP_013378248.1	E3 ubiquitin-protein ligase RNF149 [Chinchilla lanigera]	Q9LM69|ATL80_ARATH	RING-H2 finger protein ATL80 OS=Arabidopsis thaliana	no_feature	no_feature	PF13639
ctg004770_HS.19	HGT	Bacteria	26.8973	0.6	XP_007446328.1	2-oxo-4-hydroxy-4-carboxy-5-ureidoimidazoline decarboxylase-like [Lipotes vexillifer]	D4GPU8|URAD_HALVD	2-oxo-4-hydroxy-4-carboxy-5-ureidoimidazoline decarboxylase OS=Haloferax volcanii (strain ATCC 29605 / DSM 3757 / JCM 8879 / NBRC 14742 / NCIMB 2012 / VKM B-1768 / DS2)	no_feature	map00230	PF09349
ctg002890_HS.36	HGT-NT	Viridiplantae	22.9036	0.16	nohit	nohit	O80327|TLP1_PYRPY	Thaumatin-like protein 1 OS=Pyrus pyrifolia	no_feature	no_feature	PF00314
ctg004790_HS.51	HGT-NT	NM_Eukaryota_complex	12.8639	0.6	XP_019750714.1	polyubiquitin-C isoform X1 [Hippocampus comes]	Q39256|UBQ8_ARATH	Polyubiquitin 8 OS=Arabidopsis thaliana	GO:0005515	no_feature	no_feature
ctg001550_HS.16	HGT-NT	Bacteria	193.407	0.84	nohit	nohit	P9WHK1|Y0571_MYCTU	Putative phosphoribosyl transferase Rv0571c OS=Mycobacterium tuberculosis (strain ATCC 25618 / H37Rv)	no_feature	no_feature	no_feature
ctg003730_HS.462	HGT	Viridiplantae	10.6526	0.13	XP_016133411.1	LOW QUALITY PROTEIN: E3 ubiquitin-protein ligase RNF115-like [Sinocyclocheilus grahami]	Q6NKR1|ATL28_ARATH	RING-H2 finger protein ATL28 OS=Arabidopsis thaliana	no_feature	no_feature	PF13639
ctg001330_HS.3	HGT-NT	Bacteria	322.69	0.43	XP_002121070.1	pyridoxal 5'-phosphate synthase subunit SNZERR [Ciona intestinalis]	B8G663|PDXS_CHLAD	Pyridoxal 5'-phosphate synthase subunit PdxS OS=Chloroflexus aggregans (strain MD-66 / DSM 9485)	GO:0004359,GO:0042819,GO:0042823	map00220,map00250,map00471,map00750	PF01174,PF01680
ctg001540_HS.2	HGT-NT	Bacteria	39.5856	0.56	XP_019631451.1	uncharacterized protein LOC109475285 [Branchiostoma belcheri]	P30176|RIBX_ECOLI	N-glycosidase YbiA OS=Escherichia coli (strain K12)	no_feature	no_feature	PF08719
ctg001570_HS.96	HGT	Bacteria	33.3416	0.44	XP_005968978.1	copper homeostasis protein cutC homolog [Pantholops hodgsonii]	A6UF02|CUTC_SINMW	Copper homeostasis protein CutC OS=Sinorhizobium medicae (strain WSM419)	GO:0005507,GO:0055070	no_feature	PF03932
ctg004780_HS.97	HGT-NT	Bacteria	195.921	0.92	nohit	nohit	P9WHK1|Y0571_MYCTU	Putative phosphoribosyl transferase Rv0571c OS=Mycobacterium tuberculosis (strain ATCC 25618 / H37Rv)	GO:0009116	no_feature	PF00156
ctg004200_HS.86	HGT-NT	Fungi	15.3809	0.84	nohit	nohit	nohit	nohit	no_feature	no_feature	PF04032
ctg003730_HS.129	HGT	NM_Eukaryota_complex	7.00966	0.16	XP_004670698.1	E3 ubiquitin-protein ligase RLIM-like [Jaculus jaculus]	Q9XF63|ATL3_ARATH	RING-H2 finger protein ATL3 OS=Arabidopsis thaliana	no_feature	no_feature	PF13639
ctg004760_HS.12	HGT-NT	Viridiplantae	28.1335	0.52	NP_001085602.1	E3 ubiquitin-protein ligase RNF181 [Xenopus laevis]	Q6GPV5|RN181_XENLA	E3 ubiquitin-protein ligase RNF181 OS=Xenopus laevis	no_feature	no_feature	PF13639
ctg001430_HS.11	HGT-NT	Bacteria	425.874	0.68	XP_005362095.1	galactose-1-phosphate uridylyltransferase isoform X1 [Microtus ochrogaster]	P13212|GAL7_STRLI	Galactose-1-phosphate uridylyltransferase OS=Streptomyces lividans	GO:0006012,GO:0008108	map00052,map00520	PF01087,PF01549,PF02744
ctg003730_HS.213	HGT	NM_Eukaryota_complex	10.4084	0.64	XP_020392365.1	E3 ubiquitin-protein ligase RNF13-like, partial [Rhincodon typus]	Q9SN28|ATL7_ARATH	RING-H2 finger protein ATL7 OS=Arabidopsis thaliana	no_feature	no_feature	PF13639
ctg003730_HS.190	HGT	NM_Eukaryota_complex	10.8624	0.68	XP_019660755.1	E3 ubiquitin-protein ligase RNF167-like isoform X1 [Ailuropoda melanoleuca]	Q9LM69|ATL80_ARATH	RING-H2 finger protein ATL80 OS=Arabidopsis thaliana	no_feature	no_feature	PF13639
ctg003700_HS.205	HGT	Bacteria	107.004	0.72	XP_004616151.1	aldose 1-epimerase [Sorex araneus]	Q66HG4|GALM_RAT	Aldose 1-epimerase OS=Rattus norvegicus	GO:0005975,GO:0016853,GO:0046983	no_feature	PF00010,PF01263
ctg003130_HS.35	HGT-NT	Bacteria	27.2189	0.64	nohit	nohit	nohit	nohit	no_feature	no_feature	no_feature
ctg002690_HS.63	HGT-NT	Bacteria	36.8636	0.52	nohit	nohit	nohit	nohit	no_feature	no_feature	no_feature
ctg003670_HS.24	HGT-NT	Prokaryota_complex	19.6415	0.56	XP_005976884.1	lon protease homolog 2, peroxisomal-like [Pantholops hodgsonii]	Q58812|LONB_METJA	Archaeal Lon protease OS=Methanocaldococcus jannaschii (strain ATCC 43067 / DSM 2661 / JAL-1 / JCM 10045 / NBRC 100440)	GO:0004176,GO:0004252,GO:0006508	no_feature	PF05362
ctg002790_HS.15	HGT-NT	Fungi	16.7178	0.18	nohit	nohit	D4ARL8|SKP1_ARTBC	E3 ubiquitin ligase complex SCF subunit sconC OS=Arthroderma benhamiae (strain ATCC MYA-4681 / CBS 112371)	GO:0006511	no_feature	PF01466
ctg003130_HS.33	HGT-NT	Bacteria	29.6335	0.48	nohit	nohit	A0QU81|SCMU_MYCS2	Secreted chorismate mutase OS=Mycobacterium smegmatis (strain ATCC 700084 / mc(2)155)	GO:0046417	map00400	PF01817
ctg002600_HS.102	HGT	NM_Eukaryota_complex	8.02244	0.76	XP_019750721.1	polyubiquitin-C isoform X8 [Hippocampus comes]	P42739|UBIQP_ACEPE	Polyubiquitin (Fragment) OS=Acetabularia peniculus	GO:0005515	no_feature	PF00240,PF14560
ctg004210_HS.27	HGT	NM_Eukaryota_complex	8.96426	0.48	XP_010708903.1	E3 ubiquitin-protein ligase RNF103 isoform X1 [Meleagris gallopavo]	Q8LGA5|ATL31_ARATH	E3 ubiquitin-protein ligase ATL31 OS=Arabidopsis thaliana	no_feature	no_feature	PF13639
ctg001450_HS.63	HGT-NT	Bacteria	162.082	0.58	XP_005973961.1	putative acetyltransferase DDB_G0275913-like [Pantholops hodgsonii]	P08632|NODL_RHILV	Nodulation protein L OS=Rhizobium leguminosarum bv. viciae	GO:0016407	no_feature	PF00132,PF12464
ctg004210_HS.14	HGT	Bacteria	258.6	0.76	nohit	nohit	P22533|MANB_CALSA	Beta-mannanase/endoglucanase A OS=Caldicellulosiruptor saccharolyticus	GO:0004553,GO:0005975	no_feature	PF00150
ctg001330_HS.146	HGT-NT	Bacteria	133.125	0.28	XP_005973125.1	mannitol 2-dehydrogenase-like [Pantholops hodgsonii]	P33216|MTLK_RHOSH	Mannitol 2-dehydrogenase OS=Rhodobacter sphaeroides	GO:0016491,GO:0050662,GO:0055114	no_feature	PF01232,PF08125
ctg000530_HS.22	HGT-NT	Bacteria	162.874	0.58	XP_024267245.1	uncharacterized protein LOC112243670 [Oncorhynchus tshawytscha]	Q81ST7|BSHA_BACAN	N-acetyl-alpha-D-glucosaminyl L-malate synthase OS=Bacillus anthracis	no_feature	no_feature	PF00534,PF13439
ctg003730_HS.218	HGT	Bacteria	15.2692	0.56	nohit	nohit	P07103|GUNZ_DICD3	Endoglucanase Z OS=Dickeya dadantii (strain 3937)	GO:0004553,GO:0005975	no_feature	PF00150
ctg001430_HS.287	HGT-NT	Bacteria	301.144	0.6	XP_016113486.1	proton myo-inositol cotransporter-like [Sinocyclocheilus grahami]	O34718|IOLT_BACSU	Major myo-inositol transporter IolT OS=Bacillus subtilis (strain 168)	GO:0016021,GO:0022857,GO:0055085	no_feature	PF00083
ctg004720_HS.123	HGT-NT	Bacteria	22.1929	0.24	nohit	nohit	Q9ZBU1|XYOA_STRCO	Probable xylitol oxidase OS=Streptomyces coelicolor (strain ATCC BAA-471 / A3(2) / M145)	GO:0003885,GO:0016020,GO:0055114	no_feature	PF04030
ctg002680_HS.223	HGT-NT	Bacteria	242.946	0.68	nohit	nohit	Q9I1X7|LIGD_PSEAE	Multifunctional non-homologous end joining protein LigD OS=Pseudomonas aeruginosa (strain ATCC 15692 / DSM 22644 / CIP 104116 / JCM 14847 / LMG 12228 / 1C / PRS 101 / PAO1)	no_feature	no_feature	no_feature
ctg000560_HS.23	HGT-NT	NM_Eukaryota_complex	254.935	0.52	nohit	nohit	A8NSD1|THI4_COPC7	Thiamine thiazole synthase OS=Coprinopsis cinerea (strain Okayama-7 / 130 / ATCC MYA-4618 / FGSC 9003)	no_feature	no_feature	PF01946
ctg004540_HS.116	HGT-NT	Viridiplantae	17.5878	0.6	XP_007442175.2	E3 ubiquitin-protein ligase RNF130-like, partial [Python bivittatus]	Q6NKR1|ATL28_ARATH	RING-H2 finger protein ATL28 OS=Arabidopsis thaliana	no_feature	no_feature	PF13639
ctg001550_HS.141	HGT	Bacteria	26.7637	0.76	XP_005969452.1	biotin synthase-like [Pantholops hodgsonii]	Q4UM45|BIOB_RICFE	Biotin synthase OS=Rickettsia felis (strain ATCC VR-1525 / URRWXCal2)	GO:0003824,GO:0051536	map00780	PF04055,PF06968
ctg000540_HS.83	HGT-NT	Bacteria	212.769	0.44	XP_005958908.1	probable arabinan endo-1,5-alpha-L-arabinosidase A-like [Pantholops hodgsonii]	Q93HT9|IABN_GEOTD	Intracellular endo-alpha-(1->5)-L-arabinanase OS=Geobacillus thermodenitrificans	GO:0004553,GO:0005975	no_feature	PF04616
ctg002690_HS.893	HGT	HGT_complex	6.96158	0.72	XP_010853696.1	E3 ubiquitin-protein ligase RLIM-like [Bison bison bison]	Q9FKX5|NIPL1_ARATH	NEP1-interacting protein-like 1 OS=Arabidopsis thaliana	no_feature	no_feature	PF13639
ctg000690_HS.54	HGT-NT	HGT_complex	17.5578	1	XP_025048243.1	N-alpha-acetyltransferase 50 isoform X3 [Alligator sinensis]	Q5RF28|NAA50_PONAB	N-alpha-acetyltransferase 50 OS=Pongo abelii	GO:0008080	no_feature	PF00583
ctg002890_HS.110	HGT	Bacteria	75.9888	-0.04	XP_005975245.1	probable thiamine biosynthetic bifunctional enzyme, chloroplastic-like [Pantholops hodgsonii]	C1DCM3|THIE_LARHH	Thiamine-phosphate synthase OS=Laribacter hongkongensis (strain HLHK9)	no_feature	map00730	PF02581
ctg002900_HS.103	HGT	Bacteria	76.3143	0.34	XP_005975245.1	probable thiamine biosynthetic bifunctional enzyme, chloroplastic-like [Pantholops hodgsonii]	C1DCM3|THIE_LARHH	Thiamine-phosphate synthase OS=Laribacter hongkongensis (strain HLHK9)	no_feature	map00730	PF02581
ctg003590_HS.104	HGT-NT	Viridiplantae	17.3664	0.76	XP_026875677.1	E3 ubiquitin-protein ligase RNF181 [Electrophorus electricus]	Q8RXX9|ATL6_ARATH	E3 ubiquitin-protein ligase ATL6 OS=Arabidopsis thaliana	no_feature	no_feature	PF13639
ctg004720_HS.122	HGT-NT	Bacteria	31.7662	0.32	nohit	nohit	Q9KX73|XYOA_STRSI	Xylitol oxidase OS=Streptomyces sp. (strain IKD472 / FERM P-14339)	GO:0016491,GO:0050660,GO:0055114	no_feature	PF01565
ctg001110_HS.14	HGT-NT	Bacteria	25.8544	0.58	XP_019631451.1	uncharacterized protein LOC109475285 [Branchiostoma belcheri]	Q5UR67|RIBX_MIMIV	N-glycosidase R617 OS=Acanthamoeba polyphaga mimivirus	no_feature	no_feature	PF08719
ctg004770_HS.33	HGT-NT	Bacteria	208.549	0.56	XP_005965358.1	L-gulonolactone oxidase-like [Pantholops hodgsonii]	Q9ZBU1|XYOA_STRCO	Probable xylitol oxidase OS=Streptomyces coelicolor (strain ATCC BAA-471 / A3(2) / M145)	GO:0003885,GO:0016020,GO:0016491,GO:0050660,GO:0055114,GO:0071949	no_feature	PF01565,PF04030
ctg004770_HS.34	HGT-NT	Bacteria	201.89	0.56	XP_005965358.1	L-gulonolactone oxidase-like [Pantholops hodgsonii]	Q9ZBU1|XYOA_STRCO	Probable xylitol oxidase OS=Streptomyces coelicolor (strain ATCC BAA-471 / A3(2) / M145)	GO:0003885,GO:0016020,GO:0016491,GO:0050660,GO:0055114,GO:0071949	no_feature	PF01565,PF04030
ctg003730_HS.294	HGT	Viridiplantae	13.0702	0.56	XP_007193146.1	14-3-3 protein beta/alpha isoform X1 [Balaenoptera acutorostrata scammoni]	P48348|14338_ARATH	14-3-3-like protein GF14 kappa OS=Arabidopsis thaliana	no_feature	no_feature	PF00244
ctg003720_HS.20	HGT	Bacteria	36.851	0.84	XP_020392538.1	metallo-beta-lactamase domain-containing protein 1 [Rhincodon typus]	P9WM79|Y0574_MYCTU	Probable polyglutamine synthesis accessory protein Rv0574c OS=Mycobacterium tuberculosis (strain ATCC 25618 / H37Rv)	no_feature	no_feature	PF00753,PF09587
ctg004220_HS.9	HGT-NT	Viridiplantae	23.719	0	XP_005892803.2	E3 ubiquitin-protein ligase RNF126 [Bos mutus]	Q9SN28|ATL7_ARATH	RING-H2 finger protein ATL7 OS=Arabidopsis thaliana	no_feature	no_feature	PF13639
ctg003670_HS.64	HGT	HGT_complex	7.22232	0.76	XP_023195914.1	lon protease homolog, mitochondrial isoform X4 [Xiphophorus maculatus]	O51558|LON2_BORBU	Lon protease 2 OS=Borrelia burgdorferi (strain ATCC 35210 / B31 / CIP 102532 / DSM 4680)	GO:0004176,GO:0004252,GO:0006508	no_feature	PF05362
ctg000650_HS.131	HGT-NT	Prokaryota_complex	99.3397	0.28	nohit	nohit	P9WHK1|Y0571_MYCTU	Putative phosphoribosyl transferase Rv0571c OS=Mycobacterium tuberculosis (strain ATCC 25618 / H37Rv)	GO:0004672,GO:0005524,GO:0006468,GO:0009116	no_feature	PF00156
ctg003700_HS.368	HGT	Bacteria	81.3251	0.84	XP_024266775.1	uncharacterized protein LOC112243169, partial [Oncorhynchus tshawytscha]	P32400|CSH_ARTSP	N-carbamoylsarcosine amidase OS=Arthrobacter sp.	GO:0003824	no_feature	PF00857
ctg004790_HS.181	HGT-NT	NM_Eukaryota_complex	15.3251	0.28	XP_019750716.1	polyubiquitin-C isoform X3 [Hippocampus comes]	P0CG70|UBI4P_NEUCR	Polyubiquitin OS=Neurospora crassa (strain ATCC 24698 / 74-OR23-1A / CBS 708.71 / DSM 1257 / FGSC 987)	GO:0005515	no_feature	PF00240
ctg002740_HS.17	HGT-NT	Bacteria	59.5524	0.28	XP_005973125.1	mannitol 2-dehydrogenase-like [Pantholops hodgsonii]	P33216|MTLK_RHOSH	Mannitol 2-dehydrogenase OS=Rhodobacter sphaeroides	GO:0016491,GO:0050662,GO:0055114	no_feature	PF08125
